# Supplementary material for: Proteomic Landscape of Human Spermatozoa: Optimized Extraction Method and Application
Source: Cells. 2022 Dec 15;11(24):4064. doi: 10.3390/cells11244064 (PMC9776871; doi:10.3390/cells11244064)
Supplement: Supplementary file 1 [file cells-11-04064-s001.zip]

Archive with 6 entries (6 files):
- Supplementary figures.pdf
- Table S1-Quantified proteins of human sperm using different extracted methods.xlsx
- Table S2-Statistical analysis of quantified proteins between UA_Ultrasonication and SDS_Ultrasonication methods.xlsx
- Table S3-In-depth protein profiling of human sperm.xlsx
- Table S4-Semen examination and morphological analysis results of human sperm at medicine period and withdrawal period.xlsx
- Table S5-Statistical analysis of quantified proteins between group M and group W.xlsx
