# Supplementary material for: Proteomic Landscape of Human Spermatozoa: Optimized Extraction Method and Application
Source: Cells. 2022 Dec 15;11(24):4064. doi: 10.3390/cells11244064 (PMC9776871; doi:10.3390/cells11244064)
Supplement: Supplementary file 1 [file cells-11-04064-s001.zip › Table S1-Quantified proteins of human sperm using different extracted methods.xlsx]

## Sheet: Table S1.1
Table S1.1 Quantified proteins of human sperm using different extracted methods ("Filtered" means "Unquantified"; "U" means "Ultrasonication"; "H" means "Homogenation")
Protein Groups	RIPA_U-R1	RIPA_U-R2	RIPA_U-R3	RIPA_H-R1	RIPA_H-R2	RIPA_H-R3	SDS_U-R1	SDS_U-R2	SDS_U-R3	SDS_H-R1	SDS_H-R2	SDS_H-R3	UA_U-R1	UA_U-R2	UA_U-R3	UA_H-R1	UA_H-R2	UA_H-R3
A0A024RBG1	Filtered	Filtered	9660.24	Filtered	Filtered	Filtered	63787	86703.3	71627.5	60939.3	84932.5	66270.2	67927.6	63921.9	67381	93664.7	92759	100599
A0A075B6P5;A0A075B6S2;A0A075B6S6;A0A087WW87;A0A0A0MRZ7;A2NJV5;P01614;P01615;P06310	17039.5	10752.8	16067.8	23506.2	15772.3	24005.7	7525.83	2803.68	9876.4	10832.4	13930.4	9346.72	8598.48	11627.1	Filtered	10662	Filtered	14406.5
A0A087WWA1	8616.92	9591.17	8446.26	13299.5	10037	9210.32	226064	259598	260502	201795	226721	207828	11534.6	11765.7	9566.84	11677	11905.3	13193.2
A0A096LNT9	63774.6	58759.8	63402.1	50193.6	53181.6	52431.4	112464	114434	114372	150918	142408	150844	147680	138293	145183	204065	207383	195196
A0A0B4J1V1;A0A0B4J1X5;A0A0C4DH42;A0A0J9YVY3;P01762;P01763;P01767;P01772;P01780;P0DP02	19931.3	6472.59	17725.6	26759.5	22702.1	22875.5	9476.64	9737.48	10566.4	Filtered	1784.59	3592.23	9944.32	11433.1	11345.3	Filtered	Filtered	Filtered
A0A0B4J2D5;P0DPI2	134742	134007	134890	179497	170553	182336	79465.2	76733.3	77278.4	73863.8	77053.5	76229.2	80281.1	77351.2	77465.4	80440.4	81795.5	84208.3
A0A0C4DH25;P01619	9629.54	12423.5	7496.7	11478.4	17736.7	16160.7	Filtered	9510.02	6927.61	Filtered	Filtered	Filtered	8665.95	Filtered	Filtered	Filtered	7642.18	7370.88
A0A0G2JMH6;P01903;P01906	16766.2	15567.4	16285.6	20452.9	17885.4	16823.5	8367.66	7817.69	8963.71	6801.83	9569.41	6114.71	9814.64	9630.59	9059.03	6279.37	6474.73	7714.16
A0A0G2JMZ2	62920.8	59635.6	59690.2	102375	100530	105734	29757.7	26268.3	29989.3	22913.8	26428.1	27791.7	25378	25248.4	25440.4	37078.2	33718.8	35358.4
A0A0U1RRL7	61619.6	31658.8	46195.6	19733.2	19483.3	24916.6	60028.4	73531.2	34296.1	44960.9	83931.6	79181.9	11413.5	3986.84	2352.81	58240.7	42292.3	52676.3
A0A140TA62;O76009;O76011	31327.8	32214.9	31822.6	21201.1	19902.4	19308.7	54517.5	47242.1	63129.4	40229.3	40874.1	39533.1	15673.6	17982.3	21448.1	19346.5	12963.5	11279.7
A0A1B0GTD5	6667.11	11314.5	19783.8	11327	1190.08	3369.96	10195.1	12277.8	18769.4	18455.7	16847	15837.6	16340.7	17371.2	15922.9	11772.4	10560.5	13983.4
A0A1B0GTH6	7037.2	12360.6	10486.9	10427.2	7017.24	6661.35	21433.5	21202.9	22707	26329.8	23440.2	19131.7	13479.5	12640.5	13222.1	13674.5	10577.2	10424.4
A0A1B0GTJ6	15053.3	14676.1	13359.3	7650.14	8261.22	6934.8	41491.4	45901.2	45179.8	41774.9	43062	40234.2	42853.7	45787.6	46749.3	45135.4	48299.8	48139.2
A0A1B0GTY4	39585.8	41178.1	37944.5	45207.6	42051.4	42344.5	167675	164344	149652	140886	147492	139250	16755.6	16460.7	16713.3	5406	5173.4	4573.31
A0A1B0GTZ2	11278.7	13365	10711.1	13829.5	10570.7	12531.3	15156.6	15694	14848.5	15773.8	15688.1	14806.2	16975.6	16288.9	18811.7	17103.2	21588.3	21078.4
A0A1B0GU33	151465	166333	157589	214354	206653	191852	110418	100837	102520	87631.8	93865	84424.8	96509.7	85848	89599.5	65690.2	66070.8	59566.3
A0A1B0GUS4	84112.8	80129.2	82808.4	82378.9	82883	72919	65108.8	46356.3	63090.9	63281.7	66248.5	58375.5	72504.5	36243.1	66197.1	84150.3	72904.2	79593.3
A0A1B0GUW6	9171.94	9958.45	10334.8	8097.82	7196.41	7661.21	51458.7	52126.5	53138	52138	54181.8	54252.1	52030.2	50566.1	52305.5	52176.4	52708.6	51968
A0A1B0GUX0	29983.1	28001.1	29959.5	25496.8	30648.3	24216.5	74409.4	81483.7	80086.6	96251.7	104310	99939.5	70342.4	72526.6	71381.7	97710.9	88918.1	101206
A0A1B0GVG6	4745.5	5896.24	4812.1	3602.77	3250.38	6572.26	8938.21	9519.13	6660.65	8229.45	9945.39	8324.91	11254.6	11249	10138.7	10508.6	9469.58	11508.8
A0A1B0GVQ3	20852.6	23760.3	14012.2	9176.19	23447.5	5921.53	29372.2	25857.5	28234.7	26969.7	26201.2	30990.2	37251.7	43949.7	40288	40691.3	51142.8	45043.9
A0A1W2PNU3	69428.3	77074	55546.2	15731.5	26584	24693.6	211783	210926	213702	57526.1	54021.2	61375.5	178931	170288	170137	235617	220863	165241
A0A1W2PPE3	50446.8	52698.5	49495	59670.1	60997	60773.9	52205.7	54152.5	52011.2	50661.2	52708.1	53091	43053.6	40156.3	40091.8	36002.3	34181.7	36370.5
A0A2R8YE69;A4D2H0;A4FU28;P0CG41;Q86UF2;Q8IX94	22916.3	40931.7	22229.7	40510.2	30371.8	32723.1	14540.3	15079.2	12456.4	18083.9	16572.7	15161.1	13366.9	11453.8	10778.9	3363.47	5823.9	5558.36
A0A2R8YFR7;Q12774	5489.47	11149.1	9040.76	15307	5602.66	12767.3	15261.4	15322.4	15695.9	6052.93	15944.4	15096.6	14656.7	20508.6	16897.3	10122.4	10846.3	11894.8
A0A494C086;A0A494C0Z2;A0A494C191;A6NHP3;A6NIY4;A6NJR5;A6NKU9;A6NNV3;P0CI01;P0DTA3;Q495Y7;Q495Y8;Q8NFV5	11717.9	10690.9	13008.6	9766.48	13051.5	11279.3	15299.1	14411.3	15896.3	14579.8	16785.2	15509.3	8536.87	7432.05	1076.77	8008.49	7039.58	8473.45
A0A494C103	19791.3	16857.4	20682.2	13566.6	19192.9	18178.3	21674.6	20872	21622.8	23412.7	26543.1	30118.3	33715.1	26909.4	28497.4	25840	24740.3	31345.5
A0A494C1R9;A6NKD2;P0CV98;P0CV99;P0CW00;P0CW01;Q01534	19847.7	18916.9	18348.5	13776	10771	7962.45	20932	23103.2	21751	22884.8	27933.3	26785.4	20105.3	18650.3	20189.9	28177.6	29157.4	28695.7
A0AV96	9495.08	10429.8	12099	7260.26	3381.25	8311.42	25893.1	27205.3	25905.9	26096	23388.5	24961.3	29713	29921.2	31441	24598.3	25199.8	25662.4
A0AVF1	20242.5	21947.1	21072.7	20450.4	20132.1	19600.5	27708.9	28062	28892.2	26856.8	27822.2	27856.5	28098.3	27536.9	29789.4	24216.7	25446.5	25360
A0AVT1	30162.6	29869.3	30029.7	23551.4	23541.1	23788.5	46036.5	45641.6	47238.8	39533.9	39352.6	39819.6	48147	47499.5	47674.9	41768.2	41146.8	42185.9
A0MZ66	12393.6	12844.2	13199.8	6354.96	6766.11	6830.62	29779.1	30584.2	30102.1	34845.9	35508.8	34548.6	30115.7	30520.5	30184.2	44431.6	44078	45822.3
A1A4V9	44997.3	47791.6	45442	55328.3	54079.4	53106.5	36266.9	34589.8	31566.8	15784.5	15320.7	13282.5	41460.7	43435.5	42859.4	9754.54	12230.6	12082.7
A1A519	14262.4	14555	15526.5	12406.2	11292.9	13694.7	36765.2	37339.1	37954.4	45639.2	42213.4	46743.5	38462.4	36391.6	39679.1	49999.5	48203.3	46396.5
A1IGU5	12101.3	13312.9	11027.4	11294	11078.7	12659.9	18553.1	16637.5	18485.1	17843.1	17181.8	19876.8	17529.2	16159.1	18864.1	11944.6	16751.1	15372.5
A1L0T0	37206.6	37177.1	37052.2	41088.9	43112.1	42974	32996.3	31786.2	34057	29842.4	27565.7	26886.8	29455.9	31588.8	29491.4	13268.9	12392.2	12073
A1XBS5	14062.9	13493.9	14811.7	12621.2	11088.6	10583.3	17764.9	19550.3	18123.8	17999.4	16342.1	19718.7	19800.7	18795.7	20970.6	18233.3	19069.3	20367.5
A2A3N6	70601.7	71767.7	67689.8	87937.3	91496.9	95235.3	46282.8	48001.3	47566.2	53470.5	55125.3	51252	43876.2	46704.6	42662.1	64838.6	59915.3	54737.4
A2RRP1	13843.5	12959.4	13576.5	9622.42	10138.9	9527.32	17429	16948.8	18812.1	16063.1	14515.9	13433.8	17082.1	17709.9	19098.1	16531.5	16487	16235.2
A2RTX5	29098.8	27835.6	28202.5	19380.7	22124.3	21264.1	32462.5	35269.1	29289.5	44841.7	53733.3	52706.3	35921.9	31101.3	36609	52515.5	50098.2	53573.7
A2RUT3	104176	116871	94981.5	78266	81698.4	82499.2	150704	141012	141167	67218.5	78399.6	69543.6	39182.9	42795	48882.6	14533.6	18522.1	23686.3
A2RUU4	71534.1	72418.6	74848.6	85966.7	91380	91527.2	58723.4	55974.9	55737	14700.4	20555.4	16860.2	38956.6	40742.8	44776.8	15416.5	11320.4	9775.61
A4D126	6742.53	7803.19	8107.48	9032.64	12851.4	9444.31	7786.07	8028.36	7536.49	7951.79	7613.31	7543.81	8616.62	8543.23	9609.3	11210.2	12661.5	10532.4
A4D1F6	23472.1	25625.2	24506.6	26974.3	29980.6	27295.7	17239	19222.2	19293.6	18300.2	19350.4	11070.5	19081.7	19671.8	18552.1	11713.6	16690.1	14809.8
A4D1P6	32684.9	34970.8	37321	29273.9	29453.6	30148.8	38507.6	42330.8	38007.3	30182.6	32908.7	30181.6	41011.1	38798.3	41266.7	34110.2	38097.7	39586.1
A4D1S5	229969	227198	240760	217507	218287	198421	296704	302583	288515	317100	327667	318714	306542	297549	313202	376074	323851	329494
A4D1T9	58694	57536	59395.4	69773.9	70471	69770.9	40143.2	39098.6	40042.6	36092.4	37152.1	35654.9	50184.9	49109.2	47676.3	46643.7	44842.2	45276.2
A4D256;O60729	5744.62	7229.1	8329.4	7313.57	6762.62	7375.87	15072.3	16534.6	18415.2	16502.9	13765.7	16533.9	7838.99	3692.22	7404.79	5754.58	6418.72	4927.77
A4D263	13660.7	13825.8	14657.8	8160.17	8437.99	8307.18	51171.5	48992.3	50920.3	56456.4	56040.7	55600.7	57527.9	57515.6	59773.5	78374	76059.6	77669.9
A4FU69	33158.1	32707.5	33080.3	35494.6	35793.9	34961.1	26265.4	26217.9	26096.6	29530.3	28620.8	28964	26984.2	27417.2	28094.1	33105.7	32608.4	30913.6
A4QMS7	19580	21647.1	35206.3	22566.1	29255.7	23513.2	48146	49786.4	50829.7	47728.4	53729	50395	46716.2	45090.6	50560.5	55640.3	57687.2	60951.7
A5A3E0	816857	867443	766320	936173	897385	862594	1.02432e+06	891236	945730	946166	1.10562e+06	955583	894819	833145	807351	920764	821006	864946
A5D8V7	18469.6	18846.6	18585.5	16704.5	15449.4	17995.7	14642.6	14024.9	14766.3	17896.2	18093.6	18182.1	17644.8	17627	19451.7	26405.1	27695.9	26917.8
A5D8W1	27628.4	27129.9	27221.5	30906.7	31369	31541.8	20420.7	21236.9	21126	20011.7	19412	20523.6	21731	22592.5	22307.9	21778.6	22542.7	22329.7
A5PLL7	26043.6	27723.5	27275.2	29980.7	29161	28885.9	26960	30586.7	27645.9	25731.4	26864.6	26138.3	19419.5	18810.4	15659.8	10140.2	13948.6	11683.5
A5YKK6	15259.4	15146.2	15865.6	15256.8	15021.3	15605.2	22185.6	22202.7	20387.3	24345	23154.4	24305.8	22302.1	23085	23313.7	23744.2	24557.6	24618.1
A6H8Z2	47609.8	43443.3	47647.5	43007.9	40438.8	44033.9	57994.3	59188.6	54687.5	27692.1	24962.4	25004	53264.3	51132.9	50971.7	14891.4	15143.9	13904.2
A6NC86	37793.7	48222.5	49367.4	46056.3	48528.4	45975.9	23174.8	20759.8	21414.5	7454.55	5862.99	4705.25	26101.2	26168.8	25255	10341.8	8855.65	5733.65
A6NC98	1172.91	Filtered	Filtered	1055.16	Filtered	Filtered	25584.2	26899.8	25179.6	23645.2	25356	25774.6	38073.8	35661.7	36951.6	37539.6	39925.3	39761.8
A6NCJ1	60260.3	51894.1	50537.9	29738.8	28282.3	27203.2	137367	140391	134255	122666	118297	114279	166272	165379	171531	158808	163907	176701
A6NDG6	38518.9	36349.3	36698.8	30494.8	29591.8	30423.3	74045.4	80929.4	80762	51261.4	54702.4	50394	79120.7	80141.6	80908.1	50034.9	53653.2	49138.3
A6NDK9	12735.3	11104.9	13007.7	11580.2	10815.6	10624.9	11462.4	13636.7	11855.8	14993.4	13354.6	15173.7	14118	15292.8	14614.6	18841.3	16923.7	16540.4
A6NDU8	7117.13	6236.42	6065.85	2508.8	3110.16	2817.17	19637	17142.4	16673.6	22932.8	19987	22464.1	16830.6	18935.9	17401.1	20337.5	19648.2	21095.5
A6NEK1	44590.4	45264.7	43018.9	53795.7	55151.7	51749.2	32833.7	32050.4	31932.1	30745.9	30326.8	34314.9	29477.5	30043	30102.4	28730.7	28265.8	28275.8
A6NEN9	51612.7	47018.2	41067.2	52617.6	54694.7	53416.6	32907.6	33173.6	34664.3	15193.2	25242.4	13643.2	25484.6	34161.5	26832.1	8205.23	9283.19	7497.19
A6NF34	27889	27493.1	29409.4	28583.1	28865.9	30034.6	40248	42548.7	40192.7	35166.6	28385.2	27741.1	32776.1	29440.4	32812.4	18412.9	16600.8	15781.7
A6NFA0	60685.2	58697.4	58755.7	53667.8	53513	53150.9	99394.2	104593	96183.1	91872.7	97390	92440	33806.5	34081.2	35294.7	30892.1	32265	31646.7
A6NFE3	96646.4	96110.9	93866.6	115749	123581	115272	52361.7	55144.6	52451.4	51015.4	52342.1	53022.2	57200	54749.9	55771.9	56474.4	57948.5	60681.8
A6NFR6	16480.7	17604.1	14737.1	19655	33972.4	14009.7	30714.6	29499.3	30344.2	32876.9	34300.8	32879.3	18139.9	20657.9	21490.9	9391.79	17689	13667.1
A6NFU0	13663.8	15699.5	14886.4	18865.9	17831.6	17873.5	9969.02	9125.56	9068.25	6338.13	6713.8	7846.48	8118.08	9624.38	9013.45	8725.08	10190.2	10549
A6NFZ4	75862.3	87336	86676.2	103756	111436	110539	89606.5	104254	92818.1	68811.6	82925.2	80043.5	36291.2	34610.2	34020.2	7986.2	13634.1	12764.2
A6NGB0;P0C7N4	40026.5	51491.8	50158.6	60586.4	44993.4	62210.1	74786.6	66501	65135.7	71353.1	73959	76463.4	52781.2	69977.8	58095.8	38593	51943	60005.6
A6NHL2	26350.2	34591.3	37503.5	45618.5	23802.2	40777	40689.7	37059.2	36238.1	54224.3	54998.1	61688.8	26068.1	30995.2	52440.1	55483.6	59802.3	62623.1
A6NI56	159042	163112	133768	120659	133088	147251	99912.1	115596	126093	166626	176608	147561	162599	162991	149420	124145	173981	161930
A6NIV6	44114.2	43933.5	44690.6	52222.6	52609.8	53442.2	29961.7	29696.6	30315.4	33078.9	32803.6	30371.3	31043.1	29732.4	28412.9	31565	26995.8	32573.6
A6NJV1	78723.7	80254.2	77913.9	42394.8	38095.9	40703.7	141021	148466	144112	154978	147332	149269	130367	114733	142701	153814	155994	161990
A6NJZ7;A6NNM3;Q9UFD9	23623.3	24439.6	21301.7	20759.5	17453.1	15610.4	33602.1	35049	37156.3	32637.2	29806.5	32466.7	38676.1	37731	36639.8	33461.5	32216.6	30846.8
A6NK58	64439	62000.4	56810.1	78382.1	81107.7	73487.3	30908.6	32565.7	30268	21409.1	17938.9	21507.3	34248.8	37283	34612.5	24943.3	24881.1	20548.4
A6NMS7	150954	153122	147920	180364	166537	168580	98543	98328.4	102239	86584.3	86457.8	85676.7	101965	100034	95507	97753.5	101556	100991
A6NN90	42393.9	34026.4	35208.1	45303.8	43829.2	41223.6	19548.4	17401.6	20008.6	17852.1	20992.6	25385.7	19644.7	17555.3	17232.3	24336.6	27312.1	29951.5
A6NNT2	3520.54	2826.99	2572.94	4338.39	2539.02	2611.86	2424.34	1654.89	1468.09	319.891	Filtered	567.722	1379.57	1612.6	2553.55	2648.78	1786.45	3287.23
A6NNW6	19421.8	19466.7	18705.8	22938.8	20487.4	22403.1	11435.2	10846.1	10748.9	12401.4	12270.9	12485.9	14076.2	12846.3	13512.8	15363	13980.8	13055.5
A6NNX1	40910	39879.4	41112.8	30694.4	32380.9	31900.8	42846.4	42267.4	42006.8	64789.3	66456.8	67522.5	65222.4	65765.2	62198.6	95040.2	101994	106199
A6PVS8	10814.3	13713.4	13681.7	12827.3	11981.3	12317.9	13478.3	12681.9	15354.8	6956.45	6008.52	6331	26051.1	25515.9	23096.8	Filtered	Filtered	Filtered
A7E2U8	14677.6	14518.8	13967.7	8919.27	9653.04	8423.01	19646	20279.7	20906.2	21188.2	23560.7	22086.1	22888.4	24774.8	25198.2	33739.5	34740.9	33351.8
A7E2V4	8584.5	6807.26	8977.27	7304.4	4941.47	5023.93	18648.9	15513.2	15672.3	19665.4	21895.3	22530.2	17672.5	16442.9	17077.5	20996.3	20461.6	22041.1
A8K0Z3;A8MWX3;C4AMC7;Q6VEQ5;Q9NQA3	5466.18	1798.24	4524.11	3923.09	Filtered	5502.99	20777.7	19694.7	17820.1	22365.7	22647.2	21875.3	21003.5	20642.4	20229	31159.1	27173.2	27293.9
A8K2U0	32995.1	32421.1	33615	46288.5	45451.7	46038.5	22463.6	22404.8	22319.2	22976.9	24510.5	24712.3	21229.6	21018.4	20651.3	23436.6	22945.4	23759.8
A8MTL0	42423.7	39844.6	41542.5	28857.7	27335.1	28270.3	89498	96234.2	97493.6	54086.3	54061.1	54194.2	63928.3	65897.9	63789.4	36227	33128.9	38967.8
A8MV24	18078.6	17374.7	15410.8	9160.27	5392.1	7350.36	46664.1	52826.8	52112.2	53538.9	52659	52248.2	63861.7	62504.2	65705.4	89302.8	82870.2	81941
A8MVS5	59309.5	56199.3	57277.1	89487.3	85801.9	88198.5	19330.1	25487.7	22613	26630.2	20688	28441.7	21700.8	21811.9	23372.6	19595.1	17280.2	23520.7
A8MWD9;P62308	15818	19386	18835.8	11038.4	4500.77	10154.2	15675.6	18204.2	18280.3	19255.8	20002.7	17986	17812.4	20159.4	18460.9	20323.5	19906.9	20495.5
A8MYP8	18020.1	19789.2	18275.7	9016.06	11211.1	9197.08	76467.3	79787.1	78902.6	91385	90481.7	91386.2	58670.1	58681.6	54968.5	86134.7	86894	84817.9
A8MYU2	30702.6	31317.2	29327.3	43131.5	42520.9	42169.9	20071.9	19325.3	20630.9	18640.5	20149.1	18680.1	20421	20118.2	20336.7	14576	14284.7	14045.3
A8MYV0	39997.4	41292.1	40435.6	40347.6	39161.5	38449.5	59894.2	61083.4	59890	61940.5	71365.7	66320.9	53805.1	53975	56983.6	70016.5	76056.9	63138.9
A8MYZ5	66169.3	70895.9	68731.9	60704.1	60188.4	60150.9	107040	106594	110270	56685	82759.1	65344.6	89190.5	81878.4	75987.9	63748.6	56152.3	57133.4
A8MZ26	20785.5	19391.1	19394.4	23505.5	24241.7	25950.2	24005.8	23882.8	24278.3	25096.1	21683.9	24483.4	22552.5	23541.6	22572.7	25468.1	25626.9	26354
A8MZ97	19534.7	19503.8	17458.1	22238.1	26547.1	25091.7	13928.9	13828.1	14284.3	23876.7	21672.9	18904.7	14982.8	16070.9	14711.5	17027.1	23051.1	20620.5
B1AK53	17221.4	16014.8	18020	14642.7	14755.3	14440.6	25917.3	22994.4	23039.5	27604.3	26155	28037.3	26376.7	26941	25267.4	29929.3	29055.3	28493.9
B1ANS9	28090.9	28609.1	28584.1	32909.3	34081.6	33147.1	22520.3	22714.7	22749.1	22824.4	22882.1	23412.9	24927.6	24181	25252.8	26260.2	25068.8	27024.9
B2RC85;P0C881	33025.4	33348.5	30470	37195.4	28646.4	27894	29137.8	29927.7	25332.1	31741.5	31847.6	25645.8	26232.6	29708.8	28446.1	35168.7	26701.6	33132.8
B2RUZ4	53592.1	49080.6	52777.9	71620.1	80120	83038.8	31219.7	33370.5	34813.7	29096.3	29248.3	31130.1	26887.7	34205.5	35707.1	20788.5	23068	22894.2
B2RV13	10250.3	9270.73	10631.6	3600.31	4934.7	5992.66	31748.1	31203.8	29620.3	24278	27239	29715.9	34113.5	37453.5	36014.7	29593.7	49489.4	30349.8
B3EWG3;B3EWG5;B3EWG6	7032.7	5019.75	8591.45	8520.24	7313.69	5513.84	6578.15	5120.49	4716.21	9288.04	7813.09	5989.62	5802.32	3729.18	5031.8	9049.63	8173.75	9137.37
B3GLJ2	125862	129283	130875	150161	159959	152077	73981	79291.3	74697	30853	28002.8	29211.9	76565.8	71623.4	63972.1	18770.9	15764.8	17771.2
B4DYI2	23457.5	29014.1	31172.2	18222.3	20596.7	9094.71	62699.9	71244.7	66363.1	57385.2	58875.4	50128.1	62925.4	59205.7	50349.9	38737.4	30841.9	15653.1
B5ME19;Q99613	33332.4	35202.4	33076.3	35245.7	33761.3	32565.5	35942.7	36086.4	34884.7	36115.3	35683.9	33377	37118.5	36597.1	36501.8	32182.8	35127.8	36613.1
B7ZAQ6;P0CG08	60778.1	60081.6	60325	60090.1	61236.6	56948.4	55553.9	57526.2	58818.7	55285.9	55800.5	54155.1	50257.3	52933.6	52456.9	24196.6	22997.1	24705.1
E9PAV3	55428.4	56232.1	55772	66758.3	62530.8	60732.8	47996.6	45521.9	48133.9	48147.7	47742.8	48686.5	47558.8	51500.3	49491.4	60276.6	65239.2	64197.2
E9PJ23;E9PQR5;F8W1W9;O75200	59488.6	60611.4	58791.4	43516.9	45252.4	41025.3	46465.8	45062.5	46759.2	46413.9	42410.1	45170.6	37089.6	38127.4	35892.9	24911.9	17226.1	9919.35
E9PQX1	19944.7	17409.2	17776.1	27495.7	26988.1	26253.9	11280.8	11555.5	12409	11986.4	12364.6	12800.6	8470.48	10087.8	8882.32	5029.56	4807	3307.72
G2XKQ0;P63165	31721.4	34259.4	30868.1	37067.6	26346.7	36179	32664.7	33641.7	36341.2	37304.2	35774.5	38319.6	28637.6	35937.8	29118.1	41117	38377.1	35004.2
H3BNL8	29576.2	31039.6	30780.7	33531.9	35750.5	28276.9	20715.4	22775.9	25286.7	24763.4	20579.1	26670.3	18915.2	19468.1	19495.8	16233.8	15650	15537.4
H3BQJ8	65792.7	60923.1	63722	64838.4	68481.1	60164.3	51121.6	59083.1	56214.6	42730.2	35751.8	41392.1	77873.1	72899.9	84235	34901.5	40174.4	38376.7
H3BRN8	12468.7	16807	12594.8	9230.14	12615.2	8193.22	30082.1	28920.6	33244.7	30680.2	35509.8	39990.6	37551.6	31069.3	40867.3	44434	45040.7	42016
H3BTG2	14475.7	14934.2	13345.9	17510.7	14116.7	15355.8	89902.4	85253.8	82073.7	78022.9	72910.3	75864.8	19738.1	18882	16932.3	10281.7	4504.04	10735.1
H7BZ55	109548	113153	113780	123646	136794	135720	50155.1	39010.7	40315.5	94378.2	78637.7	95780.8	105420	103487	100832	139045	159019	160311
H7C350	16109.8	13711.6	15795.5	21762.6	18273.5	20577.3	198382	199395	193989	95712.4	94629.3	94872.2	133616	130342	135738	15849.7	12006.4	13006.7
O00116	28337.6	29394.6	29045	29651.8	33425.7	31443.6	30034.8	28067.1	28204	30193.7	31322.3	30372.1	27975.1	28151.7	27478.7	23199.5	22382.8	20952.9
O00139	17526.8	18420.4	19235.2	13906.3	15125.1	15871.8	22032.5	22192.9	22327.3	29534.4	28253.2	27718.9	22905.4	24246.5	23186.1	26435.5	24080.8	24333.3
O00142	30764.6	30898	25717.6	40348.7	30968	33789	22371.6	20349.6	19984.1	15401	12356.1	12535.2	20215.6	22051	27465.3	24616	7274.31	23086.6
O00148	30898.8	31978.4	31334.2	25600.8	25237.1	25482.8	42174.5	41565.7	41747.8	39873.4	39258.4	40827.4	39470.7	38643.7	39609.2	37370.4	38948.3	39081
O00154	46436.9	46227.3	47441.3	39541.9	39429	38728.9	60118.6	58637.5	59246	63251.4	62981.9	64555.1	67758	66861.3	67896.3	65790.7	67193.4	66331.1
O00159	18184.9	17695.4	18730.7	12814.3	12677.8	13457.8	41154.9	41230.8	40728.2	40802.5	40885.1	42328.2	42589.8	42129.3	41690	40827.5	39572.2	40554.6
O00160	11455.4	13380.2	11822.7	5669.72	7769.44	7311.41	22056.4	23365.6	22208.4	22115.8	19710.3	20140.9	19483.7	20542.1	18395.8	22021.2	19304.4	17852.1
O00161	25988.3	26467.6	25532.1	47649.6	48166.6	47325.1	21863.4	23613.1	23273.2	27718.4	28183.5	26881.4	26120.3	26546.7	26083.7	23511	24746.7	25827.6
O00170	13591.4	13555.3	15445.6	11614.1	9698.8	11939.1	31232.1	32364.5	31047.9	29922.3	30287.3	30070.7	35743.6	33266.1	32925.2	37811.1	40717	39561.4
O00178	16015.1	14597.9	13268	10576.6	6648.99	12710.2	33925.2	33482.9	33863	33342.6	35449	33535	35777.7	36337	39447.9	40327.1	40083.4	42274.4
O00189	16383.8	17660	15152.5	17596.5	17417.6	17142	18274.7	19708.8	19790.3	25193.9	23893	24463.2	20737.2	21310.7	20042.3	21490.9	24857.9	23287.7
O00194	28167.1	27129.7	30267.6	24267.2	22781.8	21897	50209.5	51848.1	50212.5	49648.6	47186.8	48050.4	47046.1	50378.3	51703.4	51750.3	50929.1	49328.7
O00203	21528.9	20477	21217.8	14829.2	16494.1	14960.9	39891.1	38931.1	40411.9	40622	40662.6	39446.3	41676.4	42048.3	42340.1	40930.8	39841.8	40178.7
O00204	22072.2	22578.6	22836.6	12434.3	11123.3	11387.8	87130.3	87559.3	91731.4	81993.5	82146.7	75003	90718.3	90892.8	97715.1	95797.3	98362.3	97534.4
O00217	26068.7	23511.2	24168.7	21889.9	19811.4	21221	29118.1	28620.2	29215.6	24064.3	24523.9	24496.6	32471.9	33582.4	35879.8	41540.2	40630.7	39556.7
O00231	62281.3	62286.3	62667	59994.5	58999.8	60095.5	67873.1	68362.4	67947.2	70537.1	70961	71776.5	67016.7	61848.5	65518.2	71385.1	72038.2	72300.6
O00232	40581.9	40384.2	40078	31643.3	34660.9	31707.7	52269.7	52809.1	52599.4	50421.4	50760.6	50426.8	51148.2	51392	50256	51198.2	53137	50997.3
O00233	53944.6	46313.3	53503.9	53164.4	47725.4	51632.3	32386.8	29356.8	31841.5	13587.4	11106.5	10053.1	21676.5	21259	21347.7	20043.7	5298.04	6372.01
O00253	130466	124895	126703	70722	74757.2	72063	169196	180670	172081	14035	45533.8	14213.9	137635	132424	144378	22664.5	23104.1	24593.7
O00258	29622.8	29994.8	30380.6	34090.6	34261.2	34694.3	27081.2	26397.1	25731.3	23735.3	22786.6	24768.6	22555.6	24373.2	23974.6	19409.5	16907.4	16621.4
O00264	94366.1	94310.2	98883.5	131038	125848	131719	78063.4	72668.5	75514.6	76436.5	88148.7	82809.1	65423.8	73869.2	68252.2	41875	39659.5	40782.8
O00273	11185	11853.1	12656	9457.9	8337.93	9221.5	22142.3	22025.5	23213	12780.1	12677.9	14720.4	21625.8	18816.6	22506.1	20203.8	18340.9	19923.7
O00291	30007.1	32867.9	29500.8	32273.6	34495.1	34971.1	22829.3	18647.3	21490.4	25375	23795.1	23664.6	20165.6	19667.7	22225.7	26238.5	27101	28599.8
O00299	41671.8	39296.7	41534.8	25778.1	25344.1	29430.8	134805	135902	127259	93637.4	94264.3	82288.2	129811	132317	133510	76362.1	71514.9	80369.9
O00303	27794.9	28618.7	29802.3	27362.5	24737.7	23737.8	40386.8	37696.8	38999.9	37473.3	39328.9	37511.5	44833.3	48127.5	45662.8	46470.5	46204.7	49078.8
O00330	73790.2	74477	74679.8	77557.2	75516.7	76341.1	64534.3	63909.5	62693.3	64459.3	64491.9	65277.7	66263.1	64417.7	66107.6	86565.3	88128.6	87195.6
O00339	17066.1	19121.3	16903.6	32266.7	28426.1	29817.5	8991.84	7232.62	7515.15	7606.56	8235.99	8376.34	5989.57	7699.27	8396.34	10429.1	11163.7	11008.9
O00391	30217.6	29632.2	30826	40540.4	40504.6	39882.1	16894.8	17370.7	17641.7	18260.4	17051.8	17342.3	18377.8	18743.4	18932.2	19398.6	19532.6	20200.8
O00399	22423.3	24428.4	20792.4	28426.6	29296.4	30406.2	16607.7	16788.7	16052.8	13382.8	12065.9	11111.5	19618	16885.4	18328.9	13818.5	8294.66	15574.2
O00400	42993	42885.5	42546.8	41622.1	42074.3	42652.6	36520.4	35292.8	38650.7	37251.5	35860.3	35685.1	28726.5	24623.8	22831.9	13493.9	13031.1	10873.5
O00410	60541.7	60588.9	60366.5	60432.1	61531.7	60080.3	66611.3	65476.2	64231.6	52900.2	53667.6	51227.8	55226.8	55086.2	56043.7	41340.8	38988	41981.9
O00418	6323.71	4105.99	4993.28	Filtered	Filtered	Filtered	8406.72	10729.9	10481.2	9867.5	8174.56	9104.75	11930.7	12006.7	10279.2	8602.12	7589.3	7035.48
O00429	19404.6	20139	19414	16564.7	16310.4	17303.4	31271.3	31501.2	30762.3	31250.6	30489.1	30678.4	34263.7	32624.4	35370.5	32768.2	33840.4	32667.5
O00442	21833.6	20429.6	23070.6	12354	15390.7	14855.2	57670	60281.1	59984.4	55481.2	56895.8	60070.2	63834.7	59904.4	59893.6	54447.8	40661.6	51345.5
O00443	6731.9	6937.54	5948.36	4345.96	3775.88	5157.61	14284.2	13876.5	12158.2	15016.7	13178.4	13509.8	12981	13137.9	14413.9	14418.8	12460.8	13328.3
O00445	23910	25644.5	17276.5	14772.4	26213.5	25877.9	15728.1	15979.3	14537.2	8287.12	8911.12	8671.02	11115.6	12611	14251.9	1782.69	1784.68	2306.17
O00462	18540.8	17131.1	17264.8	28572.3	25478.6	25832.9	10089.4	10619.5	9290.43	10714.7	10991	10647.7	8158.04	9651.92	10312	13851.6	9696.13	12839.8
O00468	52932.1	53484	52141.2	80982.1	83985.4	82738.4	29946.4	28999.3	29190.4	20152.5	21637.5	21186.1	25676.5	27278.7	28909	34588.4	35277.8	34574.5
O00471	13456.4	13663	13118.7	10641	10731.8	11067.3	21799.9	22191.4	21469.6	22546.1	23587.2	23250.1	22722.4	22965.1	23553.3	23044	23602	22953
O00483	114995	120664	116352	114167	120867	116040	129917	122116	126837	113251	112025	111580	123801	125065	119979	82506.3	83346.7	83637.5
O00487	45483.6	47277.5	45782.6	48809.4	49427.7	49852.1	50712.8	51020.3	49257.1	48499.3	48175.7	48890.9	53544.5	51462.2	53451.1	58700.3	58048.8	53258.5
O00505	56524.4	55720.1	55744.9	60001.2	63668.4	64210	49701.4	47686.4	48781.6	47474.8	47903.6	45798.2	46558.9	44123.5	43406.5	42628.8	43820.9	44238.7
O00506	12230.7	10423.2	10428.2	7322.17	7536.16	6780.29	21409.7	22991.8	22745.7	30704.9	31018.9	33968.3	22133.2	23525.9	23583.4	31249.3	29100.5	30431.2
O00519	70814.4	68955.2	68917.6	69616.1	71995.5	73796.6	78480.6	80714.2	77547.2	60612.2	63006.9	61697.3	77769.1	76108	74134.2	34696.6	36169.8	34521.8
O00571	18188.1	17755.8	19173.5	9820.7	10962.8	10978.4	41450.2	43256.5	42777.7	39440.2	41479	42265.6	45115	43458.6	43529.6	43617.4	44453.7	42797.1
O00584	19192.4	13634	14182.3	28518.8	24409.9	26651.4	7159.83	5854.69	6005.64	7448.94	7052.02	4572.99	7630.02	6817.73	6858.13	9808.73	4127.67	4595.71
O00592	4080.13	7740.72	7334.58	9830.43	12032.4	12547	Filtered	Filtered	Filtered	Filtered	Filtered	1714.13	3024.22	Filtered	3229.86	Filtered	Filtered	Filtered
O00622	48703.7	59905.5	45944.9	73080.9	41949.1	60255.6	52674	50712.1	52599.5	11715.3	8490.56	15335.2	24450.9	22374.6	17279.2	11376.8	7357.61	9537.33
O00629	66365.3	57122.3	53751.8	61990.5	70553.8	77485.7	44376.6	42636.8	43465.1	23742.1	27172.9	28515.2	37653.5	38541.7	40126.9	17262.8	29665.6	36727.5
O00743	31411.7	33421.5	32224.4	26968.7	27723.4	27306.9	70963.7	67354.7	69953.4	62210.9	59381.2	63573.4	75378.9	72050.5	71126.2	51048.3	49725.7	51685.7
O00754	16431.5	15586.5	14192.3	24879.9	24741.3	25488.9	9995.1	10118	10213.6	9503.85	9758.07	12453.1	8813.92	7786.84	9999.69	13458.6	11658.1	16928.6
O00757	57362.1	56970.1	53179.2	73573.4	70579.3	63015.5	39770.3	35493.3	32776.8	35721.7	22155	35341.9	34580	36001	33879.7	55437.5	47183.7	48334.2
O00764	18438.5	18400.5	19028.3	9490.86	10161.9	8988.85	81124.5	78492.1	75414.8	62416.8	57661.2	54696.1	80307	72805.7	72906	70693.6	68009.7	65157.5
O14493	44688.8	48049.9	50483.3	57042.8	52539.3	45921.9	18848.2	17856.4	22855.4	9467.55	16077.5	17530.2	10460.9	13944.5	11920.9	3784.57	5079.38	5067.86
O14494	192047	186277	183064	237677	231191	224938	114216	123550	129991	85725.4	70876.6	81439.8	108237	102502	102721	74429.8	81781.6	80633.6
O14520	50340.8	52587.4	51559.1	68752.3	70402.8	70328.7	27136.2	26699.3	27974.5	30575.9	29655.6	28851.2	17593.2	18760.3	18094.2	11076.8	10675.7	11745.8
O14521	102716	108604	110432	96512.7	98991.9	99849.6	65747.4	68356.8	73641.8	29963.8	32974.9	35420.9	76544.2	76690.3	80926.3	14434.8	17280.9	13147.2
O14530	9112.22	8751.18	8744.15	6633.11	7197.27	7145.1	14553	15978.2	16473	14760.7	15181.2	13409.9	17312.9	19101	17653.8	20627.6	20926.7	19640.2
O14545	2528.73	2377.86	909.415	Filtered	Filtered	Filtered	11714.3	10346	8212.48	13645	12358.8	11013	13872.6	10804.4	13187.2	13953.3	14258.1	15487.4
O14548	20461.9	19655.3	18804.5	14244.7	12968.4	12074.7	21584.4	24379	23697	23860.4	24357.7	24942.9	20294	21974.4	22542.4	29116.3	25836.4	25297.3
O14556	436225	417597	413327	336697	345374	370711	677905	664755	677380	645526	650995	639807	570834	643132	586688	623040	603622	581636
O14561	164473	164470	164112	176472	173933	173501	90223.4	88724.1	91941.7	43773.1	33653.9	44664.9	75792.3	73739.7	77933.6	42884.8	41762	45784.9
O14562	10881.9	9612.65	9629.22	8398.76	6907.77	7189.96	13724.6	10914.8	12172.5	19016.7	20474.4	17304.2	20574.6	14908.8	18499.2	26525.1	26175.5	24359.7
O14569	42431.3	46402.8	43083.5	48995.7	63348.6	63337.6	17949.1	25409.3	15427.4	14070.3	20972.6	18688.5	16315.7	10429.1	15220.9	7084.63	9187.64	7386.51
O14579	20736	21137.4	19424.2	20627.1	21349.9	18371.4	35650.5	34219.4	33733.5	42921.6	38494.3	41323.9	40656.4	40982	39103.6	47098.7	45280.9	45681
O14617	12349.6	12357.1	12257.2	10582.4	9496.9	10189.8	20001.3	19587.1	20119.2	18091	17980.1	18028.6	21971.7	20842.2	20719.4	18187	18005.2	17395.8
O14618	71661.9	67346.9	69776.4	81016.9	83747	80238.2	80629.9	86196.2	84091.7	80176.5	84120.6	86160.3	91126.8	81158.8	76791.7	112951	115352	117328
O14638	23866.3	23814.1	24709.7	32342	32245.5	30917	12522.3	11584.3	11274.9	10345	9964.72	10766	11853	12090.2	10729.9	10686.2	10342.9	9867.85
O14640;O14641;P54792;Q92997	3563.5	3152.55	Filtered	Filtered	Filtered	Filtered	19528.9	11888.7	13803.1	16878.8	19618.2	18613.3	20634.4	21255.8	20593.1	25933.1	20297.2	22742.6
O14645	51196.7	60611.9	48895.2	51515.1	51369.9	49016	64883.3	66026.8	61789.8	72010	70541.9	73835.9	73538.6	73112	76365.2	97738.6	98015.2	94864.3
O14653	23116.5	Filtered	Filtered	Filtered	Filtered	Filtered	Filtered	39563.3	41730.6	3348.17	33690.8	Filtered	40794.8	35118.3	40714.9	6862.09	Filtered	6085.67
O14656	17137.9	17271.1	13197.9	17315.6	18634.5	19401.6	15722.9	13949.3	13681	12977.2	13550.6	9653.6	15492.8	13954.3	15193.8	16758.4	18147.9	18056.1
O14657	17330.3	16862.3	15801	17341.9	17636.7	16896.8	16031.9	12261.3	16521.8	15295.4	15532.2	13379.9	14950.9	13400.4	14409.8	12592	13516.6	13698.7
O14672	24476.1	24679.9	22866.7	23809	6484.98	28484.7	10100.9	13233.7	13015.3	7741.87	6185.71	15945.7	13181	13201.3	11345.3	2980.13	3681.92	18853.7
O14681	34295.1	34790.2	35537.8	29671.4	30322.4	31919.2	32731.2	30342.5	31671.4	32593.5	31887.3	35461.7	31924.1	32208.4	36409.2	23855.2	23690.9	24286.3
O14683	67973.7	69972.2	71438	84056.3	87847.1	91347	65505.9	70194.5	64101.8	69663	68079	68687.8	35538.3	35965.4	34362.4	24355.9	26909.6	26905.6
O14684	19727.9	22187	22502.2	21407.7	20932	20220.5	32571.7	34151.9	30588.3	29376.6	27037.8	29872	18922.7	25409.5	18313	10670.1	9060.67	7756.86
O14715;Q99666	18798.9	18920.4	19003.3	16590.6	17389.9	17404.1	19559.8	19549.6	19312.7	19573.9	20293.4	21109.5	20615.6	20465.6	20135.5	17876.5	18128.9	18919.7
O14734	16418.9	17212.9	15517.5	17585.4	18712.7	18009.4	21413.7	24823.9	22066.7	20203.3	19782	17110.5	23742.1	21138.4	23791.2	21111.7	19699.3	21293.4
O14735	34493.3	35242.8	35304.1	35300.4	32539.4	31703.6	34136.8	34353.6	34650.1	29522.4	30921	29885	36280.1	33653.5	35771.6	16380.6	14875	13171.8
O14737	16335.6	16423.7	17116.2	7973	9735.39	9929.76	15769.9	14415.6	15645.7	15003.7	16340.4	15993.1	14938.4	14048.2	15962.7	23557.6	23602.8	23252.2
O14744	63614	63008.6	63373.1	74960.7	74183.8	74309.4	55220.5	54061.4	55185.4	53215.3	52212.5	53270.6	50327	52612.9	50669.3	46506.4	48395.5	48313.1
O14745	12090.6	14296.1	13325.1	9645.22	11653.5	10328.6	31816.4	28393.8	30217	39831.3	36430.7	36178.1	37335.8	35628	38758.2	50340.8	52317.5	56610.3
O14772	13490.2	12863.1	12540	6869.24	6310.49	5577.89	30638.9	34150.6	33219.8	12865.7	12217.4	12764.2	33593.5	33972.4	33213.5	9842.21	8732.46	9776.81
O14773	20720.3	19708.1	19893.2	20108.6	19632.1	22405.4	23137.1	23017.3	22061.8	22417.8	21838.3	21457.7	26312.2	26028.4	24833.3	29982.3	29274.7	30080.8
O14786	21173.8	22150.2	20378.6	30912.8	28399.6	26792.9	3987.1	4019.8	3115.11	12699.3	9724.16	11480.4	3945.81	9521.79	4715.9	19180.1	16480.5	15065.7
O14787	29748.5	30727.3	29958.6	27128.2	26312.2	26987.1	42826.5	43017.6	42342.5	33636.5	32232.9	33286.5	43664.5	43578.9	43912.7	34487.7	34298.8	33027.2
O14795	11458.6	11037	11033.6	9025.98	6864.93	6401.15	20326	20277.4	19873.9	22023.8	21464.6	21974.6	21267.9	22386.4	21728.1	24139.4	22959.6	23218.3
O14818	113999	116295	114083	155113	158987	160181	82372.5	82083	82023.5	88358.9	90732.6	88434.8	85592.6	81741.4	82479.8	102522	103052	98696.9
O14828	13324.3	13312.5	13462.9	23813.8	14568.7	17348.5	29361.6	25923.5	24703.7	29517.6	28087.5	25168.8	26800.7	27427.7	25600.7	26969.1	21266.8	23502.2
O14829	46053.3	46945.8	45998.1	45094.6	45882.2	44875.9	40941.6	41497.3	37399.5	36112.3	37399.1	35439.6	42163.8	39537.7	41966.1	34574.3	35149.2	35269
O14841	25132.6	25442.2	25185.6	25027.8	25306.3	24247.5	54473.9	54882.6	54845.9	50040.1	50023.5	50065.4	60164.4	59509.4	61457.4	52941.4	53889.4	51774.8
O14863	12651.5	14529.3	12218.3	13456	13678.4	12077.5	17950.6	17238	16019.8	8260.04	6270.55	8734.09	18700.4	16866.6	20046	2704.12	Filtered	4069.45
O14867	20118.4	16183.5	15217.5	15238.4	19220.5	19460.5	17589	17681.5	17798.4	8040.78	8971.78	9965.49	20972.5	20140.3	19396.8	7286.95	6710.39	12112.5
O14880	62274	61220.4	61853.4	56210.6	54507	53000.2	84106.5	87343	86644.1	58192.2	57268.2	58529	22412.9	20041.8	27957.7	13347.5	15345.7	17090.3
O14896	11161.4	10878.2	11715.2	4234.78	4960.78	5600.13	38917.7	40574	39211.2	42792	43753.5	45116	48075.9	49000.9	49765.1	49015.6	50868.6	50193.6
O14907	19135	18215.9	20715.9	13873.2	10701.9	9972.41	69628.9	63248.2	59222.4	69540.4	80904.5	87334	62407.9	67425.6	60817.6	87165.4	98844.9	103760
O14910	17164	19414.1	19425.5	10543.3	11922.9	12816.9	35888.6	35489.8	37273.8	37836.1	37307.6	37437.7	34805.5	36626	37271.2	42391.9	42946.4	40681.4
O14920	12352.3	10832	12775.4	8904.33	10071.1	11278.8	17612.9	17258.7	17379.9	17243.2	17798.3	17221.7	18059.1	17130.2	17173.1	19557.1	19082.2	20027.7
O14929	4753.36	3840.42	Filtered	Filtered	Filtered	Filtered	3979.2	2442.84	4210.97	Filtered	4138.16	5083.63	5438.34	3400.79	6552.55	5544.44	5743.62	4035.94
O14949	138568	151753	144915	167253	162566	168433	204480	191126	182775	147110	155911	150614	153277	155127	142755	109184	113429	114507
O14950;P19105	61463.2	58712.8	57922.3	50003	47217.1	49804.3	62519.3	58785.5	56622.4	60552.9	58723.6	59381.1	54782.1	52337.9	56330.1	66598.8	69236.6	68628.8
O14957	69033.8	68020.7	67313.5	75573	66691.1	73599.4	51740.1	50804.9	54925	55306.9	50619.7	57594.8	55116.6	56772	57093.3	60066.8	54269.8	62634.7
O14964	23335.4	22829.5	20864.9	18665	16677.7	17088.8	38347	38607.5	40192.7	41488.1	40645.8	38769.8	39698.4	45452.7	32417.5	47456	49931.2	39197.9
O14967	47880.4	44981.9	47136.2	50616.5	47467.9	48800.5	29747.1	31389	31878.8	31989	32044.2	35109.6	35696.8	35791.5	36874.3	30257.5	32189.9	31311.7
O14972	4773.92	4670.9	5307.57	1537.84	2110.07	1538.93	8702.31	9206.5	10196	8250.23	9528.27	9236.29	7962.15	7520.1	6365.67	6779.63	9000.93	9442.26
O14976	15735.3	16936.7	16976.8	8617.19	7905.33	7349.77	23427.8	24091.6	19203.3	26654.9	26552.8	27168.3	22862.3	18179.9	22822.5	24271.6	26623.7	26368
O14980	42549.8	42017.1	43263.1	37818.6	37945.5	37648.3	52822.1	52088.7	52789.4	48643.2	48910.8	49768.8	52320.9	53677.9	50368.7	44205.1	42897.8	41710.2
O14986	18843.8	31069.1	43615.7	22063.6	36650.5	23072.5	18883.6	20613.2	24370.4	22671.7	11151.2	10402.2	19804.5	18964.7	22634.2	20672.2	19373	22712.1
O14990	11825.7	8883.07	12965	6551.31	5482.83	6541.82	15432	18855	12057.1	9626.13	12057.5	14380.7	16678.1	13774.8	14267.5	15318	13607.4	11136.8
O15020	7236.12	7982.65	7588.57	12535.7	8913.03	6835.96	14441.2	15470.9	13393.9	16568.1	16494.9	16170.6	15727.3	16053.6	16043	15986.5	18458.2	17505.9
O15066	8928.43	9765.36	4908.85	8932.45	10046.8	8712.98	9674.43	8615.34	11750.5	12176.9	12949.9	12558.6	10541.8	9026.01	10145.3	16506.5	15568.7	15206.6
O15067	12504.8	13244.7	12261.6	10125.6	12781	13247.8	19296.5	20985	20217	16232.7	16298.7	18198.5	22940.4	20663.8	21949.4	23782.3	28581.5	25723.8
O15084	24916.3	26307	26634	32834.5	34782.7	33235.8	19111.3	18593.5	19077	12908.5	15582.8	13883.9	21085.5	20935.1	20535.9	17276.1	17952.6	17481.6
O15111	11743.7	11274.1	9006.97	6575.52	5342.78	6139.37	23253.6	23033.2	22216.4	22121	23536.6	22734.4	22436.5	20752.2	27760.6	23638.4	23371.7	25682.4
O15116	3667.94	3079.94	4055.93	866.247	Filtered	4334.9	10276.3	8634.66	10055.3	8298.34	9111.88	8321.11	7075.28	8087.55	6466.91	9750.14	8355.63	11176.9
O15118	24928.2	25022.9	24825.7	33018.7	34722.2	34137	17196.4	15122.5	17501.6	7567.55	8792.92	13039.5	12966.4	11993.1	12130.5	11118.2	10915.2	12871.8
O15120	45230.8	40503.1	38436.4	47283.1	48332.5	43607.6	32968.6	36989.6	36296	43475.6	42353.6	44943.7	37101.4	35964	35450.4	29001.6	31178.3	25832.2
O15126	157494	228968	161957	254713	249183	245507	66377.8	206733	224690	96481.5	177551	169300	247307	97493.1	239845	207627	191244	199932
O15127	83743.7	88537.2	84922.9	103676	100513	106987	82680.2	79310.5	78254.1	80494.5	85740.6	79210.9	79317.5	81215.9	78905.7	68329.8	69371.6	68542.8
O15131	26382.5	28397.3	27697	20495.8	21821.3	21324.7	31793.4	42589.9	30888.6	30406.9	35003.8	36623.3	34530.9	34368.5	35596.8	35490.7	32291.1	34091.7
O15143	12356.9	11885.4	11298.5	11475.1	11278.9	11796	23934.5	22976.2	25986.6	25346.7	24376.1	25476.1	26013.3	26029.7	24981.7	21717.7	26005.9	25558.4
O15144	23351	23621	23229.6	23276.2	23617.2	25684.1	31805.9	32139.1	32646	33929.5	33733.7	33052.8	34918.6	35877.1	36289.1	38944.3	37193.9	39616.7
O15145	30520	32483.2	27965.9	33277.3	29650.8	31220.3	46263.2	43824.7	41318.9	45942.6	43575.4	41716.1	52711	49060.8	52388.6	49042.1	49390.8	51039.5
O15160	3304.95	4314.04	3730.25	4556.42	895.241	606.18	9063.59	9893.13	11133.4	11347.6	11651	12505.9	11996	9203.2	11048	14989.9	14398.9	13848.2
O15162	11014.6	10227.1	11172.9	9790.56	10188.5	8369.6	10680.6	11115.1	11082.6	Filtered	Filtered	Filtered	12433.5	12323.5	13537.1	Filtered	Filtered	Filtered
O15173	96978.5	92770.9	91808.2	128472	126462	132119	54651.9	57390.2	58834.9	57780.6	62637.6	63618.8	52854.5	49527.8	51636.6	39308.4	38905.2	36707.8
O15198;P84022;Q15796;Q15797;Q99717	17325.6	13481.7	15264.9	9224.87	6659.03	8430.29	51323	43692.8	47407.2	15206.4	20423.2	19479.4	56159.5	54354.9	53892.5	14156.5	10651.8	11457.5
O15212	21782.7	22436.3	22496	30491	28100.2	32022.9	17612.5	16813.8	18144.5	19856.8	21647.9	19085.5	17984.7	18248.7	18148.2	30851.8	28236.4	27612
O15228	28227.6	27557.8	27865.5	26338.3	24613.4	25884.1	36364.7	35843	35301.7	34599.8	36390.4	35256.4	34396.4	35686.8	34140	17370	16409.7	18557.6
O15230	33430.2	33801.5	33135.7	49599.8	49544.5	50827.2	16111.4	17234.5	17272.1	20680.5	19214.1	19352.2	16681.8	16667.6	17554	20917.1	22964.1	21533
O15231	9832.38	11146.9	9349.32	7376.21	4537.81	4956.82	20851.9	19187.8	20426.6	17281.6	16699.4	18091.3	20042.5	22136.4	18428.8	21844.7	23945.4	21959
O15254	9317.31	9617.19	7826.07	12469	10919.4	11446.9	21504.5	21770.4	21654.4	19510.4	17196.2	18677.5	17250.1	17547.2	16047.9	9134.27	9651.39	7719.8
O15258	109500	102415	105981	106716	110797	115386	82378.2	86074.4	84635.5	73237.6	75244.3	73399.9	83513.1	77804.1	79638.5	34950.3	42069.5	40546.5
O15260	34272.5	33056.2	32847.9	33102.5	30242.3	38014.4	33393.8	37434.6	37862.5	32891.3	31422.5	31522.3	30038.3	30721.5	28896.6	18701.4	13694.1	18909.9
O15264	27695.9	25307.7	15830.6	7049.77	6339.84	9747.3	44103.4	39806.6	40053.5	24497.5	40071.6	27510.4	31016.5	34159.9	32210.3	39413.5	19555.3	53519.6
O15294	5116.89	3566.67	2830.25	2983.04	Filtered	3631.26	13015.9	13868.1	13758.5	17000.7	15947.9	16256.7	15301.3	14705.7	15367.9	17812.4	16298.3	15615.1
O15296	35600.4	35932.3	36028.2	37118.7	36948.4	37147.3	63782	63868	64623	66594.8	64936.8	65694.7	67917.7	65807.1	66590.3	68856	70344.2	70384.6
O15305	17831.1	17953.4	18089.9	10663.5	11314.8	12050.1	48545.9	45874.1	48537.1	47100	47170.9	45960.6	50574	47950.2	47449.1	50112.6	49571.2	51153.5
O15321	20058	18062.2	21024.2	20985.9	22195	19272.6	12562.1	14054.5	12387.4	14571.3	14457.1	17166	8524	10808.6	11104.8	6849.93	6246.55	7721.27
O15327	6832.49	6694.01	7323.1	3916.4	4564.46	4294.32	19656.5	18861.4	19757.2	19860.6	18009.7	19032.6	19845.5	18628.7	20628.4	20447.8	22319.7	22196
O15355	38346	38756.9	38215.8	46629.2	42592.2	44428.5	38154.9	38215	38285.8	44372.1	44011.2	43814.9	31395	32441.8	33074.1	38999.8	40578.3	39738.3
O15371	35373.4	34607.7	34971.2	26973.3	28151.9	29323.1	49220.2	48555.4	47928.6	52548.1	54182.6	52241.3	53318	52175.1	50524.5	55741.2	56575	57546.5
O15372	19353.2	19058.2	18572.7	17529.6	18231.6	17176.8	17486.5	16025.7	17853.8	18102.3	18437.3	18672.3	17355.1	17197.6	16431	21276.9	20979	19851.6
O15382	43632.8	46604.2	45490.4	61432.8	57057	58251.1	25943.3	24780.5	26049.8	23310.8	24277.3	22969.3	29755	31235.1	31153	30554.5	30244.6	28905.2
O15393	34538	33930.2	33572.5	25913.6	22846.7	24059.1	70929	70986.7	71284.7	65940.3	67017	68148.4	83395.4	88753.4	89452.7	92998.8	97876.2	100994
O15397	117887	71400.3	138499	104411	114153	111050	191973	197157	48249.1	4639.9	171409	174385	38690.6	20054	34307	7109.63	176308	195801
O15431	15121.8	5277.6	5318.13	4805.04	10999.6	14056.4	9046.81	8997.87	6267.77	25212.7	4816.5	2082.96	4985.81	2999.95	5975.84	Filtered	Filtered	Filtered
O15484	14689.5	15576.8	15933.7	10683.2	11843.2	13092.9	29251.8	28150.3	28834.8	17857.8	15587.3	14192	30751	28893.2	28386.2	12612.9	13943.8	18390.2
O15498	17735	16917.2	17812.1	21342.2	22402.9	22904.6	16180.2	17315.2	16733.9	18823.6	19031.9	20367.4	17139.1	16243.8	17335.6	16477.7	17764.1	15392.4
O15511	20101.4	21136.1	21270	22624.5	21443.3	23098.9	20476.6	20460.2	20276.3	24746.4	25715.3	21701	25564.6	23750.6	24726.6	28144.9	26416.6	27587.4
O15523	21231.8	21839	21206.8	13838.6	13386.6	12768	46549.9	45930.9	42403	43872	42958.5	43755.2	46794.2	41543.3	45197.7	49874.9	50340.3	48366.8
O15530;Q6A1A2	5982.53	7225.93	7309.52	2260.87	3110.66	2913	18810.6	20892.3	21022.1	21410.9	20827.3	19329.5	20594.3	20519.9	21192.7	23071.3	24573.2	21708.4
O43143	11423.6	11727.5	11365	8969.06	9551.93	10731	11176.2	11332.1	11769.8	12022.1	11268.3	12086.6	11414.6	10317.4	10928.4	15492.6	13656	12121.1
O43149	8460.59	8606.24	8263.55	6776.76	7436.22	6861.41	11072.2	10705.6	10404.4	10031.8	11289.6	10844.9	12679.7	11962.3	12287.6	10781.2	11207.2	11968.4
O43150;Q9ULH1	6789.85	6481.33	7333.48	6472.31	5435.34	5945.41	6755.13	6452.23	7010.91	5779.87	6629.33	7990.81	6762.5	7356.34	7437.51	6209.81	7430.81	6687.93
O43169	56594.4	57599.8	57237.5	65534.1	62811.5	63503.6	42578.6	42580.6	42660.7	47585	49258.6	47142.6	39363.3	38841	40146.2	21882.6	19757.4	21852.5
O43175	42818.4	41785.8	43029.2	20832	21579	18856.4	158701	159782	158002	129962	124693	127082	165913	163038	163290	142145	131767	138747
O43181	76635	69963.4	79549.3	82654.3	84762.2	83685	65127	63312.8	67397.4	75413.2	73019	73887.3	63864.9	61093.4	60344.3	91232.7	98346.3	93503.7
O43182	9088.53	9534.96	7658.72	6548.81	7814.14	4860.76	25585.3	25884.7	24375.1	24966.4	26714.6	23905.1	26070.6	25755.7	25766.3	29594.5	28572.3	30098.5
O43236	47555.4	48102	47501.5	49479.5	51551.9	51543.6	47139	50132	46081.4	51068.4	49881.7	47332.3	53839.6	53840.7	52898.8	60962.2	64002.3	63311
O43237	13798.7	13535.9	13005.1	8360.04	8673.48	8744.26	26291.8	25823.2	25357.3	29962.1	29970.9	29960.9	29228.8	28150.8	28677.6	31908.5	30973.4	32004.9
O43240	21661.7	21351.2	22651.7	31109.3	29553.8	27136.1	10271.2	12350	10434.4	11596.5	12999.1	9826.51	10037.8	7938.13	9720.02	12223.4	11870.5	11929.9
O43242	43654.4	44663.6	44488.7	42383.1	43293.1	42795.8	53959	54550.4	53216.4	56695.8	55222.9	54857.2	49403.1	49585.6	48609.7	51693.3	50334.3	50840.2
O43247	11902.8	10730.6	13714.8	7522.48	8541.14	4822.68	12700.5	14797.6	12346	17857.6	18850.1	18869.8	19771.4	14086	18941.1	24518.9	25984.9	24921.9
O43264	22733.2	22174.3	23344.5	22145	20779.4	21066.6	27293.4	29438.3	29007.9	32385.1	31085.6	30101.1	26895.6	23847.2	27072.9	24442.2	24086.8	21820.2
O43278	33181.1	31570.4	31478.3	41867.1	42243.1	42216.4	15039.9	15030.4	15392.6	16218.8	14975.1	16531.1	16280.8	16684.2	14450.7	16722.5	16702.8	18606.5
O43281	10304.5	10731.7	9395.27	Filtered	Filtered	Filtered	27778.5	30772.5	25720.7	27150.6	20334.3	25867.6	27604.3	20224	27731	20357.8	22211	20775.9
O43298	14409.4	12716.3	16005.9	23965.4	25053	22644.6	34585.1	31334.7	31895.4	33938.9	32719.6	31455	16290.5	16492	20931	23999.4	24412.2	21347.4
O43324	53036.4	53113.4	53666.9	50768.3	49104.2	51363.4	63998.3	63703.2	61920.1	65284.6	66082.8	62208.8	65087.2	65375.6	63708.9	69407	68339.9	70210.4
O43325	25616.5	33576.9	34085.6	32163.9	28558.3	22359.1	32543.3	30061.1	29643.1	26960.5	28031.5	33212.7	34646.8	36339	32954.1	38593.6	36870.2	33301.9
O43379	14008	12578.5	13195.5	11120	12802.8	12019.7	16466.2	17846.7	17171.2	19076.5	19015.4	18168.9	18908.1	18559.1	19116.7	20836.9	20976.5	19940.3
O43390	14732.5	13448.3	15548.5	11726.7	11154	11666.5	28154.1	27063.4	27737.4	26060.2	25379.5	27357.2	27699.5	30205.2	29693.2	34445.8	36599.5	34606.9
O43396	46046.6	47714.3	49470.2	46873.9	45855.9	44368.7	71269.8	70537.1	73660.2	71416.6	71079.5	70318.8	72195.4	74833.6	72474.7	85556.6	87825.6	94423.9
O43399	6727.78	7608.9	7171.76	4307.49	4189.03	5797.1	18828.7	19467.8	20269.7	27037.9	21131.7	21765.4	15901.9	16688	16215.4	18839.6	19194.7	17022.8
O43414	23634.2	22800.9	22992.4	23475.1	23420.5	24511.3	24529.4	25060.7	23972.6	23661.2	22929.3	22916.8	26887	28766.1	26880.6	22595.7	23892.6	23914.6
O43427	10599.9	10490.6	12788.9	6439.54	9610.4	8570.16	25315.9	24833.1	26552.3	28994.7	28053	24878.5	23364.2	22730.9	24265.8	20497.2	20124	20061.4
O43432	9478.47	9501.08	9660.84	8632.78	7078.3	5674.55	10062.9	9637.39	10033.1	11208.1	11016	10783.1	10148	9002.76	9329.17	10634.9	10451.1	9976
O43447	14870.9	13562.5	16230.6	3057.68	11049	11907	35264	27558.7	31365.3	33747.9	35361.2	33724.4	26474	32014.3	25741.8	40633.7	42360.3	40952.4
O43451	33762.8	33060.2	34235.1	50244.3	51226.9	50492.8	15828.4	14713.7	16094.1	17497.5	18152.8	17150.1	17650.3	15866.2	18285.7	19275.9	21095.2	22509.9
O43464	78646.8	83878	78919.8	105480	106418	101676	47234.8	49985.2	49969.4	43897.7	45768.2	48741.2	60657.8	50960	46225.2	72348.6	76621.5	66186.1
O43488	78712.4	81645.9	80940.2	89126.8	90347.8	92013.6	89365.2	94370.7	90769.2	91322.8	84341.1	84565.1	93251.6	96012.6	95849.1	104185	106642	107926
O43504	13599	15698.1	15738.6	15304.3	14559.6	14329.8	12308.5	11795.9	13055.3	16220.6	13851.8	13726.8	14114.8	13028.8	14374.1	18793.9	17647.7	19398.5
O43520	17802.3	17493.4	18017.4	22072.7	22556.4	21848.9	12054.6	13238.2	12309.2	14221.6	12342.2	11496.3	10846.9	11957.4	11246.4	10312.5	9290.84	8941.77
O43548	1047693	1.07516e+06	1.04213e+06	453113	468521	454942	4.19255e+06	3.65809e+06	4163526	4.71195e+06	4480576	4806859	4.12653e+06	4.04313e+06	3.82607e+06	871352	848300	953706
O43581	22117.7	25776.9	22629.2	23064.2	21289.4	21226.3	27523.6	27959.2	29844.8	31756.3	31786	33577.3	27314	26692.4	28723	35506	37673	33634.4
O43583	15422	4297.56	12384.3	14836.8	19901.2	7731.91	10069	16049	1636.65	6753.63	8413.92	33071.7	24562	25588.8	5895.61	11624.2	31836.4	11967.6
O43592	30997.1	31556.3	30614.5	26393.2	27178.4	27020.3	39455.3	39027.2	38598.3	34551.4	35011.2	33886.8	39638.3	39323.4	39873.6	31469.1	32591.9	32142.9
O43598	610163	170020	122735	45360.8	32512.3	26138.1	82006.5	827450	76729.2	263508	225402	48729.3	36406.1	50285	221378	84283.7	88098.2	79709.9
O43615	25462	26820.1	24208.2	30591.6	32638	29197.8	20748.6	22758.8	19150.1	20559.6	21726.3	21811.2	18466.2	18120.3	19540.2	18220.8	16944.1	18148.1
O43617	28663.3	27021.7	27373.3	22929.1	22944.3	24011.7	58063.6	61430.1	56447.8	61485.7	58309	60061.1	59317.9	62225.1	64288.9	52795.1	54482	50317.9
O43633	25936.5	27081.7	23676.8	21545.9	25322.3	23743.1	19408.2	20562.7	21105.1	20943.3	22397.7	21242.9	22099.6	21470.3	21669.9	27728.5	26602.3	24608.6
O43653	120527	119386	125197	185608	183500	188594	65172.4	64461.6	67182.8	40507.3	42162.9	44213.7	54127.5	53609	51257.5	48608.4	50102	49303.4
O43657	17116.2	16225.3	17507	20197.7	19863.2	18641.5	5575.9	6089.37	5689.48	Filtered	Filtered	Filtered	5430.84	5311.94	5636.29	Filtered	Filtered	Filtered
O43674	55734.9	58639.9	62889.3	74824.4	73785	100746	36862.4	32250.5	38396.2	45832.8	41114.4	34331.6	42266.3	34301.1	41918.3	26914.6	26426.9	23370.8
O43676	40745.1	39561.9	41026.2	50658.1	46706.9	51615.8	28261.7	27326.3	28897	22900.8	26536.7	26226.4	23874.4	23180.3	24964.9	25267	23831.1	23537.8
O43677	28707	28491.4	28109.4	19331.4	18260.8	18168.3	16541.7	17836.8	16732.8	16191.5	16847.6	16879.7	16331.2	15183.1	13056.2	11270.2	10099.1	12189.6
O43678	60185.6	60543	60019.4	55439.6	59498.7	61948.5	92174.4	90139.9	89861.4	92665.4	80099.6	98494.2	82899.3	79308.1	79525.6	106639	100421	102020
O43681	26371.3	26787.3	26391.1	23418	22776.1	22492.7	53575.4	54174.7	54904.4	57484	56519.6	58667.9	59011.1	58272.8	58749	62551.5	61780.8	60781.7
O43684	23259.8	23897.4	22518.3	21873	18582.7	22145.8	31561.4	31399.8	30402	31618.1	34234.7	33569.9	33580.5	33431.3	32289.3	38390.9	40420.6	38828.6
O43692	33787.9	33664.3	34875.5	32028.3	32158.1	32497.6	36120.9	35602.9	35488.5	27183.6	30596.6	25646.1	41517.3	38884.8	39865.8	37213.3	42191.2	39086.6
O43707	29582.5	28653.8	28777.2	35304.3	37402.1	36081.3	28356.7	28543.4	27407.1	30400.4	30241.9	30665.9	27893.6	28493.8	28090.3	34466.3	34684.1	33858.2
O43708	71261.8	69198.5	70242.4	68694.9	74602.7	74815.8	75411.9	80096.7	83906.9	78479.9	79565.5	77350.2	85872.2	83758.5	79808.1	73479.6	67541.6	72607.2
O43747	31675.4	31130.2	32653.2	32145.4	31637.7	31508.9	44924.1	45513.8	44078.6	44057.4	41731.7	42103.1	46245	44315.9	46570.9	41001.7	40079.4	42096.4
O43759	76162.3	77399.7	77953	91922.4	84233.7	92295.6	44656	41693.4	45369.1	52974.3	49857.2	50514.4	40782.8	44963.1	49687.5	43451.3	43755.1	41197.2
O43760	126153	129596	129383	143870	147813	153870	77351.7	76397.6	74164.1	75296.2	79500.8	77610.2	86792.4	81098.8	87624.2	69477.5	73822.4	72301.4
O43765	20746.2	19959.1	19757.6	12488.2	14542.4	9317.47	36645.2	34457.2	32822.9	27429	31560.2	29507.1	38611	38072.1	39612.8	31957.3	42237.3	33392.6
O43766	24579.3	23601.8	22973.3	35821.8	38313.8	36687	9270.28	9040.92	12259.8	9240.09	9947.39	12021.5	11576.7	12513.6	10238	7926.56	8672.48	8904.97
O43772	72154.7	71720.1	73657.9	80151.9	81718.7	84953.1	57196.7	58899.5	57897.8	51522.8	51163.3	51896.1	46390.6	44897.1	45259.9	17445.7	18748.3	17919.6
O43776	24689.4	27472.4	25091.7	16811.3	18910	16231.4	60977.3	62208.4	61510.9	53230.1	53163	51426.1	71887.4	69971.6	69865.9	52034.5	52996.6	50992.6
O43795	19185.4	18960.2	17953.2	11713.7	12325.5	11857	24400.3	23932.2	23691	23247.1	23270.2	25917.7	24067.1	22968.3	23128.3	23414.5	24310.1	22091.3
O43805	41619.9	42473.3	41882.8	35562.4	33705.6	38834.5	58817.4	61155.3	63099.1	59780.5	59267.7	59683.1	63318.1	68285	64815.7	94614.1	87803.4	92945.4
O43808	28792.7	27972	28779.6	31753.1	32886.1	31354.2	32163.1	32474.9	32703.8	27401.1	27389	24913.8	28270	25808.3	26283.7	8804.75	9946.69	9669.05
O43813	34089.8	31966.7	34111.2	29641.1	30518.8	29828.1	47376.7	49658.5	45225.3	41281.5	42238.2	43705.7	48698.9	49338.2	47191.4	40471.2	38095	37569.8
O43820	23321.8	21518.4	22566.4	22296.7	23057.3	22187.2	25522.6	25135.9	26007.9	21792.9	23908.6	23050	24857.5	23695.2	22264.5	16281.1	16314.4	14727.3
O43822	18071.7	17326.5	16083.6	11212.4	11126.9	13662.6	50534.5	57048.3	54969.7	44052.7	44311.3	48007	52575.5	57338.8	58638.8	46309.9	41872.1	39496.7
O43826	43767.1	43500.9	40975.9	51938.6	46774.1	46617.1	32328.8	27041.5	30695.1	34540	33067.4	29465.8	23587.2	22172	25027.1	11665.6	11262	9646.34
O43837	68891.8	72735.3	70783	70356.6	72951.3	70956.3	76353.7	74455.8	75059.6	74511.3	75771.6	72333.8	84576.4	79344.7	78328.6	80574.8	80141.3	74130.5
O43847	37964.5	38750.2	37878.5	44694.4	45283.8	45904.4	44624.4	44333.7	44253.5	42701.4	39919.3	40212	36900.7	36178.5	36773.4	29684.2	28795.8	30446.6
O43852	18719	18891.4	19119.8	11347.2	12030.2	10844	17318.1	16934.9	17795.2	24904	23959.1	23122.5	25449.8	25146.5	25639.8	38360.4	38008.3	40527.8
O43854	30324.3	31183.8	32415.6	33921.1	35380.2	36681.2	18122.1	19124	19065	18238.2	18002.8	18321.1	21268.2	19606.1	19496.6	20420.7	20241.2	18463.9
O43865	23499.8	23280.4	24930.9	13468.3	12175.9	13532.1	57171.9	52431.7	52377.3	48447.4	44365.7	46727.4	54468.1	58875.2	57322.5	51157.5	49324.3	47833.5
O43913	18721.5	20859.8	19351.1	18042.2	19870.5	16722.5	16190.3	16090	16356.9	14824.8	14349.5	13833.7	13680.2	15038	14108.1	13399.1	13714.7	13588.8
O43920	58631.1	95524.6	75673.1	64147.9	65721.3	67337.1	51257.9	49347.8	48993.1	22629.6	33729.7	29272.5	50388.9	53040	51685.8	41769.6	43969.4	32685.8
O43924	38557.7	35704.9	40709	27658.4	37201.5	29447.5	49243.9	49512.9	50551.9	56782.3	56613	57565.3	50534.9	52563.3	51125.6	60207.3	63024	50314.3
O43929	8310.1	7347.87	8436.23	3628.7	8799.89	6064.16	8421.15	7184.95	7472.22	10892.3	11202.3	9852.69	7273.62	6799.93	7150.64	Filtered	8900.29	9124.23
O43930;P49137;P51817;Q16644;Q96PN8	7184.28	7632.15	8004.21	5047.7	5868.11	5252.52	17604.2	17881.7	18369.6	14885.2	16685.8	17438	16805.1	18430.7	16991.9	10824	11710.1	13404.3
O60218	7469.92	7148.59	7547.03	6203.99	7282.55	6278.59	35640.6	40207.2	38299.8	42048.9	45008.6	44169.2	39729.5	36861	40747.5	44701.6	42526.9	46380.2
O60220	69813.1	59593.6	65444.5	77544.9	78427.8	78057.4	25076.2	27043.9	28492.8	28985.9	32632.5	28780.2	20792.8	26894.8	25089.1	35799.9	38081.5	41490.7
O60232	86253.4	86616.4	82014.9	54455.8	58798.6	64352.3	80047.6	90119.5	86089.8	85672.2	90660.8	96900.2	115848	105656	119740	131276	141489	140679
O60235	51731.6	57102.5	55061.6	78240.6	77715.5	79191.9	27230.7	27873.6	30175.8	30392.4	32217.8	32448.4	19471.9	19747.3	19766.6	18676.5	17876.1	15847.9
O60256	31599.4	30458.7	31202.8	27913.8	30883.3	27612.5	36610.8	35370.2	36269.8	38728.8	38397	39780.5	35557.6	39194.2	37250.7	45227.3	43514.9	43003
O60264;P28370	12040.4	11543.9	17256.1	Filtered	11418	8155.45	18907.4	19371.5	15323.3	26536.5	25670.5	25955.1	26128.9	24704.8	19743.3	30295.5	34143.3	33374.5
O60271	12349.9	12243.3	12935.1	11717.1	13017.5	10497.4	14523.9	14822.2	15289.1	15866.9	15891.4	15983	15044.7	14352.1	15055.9	19461.3	20030.8	20035.2
O60282	18908.8	16520.2	21534.3	20319.5	18468.1	19379.1	21254.4	20846.3	20675.3	24638.6	25451	23904.3	23993.5	22427.5	22907.2	29964.5	28558.6	29007.7
O60309	98870.4	90466.4	98525.1	79235.9	75863.2	75586.4	47889.9	47895.5	46015.6	47884.8	39616.9	43136.8	31505	34217.3	30301.2	9840.86	10209.4	11775.9
O60313	20985.4	19546.2	20406.8	18731.5	18547.7	17692.4	22646.2	23041.6	23570.8	19323.7	19799.9	18732.4	20874.5	21004.1	21532.3	13477.3	14098.1	13822.3
O60331	41896.9	42344.8	43648.2	47056.2	44246.9	38776.7	33751.6	35591.1	35083.9	23652.2	23988	23818.9	29253.1	33874.2	36269.3	8842.57	8893.26	8881.61
O60343	11413.4	12753.2	11718	9358.65	9125.79	11763.1	34144.1	34039.8	34532.2	30836.5	30544.1	31277.2	34135.8	35513.6	35396	34627.7	34276.1	33833.6
O60423	24509.3	25350.4	25827.7	35797.7	33641.4	35533.7	16988.3	18903.6	19154.4	19680.6	17991	17155.3	18083.6	17055.1	19187.3	14018.5	11792.1	12484.5
O60437	12333.5	12170	12516.3	12045.1	11842.9	11825.4	30300.2	29448.3	30290.5	34114.1	33392.2	33726.7	33384.9	34759.6	34956.2	48115.9	46111.4	45612.6
O60493	9655.55	9508.34	8394.76	3706.89	4333.92	2767.07	34352.7	33832.4	34844.8	36579.6	36155.7	37236.8	39148.9	37545.6	42156.5	54984.8	51752.3	52349.8
O60502	10208.1	11966.3	9971.35	5832.31	8755.48	5658.49	25426.8	25732	24677.9	12906.7	13181	12714.1	25376.5	25225.4	24878.2	13083	12512.5	8431.51
O60506	6950.16	7387.57	6785.31	5696.64	5469.93	5501.17	12785.4	13692.6	12701	14573.4	14612.8	15127.3	15662.8	13563	14893.2	20024.3	19295.9	19422.8
O60507	14225.8	17895.1	14631.4	18927.9	19781.8	18354.4	14449.4	10037	13468.3	4455.27	4648.98	Filtered	7933.42	12614.8	10883.2	Filtered	1470.61	Filtered
O60524	5565.55	4876.32	4638.5	3237.27	2896	2676.64	11435.7	8658.45	9838.54	14274	12117.4	15118.4	10341.7	9387.66	8502.34	13163.1	10123.4	12870.9
O60547	12385.4	11963.6	11623.6	8555.7	8007.22	7429.19	29119.9	28118.5	28673.9	24157.5	24429.1	22088.1	26418.6	28905	27765.8	26508.2	24422.2	24652.8
O60551	10949.2	11547.9	13388.3	12564.9	12628.1	10923	15175.8	15766.3	11991.9	16249.7	14722.7	13589.6	7880.24	16964.6	12924.6	11947.3	12358.2	13325.3
O60568	32822.7	30903.8	30155.4	28739.6	30811.4	32531.2	30832.6	26017.1	31915.5	13592.7	13210.6	11913.6	31414.2	28072	22680.2	10316.9	8316.09	9735.12
O60610	14594.4	13601.5	13806.2	12023.2	10725.4	12200.4	15659.3	16169.3	16622.5	15027.2	14986.5	14284.8	17642.8	16480.1	16622.6	16356.6	18543.7	17160
O60613	47564.9	45616.2	46157.5	33336.7	44694.9	51451.9	20125.1	24521.9	22150.5	30801.8	29913	27120.4	17931.8	16407.2	22751.3	34122.1	33756.5	34192.1
O60635	141460	121180	119863	158986	160194	157388	64781.3	70489.1	66411.4	13301.2	8342.68	13316.4	46038.1	47759.4	49696.1	8828.05	9693.39	9388.78
O60645	9165.16	9354.47	8847.06	7240.93	7139.75	7101.47	12331.8	12408.4	13197.2	14413.9	13731.8	14835.3	13869.8	12677.3	12578.1	12526.6	12597.6	12630
O60664	14072.4	17843.9	13829.6	12714.8	13574.8	11303.7	43057.8	39857.9	38845.8	45763.1	50288.8	45874	50728.2	42948.1	43251.7	69687.2	59612.9	63285.5
O60684	25492.6	25192.2	25371.5	21174.7	21029.2	21200.9	36870.8	38226.6	36443.1	32489.8	30606.1	30529.3	37576.6	37246.3	36759	26799.3	29111	28051.4
O60701	34238.3	32605.7	32165.6	28167.2	29348.4	29215.5	60663.3	60494.6	61893.1	62706.2	62904.8	64203.6	58104.8	59260.8	63212.3	70577	76068.5	73008.4
O60716	5138.94	6988.5	7190.2	5970.16	5078.75	4988.59	18518.7	19022.7	17540.4	17672.2	18508.6	14336	18317.3	18294.5	18675.7	17997.1	16378	18272.5
O60732	18298.5	16671.6	14790.9	6753.56	7121.09	6895.95	17648.6	18744.1	18146.4	26680.2	25037.4	30761.3	Filtered	Filtered	13152.2	11513.3	11857.3	10254.7
O60733	27695.4	27088.8	27304.7	27454.5	27004.7	25324.9	49998.2	49359.7	48078	28955	30886.9	30509	42953.4	42458.4	42720.4	24676.8	24045.7	22650.3
O60749	14399.2	13104.8	12920.9	11482.1	9931.17	7641.86	30020.8	28918.6	27476.2	31109.6	28985.1	30226.7	32817.2	32879	32017	41124.2	40518	39760.7
O60762	38319.7	39482.4	36478.9	42479.6	41432.6	43125.4	44565.9	44381	42084.7	44925.3	46244.3	45470.1	37711.9	40801.1	43307.6	39615.1	40085.7	40691.7
O60763	31299.6	31373.7	31513.5	27253.5	26369.7	28361.6	32058.9	33574.8	32061.5	35609.2	34060.1	33305.8	34008.3	34763.1	34104.1	33714.9	33320	32376.4
O60784	10970.6	9067.47	11321.2	2521.17	Filtered	3701.6	29985.3	29104.6	27742.9	28469.9	30577.2	27749.6	24667.5	27124.8	29795.3	36991.8	33949.4	34839.8
O60814;P57053;P58876;P62807;Q5QNW6;Q93079;Q99877;Q99879;Q99880	186733	169365	167365	185233	177596	191568	167040	157328	157170	210952	169655	194198	70121.5	69487.2	67455.8	102209	91387.2	102376
O60825	30434.4	29717.5	29970.6	25112.3	27849.2	26793.9	41526.1	41894	41097	39611.2	40420	38729.3	45369.5	43449.2	42083.3	39526.5	39163.7	40832
O60826	16660.8	11473.2	14164.5	10620.4	15736.8	15580.5	14274.5	13357.1	13606.6	13727.2	15247.5	12629.8	14406.1	11969.2	11495.7	16447.2	14003.4	14867.5
O60831	44115.6	42749.6	45458.6	39556.6	44231.4	43395.7	46420	43281.4	43804.7	47200.5	47995.4	46227.4	40941.9	42285.6	40283.1	23901.1	25018.3	27113.5
O60841	25876.9	25926.3	25229.8	20012.9	20525.3	20762.5	37984.1	35568.2	36777.3	37849.2	40793	40904.4	39661.8	38422.6	39269.4	42914.6	39262.2	41391.2
O60879	9373.19	6931.59	8872.22	11185.5	15735.8	15223.4	8627	9365.84	11001.7	10902.4	10697.2	12055.1	8779.69	10541.5	8875.12	11423	11708	11550.6
O60884	51908	57188	53345.9	58155.1	57328.6	55957.1	43091.5	43659.6	45089.4	43811.5	44261.4	44555.6	44340.1	46333.3	45222.9	53339.9	53960.4	53352
O60888	529296	542445	538526	770436	813636	808518	305345	302926	294937	295103	333267	320626	321503	323587	306984	393118	420645	433732
O60906	20326.1	22440.8	20710.3	22323.9	21981.6	20813.1	24454.7	22028.9	23073.2	24056	24319.2	24312.3	20527.2	18824.8	21146.2	12530.3	11777	11569.8
O60911	16072.7	16332.1	13833.3	14659.8	18182.4	18607.9	8790.81	5346.45	9858.18	9816.34	9982.52	10436.8	8814.91	9575.21	8922.52	13483.7	13384.7	13885.7
O60936	29059.1	28322.1	26146.4	20977.1	19351	18138.2	36160.2	42245.7	37967	31369.9	32268.7	32014	43768.6	40496.5	41310.4	37739.1	37963.2	38503.1
O75027	39020.3	36970	43774.3	51630.7	59442.6	59254.8	31298.7	25866.4	29186.3	33326	34306.4	34952.9	21915.1	20663.5	20726.4	9587.87	7162.89	Filtered
O75031	Filtered	Filtered	Filtered	Filtered	Filtered	Filtered	5657.33	5954.69	5941.88	3623.91	4115.48	5571.36	5687.43	3578.58	3348.4	Filtered	Filtered	15117.7
O75071	65480.3	68209.4	68302.6	99099.9	97614.2	96293.1	32825.5	33148.1	32431.6	34831.1	34049	34069.9	29711.4	28457.5	30327.6	30396.3	30743.8	31464.8
O75083	20486.6	20625.7	19137	10506.9	10668.5	10221.6	55039.2	54551.9	51996.8	46622.3	48547.4	45765.4	54337.4	53408.9	52674	52653.2	51606.7	54231.7
O75110	14882.1	16224.1	15754.1	17217.3	18398.1	16750.9	14247.4	17016.9	12764.1	16708.3	16429.8	17070.4	15786.6	15407.1	16749	13105	14460.3	18531.4
O75116	15867.8	14038	12875.9	14610	14158.6	14630.2	26348	29573.3	24919.2	21679.8	21934.8	20834.4	18449.8	18813.3	17421	15312.4	16546.5	15747.9
O75122;Q7Z460	14373.2	13984.1	13707.7	16124.7	16341.6	15495.3	12853.2	15564	14469.4	8269.58	7417.03	6479.08	12859.9	11510.9	11415.6	5526.87	10961.2	10801
O75131	18409.3	17219.9	17596.8	16008.7	15856.6	16399.1	31626.5	33304.3	32207.6	29000.6	29284.4	28651.7	35576.2	34548.8	35462.9	34177.1	32701.4	32933.2
O75153	15046	14433.9	14711.1	11799.9	12934.5	11331.8	22374.9	21694.6	19938.3	23354.6	25121.9	23999	20297	18600	20280.7	21318.1	22225.3	21701.8
O75165	22255.4	22396.9	23110.7	24828.2	24889.8	24338.8	19785	19995.5	19309.8	20063.1	20503.2	20443	20080.7	21116.6	20055.5	21848.9	21611.7	21108
O75170	29602.7	28467.5	29717.2	25411.9	26104.9	23889.2	38751.6	38090.1	39971.9	41328.5	42387.5	44058.3	40122.1	39149.6	39653.9	33752.5	33341	33137
O75190	92940.6	94895.9	89725.5	99337.2	101580	98109.4	89199.6	90431.7	95383.6	93953.6	99970.1	100463	88533.2	81314.6	80225.7	113603	116192	115538
O75223	24277.7	23775.3	19241	34350	35363.6	39539.3	8948.47	13317.4	13679.6	19370.6	17682.1	19335.8	12711.3	9331.44	12146.3	18987.3	11805.9	19977.5
O75251	51234.5	55200.4	44422.1	58043.8	61851.7	53174	41460.5	43397.6	42178.9	42682.6	36515.8	48582.9	46156.8	44002	37801.7	32081.2	32906.4	32249.8
O75306	73610.1	71955	70456	81627.8	80547.5	84339.9	60577.7	61672.8	61376.7	60431	61944.8	61787.3	60513.8	61423.9	60611.9	42490.5	40045.3	41836.1
O75312	16380.2	15221.7	13995.2	15925.3	14051.8	15055.2	15736.1	16840.2	14984.8	17405	16067.5	16729.6	14422.4	14485.9	14133.6	23821.4	20741.3	21282.5
O75323	48112.1	42342.8	45965.1	37794.4	38973.2	40808.9	74722.8	85542.8	68906.9	75730.3	77735.1	78845.4	63187	55091.7	69896.4	70986.6	64864.1	67263.7
O75340	77839	77492.5	78600.1	76514.5	76369.2	78267.4	77335.2	77271.3	77117.4	83854	83968.7	81000.8	83168.1	90582.9	82313.5	85506.7	83326.4	84921.5
O75348	92172.2	89014.8	87472.1	88572.8	93354.7	90362.4	66550.2	64896.6	66464	81253.7	78598.1	83276.1	63478.7	69623.4	73219.3	98959.3	113072	101440
O75351	16775.3	17511.9	17010.8	11523	12255.4	10605.2	44951.7	43382	43837.8	41921.6	42902.2	40475.1	50557.1	48732.5	49583.8	50820.5	47826.1	45687.5
O75352	115926	118865	113483	143745	145957	145744	86368.5	83859.4	87931.9	69036.4	66235.7	67833.2	59469.9	60523.5	63004	35665	35355.4	34981.5
O75354	3829.91	5237.63	4670.13	1350.4	4634.01	2911.14	7579.27	8114.53	8017.55	6058.9	8833.26	10151.9	6082.12	7619.48	7045.49	7713.49	7979.23	7579.64
O75355	37525.2	26090.7	24509.6	25211.2	30326.9	37565.2	11152.5	11522.6	13653	12447.5	13798	9426.8	8595.72	10347.9	12669	9031.25	11843.6	10188.1
O75356	17231.8	13719.5	12601.8	17874	15518.7	9470.32	11262.9	11069.1	10970.8	18129.9	14586.1	17171.7	10260.8	7290.5	10393.2	13642.5	11045.6	13725.5
O75367	38227	40406.9	39475.7	32660.3	33572.3	35625	42630.9	40458.8	43368.7	44027.8	39793.6	43112.7	8326.25	7424.59	8590.54	12634.3	12404.3	11729.8
O75368	12413.2	16775.5	13319.1	15600.7	14283.7	13397.5	11778.9	13352.4	10363.2	14869	13954.6	14937.2	12782.7	13592.6	15150.6	22467.9	22721.4	20899.5
O75369	31128.7	31269.8	31077.1	32635.7	32462	33645.9	36258.1	36516.3	35916.5	36904.5	36283.5	37321.9	38547.8	38573.9	38573.9	45852	45518.6	46202.2
O75379	29196.5	37426.9	35597.7	38532.5	39978.9	39931.6	31130	26908.4	29589.4	26217.9	31326.1	31016.3	27526.5	22416.5	31727.6	21310.3	18744.8	20225.4
O75380	14447.5	15249.6	18257	12817.4	14685.5	14790.6	48892.9	46755.4	47680	43148.1	35450.9	39146.9	41682.1	38086.8	41870.2	43509.9	38515.1	38523.8
O75381	38741.2	39012.7	37958.3	43120.2	42775.3	44923.3	18797.8	16887.8	17225.3	23539.4	21856.7	20424.9	18953.2	20684.9	20283.7	16991.7	18813.7	19326.7
O75390	328996	334404	326440	426170	425439	436718	182122	185911	177550	159978	161342	162794	174544	179278	173000	141412	142845	143800
O75396	37579.7	37434.5	38475.3	33319.6	36833.8	34568	50994.9	54147.8	52407.5	52820.2	51211.2	51891	47145.3	48203.1	49168.4	26641	25480	31055.4
O75425	22431.2	22937.1	22447.9	18626.6	23061.5	20161.8	93041	93323.7	90828.5	112617	107352	108743	48218.5	45289.1	46737.7	47269	45663.3	48404.5
O75431	40885.7	43064.6	41671.1	35845.1	40588.9	38138.6	34723	39785.9	36787.6	30325.1	33245.4	34223.3	39666.7	38914.4	37952.6	36642.2	38776.9	37216.9
O75436	30153.8	30491	32684.8	24136.2	22960.9	23761.4	41732.6	41229.2	46067.8	46419.2	44972.4	44058.4	48215	50106.8	48747.9	48470.7	51702.3	54922.8
O75438	66641.4	66010.8	66384.9	64498.3	75734.3	74993.2	35236.5	37371.4	36239.7	45472	45075.8	39094.1	32931.2	35887.1	35507.9	17478.1	16199.8	13012.5
O75439	19741.9	19967	20423.8	23199.3	22211.8	22281.4	16141.6	15083.6	14434	12188.7	13507.5	13669.4	15491.2	14724.5	14884.6	14827.5	13769.7	12895.5
O75477	41789.2	41260.7	39626.6	41851.9	41835.9	39790	33063.5	31856.3	32061.5	32556.6	31998.4	31388	33970.2	29985.6	32499	16112.2	17809.3	18788.5
O75487	33191.2	34714.3	33053.7	43450.7	43711.6	44166	18883.3	18648.5	18605.1	19023.6	19671.2	18729.5	18507.5	18933.3	17930.1	17312.2	16883.8	16779.9
O75489	109512	108103	112207	113650	129282	118243	131172	122974	121189	132925	127730	127610	131710	128864	130453	150740	151206	150735
O75494;Q8WXF0	4989.67	3172.42	5711.94	3712.54	6288.23	Filtered	5849.14	8648.3	4941.63	14359.4	14664.6	9952.43	9842.28	9263.64	9554.38	21679.1	22475.6	19704.2
O75503	38124.9	40061.4	40027.9	35774.8	40531.6	38649.2	35155.6	34778	35357	35167.3	34521.4	32290.4	40966.6	37953.2	39763.8	49185.8	49970.1	50019.2
O75506	21894.7	22683.5	22352	19060.9	17550.1	18372	16422.4	16237.8	16784.8	21787.5	19337.5	20493.1	17270	20023.9	17155.2	24282.3	28531.8	23070
O75521	69815.7	69457.8	69309.6	61607.4	62716.3	62125.1	60221.7	60165.2	62485.7	50423.7	50142.7	48740.4	63422.2	61669.4	61221.2	51662.4	50841.4	47710.8
O75531	27721.5	26933.7	28734.3	29185.9	28756.2	31629.8	228999	228761	229957	235152	235471	242001	82038.9	75420.8	75488.5	116808	119892	121860
O75534	10957.5	10991.6	11340.7	7080.85	7072.97	6209.4	23808.5	23334.4	22572	25307.1	25397.5	25600.3	25048.5	24724.2	24750.8	32295.4	32845.1	32215.4
O75556	10331.8	11173.9	10035.5	9269.6	10406.5	10060.9	9102.05	7899.26	8313.33	9604.26	11065.1	9351.96	6993.16	3151.6	7435.42	10183.4	9317.06	9635.8
O75569	33554.5	33896	34537.6	24847.7	24341	25346.8	60536.1	62593.6	58223.6	49867.1	50279.8	49384.8	63930.1	61468.8	63388.1	57922.3	58743.1	53440.6
O75592	7914.77	8173.42	8905.2	9512.56	8352.65	7189.69	11478.5	11735.9	12520.6	12411.9	14694.6	12037	11477.6	12339.9	11147.1	12827.1	12663.9	13530
O75602	57388	61502.3	62490.2	63399.7	60530.1	62418.6	56846.2	59113.5	60603.6	59496.6	62646.2	56781.9	58528.9	58119.1	59027.8	55171.4	60608.8	56878.5
O75604	13221.6	13918.5	13843.7	9488.46	8919.85	9324.8	26621.4	27614.8	27041.3	26071.5	25730	27015.8	27770.7	26611.7	28483.9	27465	24151.8	25668.5
O75608	46462.8	45055	45260.1	45446.1	44189.9	46133.2	68761.5	70098.9	70550.4	68465.7	67855	67009.2	67085.5	67420.1	67715.4	76459.3	81004.8	79736
O75610	36345.1	37472	35941.7	31662.6	30919.3	32165.3	42201	44350.4	40978.4	38951.8	41420.1	41012	46575.2	43722.8	41982.6	61406.4	59173.7	60858.4
O75629	11625.6	10875.9	9525.67	13569.9	12644.7	12556.2	5908.05	6623.72	6933.51	7756.93	7733.28	6749.84	7899.19	8877.31	8337.59	10965.5	10236	Filtered
O75643	17733.6	17158.1	17184.3	18629.2	17212.3	17215.5	16311.5	15137.9	14982.8	14995.4	15034.3	13634.5	13918.1	15022.6	14032	17674.8	17461.2	17412.5
O75663	13749.7	13122.7	13420.5	13337.9	11916.9	14107.2	19933.8	20876.3	22995.9	23298.3	21663.2	22671.2	23868.2	22532	22878.4	23661.7	23731.2	19698
O75665	9044.97	9429.47	6074.39	4088.45	3933.36	3782.03	10748.3	11016.9	12426.3	11923.7	11939.9	12379.8	11293	11736.4	11949.5	11915.7	13540.5	13916
O75674	23883	25202.9	27612.9	26430	29469	28998.3	31556.8	27448.6	24384	30639.4	36376.8	27304.8	26658.3	24693.7	31401.9	34326.1	38003	36544.4
O75688	13393	14450.7	14477.9	17100.8	16577	16480.4	16802.2	16202.8	16316.3	16939.4	18053	17822.3	16087.5	16468.1	16144.7	18953	19675.3	16838
O75694	106070	105421	102889	117314	120690	118201	84332.4	85757	84935.3	79931.1	78312.9	78190.5	76957.1	77861.7	75779.3	62016.3	64551.3	61774.3
O75695	35530.7	35229.5	35058.8	32928.9	31290.9	Filtered	38465.3	37650.1	35488.6	4673.73	Filtered	4304.88	39079.6	35616.8	35134.9	Filtered	Filtered	Filtered
O75746	43754.3	44353	43579	55224.9	55327.3	53668.9	37159.3	37980.7	38567.8	38148.2	38928.4	38071.9	29569.6	30004.4	31165.7	15761.3	17482.9	16862.3
O75787	22193.3	20028	21713.4	19619.9	15070.6	10922.2	21096.5	19995.1	23906.7	24997.6	25385.9	21140.2	23303.2	27793.5	23457.9	37232.6	34244	31926.4
O75800	13204.8	15344.6	14289.5	12043.8	13853.8	15639.8	31544.5	35719.3	36754.3	21058.2	14301.3	12818.6	34686.4	33373.9	35150.3	8182.7	17078	14159.2
O75821	27011.7	27732.8	26368.9	26796.1	29402.3	22636.6	25606.8	25411.4	26023.6	29524.1	37702.8	31529.9	26650.1	28238.2	27468.1	43717.9	45359.8	39190.6
O75822	18737.4	19000.9	17286	21613.5	20203.1	17850.5	28950.3	32447.5	30361.2	30224.3	34085.1	36379.4	31492.8	30987.1	30093.9	36728.9	38791.5	38311.9
O75828	41405.6	41794.4	45363.1	21652.2	20649.8	21473.4	169100	171390	166571	175044	170788	171674	184595	194992	192133	193754	215161	206106
O75832	12082	11020.2	10563.8	9383.35	9029.54	13407.9	19277	20904.6	19646.2	22439.7	20554.6	20770.5	20673.4	21501	21207.9	21452.6	19864.8	17296.2
O75843	9779.85	9914.38	9486.78	4940.69	4726.49	4715.39	27513.1	28858.6	29195.2	22818.7	23391.3	23759	27217	26879.4	25620.2	27607.1	24730.4	25502.7
O75844	28812.4	29946.1	29146.5	35520.9	35885.7	38004.7	19752.2	18786.4	18529.5	19334.1	21118.4	19430.2	14694.6	16231.8	17131.6	8613.99	9867.38	7103.39
O75874	59120.1	59978.2	59732.3	56655.2	58318.6	62478.3	65545.9	67557.2	66475.9	61152.3	61663	62233.4	67697.8	70274.6	67096.1	79865.3	83589.6	81608.8
O75882	24263.4	22896.4	22947.2	31544	32269.7	29751	10343.5	10259.9	9123.75	8933.49	12602.3	8390.61	10557.9	10720.3	10765.2	13780.7	11392.5	11079.4
O75884	16710.7	18836.6	25498.9	23294.4	25206.4	38447.4	41458.6	46480.5	40122.4	24867.1	24914.8	18920.9	51613.5	52868.7	56260.8	18773.1	17163.3	12528
O75891	16513	16018.8	15608.7	8643.41	7617.91	9256.12	21857.5	22284.4	20436.2	24875.7	22580.8	24483.9	22434.6	20826.4	21403.7	25133.6	26299.3	26045.8
O75915	18453.6	19385.1	19571.6	13502.9	13151.3	12390.5	50350.6	53475.8	55604.9	54725.8	65540.5	58617.9	63223.5	63457.4	62641.5	37539.6	36234.5	37846.9
O75928	29112.2	29339.6	29057.6	36575.8	37633.4	38127.4	40495.2	40965.4	40608.4	36982.8	33280.9	35370.4	28681.7	28749.2	28692.3	28024.9	28571.5	32489.4
O75935	46705.2	48416.3	46316.1	56279.4	55199.1	50691.5	39846.6	41524.3	40534	40847.6	40328.3	40014.8	41901.2	41341.3	43479	42822.2	45398.6	44484.5
O75947	88615.2	87114.1	93051.6	79088.9	78168.2	77780	81027.2	85495.5	91152.9	89846.9	89442.1	93475.5	86480.5	88886.2	93503.5	72806.8	70292	72845.6
O75951	158659	155411	151431	148002	139325	135449	112711	110158	115549	29567.4	26368.8	22711.8	127416	119171	124808	111126	102716	88535.8
O75952	166835	186113	185063	169799	173097	189963	162613	179171	177142	164502	170905	169566	189334	183758	186803	179301	187765	183041
O75955	31463.5	30641	29853.7	41402.4	40076.9	39775.1	25966.1	23695.9	27274.4	31417.3	30075.6	31052.7	26255.5	26275	28331.9	27127.5	28369.2	28070.7
O75964	330603	345224	343907	391034	399347	418138	240871	230877	238014	280809	268971	282525	216289	218260	209283	148532	150616	162003
O75969	240562	242083	237855	80098	77001	76362	522907	519263	516447	406295	397738	406188	521792	504107	494040	231780	228492	238374
O75976	75659	76650.4	77912.2	92248.5	89282.6	87939	49037	46902.8	49406.9	50439.2	51576.7	52160.9	48930.9	49189.6	48075.7	51746.7	49394.7	50543.3
O76003	51989.6	48944.5	48615.2	45066	45930.7	45505.2	66125.2	66894.4	68633.9	69787.2	71626	70385.8	71946	73472.8	74995	87563	89292.1	83448.4
O76024	60422.3	60476.1	59089.2	61250.3	60230.3	62326.7	45295.7	46071.2	43275.6	27586.2	18923.3	20633.6	39723.7	35608.7	36834.7	19515.5	20750.2	18821.8
O76054	15754.1	15031.6	14431.8	8111.46	7635.21	6798.13	51555.8	49096.7	51032.8	42128.2	40452	41361.1	53367.3	51604.2	53964.6	52514.9	52719.6	52027.2
O76062	24515	24593.7	23450.5	27403	27991.3	28937.6	26230.5	26690.7	28836.3	7631.82	7500.89	6233.01	20467.8	21476.8	21278	1953.7	2091.9	2127.1
O76071	14663.7	16950.7	14432.4	9705.85	11516.6	10556.8	30970.9	26386.4	32546	15117	29873.8	19505.7	28908.5	27702.3	30187.3	22860.7	26107.8	22140.5
O76076	39460.2	21482.7	21688.4	32996.1	38581.3	40067.2	24321.8	20635.1	24126.4	Filtered	Filtered	3026.43	17527.3	17898.2	22380.6	Filtered	Filtered	Filtered
O76094	13476.8	13866.9	13559.3	11113.9	9413.96	9541.92	18400.6	20754.3	18256.6	19688.7	18622.9	19167	17320.7	19401.7	16887.9	17598.1	18069.3	18448.9
O94760	21642.7	21293.8	20857	24739.2	24531.3	25429.9	21116.7	22358.1	21857.8	26222.2	27868.4	26673.9	25513.8	22600	24601.1	35415.3	33219.2	38474.8
O94766	18882.7	23343.2	4665.6	23478	22426.4	22098.8	26173.2	24054.2	28983.3	28678.6	20355.7	17379.9	22629.1	13369.2	22342.7	23222.3	12371.9	18403.1
O94788	21415.9	20920.6	22858	21206.1	22287.8	26315.4	17366.8	18199	17184.4	17529.5	18798.6	17461.2	18348.3	19955	17704.7	20631.6	21317.9	21161.9
O94813	16052.5	15930.2	15739.6	22112.6	23823.2	23612.4	9331.1	8816.98	9730.22	11304.4	9375.8	11031.3	9004.48	8807.71	9086.59	11307.5	11555.7	11144.3
O94817	9394.26	9509.07	10884.1	12186.5	12463.8	11788.8	23227.2	26685.3	24018.9	25843.7	27244.9	26886.9	36875	38780	37855.6	35507.7	34815.7	39044.7
O94819	4146.91	Filtered	4587.82	Filtered	Filtered	Filtered	20061.8	23356.5	23587.7	27615.5	23817	24081	24845.3	23803.6	25428.6	36009.2	30575.3	33067.7
O94822	14346.3	13222.5	17664.7	9337.35	10092.6	7547.65	25524.4	22551.9	24359.4	28191.6	28518.5	28820.8	24927.1	25246.6	27947.5	19376.7	23470.7	22714.1
O94826	10347.5	10810.7	9294.7	8091.93	Filtered	6669.13	10946.2	12246.6	11097.7	10996.3	11578.7	9956.48	13828	15459.4	13120.5	12376.4	14153.8	12962.4
O94829	13224.5	13552.6	11515.8	9189.62	9597.5	10134	31704	32533.6	32362.4	30381.5	30384.4	27831.2	27894.6	27454.3	29829.7	15438.8	14509.7	14539.1
O94832	11249.3	11719.7	10560	9564.89	10493.6	10009.6	19480.1	19247.7	19340.7	17510.6	17916.1	17951.2	18960.9	18935.5	19365	17563.6	17695.1	17365.2
O94855	8233.58	8689.95	9114.68	8083.05	7029.47	7085.46	11736.1	13262.6	11737.6	11690.1	11323	12093.1	13591.9	9192.34	11590.3	4890.18	5543.08	7017.8
O94874	18510.3	17940.3	17897.5	11065.4	10868.3	10393.9	25484.9	26264.1	24951.3	26728.3	27822.3	27315.9	25085.4	24152.3	26332.7	24642.4	25363.2	24578.9
O94886	30521.4	27447.9	33090.7	43075.4	41794.6	40418.5	22213.8	26665.7	24394.2	22969.9	24169.5	20550.9	21186.5	22168.4	25187.1	16500.1	18295.1	18047
O94903	10607.9	9529.01	10271	4369.73	6156.53	9022.32	33029.6	29438.9	31106.8	32401.7	30469.4	30285.6	33944.9	36065.3	32222.1	33302.7	35363.4	34329.3
O94905	98647	100152	98857	120773	124239	125596	74344.9	74110.5	75226.5	75742.7	73182	75432.3	70733.4	68100.6	69281.1	58661.8	60092.5	58958.7
O94906	Filtered	Filtered	2728.63	2341.7	Filtered	Filtered	3187.66	3925.38	3376.53	2721.06	4077.7	Filtered	Filtered	Filtered	3442.77	6113.17	3530.94	6969.94
O94915	5591.86	5046.99	5170.48	4766.52	4878.2	5000.32	6819.71	6773.72	6860.25	7320.91	6865.35	6968.31	6943.75	7185.93	6736.47	6996.17	6729.75	6153.09
O94919	33889.9	32535.9	34620.2	42446.6	45170.2	44771.4	21193.6	20639.2	21544.1	24809.8	24917.4	23244.7	21016.7	19064.3	19703.8	13378.9	14951.5	17044.9
O94973	31409.6	31148.1	30739.7	32612.3	29789.3	31150.4	36121.4	37253.8	36050.2	28956.5	27216.8	28675	36364	37619.5	36014.7	32605.9	30040.4	30285.7
O94979	12530.6	12975.5	13150.6	10056.3	9588.53	9770.27	22201.4	21080.9	21184.6	24988.1	24485.1	24424.8	22611	22182	22407	27834.4	25731.3	25636.6
O94985	11970.3	12136.6	12105.6	11646.2	11538.1	12296	21742.8	20082	20059.1	7482.6	8385.4	8759.88	17189.3	15318.7	18263	4318.79	4963.37	5495.45
O95025	11369.6	12888.5	12751.7	10735.9	9563.98	10996.7	20177.3	20400	19834.8	18568.2	19243.7	18117.6	17026.1	17954.7	18173.6	23935.6	24764.1	25058
O95070	63107	50218	67026.1	55747.6	44608.8	46454.1	57411.2	46073.8	66743.2	61280.2	62018.4	48636.4	36656.5	31967.2	45067	14856.6	18870.3	16648
O95139	65343.8	69243	63382.7	79054.2	82597.2	80898.6	38273	38615.4	41075.8	41556.8	39077.4	40888.2	31950.8	36090.5	39343.3	17770.1	17687.7	16509.6
O95159	20280.1	19442.3	21366.6	19303.8	20103.2	21610.2	27567.2	24190.5	27943.9	9115.85	8314.56	10504.4	23349.7	23744.6	24176.6	3925.25	3648.02	3851.46
O95163	14067.5	15407.2	15434.9	12305.1	11728.8	12306.1	25526.4	25899.8	25631.9	27171.5	27246.1	26592.7	25831.7	25550.6	25784.4	28996.9	27998.2	27155.5
O95164	50945.8	56022	49105.8	58060.6	55292.1	58210.7	38376.6	49608	48620.7	64145.8	63723.5	50576.7	49863	51127.4	51761	47821.9	52364.9	38529.9
O95166	28789.7	37099.2	32314.5	42393.9	42776.8	43714.7	13438.4	29409	9484.1	3874.36	9360.05	13001.9	19349.6	9275.82	22548.7	4788.94	22181.2	14127.3
O95167	44445.5	43894.9	45728.2	39004.2	40787.9	40323	36234.5	34117.7	35514.8	34140.8	34808.9	35206.6	39849	38572	40753	43608.1	42590.2	42415.6
O95168	48843.9	48258.8	45832.2	56152.1	46816.6	54054.1	61326.5	64253.1	66003.6	73705.4	74823.1	71582.3	63420	65881.7	64673.4	55994.5	59495.7	54412.1
O95169	38325.6	43028.6	37226.4	76039.7	75304.8	76615.9	83812.3	88249.9	85543.5	81375	83247.8	85723.5	90932.6	90853	84217	28250.7	29537.8	27527.6
O95170;Q5XX13	22209.7	22803.2	23712.3	26931.3	25590.4	28882.3	17346.8	19218	18927.9	18604.5	17628.1	19312.3	16432.3	18751.2	17961.8	21682.1	23014.1	20039.3
O95171	5369.21	6993.48	6146.99	4469.53	5183.7	4423.54	14116.7	13894.5	13850.7	18492.7	17466.2	19039.4	12236.1	14940.4	11851.7	21822.2	25480.4	22457.6
O95178	274592	293332	306177	322198	348167	343876	304078	320101	309981	388086	380886	392077	295167	257417	287255	329331	331822	285089
O95182	20112.2	26220.9	26941.2	12042.2	28228	27686.1	35318	35643.7	38607.6	35831.9	32716.5	30225.1	42586.2	39217.7	37307.2	39487.9	41704.5	41965.6
O95197	76005.2	69388.5	68591.2	82241.3	86344.5	89453.8	59713.5	62055	61172.1	57887.6	54338.2	58899.9	61598.5	60772.1	62651.4	39460.9	38731.6	38810.2
O95202	43127.7	45093.4	45522.4	55593.6	54449.9	53108.5	29048.8	27819.8	28772.2	32871.4	32837.6	31729.7	25709.3	24785.5	24876	9579.19	9223.75	9170.32
O95214	37122.1	6600.27	6593.25	12698.2	13049.8	13019.4	8430.65	7400.26	9441.78	Filtered	Filtered	1671.47	8649.79	10877.2	6957.08	Filtered	Filtered	Filtered
O95219	10014.7	9845.97	9196.83	8808.59	9639.54	8231.58	13941.3	14996.6	13746.4	14192.9	13490	14757.7	14726.5	13696	14619.1	17935.9	17536.2	17034.3
O95232	11504.6	11088.4	22359.7	15744.5	3830.19	16693	8262.39	7844.15	11570	Filtered	1388.65	Filtered	14337.8	20214.1	7052.31	17993.3	16405.6	19376.6
O95258	45735.9	44485.7	44430.5	48134.7	46296.3	45934.2	42682.4	42862.5	41366.2	37528.3	38330.4	33902.8	30826	29243	32840.7	14539.7	14219.4	13836.9
O95260	6677.15	12870.7	1488.71	Filtered	Filtered	Filtered	20591.9	16095.7	18280.9	24184.4	24805.8	25832.1	17603.1	18336.1	17572.8	24051	21597.1	24254.6
O95274	36078.4	22982.7	24049.8	36412.7	41880.4	37662.2	11033.9	11499.4	11373.1	Filtered	Filtered	Filtered	11549.5	10477	5899.28	Filtered	Filtered	Filtered
O95292	59653.9	59296.3	61366.6	68184	64997.4	64813.5	46363.9	48207.8	51471.5	55477.3	55433.6	52446.7	47592.3	49066.1	44216.2	58887	51026.1	59625.5
O95295	34403.9	31135.2	32617	32801.8	29277.1	33170.3	31394.9	33859.5	35158.4	34149.4	41118	37332.3	34328.7	35418.5	35516.1	46119.9	49289.2	51014.3
O95298	85975	86750.9	83568	93314	92804.3	83532.7	55295.9	54373.8	57575.6	61110.1	63597.6	62587.5	50208.8	53555.3	49584.6	42509	41991.8	44389.5
O95299	31414.3	29217.7	29141.4	31464.7	31131.4	30604.5	39295.9	40855.8	38537.5	39274.1	36648.7	39412.8	45397.6	45862.2	44898.3	40616.8	39814.3	42437.2
O95336	40212.8	40828.8	38571.6	39426.9	39291.9	41324.6	95539.4	94928.5	93406.9	93185.7	90533.6	93602.7	96561.1	100159	100136	107892	113273	110709
O95352	12753.1	13066.6	12517.8	11480.1	10187.7	11128.9	21925.3	21391.7	20447.7	18326.5	19663.7	18629.3	23840.6	24075.9	23559.9	24055.9	23112.3	22292.3
O95359	5161.61	4235.73	4966.49	5127.15	4621.9	4192.65	11137	8062.93	8297.11	12875.8	9945.19	12401.5	7740.2	8475.33	7757.24	14075.2	14589.3	15206.7
O95361	3572.3	6087.3	4729.34	Filtered	1337.45	2164.35	24385.9	21452.2	21387.5	21359	20890.9	25840.5	18201.7	22284.7	14592.2	20792.4	18766.2	17572.5
O95372	14807.7	13573	13225.5	7219.5	6249.2	8018.36	39864.9	38933.3	40566.6	31034	30646.3	27839.7	46032.1	44194.4	48059	31107.7	31537	32826.8
O95373	29825.9	28621.4	29444.5	25876.2	24183.1	27260	38492	38871.1	40704.3	38462.7	37922.9	39718	38149.8	37441.6	39038.6	31734.1	31960.8	31951.4
O95376	11033.4	9569.93	12582	Filtered	Filtered	6786.09	18173.6	19754.3	22337.3	Filtered	30230.1	Filtered	28853.6	27027.1	31463.2	32302.6	25969.6	27242.4
O95394	16667.7	16696.5	16204.5	11108.4	10635.3	11112.4	54829.2	53862.3	54433.7	54777.6	54799.5	53230	57597.9	57634.8	58635.5	64344.1	64236.9	63362.1
O95396	11044.1	11001.4	11309.9	7217.92	6981.7	6884.55	27181.1	24318.8	25405.9	28909.7	28529.9	27058	26642.4	26490.5	27170.8	26599.7	25392	26631.5
O95433	13903.9	16111	15604.9	8142.04	8751.03	9102.13	37557.3	37418.8	36270.7	37362.3	37020.9	35605.3	41589.7	42009.5	40385.2	39836.5	40174.4	42191.1
O95456	36649.3	37787.5	35290.5	50634.4	48600.7	48105	27777.3	27084.7	26688.1	25816	27456	27717.5	25559.2	26879.7	23545.6	28799.7	26581.6	27400.6
O95470	21639.7	21189.1	19859.8	17870.3	19447.1	18759	30363.3	31477.9	28621.6	32037.6	35342.7	32935	29706.3	28000.2	27904	19656.3	21901.1	19702
O95473	675784	709989	678409	947182	998933	956467	422384	398936	393127	462347	464953	453794	392055	361593	425703	416060	395044	397958
O95476	34603.8	34843.6	34555.7	41354.6	39357.9	39027	33129.7	32930.7	33711.1	35295.2	35088	34864.4	22628.5	23388.3	21365.4	10961	10372.7	11040.5
O95479	19021.2	21411.4	18581.9	23190.1	23378.8	26110.2	13695.1	17145.5	12898.9	18988.3	14700.9	18130.1	15399.2	17464.4	17128.3	13665.4	16274.6	17366.5
O95487	5087.57	6078.01	5788.4	4358.16	7251.24	7205.62	7709.94	7430.92	7349.28	5328.82	6094.86	6656.93	6395.18	5615.9	5828.22	6383.83	6690.52	6225.69
O95551	8299.14	7408.84	7830.58	3456.45	3245.61	3923.18	17961.4	19315.3	18776	22947.3	21377.8	21683.9	16250.4	16011.8	15478.7	22807.1	24019.3	25067
O95562	60883.7	59524.5	58376.1	82247.7	79448.7	78435	25318.3	27695.6	27296.8	24025.2	28517.3	28790	31972.2	32274.5	33587.4	22554.3	22218.9	23509.7
O95563	192420	198680	199080	181763	188589	182420	171030	170139	166266	159744	162205	159095	137188	141411	146533	78314.6	74961.7	71554.6
O95571	15246.2	15993	16724	15914.4	14731.3	16557.7	26882	26851.2	27251	30678.5	32193	30917	25654.8	28888.9	29097.2	36416	31955.3	30213.8
O95573	51622.1	52673.8	53022	55844.2	55381	55435	48162.2	47279.8	47513.9	40037.3	40707.8	38236.2	48470.9	46455.4	45374.7	31142.1	32641.2	31995.3
O95630	7749.16	8194.69	7270.15	8472.96	7183.12	6740.75	13691.6	13392	11811.5	Filtered	13352.5	Filtered	13666.9	14447.6	14287.8	Filtered	21581.4	23806.9
O95639	12044.9	13105.5	13740.5	9431.87	10394	10004.9	6766.49	9001.33	8850.57	13900.8	13068.3	12239.1	10489	10362.6	10989.6	15533.8	17284.1	15241.5
O95671	8044.39	7200.9	7419.4	5905.1	6798.31	5647.27	21754.8	21472	21109.3	13409.4	15123.9	13500.3	21183.4	20471.6	20581.3	19430.7	17756.5	17769.4
O95674	Filtered	Filtered	Filtered	Filtered	Filtered	Filtered	10635.7	5355.21	8478.69	9276.42	Filtered	Filtered	9915.18	11051	5762.08	5563.44	6417.95	13280.5
O95685	8713.86	7327.16	8139.03	3489.61	1521.28	5006.39	27416.5	29313.3	27788.8	23788.5	26203.6	28423.9	28369.7	28801.9	24823.1	30093.2	27719.7	27224.6
O95716	27403.8	24736.6	25241.8	20737.1	22524.3	23235.9	49707.5	48371.9	45775.3	49440.2	49310.2	48839.8	47157.7	43943.9	45337.1	43920.2	48073.5	44076.4
O95721	12806.3	12366.4	12803	21295.4	19611.5	20861.5	16968.5	17086.6	16269.1	21907.1	20971	20298.2	21274.3	20934.7	20966.6	30714.8	33442.9	31142.7
O95747	20124.6	19077.3	19220.5	16811.8	16189.6	14253.9	43946.4	43002.1	43495.1	47820.6	50236.8	48244.8	46417	44910.4	46308	51527.7	49919.2	49732.6
O95749	32249.5	32102.3	31928.1	28521.1	27927.7	28513.1	31677.9	30364.6	32934.3	27848.8	28739.1	27061.4	32564.9	35697.3	33365.8	30519.5	30338.8	27423.9
O95757	53930.3	53780.6	53930.1	50350.9	51742.8	51014.3	46474.9	46711	45739.3	46312.5	46835	45912.8	47678.2	48299.3	48284.4	53421.7	55415.6	56164.6
O95777	44281.3	47667.2	52213.9	54331.8	54301.1	47826.4	50287.1	35824	41171.2	56516	60332.8	59381.8	44553.5	43098.9	49335	55528.8	56617.5	53190
O95782	36346.1	36474.6	37264.6	34977.5	36038.4	35537.4	48317.4	48666.9	47272.4	44969.2	46887.9	44956.1	48307.9	48271.8	48045.8	43926.5	42318.5	42166.7
O95786	9336.69	8104.16	14098	6306.84	3393.35	7551.47	23378.7	23803.2	22557.7	27814.7	28078.7	29254.7	23411.7	21157.2	24508.1	23614.4	23013.2	23751.7
O95807	54287.8	52410.5	53498.2	76616.2	72225.4	66676.1	28923.7	28557.3	27461.5	18666.2	20827.1	21881	25172.9	22323.2	22428.5	13045.3	12022.2	11608.9
O95816	50487.7	51681.3	51606.4	56075.6	52576	54884.8	39888.5	40560.6	39822.4	43304.2	44380.8	41478.8	41109.4	41937.9	43107.6	52782	55321.4	56647.8
O95822	33857	33130.6	33139	37951.7	38003.6	37291.1	26947.1	24058.5	26882.6	26304.8	25424.2	26066.1	26514.1	24243.8	25641.6	16438.7	16249.5	16216.8
O95825	19347.6	17633.6	19021.2	20453.4	22150.4	22568.4	15659	18729.4	20190	18229.9	17866.5	20367.1	19566.9	16902.6	19966.8	22042	22944.4	20865.1
O95831	84553.7	84795.4	84513.5	113958	118987	117058	45193.8	44481.6	45128.6	48958.8	47459.2	48822.2	44646	43947.6	44974	49935.8	49818.4	51367.9
O95833	8120.15	9378.89	8927.83	11692.8	7683.36	10884.5	26477.6	29159.2	28558.8	27641.3	27280.7	26995.6	24995.8	21285.4	22064.1	29274.6	28202.1	25682.6
O95834	28937.2	28255.8	27518.1	29220.8	30626.1	30449.1	47325.7	45621.4	47600.1	41952.9	41429.6	40479.2	49738.4	49092	50940.8	49233.2	49195.7	49550.4
O95861	43704.6	44995.9	45637.5	43729.3	47142.8	47622.9	47318	47296.6	48760	42204.4	41560.5	40303.6	51366.6	48701.7	49906.2	42364.1	42136.5	41841.2
O95864	32838.1	31716.4	31604.4	22112.5	18891.7	19388	39097.7	40773.2	40574.4	37344.7	36193.5	38724.5	35791.9	38311.7	34146.4	16422.3	15589.7	19120.6
O95865	19841.7	19371.1	20422.2	17226.3	16570.3	16885.4	57973.8	59166.7	57093.1	63967.1	65699.4	63544.7	61230.7	55157.6	61503.3	78995.1	85364.9	89554.5
O95870	49568.1	51549.1	50267.6	52982.4	52397.8	50935.3	66438.3	67980.3	63772.6	57911.3	59570.9	61223	62468.7	63497.3	63350	32803.8	33642.5	31664.2
O95881	35457.5	34854.8	36400.4	46776.3	43952.2	43085.6	17547	15188.2	14788.8	19817.2	22939.4	20487.7	20948	21176.1	20186.2	35498.4	33570.7	33355.4
O95967	17508.4	8071.23	8801.85	9111.53	7194.18	7364.87	8269.96	15767.3	16854.6	Filtered	Filtered	Filtered	13496.3	15981.4	13944.9	Filtered	Filtered	Filtered
O95969	21239.2	23105.5	21232.4	34150.4	32943.8	32714.9	14916.2	13380.3	12550.9	16766	17261.2	17377.2	12255	11271.3	12547.7	16389.7	11462.4	13515.7
O95989	29611.4	30897.5	32671.6	28653.4	30856.2	26146.7	38626.5	44998.4	36709	57255.9	63653.1	57884.3	44852	35931.6	47889.2	57452.9	69292.3	71703.5
O95994	59656.3	63777.2	63610.8	56036.5	52130	45273.1	57361.8	59778.2	57880.5	48155.3	49525.6	49134.3	64930.3	65964.2	60827.3	74388.9	70982.4	66625.1
O95995	27523.2	27787.8	27330.5	23959.7	24281.7	23167.6	25557	27335.1	26862	28365.1	29245.5	29172.3	29315.8	27827.4	28638.3	42309.4	41401.2	41627
O95999	11943	12949.3	12778.4	6928.41	6707.31	5022.78	38713.4	39568.2	39781.9	37548.4	35143.3	37805.8	34013	34437.5	34300.1	51005.9	46461.6	45287.4
O96000	84406.9	84234.7	83191.8	103973	104596	102130	52347.4	54160.3	51877.6	54329.9	53924	50847.9	51621.8	50353.6	53326.8	47534	50631	50794.2
O96005	48765.2	47820.3	54169	66654.9	63389.4	61678.8	36334.5	37240	36706.1	36834.2	39089.2	38535.6	34108.4	33357.6	32546.4	16741.5	15305.2	14929.6
O96007	Filtered	Filtered	1044.59	1174.28	1.35416	Filtered	7358.63	8650.72	6980.49	4741.12	6893.55	7842.55	7235.94	8071.77	7531.8	9670.55	9808.64	7148.77
O96008	91073.4	90808.9	95697.9	88093.8	85939.4	82431.8	86240.3	89475.2	96731.8	51180.8	56004.3	55766.4	78136.3	83401.5	79659.7	16667.9	15342.3	13151.7
O96011	62610.1	61545.6	62361.7	56104.1	53908.5	54685.2	95139.7	94154.2	89153.7	71617.9	72541.1	65632	73148.2	72403.7	78374	33180.9	32484.9	29402.9
O96013	10418.2	11056.5	10090.5	6924.04	7334.49	7829.51	26925.3	26513.8	26040.3	26895.6	27304.3	27366.2	26777.2	26384.5	27345.2	31449.7	29900.3	30397.1
O96015	67233.6	91732.5	80760	93244.3	122562	118125	58051.7	54967.1	63335.1	67398.5	65652.4	55843.5	68887.2	38988.3	57309.7	68233	71298.3	67383.7
O96019	8780.9	5092.22	11401.9	13121.5	7296.42	7378.66	5876.82	7231.56	7194.14	8106.84	7811.55	7960.77	12393.7	10215.1	Filtered	7335.27	6490.94	8165.1
P00156	84717.8	84314.8	88170	82896.3	82262.6	83058	72017	76060.9	74277.4	60634.2	59963.1	59977.6	60158	50981.4	62737.6	8358.1	7196.13	7758.44
P00167	61776	61356.5	61092.7	51619.1	54935.8	53093.3	64907.2	63566.9	60716.8	70662.6	71408.7	72172.2	64314.9	62608.4	63796.2	76112.5	73600.5	75970.9
P00338	105522	103034	105908	66745.2	63734.5	69644.9	189045	186232	187305	178451	176535	169456	200561	197406	193600	137945	148116	138500
P00352	34381.4	34855.6	34298	39978.8	40356.7	40188.2	25251.8	25167.8	24444.6	29553.1	28390.3	27265.9	27322.3	26293.3	26099.3	32085	32413.2	31559.3
P00367	27556.6	26941.5	27066	33199.4	33620.6	32810.9	21163.9	20052.1	20196.2	18673.5	19366.7	19633.2	23251.2	22687.7	21940.1	22056.4	23170.7	23544.8
P00387	51379.4	50711.6	50178.9	55886	54043.2	54391.5	41235.5	40323.3	41035.6	41540.8	39941.8	41059.7	35937.7	39105.6	39030.2	30454.8	28534	26453.2
P00390	60503.4	58969.6	59577.5	77225.6	78344.3	76247.6	45596.2	44888.9	45220.9	46651.4	48239.2	47940.1	46890.4	46842.5	45521.1	53238.2	53913.4	53800.9
P00395	45953.1	46324.6	45158.4	42401.5	38545.9	39218.6	27963.2	24920.5	25463.3	29772.9	29063.2	27758	47567.9	51351.4	49868.5	8936.13	12573.6	7905.04
P00403	202270	212593	205879	239895	245804	269913	119806	118577	115110	127733	119183	120882	92900.9	92158.7	97692.1	22928.2	22111	24111.3
P00414	60054.2	55989.5	55093.5	39854.7	36711.3	39511	38989.1	38105.4	38825.3	24824.1	21770.4	22522	44320.1	42718.8	39115	3422.89	4350.88	3973.05
P00441	111951	104846	100691	166906	158092	150726	65735.6	67499.8	62885.4	49763.9	52202.3	45166.6	66658.2	65564.2	65531.6	22660.6	29548	27609.8
P00491	30316.3	29535.6	29427.5	37613.8	39416.9	39130.2	20178.1	18668.1	20892.6	20985.7	22062.3	22916.4	19904.4	20926.5	19961.1	26911.7	26366.1	25932.8
P00492	73513.6	75725.6	75336.1	94689.8	92980.2	91507.6	51661.3	52733	52564.2	46854.5	45550	45693.8	51176.8	52171.5	52051.7	49585.7	51202.2	52305.6
P00505	171322	170692	165986	217272	229365	234272	88214.4	87404.5	87739	69550.4	73974.9	76161.1	83612.3	85324.4	84171.9	93920.3	92575.8	90701.7
P00558	81733.8	80943.6	81164.4	74337.8	71053	76408.4	122851	125585	126732	118337	117880	119514	134567	133183	135448	148753	150754	151583
P00568	50613.8	49725.3	49664.4	40041.3	39274.8	34624	71138.3	70867.7	72030	58696.5	58749	60310.5	75205.2	76838	75782.4	67082	64906.9	64424.2
P00747	12936.5	14751.5	15271	15004.1	15413.4	15903.4	16471.4	16134.6	14149.6	10483.3	10221.1	8746.04	17636.2	16005	14437.6	4722.11	23527.4	5870.5
P00846	254872	249014	237551	334694	330551	326196	145046	145498	151570	106068	112834	110267	141653	131087	130919	16813.7	19293.5	22528.2
P00918	46184.6	47026.9	47950.6	72955.3	69297	70218.5	26962.5	27617.9	26924.1	32377.1	30995.8	31246.8	28947	26879.9	27121.3	36306.7	34831.2	34890.8
P00966	23639.3	24388.3	23322.6	15598.6	14876.3	15669.6	37551.5	39407	39442.1	35481.5	36725.8	37586.7	40801.9	39045.4	40021.6	39102.7	42043.1	41937.3
P01009	11372.8	9593.68	10106.6	13219.1	12818.9	12366.1	14959.8	14226.9	13835	12588.7	13104.3	11842	8816.01	9531.58	7758.72	8575.43	6773.81	7188.7
P01019	15915.9	16199.6	16556.2	24817	19111.2	23844.1	10112.2	8637.89	10013.8	9200.04	8808.02	9773.43	9930.6	9163.34	9961.92	12590.8	13274.1	13642
P01024	6891.3	19466.3	21181.5	25451.2	26649.4	24130	13053.3	11706.9	12314.8	18456.1	16537.4	16475.9	13244.7	12856.2	12722	18138.6	20235.6	17130.5
P01033	109664	115361	113468	134851	131001	127876	100906	101101	92131.2	38063.6	37377.1	34498.8	103374	111775	105693	27140.1	32205.9	28512.4
P01034	57581.6	62717.7	59874.6	45432.3	44890.6	46695.8	29885.6	34000.7	31384.2	31504.9	24748.9	25460.5	31955.5	29025.8	32739.7	25651.3	37916.2	36912.5
P01036	19968.4	17501.1	17327.9	21344.9	20284.4	17849.4	7277.14	4452.78	6673.65	5947.19	7224.15	8263.34	8832.77	6887.15	7204.74	9787.36	10269.1	10708.7
P01040	13893.9	12379.7	9994.84	12887.8	9039.94	11825.9	10631	9015.7	7892.05	15030.7	16008.2	13707.8	5618.18	6486.97	10101	17761.5	14503.7	11943.8
P01106	226982	210568	210908	292126	310718	156561	137561	134863	134119	76588.7	77991.7	126787	127806	129115	122981	119834	152382	117979
P01116	11837.6	14888.5	11938.4	7449.45	7029.85	7772.34	26705.4	23506.8	26180.1	24134.6	27981.8	25947	22486	25770.8	27386.8	27820.7	26865	25648.9
P01133	22105.4	21148.2	24248.2	9674.67	Filtered	7372.69	32059.2	37597.8	34126.9	36538	39978.4	Filtered	34429	46877.1	35643.2	55519.1	53182.1	54353.2
P01137	64049.4	70031.9	64919.1	48644.4	51662.6	51633.6	82139	82687.8	86857.9	101815	99308.8	97363.3	88989.4	91784.2	92582.4	97572.8	99389.6	104333
P01236	17897	17515.4	17982.1	15653.9	15414.6	16015	13652.7	12872.2	12819.4	12669.5	12163.9	14364	14906.7	14645.5	15185	15507.4	15364.4	14302.5
P01591	27459.7	32326.7	23417.2	29174.4	31681.9	26802	16345.9	Filtered	14400.7	26787.3	28405.5	22978.9	15156.2	12980.1	16423.3	30723.8	33633	27831.2
P01833	19204	17912.5	17306.3	23046.8	19542.3	20774	9998.93	8979.1	10145.7	8254.36	10164	9993.31	12211.5	12031	10698.4	3388.96	4968.59	3142.85
P01834	80626.2	87097.5	90070.5	125144	121620	115793	51052.2	43398.6	42662.2	40900.8	43978.9	39553.3	44906.1	45345.7	47636.1	23776.4	54220.1	50072.2
P01857	34748	32908.6	34564.3	48747.3	48829.9	48013.5	18002.2	19665.3	20159.8	17362.8	19009.9	17328.4	21223	17927.6	19768.5	23838.2	23506.3	22367.3
P01859	38593.3	41846.8	42203.1	48649.1	51232.5	46560.3	27208.9	25947.6	26544.4	23344.4	23130.8	23919.5	24510.9	23759.3	23025.8	29894.5	27186.4	26994.9
P01876	39393.4	44309.4	45003.1	66536.2	63026.3	60138.4	22796.9	22207.7	22659.1	21700.1	20082	18886.4	23008	23554.3	24521.8	27904.3	25212	27157.9
P01877	38402.2	35219.1	37498.7	58939.6	49883.6	44304.2	28830.9	26057.3	26309.9	22364.6	22904.7	17616.1	23593.2	27434	27730.8	36439.8	37518.3	25537.9
P01889	16632.9	16194.9	17006.3	28986.8	30508.2	26279.2	9225.36	8637.95	9961.72	10402.3	8014.09	9115.07	8356.91	Filtered	6338.53	7032.51	9394.49	Filtered
P01911;P04440	Filtered	17677.1	11506.9	29887.6	26157	23423.9	Filtered	Filtered	5804.93	Filtered	Filtered	Filtered	Filtered	Filtered	Filtered	6614.9	Filtered	Filtered
P02008	6570.47	8151.28	Filtered	Filtered	Filtered	8356.49	35922.6	37303	37164.3	35218.5	43794.7	37030.9	26492.2	20588.7	20668.8	19990.7	20749.6	27090.8
P02144	4875.04	4308.97	3664.54	3504.03	4163.93	3069	12210.4	12115.2	11978.1	12110.3	11075.1	8894.94	12078	13149.5	12582.3	16962.6	14362.1	15049
P02511	64676.7	64588.8	65687.4	48202	44702.4	44057.8	154705	140158	143745	159358	155133	159434	153857	156206	157748	223403	204389	207051
P02533	20735.6	22176.1	21641.6	17267.3	15578.2	15061.2	37601.1	38210.8	37756.6	39971.2	40874.1	43239.5	24588.8	25064.1	24528.6	19703	21100.5	20565.6
P02538	204756	200239	203399	115362	112691	127336	349327	351125	360475	216731	219035	219055	290518	287158	295904	204517	213175	208977
P02545	27049.5	29041.2	29333	36189.4	34965	33419.5	28095.4	27898.7	27986.5	35376.2	34269.1	35655.4	26360.1	28005.7	26859.2	36872.4	39578.6	39530.9
P02647	33117.1	32595.5	31726.6	36526.8	35700.3	37760.5	17906.7	16340.5	17410.6	21720.7	21067.3	22739.4	20212.3	20877	19269.9	32482.1	32334.9	34879.6
P02649	94735.9	93238.5	95317.3	98564.9	97848.3	93620.1	55814.7	52297.7	54862.6	60087.8	55961.2	55940.9	57500.7	59646.8	59228.8	62954	64002	60990.3
P02671	33615.7	29395.9	32031.1	18737.7	17884.4	18154.6	20536.3	14441.8	17314.3	19324.5	16380.7	23893.2	23756.3	17868.9	22737	24921.6	24683.1	28482.9
P02675	1821.01	2946.13	1664.08	Filtered	Filtered	797.928	2216.27	Filtered	Filtered	Filtered	2432.05	Filtered	Filtered	Filtered	Filtered	Filtered	2994.09	3853.74
P02679	12797.9	12611.9	12751.7	6835.94	8753.02	9194.28	6585.37	6550.62	6518.33	8711.53	7328.43	6531.17	9212.59	7508.86	9902.35	10547.4	8533.15	9441.99
P02743	169414	180271	175276	176481	176607	175856	532250	550262	538643	559150	567920	569438	166350	156675	158804	180704	181618	178505
P02751	125300	125294	122324	171032	171831	172890	68773.3	68468.9	68569.2	63300.1	63806.6	64415.1	73003.7	71136	71817.8	88747	89517.5	88026.6
P02763	25307.9	27944.2	26844.7	37382.5	35353.8	34636	12054.8	11620	11881.7	12080.8	13035.2	13079	11616.1	14106	13901.1	21018.2	19829.6	19006.4
P02766	Filtered	Filtered	Filtered	Filtered	Filtered	Filtered	6031.58	Filtered	Filtered	11685.6	9732.89	12398.3	11824.8	11514.5	9107.1	13640.1	15336.5	14190.8
P02768	69683	68622.4	70913.4	96859.2	96881.5	101635	32507.5	34079.2	33417.3	29540	31091.1	28381.9	34848.9	35387.3	35326.2	34159.2	34530.7	36475
P02774	9357.92	10500.8	9415.79	14536.1	16412.3	15613.4	4129.91	4131.4	5594.35	7669.69	7268.68	6774.37	4093.99	4485.14	5464.79	6691.72	8231.87	9279.16
P02786	15861.5	16452.4	14975.2	25769.8	28787.4	28485.3	16774.5	5498.06	4445.29	9082.4	8619.33	9469.24	7766.29	5574.22	5514.32	9506.2	9008.13	8918.27
P02787	23482.4	24205.2	21236.9	29785.6	31554.8	29350	12168.7	13596.3	12211	10903.3	11296.9	8693.56	13194.9	13345.2	13763.8	13936.8	15714.2	15051.7
P02788	903382	904360	926605	1.2765e+06	1.23491e+06	1.24386e+06	469307	473080	470107	297266	293218	283362	394810	380744	404250	282397	285486	300023
P02790	45766.5	40442.1	45238.4	46962.1	47114.9	46144	44394.9	54950.4	53273.3	29028.2	24897.5	30078.6	52850.4	48776.8	49154.2	14761.3	20001.9	13841.5
P02792	4824.39	4371.59	3697.26	4185.98	6190.28	4889.49	16199.8	16568.5	15888.6	9306.67	8463.86	9304.22	16758.8	17034.1	18051.5	19800.1	18985.1	19557
P02794	13325.7	12595.9	11024.4	11945.9	10329	12245.9	28594.7	31524.5	27588.1	17976	19578.7	19688.1	32884.1	36683.4	36174.4	49159.8	45086.2	44030.5
P03886	Filtered	1059.89	638.71	Filtered	Filtered	Filtered	2051.88	1869.22	2423.14	Filtered	Filtered	Filtered	2471.63	2391.73	1731.36	Filtered	Filtered	Filtered
P03891	Filtered	Filtered	Filtered	Filtered	Filtered	Filtered	Filtered	Filtered	Filtered	Filtered	Filtered	Filtered	13886.4	13832.7	14495.2	Filtered	Filtered	Filtered
P03897	164326	164405	163320	136667	137043	148867	141305	147021	135165	45261.2	49533.4	43249.9	114829	124729	139782	Filtered	Filtered	Filtered
P03905	100073	98819.7	99138.6	129776	132462	139700	30921.9	30993.4	33120.9	27759.8	19831.9	20655	47027.2	49843.5	52314	9204.25	9102.31	8552.62
P03915	41828.7	43271.4	44394.8	58769.2	60232.6	63528.7	20261.1	21147.5	21223	17921.6	18263.2	20225.5	18007.4	14727.7	16502.7	2019.88	1667.54	2402.4
P03923	140680	132362	135948	134571	123740	120269	91102.4	97294.6	113357	127642	133794	120364	116184	131729	124860	16259.3	21296.6	21619.3
P03928	52179.3	48139.3	46463.5	45209.6	39244.6	40177.6	62192.3	49099.4	56441.8	51066.6	45065.7	38040.1	55705.1	53725.7	63524.3	22908.1	18938.7	23335.2
P03950	48218	42837.9	41716.3	60978.4	56196.5	54805.4	22958.1	23473.1	23436.4	11846.9	11492.7	11872.6	18931.3	17010	20169.2	6656.98	6853.36	10701.2
P03973	274809	263667	244818	260906	244963	235809	148305	116286	143830	36612.5	30692.2	33710.1	130520	112585	103006	31104.3	32856	25585.7
P04004	49592.4	48854.1	44240.4	54215.6	51969.2	47539.8	43260.4	45508.9	44708.5	45272	44043	48542.6	52740.3	51422.9	53823.9	65492.9	68180.3	68195.2
P04040	43676.3	43628.5	41238.5	64011.7	64395.4	65693.8	29841.3	30022.1	30452.1	39727.2	35503.5	37263.8	31181.8	32144.2	31916.7	42710.4	44319.1	42593.5
P04049	14391.9	13431.9	13593.4	8752.17	7904.67	7066.58	39845.4	42418.5	39890	38596.4	39842.4	40400.2	37498.6	37982.9	38278.9	38216.6	38289.3	37295.1
P04062	15220.5	17845.9	16191	18306.7	16175.8	14696.3	11371.7	10249.2	11354.6	15468.6	12616.7	14593.8	12525.6	12838	12798.6	16920.2	18468.2	16327.2
P04066	52019.8	50447.8	46166	64799.2	64135.9	57465.4	30554.6	31748.4	31853.3	31733.3	34031	34744.2	33981.8	34122.8	34990.5	38209.1	37356.5	40009.3
P04075	253200	257385	253175	184403	188751	187897	467375	458196	457302	469474	456422	452952	461763	457327	457310	512536	495102	504790
P04080	29435.5	28253.1	28136.8	27228.8	27499.1	27900.2	83177.5	79456.8	87091.8	95508.3	92746.1	92789.3	93006.4	96739.1	96058.3	117226	130249	122254
P04083	90205.3	89357	86862.5	78132.9	76315	77596.4	114474	111712	112992	105887	104846	102014	103619	102354	102732	99154.2	100192	102319
P04155	16008.7	17947.9	18928.2	14758.6	16268.5	17894.3	17116.8	16676.3	17730.2	Filtered	Filtered	Filtered	25645.6	25620.6	25971.6	Filtered	Filtered	Filtered
P04156	47773.6	42697.6	49484.1	59891.6	58669.2	55015.8	19702.4	22748.9	23304.7	25124.3	16621.6	27492.8	23167.4	20439.1	24417.2	18771.6	13272.1	10698.4
P04179	255320	246472	249977	343693	347916	368486	132219	139986	139142	137282	144316	139965	149329	150737	147373	182138	185992	183567
P04181	3111.7	4019.26	4372.04	5259.7	3840.2	2963.6	3913.67	5292.34	5247.56	5818.64	Filtered	3610.3	11309.4	13410.2	10212.1	10343.8	9719.23	9486.89
P04196	5367.36	5486.58	5368.22	6868.47	6108.26	Filtered	3050.41	2443.47	Filtered	3386.3	3223.31	3595.32	3236.95	2909.76	2876.88	3993.45	5239.96	4167.24
P04216	38286.2	37363.8	34549.4	48333.8	51869.8	48875.2	12341.5	13057.4	7803.06	23151.7	21255.8	22543.6	3822.81	6477.53	Filtered	21531.6	11043.3	10691.8
P04217	10083.4	12425.6	11470.1	13837.8	18289.9	15027.8	Filtered	2667.27	Filtered	Filtered	Filtered	5362.42	3895.6	5082.61	4305.95	5410.88	7492.11	6850.28
P04259	51705.6	53757.1	52727.8	27788.2	26327	27905	106810	95922.8	106717	75732.4	76446	74141.8	92394.8	82375.7	92181.5	65072.5	72395.6	70628
P04264	129902	131419	129175	79249.6	75849.8	78264.3	227815	226320	221074	246876	247158	259222	205228	191356	199275	162244	167882	168507
P04279	189761	194501	193641	177434	181711	176255	343664	327994	341288	437717	428049	449030	399773	397747	399018	562652	569347	564579
P04350	24649.3	14116	21402	24475.5	27583.3	22221.6	8634.18	12340.5	8886.9	19713.8	21635.9	20585.7	20828.9	6595.15	23701	20778	19907.2	20246.5
P04406	108725	110563	113191	118194	124222	121534	126402	125253	124424	118216	116211	112299	99670.5	106390	102124	124643	124554	125837
P04424	17007.3	17479	17394.5	19555.3	19547.3	19655.8	17614	17890.1	18685.9	20526.7	20228	20213.9	17592	18924.6	17387.9	22189.9	21577.8	22520.4
P04439	21054.9	20802.2	22056	21134.5	19097.5	21015.2	24504.6	21317.2	22554.3	23999	24354.4	24509.8	24118.4	20316	23733.3	24444.7	25604.9	23466.9
P04554	59235.4	61378.1	63662.4	38748	43206.4	39147.9	297449	258539	261920	419804	373144	363468	33127.9	30506.9	25210.3	42973	35710.5	36034.2
P04632	50526.8	51002.1	48756.3	50817.2	49733.2	51220.2	50631.7	51488.8	51067.4	44541.6	45947.7	41429.9	58419.5	57819.7	56068.7	52345.6	52983.7	56994.9
P04792	161257	161810	153603	147659	144526	146864	366239	365309	363611	405821	412026	412158	382164	407626	399630	551394	549221	553900
P04839	103481	99464.2	97700.8	158116	149664	154440	58394.9	53324.5	50119.9	38716.6	38811.1	40416.1	50454	51657	56720.5	58364.8	59856.5	57076.9
P04843	120218	115213	116710	133398	131118	132466	93964.7	93639.3	91008.1	101160	106606	103328	91525.8	92357.8	94020.1	54670	57685.1	59887.6
P04844	95700.7	97413.6	97605.6	119388	124480	124424	61634.1	61826.3	62798.1	72926.1	70501.3	71315.9	54413.1	52874.3	54481.9	32542.9	32889.6	33920.3
P04899	21975.2	23254	23382.4	17844.4	17877.4	18482.8	37210.7	34726.9	34843	24912.9	25240.8	28730.2	41986.8	44774.2	41643	22387.5	20174.1	29822.1
P04908;Q7L7L0;Q93077	842335	845533	763507	619460	554913	513351	1.58724e+06	1.71566e+06	1.868e+06	1.55461e+06	1.64028e+06	1.4233e+06	846481	897847	820718	949938	964136	903884
P05023	52136.1	50994.5	52943	60247.5	60794.9	61819.5	32148.3	33501.8	33615.6	35208.3	33428.6	34058.6	34455.1	34124.7	32614	26286.6	26621.7	26964.4
P05026	67014.1	72640.4	65912.4	93590.3	98763.6	97048.2	31597	27903.4	25490.9	32736.6	34563.3	34384.6	27360.1	25437.7	29927.5	20304.5	22209.7	25463
P05067	30887.6	30110.9	31948.3	47637.2	39873.7	35974.4	17427.7	17056.7	18250.8	16393.9	13382.3	13056.1	21770.2	17633.4	20085.6	21150.8	14898.6	21667.9
P05090	55306.5	56242.3	49295.5	62174.2	74144.8	68881	31597.2	32892.3	35958.9	31722.1	36535.7	33916.5	26463.1	29525.5	28879.2	27367.6	22280.6	27894.5
P05091	12705	14277.7	13225.2	16546.1	15678.6	14773.3	22214	22294.1	23199.3	22254.3	21857.1	23040.1	23581.4	22141	25914.9	27382.6	25892	26797.3
P05107	28704.6	17767.9	16396.5	23348.1	20314.8	19334.5	12588.6	12475.6	12485.8	Filtered	Filtered	1135.37	10958.8	11017.4	11686.9	Filtered	Filtered	Filtered
P05109	391892	388659	378526	511916	510161	499010	268321	288655	278820	160879	154692	162347	248533	249545	242069	175813	181408	176594
P05141	323233	319891	322210	407129	385717	390899	359814	359027	356141	315580	313186	307467	300970	289251	282714	113461	115056	122989
P05154	29763.7	28553.2	28551.7	49250	49697.2	46180.6	62692.3	61080	62457.4	72457.1	73903.6	76631.2	25938.2	25524.9	25693.8	30589.5	32809.4	32031.2
P05161	5851.41	6540.72	7522.67	5307.99	4890.29	5080.11	23918.2	25456.7	23144.9	17746.2	19318.9	17199.5	19864.8	21764.5	21078.9	15428.3	17124.3	20318.8
P05164	132963	136722	135178	175475	175145	173655	63869.3	62024.2	64672.7	60505.3	61918.2	59718.7	51022.1	48506.7	48692	44159.5	44351.3	44530.6
P05165	19536	17846.5	19681.1	30267.5	27453.9	27290.3	12121.9	11456.3	12006.8	11489.8	11573.7	12320.5	10288.4	11701.6	12009.5	10114.5	10271.9	10485.8
P05166	21465	20766.3	19531.5	27973.4	27853.7	27702.9	12122.7	11590.6	11952.2	13136.3	11728.4	12751.8	12441.7	12244.4	13020.9	13202.3	14618.8	14826
P05186	29295.6	27783.6	23504.2	32728.6	30587.5	31382.4	13160.6	12222.2	11909	12648.9	14594.3	11273	12552.8	13051.6	12188.5	14621.8	13562.5	14075.4
P05198	19284.8	19786.6	20192.4	13237.5	14269.2	10475.8	33483.9	33089.3	31916.5	36741.2	37684.1	42159	37223.9	38531.4	36461.9	42915.4	44493.7	42008.8
P05386	474285	491510	476394	409710	470191	447161	347517	351697	357300	166157	176534	171319	306063	306242	282526	88985.8	96206.6	99980.4
P05387	211441	205181	209035	223791	227618	223683	148651	146296	148631	161357	161977	165866	140236	138931	146627	187151	187528	186721
P05388	122549	120560	118382	117516	118538	109839	147349	148084	145832	146774	148768	146584	151403	146903	150566	150600	154331	153061
P05452	30692.2	31275.8	32399	38110.8	39792.8	38854.2	24140.1	24755.2	23284.3	12552.2	10241.9	11708.9	21223.4	21490.5	22948.7	8520.33	4268.42	9340.53
P05455	10687.5	9529.41	9658.92	9151.97	9810.33	8676.67	12788.6	12269.8	12252.9	11638	11531.1	11929.8	12557.7	12968.5	11714.5	14768.7	12811.9	13152
P05496;P48201;Q06055	2.88203e+06	2309449	2.60853e+06	4.75691e+06	4.4958e+06	4.09895e+06	3887794	2660459	2172673	3.72105e+06	2.55927e+06	2.50393e+06	282690	572630	544941	144961	36714.4	126137
P05556	19401.1	18568.4	18697	23758.1	24143.3	20755.6	11672.6	11181.9	12242.6	13467.1	15112.5	11360.3	10006.6	10481.9	9530.07	8538.92	7967.09	7087.29
P05783	31827.1	29256.4	30472	32670.5	34905.5	32122.2	31213.6	28014.4	32412	37150.2	36003.2	39547	40170.9	37198.3	36583.7	49667.6	51984.6	49861.7
P05787	26020	26373.6	27953.5	27254.9	26201.5	27396.9	26186.5	25969.5	26640.6	31390.5	31114	31780.8	29151.5	28438.7	28538.9	40244.8	41090.3	41528.6
P06280	33938.3	33922.9	34433.2	30341.9	29279.5	29278.7	32802	30419.5	31509.3	30620.2	29054.5	32257.2	33998.5	31266.7	33165.3	37393.9	37799.2	39748.2
P06396	30860.6	31098.4	32083.1	30478.8	25955.1	30677.1	29477.3	29453.5	30053.5	35256.9	34972.3	36698.4	29542.2	28352.4	29718.6	37637.5	41484.9	39103.7
P06493	20439.4	20442.5	17497.5	14653.4	16579	13604.3	24243.1	29434.1	27270.5	42046.9	38917	41274.2	29297.4	32933.9	32175.1	39218.7	41308.1	35049.1
P06576	278227	281650	272434	319631	339388	324008	220420	215263	221563	205268	200412	199596	175901	174554	167885	232051	238159	238391
P06702	410130	408548	434045	562662	548622	530090	247946	255948	266022	202918	190800	200379	223148	237896	237219	234286	245279	244103
P06703	35368.3	33085	32394.2	40393.1	42112.2	39237.1	30494.2	27974.4	30376.1	30074.5	32966	30318.4	28776.5	25757.3	28097.7	30581.9	29814.1	32449.1
P06727	20613.1	20284	20792	20092.7	17036.2	19754.1	12336.7	10776.1	10533.4	13514.4	11557	8892.2	12200.7	9114.29	4882.74	15214.7	7308.44	15929.9
P06730	12859.3	14243.6	17660.2	12153.2	12139.4	9487.21	29746	28408.5	30345.2	26668.2	24590.2	27402.6	27641.7	28899.6	27264.4	20105.2	27204.3	20063.2
P06731	95924.2	98244.4	86846.9	164086	156182	162194	38794.2	39437.1	39009.5	41857.6	41225	36747.9	36398.2	39495	37187.2	39087.3	47594.3	45504.2
P06733	202631	209254	205255	312009	315249	312790	155019	156712	153244	165235	167185	170305	146565	147679	147978	188295	188487	197401
P06737	10527.3	11458.2	11652.8	8079.68	8364.41	8316.13	22963.6	21062.8	21513.9	22088	23296.6	22936	23397.7	23469.4	22984.8	26873.8	26608.6	26727
P06744	76867.5	77863.2	78574.8	102320	104050	105534	51237.2	48222.9	50784.4	45303.4	45052.3	45958.8	46681.7	44700.3	45176.2	47425.7	46481.2	46643.6
P06748	51557.9	55006.6	56453.3	56296.9	72073.1	68571.4	42343.6	42954.4	47244.7	43829.3	41681.1	41247.6	38088.1	38853.1	49184.8	60676.1	62538.2	54790.1
P06753	48577	48458.8	49697.8	47962.2	51370.7	49344.3	72560	64378.2	62532.1	35480.8	29861.2	28433.5	44119.7	49362.6	42431.4	65686.2	66660.7	70010.9
P06858	64338.1	64207.2	64794.1	65419	66237.5	65134.9	63106.7	61659.4	62789.3	69351.6	67584.8	68312.9	66511.7	61906.8	64551.3	85702.8	80021.8	82825.7
P06865	35652.9	35334.2	35576.8	38939.4	39251.3	40158	29573.5	29463.9	30913.4	30813.4	32878.4	31608.9	33626.8	33861.3	32219.8	43381.5	44146.7	43642.9
P06899;P23527;P33778;Q16778	108898	107365	112156	116473	106575	111292	126445	120842	127243	103729	102895	104635	47839.3	47377.5	44489.1	48995.6	48893.1	46434.4
P07099	74694.2	75374.3	75106.2	96555.2	98677.7	95796.9	48346.2	50085.5	48029.1	53747.3	51433.3	54565.1	48511.2	49154.9	47797.9	31180.5	31934.9	31826.8
P07108	36286.5	34318.4	34051.2	38615.6	35151.5	35347	22117.7	21437.8	21926.2	22180.6	24415.9	23837.5	23221.6	23755.4	20190.5	27975.3	29748.5	32905.1
P07195	41776.7	42399.6	43446.4	48459.7	51359.9	49090.2	36596	34835.4	36097.2	35525.3	36894.6	35215.8	39325.5	38501.7	37669.4	38669.1	38933.9	38874.2
P07203	34593.2	33792.3	34616.2	21306.9	21534.9	21676.4	89061.9	87774.6	89019.4	81426.5	79716.6	78377.2	104611	101899	100847	99410.8	101536	103614
P07205	163951	168295	169691	149607	150990	151245	191331	197067	194379	176068	176410	176396	193280	198011	201321	174639	179470	181435
P07237	146599	146219	148099	167174	166058	169840	117988	115483	113247	109906	112507	115179	117841	114496	113086	141996	137420	138301
P07288	257402	258601	258139	281863	279407	287961	240329	233698	237289	137465	154264	154999	251425	253265	259434	207402	226312	209762
P07305	40891.2	32262.6	39890.6	37742.9	40097.4	40326.9	33831.3	34487.1	30775.2	35320.7	29670.6	34749.8	10774	10056.1	9039.87	18719.2	20566.2	18951.2
P07311	36127	34151.2	34823.5	40850.9	42074.5	38932.8	34617.1	31305.9	31813.1	29795.5	29498.6	31660	27263.9	28838.6	31613.4	43328.5	44430.5	37565
P07339	44670.6	44513.5	44547.4	54625.8	54880.9	53719.3	33366.6	34731.7	33815.1	31028.9	31707	32386.3	34455.1	35819.6	33182.9	39475.2	39433.3	40593.6
P07355	79123.9	79879.7	76231.9	63806.9	65250.4	66936.8	96634.8	91024.2	92285.5	91755.6	94502.5	96795.7	95116.3	92278.1	95507.4	94345.4	92346.7	93058.1
P07384	32943.7	32471.5	32654.3	32984.2	35756.8	35312.5	56191.2	57826.1	58385.8	50880.9	52357.8	51138.4	58724.6	58708.2	58840.7	57128.9	56576.6	55254
P07437	35660.2	32165.1	32886.9	21056.9	23829.6	21431.9	79367.3	83210.2	85132.2	79704.2	81866.5	80532.9	74536.3	83982.7	92936.4	108689	102252	81630
P07476	17289	9418.31	9386.93	10445.3	12258.7	10292.1	10815.7	14317.4	13140.9	14087.6	13232.8	12500.2	12643.5	13799.3	15211.8	16307.5	17485.6	18772.4
P07477;P07478;Q8NHM4	276544	293509	219552	308096	309819	321333	192484	120327	167273	152138	149463	139228	133092	125626	116719	121370	116865	113409
P07602	69521.7	73795.9	74394.7	79977.6	80793.8	82182.7	33340.7	35118.8	35654.5	17396.4	16754	18500.5	34091.6	32243.9	31593.8	22672.9	20328.1	17795
P07686	30511.5	28773.7	29255.6	38613.4	38515.4	39910	16449.8	16022.4	15543.5	16347.9	15918.1	17831.8	17359.4	17790.5	17587.5	24130.2	22430.1	23294.7
P07737	59280.9	61716	61880.2	27326.1	28976.8	27750.1	225948	236066	235489	253160	247772	246226	238878	238679	243945	319022	343422	344584
P07738	15837.9	18973.9	16289.2	20129.1	20129.3	19852	12869.7	15744.8	16164.2	9783.86	9170.86	9102.22	15518.4	13236.9	15483.6	12569.3	10914.6	11186.8
P07741	30134.8	30896.6	29489.1	12258.7	13874.3	13368.9	142616	146146	150212	138831	139193	141403	137291	131580	138718	138095	141981	137438
P07814	31996.6	33342.4	32172.3	30003.1	30131.2	28939.3	31592.7	32729.9	32706.1	34144.2	34439.5	33382.4	36220.8	36713	36476.1	40435.5	40709.3	38823
P07858	24820.1	25336.2	25883.9	33721.7	28269.9	32769.8	23614.3	20084.2	23008	14145.8	13158.8	13300.7	22130.8	23201	23917.2	6669.38	9686.92	11603
P07864	329699	345564	347284	389707	384472	399401	271640	252306	256907	212881	212087	224415	240869	246340	232127	190761	193385	206303
P07900	249077	245201	245228	265059	257346	269162	204921	193349	199137	153261	157615	156113	205445	198005	194171	177705	176854	174278
P07910	36005.4	37547.2	38533.5	31305.5	35519.3	32843.7	26294.1	34228.6	37153.3	35975.7	33790.3	35088	35090.6	31614.4	33767.6	43877.7	43353	40290.9
P07911	96175.1	92757.1	93117.6	8275.42	9345.15	9110.94	51013.5	50312.8	49284.6	45722.5	49043.9	44805	51751.5	51507.4	51351.4	67695.6	61916	60349.4
P07919	76139.2	94458.6	95334.8	78467.9	106941	112037	73981.1	68436.5	65431.5	46137.8	45447.9	40670.1	79417.6	93462.8	84591.1	25461.5	21902.2	23441.3
P07954	193367	196701	203208	222650	224442	231601	122667	122797	122739	111329	113295	113853	100917	109015	112628	120239	127260	129754
P07996	8753.84	10449	9745.53	6120.83	7017.12	3817.55	13084.4	16022.5	11766.2	19425.9	16165	18930.1	17900.1	18778.4	18966.8	20714.2	24289.1	23425.5
P07998	35571.1	29691.3	33046.6	40836.8	47200.4	36887.8	12774.2	11332.4	9539.59	5729.85	1973.47	2853.9	10109.5	10536.8	10614.1	5853.36	5368.55	3949.49
P08118	101892	98949.2	100365	155542	153986	150908	96163.6	95650.3	92407.1	41439	42615.5	40205.7	80855.2	84163.8	83136.6	32698.7	35200.4	35963.4
P08133	59410.4	59694.5	58125.9	52536.5	52423.5	50290.5	89519	86327.4	87684.2	95696.1	94214.9	93891	92678.6	91671	91893.5	105247	103483	103573
P08134	101849	101513	104629	85570	88100.3	81280.3	225618	223332	228375	79568.2	76886.8	78851.3	231934	222479	226836	53176.8	54408.9	52991.8
P08174	144146	133985	137496	171051	178389	184520	71567.8	72016	68700.6	25734.5	26758.8	26082.9	70866.4	63623.7	70995.8	15787.6	17868.8	17000.2
P08195	29662	28416.5	29727.7	44840.8	48328.2	41581.9	13091.9	14705	14440.2	15701.2	15102.2	16979.4	14440.5	14246.5	12908.2	12922.3	14702.1	16524.9
P08236	17413.6	16777.7	17482.4	26492	24288.8	26055	13825.6	14274.5	13815.2	15542.7	14712	12885.7	11149.4	10745.3	11077.1	14638.7	14585.8	13923.3
P08237	39784.1	38575.6	39242.8	36511.4	36111.7	36100.2	48396.2	47603.1	48110.8	48419.8	48196.5	47280.3	52470.3	50540	52299.2	48882.9	48999.5	48373.5
P08238	187084	183915	182129	164953	161002	167236	241540	233159	230970	237220	235399	229212	241023	240539	243912	276095	260723	263778
P08240	22147.1	20825.1	22532.9	26372.6	20929.3	18903.5	17455.7	20843	18122.2	21521.5	23504	17863	16720.5	17903.3	16258.3	17855.8	14787.2	16151.4
P08243	15842.3	15942.7	18247.5	7749.2	6601.12	9046.75	39824.7	42202.7	41741	37698.7	37854.4	39448	41903.6	40363.9	36217.6	37246.9	37226.2	39599.8
P08246	95440.5	79231.5	73616.4	89419.2	96517.8	87591.5	99129.3	93137.2	119500	51842.5	65998.4	84135.9	10611	10897.9	14399.8	10998.4	8634.33	7286.88
P08253	18391.8	16121.3	16851.4	13824	14548.4	14964.3	15006.9	15005.1	15737.2	14830.9	16656.9	15572.8	18981.8	18304.2	18228.7	21502.2	21769.5	21986.6
P08263	20868.9	20833.6	20702.1	17975.1	17340.6	16970.9	43857.6	44603.3	44002.4	44484.8	41811.2	42491.6	45304.1	46021.3	45079.7	49047.9	50736.2	49613.1
P08294	12884.3	14928.9	12596.2	21731	25269.6	23430.2	10365	9684.15	9524.4	8470.95	9552.87	8886.34	6997.18	6344.98	7416.68	7445.51	7838.38	7493.99
P08311	12310.3	11110.3	9283.33	13834.9	12701.4	10686.5	103846	105835	104018	79520.6	72982.4	68163	14275	13633.8	11810	15020.3	13963.1	10796.4
P08473	99832.6	100527	99036.8	133628	130360	135210	49300.5	52158	51350.1	52843.3	52870	53266.8	51454	50831.8	52855.8	50126.4	49575.4	51499.7
P08559	71587.7	78259.6	78964.1	64610	69193.2	65496.7	86197.6	89314.9	83127.5	86402.2	84511.3	84228.6	102653	94667.6	97613.8	101194	97713.1	103707
P08571	29554.9	25620.4	29422.4	36466.6	41055.2	46743.3	14295.9	15849	16957.6	15280.2	16166	13598.7	17104.1	14631.1	20897.9	21497.1	25228	21486.3
P08574	160182	158856	152488	155027	141189	144173	108897	105514	98216.6	92496.2	88119.1	90539.8	108670	114721	112955	32856.1	32223.1	31360.3
P08582	10107.3	11789.5	10151.5	26473	26619	18252.5	1092.88	2158.28	2665.02	44882.8	48668.2	47582.7	1461.12	Filtered	Filtered	230067	235858	174906
P08670	16916.6	18360.8	16716	18386.2	17487.1	17519.7	13802.2	14024.9	12960.8	15177	14860.4	16026.9	14229.9	15461.9	15243.9	23659.2	22481.4	21912.2
P08708	60512	72814.8	67923.3	57769.2	69258.9	63152.2	64667.5	80118.3	54661	51156.9	51880.9	41794.7	49809.9	46279.4	49441	20932.1	24104.8	20324.6
P08727	39498	39882	42288.4	32899.7	34856.9	33152.7	49791.1	47826.8	48201.9	60540.7	57391.8	60394.5	51012.7	50718.9	51906.7	66396.1	69045.7	66669.5
P08729	16104.4	16392.9	16733.5	18636.2	19588.1	19197.3	11197.5	10689.9	12403.9	15861.5	15931.7	14758.5	12451.7	12093.7	10761.2	18768.7	18724.6	20435.2
P08754	34356.4	36916.3	33174.5	25663	26961.5	27378.8	61113.5	58434.5	65128.5	25569.6	27569.4	26675.3	58174	57740.3	57506	13990	11487.6	11664.1
P08758	65175	65573	65591.8	58657.6	59480.1	60251.6	138451	141263	144807	141848	139449	141593	150183	155056	154034	173451	172064	160503
P08779	32374.2	33062.9	30278.1	18880.6	18958.7	20437.8	65618.5	63587.6	65486.1	54403.6	51637.2	51418.8	55019.6	55084	59179.7	46185.2	46526.9	48224.2
P08865	56865.8	55555.4	55163.4	41581.9	44089.5	41666.3	70793.4	68383.6	71622	71719.6	73273.4	73351.1	74131.1	71925.9	73626.4	89610.3	84162.9	90526.6
P08910	7814.75	4505.57	8300.39	9732.17	9398.29	9242.83	12681.8	12528.5	12432.7	7111.91	7153.19	6305.04	9907.53	9423.59	8111.48	Filtered	944.162	6844.69
P08962	98972.5	99022.3	98587.8	131284	128332	128886	41181.4	43910.1	41937.9	43265.8	42624.2	49138.5	50042.3	48802.4	53232.8	51172.3	51567.3	45841.6
P09104;P13929	418246	443559	457697	681026	699712	744494	386813	374773	388146	58568	76706.6	80111.6	467240	453692	422680	19034.6	15117.3	Filtered
P09110	21797	20371.3	20656.7	21725.6	24816.4	25013.3	32408.9	32427.9	31653.5	25224.2	25736.3	25920.8	28994.2	30136.3	29674.4	20146.8	20818	19766.3
P09132	18256.5	17501.9	18795.7	Filtered	19061.3	19018.5	15008	15261.7	15078.4	9901.8	5580.5	6144.15	13095.4	10391.6	10536.4	4133.39	Filtered	1551.17
P09211	60246.3	61926.7	65209.8	46123.1	49891.5	46261	141776	149484	148275	142567	147198	147459	145766	147296	146254	180998	172982	178627
P09382	27727.9	25898.6	28989	18655.1	18598.6	19058.2	61674.8	65374	59799.3	23744.3	28543.1	26597.1	65089.6	62118	70214.2	27789.7	29062.6	24977.1
P09417	25523.6	24950	25708	26218.4	25901.1	27014.6	37575.9	35991.1	33591.4	32829.1	33702.4	34849.6	38678.8	38065.5	39578.8	42193.3	41098.1	42931.9
P09429	33093	32687	32593.7	45890.7	43611.7	41753.4	24898.2	25752	26876.5	20980.3	22341.9	18445.9	11705.3	13414.6	14363.5	12541.5	14053.5	11704.6
P09455	12855.8	10947.6	13347	9920.65	9707.67	4222.01	12955.7	16437.4	14181.1	20704.6	17869.7	20899.7	16304.9	18966.5	19142.9	18134.4	22321	12092.9
P09466	125682	130896	121664	139239	134306	137545	81888.2	83730.5	86698.1	86023.6	82784	83880	87206.3	80649.4	79498.3	88901.3	92758.3	87166.4
P09467	59338.7	59747.5	59799.4	85430.6	82289.4	84091	39897.8	35414.7	37434.6	42421.7	42594.7	42305.5	39991	40979.8	38901.9	40949.7	45986.1	44530.4
P09471	16860.3	16769.3	15606.4	11314	8777.48	10713.7	19213.7	20598.6	17842.7	18586.5	19188.1	17852.8	19306.5	18235.9	19942.5	16881.4	17289.3	17180.6
P09486	24273	25350.7	24396.5	33841.4	26753.3	27219.6	14302.4	15850.1	15633.4	22515.8	20541.3	14702.8	15699.6	17188.1	16438	26647.3	24923.3	22853.1
P09488	37580.5	39426.3	38607.9	21771.7	22355.7	21475.5	68656.1	69723	72561.6	61092.3	56397.1	64121.9	72473.3	74966.5	68938.7	68865.8	66646.2	66581.3
P09493	16299	10479.3	10600.1	10751.4	12535.8	11530.1	13066	17687.2	17656.4	27403.8	23587.2	25033.9	17143.1	14095.5	14997	27279.5	29168.9	27725.2
P09496	26129.8	27315.8	25401.1	21796.6	21808.8	25434.9	56286.8	52942.8	57696.5	55953.4	45800.5	55985.3	57238.3	54046.5	53651.8	48611.3	54875.8	56653.9
P09525	40530.1	40015.4	41445.1	33298.3	35652.2	34771.6	44462	45527.5	46259.5	42851.6	42790.8	46242.8	44976.7	45585.2	42810.4	51030.4	53149.3	51745.3
P09529	36508.5	38496.8	35565.9	38407	34777.7	35305.9	35902.3	40791.8	35661.4	30408.6	27481.4	29824.5	46863.7	44527.7	44376.8	47499.1	47634.9	48184.1
P09543	28483.4	29507.4	30054	31575.2	31234.8	30969.4	32105.2	36093.5	33548.3	34630.2	35369.1	36227.6	35246.8	35182.3	36248.2	34047.6	33219.3	31164.8
P09601	6084.21	5358.47	5481.78	4369.74	6185.47	Filtered	17228.1	17228.8	16078.5	20298.1	24023.9	20186.5	19040.7	19274.2	19431.1	23738.9	21147.8	24334.9
P09622	227388	222355	232446	295517	298996	288034	118731	118348	120794	110240	106955	111645	118954	124954	121669	137437	133800	135005
P09651;Q32P51	17969.8	17331.9	16631.7	8384.58	8773.21	9484.85	37191.2	40389.1	38449.1	49606.6	51044.1	48390.7	46168.6	43085	43779.5	60272.3	62714.3	63280
P09668	34865.5	36024.5	37512.8	39055.7	36889.9	37394.7	33661.8	34102.2	33582.6	35312	34092.8	31562.7	35661.8	32767.6	31677.4	43436.5	40534.7	43376.5
P09669	216385	218898	214255	178381	182263	178270	166229	158936	166302	86509.2	92010.1	100573	108880	103301	105692	55370.4	49103.4	49296.1
P09936	50063.7	49725.2	48535.5	58034.3	57875.6	63933.8	45454.2	47778.2	49810.4	21281.6	23842.5	19041.9	49821.7	48908.8	49368.6	12759.5	14095.1	13097.6
P09960	15130.5	15301.4	15094.8	13941.9	15777.1	14391.9	30768.9	30017	29773.2	30080.1	28932.6	28418.7	33894.8	32441.2	31481.7	30973.3	31788.6	32740.4
P09972	98122.1	98695.6	101570	92419.3	93647.5	105188	149106	150580	153999	163012	155404	173211	161996	162055	167994	198766	202275	192629
P0C0L4;P0C0L5	10309.2	10551.3	10843.7	15871.9	14409.7	15215.6	5118.29	5310.14	4780.14	6841.6	5521.97	5591.27	4407.79	5744.67	5015.05	7106.34	6252.33	5719.42
P0C0S5;Q71UI9	296616	289934	245670	110919	106871	108438	790486	817767	786912	529911	567761	582154	377636	374933	365159	387494	391310	389603
P0C0S8;P20671;Q16777;Q6FI13;Q96KK5;Q99878;Q9BTM1	49530.2	49686	49325.5	34302.4	22131.4	23132.4	5276.75	4869.71	6876.53	8948.31	8012.67	7984.54	2553.12	2282.44	2814.32	4978.51	6945.05	6890.66
P0C2W1	6541.12	4772.6	6884.28	3700.28	Filtered	4759.25	16052	15484.1	16861	14403.7	12563.8	14325.2	16822.2	16515.9	14964.5	13406	13566.8	13931.4
P0C5Z0	100676	105652	95123.6	57779.1	51395.7	50592	292390	279975	286105	237167	247691	246140	274479	281385	248782	273933	291842	278674
P0C7I6	7368.84	6297.17	6536.75	6267.25	3572.49	4897.38	27821.3	27139.7	25807.3	25796.7	25472.2	24990.4	28091	28893	27435.7	22999	22786.1	23885.5
P0C7M6	26485.8	24460.1	27178.2	28396.3	34306.3	42020.4	44292.6	48465.5	57908	47521	45888	43741.5	33969.5	27227.2	28303.4	21049.3	23985.9	24121.9
P0C870	9711.8	11749.8	10007.9	18180	14933	18024.9	9594.68	9311.58	9423.88	9415.7	10184.1	10815.4	8407.29	9104.47	9176.35	14068.3	12666.3	14877.1
P0C874;Q6ZUB0	22693.6	21394.1	21843.5	24900.2	22507.8	23511.9	39790.3	37977.8	36814.1	32509.3	35710.4	32783	29517.7	29010.8	30614.5	23473.9	25264.5	28131.4
P0C875	8644.91	11237.9	10505.4	7255.47	9083.89	7633.81	13285.6	10471.7	13943	10719.8	7921.85	10041.5	14878.6	16951.6	15338.5	7739.28	4850.61	5197.03
P0C8F1	207064	212806	206676	208331	215069	198749	144972	160046	167099	23954.1	30861.1	24845.3	125836	109967	124973	21658.6	2851.77	1146.02
P0CAP2;Q9BZD3	7966.39	7834.17	8111.07	Filtered	Filtered	Filtered	26714.2	25299.5	23109	34272.3	Filtered	27663.7	24878.4	22945.8	25079	38147.9	40934.1	41651.3
P0CG29;P0CG30	15660.1	16687.7	16220.5	10469.9	11756.1	12025.8	53033.3	50458.8	51698.6	35941	37415	35215	55326.9	56592.9	57222.5	45630.2	44917.5	42382.3
P0CG36;P0CG37	13489.5	15618.7	12091.2	8863.57	9089.67	9786.2	23890.1	23505.1	22707.3	5003.94	7118.36	9894.7	27983.3	30758.5	26607.6	9567.06	8552.04	7837
P0CW27	9062.69	8008.43	6235.27	6954.24	3257.41	7668.51	9525.15	12469.3	9543.59	12113.2	11656	14194.4	10825.5	9988.95	12586.8	18141.8	12404.4	14029.5
P0DI80	171377	158435	160164	245333	237575	232144	68673.1	71181.6	67894.1	82720.7	83524.4	81995.3	59736.7	56757.1	60023.1	55515.6	49867.2	49765.6
P0DI81;P0DI82	17212.8	Filtered	18485.1	13890.2	14258.6	13157.1	20485.1	27816.1	23816	26233.2	26427.6	24799.9	25766.7	30052.1	29164.7	28674.7	33700.3	33326.3
P0DJ93	9755.89	5643.69	9851.21	12736.9	6601.92	22488.1	2970.07	6898.89	9794.79	11531.3	11157.6	10880.8	3316.69	Filtered	3220.96	NaN	2416.68	1412.19
P0DKB6	166767	167250	177698	200116	205872	217024	123630	124739	131238	142378	139756	138633	130248	133612	129333	84043.4	73886.3	85845.9
P0DKV0	20765.1	21798.6	22447	22887.2	23471.8	22587.6	33378.9	33728.3	35032.3	31314.5	34950.5	33692.8	38234.2	35966.9	37023.9	31556	31430.8	38070.8
P0DMV8;P0DMV9	131218	125797	126828	111901	112245	111182	183143	181364	182235	189012	180757	181035	196270	194052	195032	250035	250072	251930
P0DOY2;P0DOY3	44370.4	44063.7	47220.8	52213.1	62756.6	57617.1	20869.5	26800.9	24237.1	8519.03	10141.5	8788.71	28252.2	29275.6	24515.5	6751.86	6556.2	7566.85
P0DP23;P0DP24;P0DP25	236894	249622	241197	238295	281409	246409	147141	147401	153131	209900	202088	182867	151027	137429	134034	209712	205611	196875
P0DP42	12984.3	11444.5	11552.7	17148.2	14894.5	12273.3	Filtered	Filtered	Filtered	Filtered	Filtered	Filtered	Filtered	Filtered	Filtered	Filtered	Filtered	Filtered
P0DPH7;P0DPH8	466992	466903	471189	421516	436950	424200	426448	426076	444703	418101	404651	408766	454357	441067	443875	499460	479467	502005
P0DPK3;P0DPK4;Q04721;Q7Z3S9	45814.7	30240.1	29740.8	36436.5	54030.3	55382.4	29358.9	32254.7	24953.9	1778.46	4982.73	3865.49	27296.1	25327.1	26643.6	Filtered	Filtered	Filtered
P10155	10475.2	11451.5	10050.2	7319.59	7410.82	7743.23	18585.7	18153.5	17468	23068.5	22169.6	20488	17224.9	17477.8	15211	18028.9	20998	20412.8
P10176	147583	190176	196955	228558	254454	195579	94122.5	96296.8	85320.8	124264	123614	115202	130017	140697	123314	81346.8	94975.9	89483.4
P10253	40538.7	36382.4	37944.7	48539.3	45303	47065.8	28958.2	31336.2	29330.6	31141.7	31408.1	29708.1	28368.7	29756.8	28542	37598.7	38308.5	38400.7
P10301	20255.7	21155.4	19826.4	15671	15559.3	17336.7	34173.9	33761.6	32926.4	33255.6	35107.4	33512.3	34741.3	34915.3	34773	34660.9	35332.6	37556.7
P10321	29650.2	27570.8	25480.6	25099.2	23704.6	21940.6	26413	22504	23824.1	8308.44	Filtered	10740.4	30111.7	23807.3	29289.7	Filtered	Filtered	Filtered
P10323	647937	616230	651995	759822	679422	744603	389389	401897	371911	226726	198493	214133	436673	423970	402617	299225	252035	285883
P10398	13688.2	13226.7	14061.4	7316.98	6148.68	6562.83	36323.6	36631.1	36079.3	37211.6	35681.8	36404.3	38491.4	38079	39180.5	40421.8	39998.7	38335.3
P10412;P16402;P16403	94937	93682	94846.9	90334.4	89833.4	96971.1	62071.7	69133.6	73338.2	67159.8	65959.3	67846.5	42085.9	38940.1	44882.3	51782.4	50997.4	52161.6
P10515	240334	235922	238826	217813	220370	217385	207483	207611	213278	202694	198575	197673	194526	197809	197033	164860	169451	170649
P10599	66964.9	59643.6	61183.7	70734.7	79761.4	67791	47435.9	49972.5	49255.8	49514.6	56595.1	58974.2	49502.2	52351	52637.8	66695.8	68198.1	65103.1
P10606	367805	382976	372564	216355	223278	219750	330043	325523	335190	340148	333740	330357	337636	325312	341810	465322	453268	486593
P10619	13727.3	15638.3	13829.8	17148.6	11269.5	11929	11362.7	11986.7	10522.1	5280.37	5445.75	7303.56	13680.3	11220.9	10854.8	3811.98	8900.77	14836.6
P10620	35837.1	11778.6	11502.3	34242.1	37109.7	36738.4	28115	29238.6	30587.8	9284.62	11078.2	8186.46	15539.4	15889.6	21265.7	Filtered	Filtered	5406.06
P10644	85969.6	87949.8	86622.2	83984.5	86368.9	85450.8	86957.2	81913.4	85250.7	81033.7	82764.5	84107.6	88502.1	89782.9	88771.4	98838	94925.1	96457.8
P10768	38697.6	39795.4	38663	34488.9	32006.1	38351.5	78937.7	84232.2	81282.2	63776.2	68932.5	61533.6	87163.4	81048.2	78575	71892.6	72074.6	75050.8
P10809	139984	138699	141821	205085	188635	196233	95383.4	93692.2	93872.9	99334.1	97526.1	96003.5	98863.1	97568	96927.6	128058	129477	128029
P10909	459855	471923	467001	546605	552461	568300	332255	332998	346284	301713	298883	301354	307609	317636	316171	400270	410771	410826
P11021	315487	320889	323114	335285	336422	344035	205994	206415	210695	222814	216292	215965	212377	213242	210468	277632	285286	291146
P11047	31805.4	31004.1	31664.5	45748.9	47805.5	46463.4	16511.5	16588.7	16924.6	18338.8	19016.8	18919.9	16889.7	16641.2	16588.9	22316.4	21740.6	23196.3
P11117	51128.8	52395.9	49488.4	73022.5	74123.4	71963.4	33611.6	33909.1	34887.2	32582.4	30891.4	28506.6	30642.9	32704.2	28192.9	30824.5	33705.9	33538.7
P11142	67999.1	71021.8	68116.8	46528.6	44289.8	47990.2	112239	113978	116813	121490	120773	114499	129201	129036	129925	170614	168577	166978
P11166	12399.4	11033.8	12016.6	11361	12001.5	11762.3	6150.24	6602.43	6502.97	3963.75	4534.08	4001.91	5291.59	4946.39	4464.47	4118.21	4911.28	4676.18
P11169	265889	273247	284787	266508	278724	270112	238509	221682	241761	233356	229875	216383	259962	248905	227514	175649	174521	175554
P11172	17187.7	16649.2	17499.2	10883.5	12497.1	12509.4	42952.5	41342.6	44289.6	43715	42904.7	43541.7	47094.9	45158.5	45313.3	44202.7	49419	48771.8
P11177	140012	144108	137845	115148	123316	114982	168156	171513	168983	171287	165089	164373	177817	172846	174840	215290	206747	215266
P11182	20884.7	21949.7	21426.7	22516.8	22420.3	22833.7	18175.1	18996.2	18552.7	19922.3	18859.4	18569.5	19163.2	16828.1	17883.7	18112.3	22646.9	23754.2
P11215	16418	15824.6	15331.4	26344.6	26329.3	25845.4	8032.97	11834.2	7631.07	8705.51	8644.92	7499.01	7513.11	6970.32	9226.83	9009.9	10075.4	10032.4
P11216	24610.4	24612.9	25206.2	15305.8	15577.7	15242.9	70381.2	69789	69999.4	66645	66940.9	66207.4	74685.4	72494.7	72919	70001.1	69117.8	68965.6
P11217	56860.5	52350.7	56956.8	28588	28973.7	29724.8	117793	111644	116540	120784	117477	120970	138183	144993	152889	150324	117586	151651
P11233	92080.8	98453.3	100385	132455	124613	115410	71764.9	71005	70747.4	82156.5	77038.2	73032.3	64586.7	68073.1	61973.8	68555.5	65948.3	61976.3
P11234	36887.7	39035.2	42236.5	34312.8	40203.2	38902.5	47212.1	47926	47097.9	48121.2	51978.3	49810.6	48796.2	46170.7	47110.3	57039.5	58778.1	58791
P11279	222512	239734	236724	327616	333396	313567	119201	127531	131364	107783	105078	112926	118758	122313	120626	121168	124509	114834
P11310	126169	130189	124557	150804	151645	150798	104454	106445	107697	101305	102152	98533	102882	105147	103436	133222	129093	131593
P11388	26824.7	26985.9	27205.1	28127.9	27744.6	27780.1	18948.1	19264.3	19034.4	21520.9	21891.2	23538	19537.6	21461.2	20984.5	25626.3	26605.4	24800.3
P11413	18538.8	18119	18962.2	15189.9	15351.6	14090.9	38600.8	39725.7	39138.6	35618.3	36241.8	34235.5	39732	39471.1	38832.9	40702.8	41505	41168.1
P11586	10716.1	10348.5	10485.6	7503.55	8323.31	7209.53	25903.2	25093.4	25595	30014.5	30199	30092.5	27972.7	25351.1	26153.3	32965	33346.4	33498.8
P11717	21074.7	22423.8	22641.2	32704.6	34281.4	35271.7	10564.3	9470.14	10724.3	9639.48	9633.42	7643.39	14222.4	12053.5	9674.06	7706.65	7005.03	6978
P11766	50884.6	51727.6	52319	37094.1	35809	36466.5	159530	154754	158891	148183	142861	145246	160121	161862	161464	150064	152674	155541
P11908	41188.6	42340.1	40628	27258.6	28832.3	28343.2	67762.7	64999.1	66096	63147.1	61819.4	57497.4	66320.6	68728.9	68711.4	61613.5	58597.4	63131.2
P11940	33313.7	33239.9	33270.4	30903.2	30184.8	29106.6	44107.2	46221.2	45691.8	45629.1	45621.8	45409.1	50199.5	48128.7	48483.6	63400.9	66397.9	64727.3
P12035	21441.6	15828.9	19684.5	11318.8	12646.6	12061.2	25102.3	24865.2	25887.1	46883.4	42114.7	38272.3	18941.3	19983.6	17722.7	15942.2	14021.7	14488.6
P12036	12668.8	11809.4	13676.4	11704.8	7403.73	5265.97	53074.7	48434.4	52046.2	50142.5	51948.2	51482.1	47475.8	52466.3	49644	65689.3	63307.9	60546
P12074	277616	271779	272678	223613	220295	220860	179450	184379	174189	128137	135856	142243	158068	154443	173188	149860	149630	144012
P12081	27886.6	28036.8	28289.1	37950.6	35288.3	36956.4	21910	22822.8	21702.3	24247.1	24709.9	23457.3	21658.3	21427.6	21502.4	29598.7	27526.7	26314.9
P12235	93843.8	94900.4	87305.6	105313	109093	107379	108750	112834	113542	87123.1	89142.3	88700.5	97304.8	98391.1	95462.1	32827.8	35743	31244
P12236	81034.7	81846.5	82668.3	118565	113244	103747	80924	78387.7	77134.3	90600.1	94964.1	95376.9	68743.9	70463.9	55908.9	35484.4	35500.6	36422.4
P12268	17479.1	17149.8	17156.2	11723.7	12026.5	12201.4	36701.5	37196.8	37994.3	36313.6	37421.9	36505	40190.5	39548.5	38450.6	45561.4	44337	45661
P12273	409661	388411	424711	539165	545088	533201	217929	211082	228184	209809	220150	217422	219335	223886	234850	285350	271529	313031
P12277	80986.1	78675.8	78526.8	51372	50356.6	48289.7	210023	215308	213344	212814	209059	201198	218148	220085	206798	254921	246621	251753
P12429	30838	30997.6	30811.9	25474.9	26086.5	26296.7	84831.5	85021.4	85407.7	91019.1	90469.3	91227.9	87370.4	91274.4	88305.7	105076	104441	103950
P12532;P17540	76529.1	79634.4	72255.7	54941.3	49807.3	57026.1	325432	358619	345184	174737	187675	188552	535857	563336	537012	220587	272620	213404
P12694	30942.9	31439.8	31135.6	33524	34371.4	32400.4	25958.4	24768.1	24798.3	23966.8	25386	25431.8	26745	25081.5	26385.5	34138	34955.8	32908
P12724	34089.1	31837.5	30919.3	39399.3	42708	38936.1	26695.7	26907	22229.1	11796.1	13218.8	15878.2	6037.15	9465.89	7487.71	368.456	296.359	3272.72
P12814	33897.5	35471.3	34436	36831.2	37511.2	39012	33402.8	33769.8	34397.1	33887.6	32900.6	33630.2	34862.5	34605.9	34674.5	36778.9	38309.8	37384.8
P12821	156241	155694	159204	195680	206778	201039	85202.6	85509.6	83825.7	82211.6	82836.3	81353	82895.9	81497.6	82427.3	71755.6	75904.9	75805.8
P12829	16299	18814.1	16730.2	16630.1	15037.9	15349.3	6938.95	11181.2	11115.9	14391	11511.4	6980.48	9157.27	9740.21	5250.5	15440.5	17353.4	11990.2
P12830	168366	165091	161265	208555	253322	254762	108542	97029.7	106586	102928	113579	103113	104026	100524	100505	94568.2	94471.5	94270.2
P12931	13552.8	12823.7	13115.9	10634.9	10030.8	11907	25581.8	27322	26115.4	28994.3	26252.7	28996	25555.4	26111.3	25457.2	31283.1	27541.3	28357.1
P12955	24190.1	23602	24096.7	32951.3	32567.1	31731	21610.6	20774.8	21586.5	21616.2	21560.5	21341.9	22667.8	23702.7	21680.5	28130.2	28740.7	24919.7
P12956	23152.3	21868.7	22631.1	21559.5	22452.6	22119.5	19725.8	18637.8	19341.6	23165.8	22301.4	21874.5	19621.3	20291.3	19369.3	25830.1	26040.7	25404.5
P13010	15968.3	15872.7	15529.7	15691.4	15540.1	15844.2	12370	14381.8	13488.5	15975.4	15905.9	16216.8	13941.8	14198.1	13493.9	17636.2	16391	16929
P13073	270546	291157	280061	323737	315830	318513	172450	174069	174514	169041	169119	166184	148692	146335	147791	94981.2	96703	96826.7
P13164;Q01628;Q01629	8097.19	10390.9	9993.27	14450.1	12494.2	13262.5	4236.23	6213.98	5355.44	Filtered	Filtered	Filtered	3710.54	3649.94	3667.98	Filtered	Filtered	Filtered
P13473	93605.7	98054.4	96339.3	131661	120020	114268	45305.4	47698.2	47882.9	39362.4	37131.4	38842.6	44732.5	50407.4	50125.7	53515.6	36303.9	50413.7
P13489	94564.4	96762.9	97694.6	63195.2	60335.5	63687.6	227041	231253	223362	86670.2	87717.9	83825	225831	219121	225104	77449.7	81288.7	80717.5
P13497	10625.1	10281.7	11932.2	10786.5	11991.7	11480.2	13542	11991.6	11471.2	14729	12786.7	14047.2	11374	11555.5	11518.8	13666.7	12744.4	10831.9
P13637	61309.1	58024.7	57791.2	74276.7	74543.5	75231.2	38148.4	39219.3	37598.5	42005.2	42802.8	42635.7	40485.6	39498.4	38432.7	27524.8	27588.2	27055.1
P13639	104371	102060	102436	83751.5	84314.8	84153.2	135357	137649	138551	122051	125036	122243	145605	144464	146309	132556	134887	135525
P13645	52785.2	55018.4	54100.9	59151.7	56457.8	54636.6	92891.5	89888.6	85456.5	166693	164490	165388	59802.8	56027.9	58931.9	51265.5	53829.1	51565.3
P13646	286951	292854	289071	148437	153608	147367	467217	488591	476342	291122	300921	303296	392682	386400	398512	303855	312364	310816
P13647	76292	77940.7	81198.7	46091.8	48921.5	48237.3	112392	121558	117800	98886	94428.3	98775.5	105043	102431	103244	84253.7	85481.2	85277.9
P13667	103698	104178	100964	132742	134761	134136	54127.6	54189.1	53455.5	58091.5	59012.2	58587.3	52757.5	54414.5	53045.8	70437.4	70239.6	70555
P13674	Filtered	7399.51	9645.95	7141.61	Filtered	9402.58	3672.13	Filtered	Filtered	Filtered	Filtered	Filtered	8695.33	10707.2	8941.28	10302.5	10538.7	11359
P13686	12763.4	13271.7	11998.1	16003.6	17285.3	15616.9	7929.99	6779.27	Filtered	9800.25	9086.27	12383.8	6814.9	7755.38	10512.4	10502.6	11942.1	Filtered
P13688	11842.3	13178	13376	23247.4	22031.9	22322.6	3648.16	3945.57	4267.31	7302.17	5734.17	5648.54	13614.9	7973.47	9415.22	13029.8	5938.34	8921.54
P13693	30704.6	32446	32888.4	24956.9	24739.4	23499.9	61764.9	58139.4	61642	55705.9	49619.3	53192.4	57918.5	47863	56019.2	56436.2	60285.4	65136.5
P13716	53153.1	49823.1	52194.4	69363.5	69351.8	69555.1	36315.4	36841.3	33801.3	29432.2	29257.8	32128.4	29724.5	29424	30420.6	17935.3	22764.5	20887.5
P13796	67049.7	67490	69057.5	80342.1	85700.3	85093.8	43738.4	43852.8	44783.9	45883.8	46274.4	45719.7	43847.5	45684.2	45740.3	47208.2	46581	46418.3
P13797	28491.8	28780.6	27358.6	33508.1	31710.8	30984.7	23536.5	24937.9	24485.3	26525.4	25981.3	25423.2	26631.8	25941.8	25998.1	28555.7	28997.6	29784.3
P13798	92053.8	94701	92433.4	129327	129163	127060	66007.8	65459.8	64363	66905.5	70716.2	70323.2	65177.9	65225.7	67066.5	78005.2	79954.4	81628.5
P13804	96092	102865	102381	103979	101896	105579	83039.8	84733.4	79201.6	79822.6	78044.6	73755.4	89241.4	85184	86619.8	93912.2	91475.7	89167
P13807	19998.8	18367.1	19981.8	11404.8	11187.5	11834.5	43761.9	44511.7	42196.8	47586.1	49229.5	48437.6	45107.4	47573.9	48421.9	48310.3	46257.4	50742.3
P13861	68525.6	69041	69454.6	62419.1	64311.5	62000.1	75597.1	79649.5	83543	79095.6	83446.3	85899.5	87419.1	90477	92098	100114	106056	107709
P13866	12594.3	16513	10244	21361.9	11358.3	18401.3	21210.7	3720.23	19086.5	9181.96	8333.01	10258.5	Filtered	Filtered	10816.9	15582.5	6192.97	7807.36
P13928;Q5VT79	7180.1	7536.01	7606.77	5911.57	5740.56	6053.5	20729.6	19099.9	18642.4	24139.6	23788.5	23092.7	17545.4	18619.2	18232	22442.1	21445.1	21853.8
P13987	1.11072e+06	1.11769e+06	1.06257e+06	1.4202e+06	1.40899e+06	1.42445e+06	546007	524270	549714	145310	145228	153887	440371	433350	472991	96388	87177.6	85318.7
P14174	108130	107715	110091	95177.9	87976.4	92765.9	213698	210190	210974	155263	150175	153902	220262	263604	193811	266658	248138	252346
P14314	109582	111869	113495	127867	131424	133687	65077.8	70602.8	69812.7	75281.5	74023.4	73495.1	75682.6	74164.9	74946.6	103822	97807.9	102267
P14324	14809.9	14194.4	13588	9541.34	10502	9236.94	31273.4	30169.6	28979.9	31315.9	30619.9	29453.3	31935.3	31607.1	33206.3	36788.3	35134.7	35679
P14384	70084	71362.5	70234.5	70390.1	68924.7	70759.2	58140.5	57915.4	56962.2	59375.8	60634.9	58884.8	63861.7	58931.2	61894.7	69746.8	70630.4	73208.9
P14406	1490753	1.53923e+06	1.46686e+06	1.5913e+06	1.60117e+06	1.66423e+06	1.15411e+06	1196489	1.1506e+06	1.234e+06	1.28187e+06	1314909	1.2482e+06	1.23495e+06	1.18634e+06	1.40029e+06	1.38246e+06	1.42067e+06
P14410	16108.9	14073	14522.9	23378.5	24652.8	22633	11173.3	8967.94	9972.73	11991.7	7831.12	8776.56	9609.73	8154.35	9152.95	9628.48	11213.6	9550.01
P14543	14334.1	14920	15314.3	21346.8	20090.3	21059.6	7378.66	6983.47	7698.8	13509.4	11547.4	13101.4	10217.5	10839.4	9396.32	16436.4	3202.45	4820.8
P14550	37529.7	37457.9	35734.1	16393	18064	17650.8	152762	149990	149814	137986	136897	131562	159205	165708	164619	152266	154764	162691
P14555	143296	168948	142956	170833	152790	182291	352718	150073	269307	71093.4	73976.8	108113	22709.3	16341.6	15858.3	27265.6	13456	18988.3
P14618	138930	137260	136301	130992	134118	135682	172540	175692	174479	140609	140397	142369	178232	175631	173300	158387	168691	168145
P14621	17656.7	17536.7	16244.8	21708.1	23004	21796.7	17420.7	16172.2	17667	18701.9	18414.8	23121.5	18254.1	17286	17108.5	26409.8	25503.6	23638.3
P14625	220002	222523	218264	222357	230325	232938	157947	157687	157070	165584	167652	167069	165555	163988	167627	200566	205512	198951
P14649	39760.2	40406.5	42976.2	30425.3	33171.7	32231.6	54460.6	54480.2	52972	58214.2	55864.7	58778.5	59920.2	57279.9	55267.2	71243.7	72348.9	72461.8
P14678;P63162	28902.2	29795.5	26308.4	31071.9	25667.3	26095.3	28079.9	27479.6	27626.2	27810.5	28815.2	25381.3	33818.7	31131.3	28084.2	40139.9	39296.9	38030.9
P14735	32670.1	33429.1	32805.5	33774.7	34207.5	34316.7	41212.5	41333.4	40696.4	44024.2	44230.3	44020.7	42897.6	43652.4	43868.9	43469.6	44257.1	44908.5
P14780	10686.3	11375.8	10389	12715	13441.6	15420.6	7203.8	4704.62	5962.34	8947.34	9127.36	8556.31	5968.65	6669.53	5926.54	15813.2	10226.3	8587.18
P14854	616470	408729	588794	253478	264819	277978	339368	371340	344348	154703	149668	149358	292585	305651	307406	171822	170357	191779
P14866	2700.79	3155.01	934.029	Filtered	Filtered	Filtered	9114.08	9074.74	9088.91	8780.36	9245.49	7773.13	10023.4	9072.79	9696.4	12280.7	9438.67	10315.8
P14868	44477.5	45002.8	45115.6	37338.9	37503.7	37015.3	57845.1	61036.5	58186.1	60412.2	62322.3	61147	63039.9	64264.1	64118.8	71548.4	71862.7	68963.5
P14923	8537.09	9089	8618.9	6382.59	6703.28	8151.9	98861	99191.1	98961.1	58631.6	60402.3	62731.7	76178.6	76503.8	77896.4	34462.3	34897	36011.6
P14927	102145	114388	119979	52904.8	55645	49360.5	143502	149162	156306	163466	158506	162953	180804	179487	187332	233391	246394	243650
P15056	9648.24	10806.9	10666.7	8117.01	8212.29	8430.18	20630.2	23231.3	22649.9	19650.5	22094.1	23023.6	19510.1	19702.1	20939.5	25448.9	22040.1	25781.4
P15086	14924	13803	13620.6	18971.9	19288.9	17806.8	6944.63	7063.95	7835.59	8914.31	8339.91	8005.49	8462.31	8666.84	9642.09	11708	12456.4	13542.5
P15104	189145	167459	171797	233424	207371	206409	316808	297250	302370	164058	153823	170002	249014	235899	247458	177158	168888	163735
P15121	49524.5	50893.4	49766.9	39481.2	39728.8	39289.9	61811.4	61711.4	61483.9	55083	57776.6	57138	67528.8	66358.2	65914.6	68947.8	69651	68262.8
P15144	212261	209942	210991	294811	284869	287126	111082	108375	109525	110315	107960	110502	103261	105926	102915	114602	112272	111052
P15170	30224.3	30694.1	31083.3	19387.1	19467.6	19449.6	64486.2	63939.1	62935.4	61444.6	59397.6	58200.3	70558.5	69219.7	67579.2	71196.7	72565.1	67893
P15259	101902	103396	101063	126807	125518	127395	53697.8	59410.8	53588.7	45314.2	44874.4	44841.8	48026.2	50055.5	48415.6	31723.9	39091.6	42406.5
P15289	57051.9	58365.1	55955.9	78549.6	75814.5	74922.9	29440.3	28312.5	27387.2	26628.8	27196.2	29453.4	30569	30177.1	29772.1	39799.7	38168.9	39047.8
P15291	6845.57	10989.6	5501.9	3862.49	5624.28	Filtered	7736.98	7866.29	7132.82	9530.08	6696.63	8690.18	11032.3	8879.44	9803.11	8424.02	8615.6	9333.05
P15309	435159	421198	404269	386532	384351	379074	409940	417531	429489	414815	426739	418261	423750	438209	436368	514356	519512	517989
P15311	32222.3	33659.6	34030.6	31120.7	31055.4	30415.2	61783.8	59878.4	59310.2	60219.4	59523.3	58393.3	61766.9	61094.4	60476.2	73456.5	71300.2	71813.7
P15328	69496.5	74886.8	72382.9	84216.3	81983.5	87736.7	45530	42462.3	35908.9	15312.6	15961.9	28927.3	43029.7	38622	34856.9	12632	10923.3	13089.1
P15374	34030.5	35832.5	33159.4	35358.5	33756.6	27348.6	40183.7	39819.7	41541.9	42973.5	35547.4	40283.5	49277.2	47347.9	49283.2	46533.7	55181.4	52511.9
P15428	10501.8	10708.5	10857.4	8112.06	10619.2	11803.1	18416.5	18970.8	16983.4	18832.8	20522.1	21640.9	14976.2	15536.8	16186.2	26787.4	22379.2	25927.1
P15529	294745	290159	279803	402146	401259	413129	156150	153231	162191	59427.6	58813.9	57039.8	136156	135533	128523	35878.3	44976.3	45018.9
P15531	40131	40001.1	41387.2	49637.9	46871.8	47564.3	35911	35510.4	35232.1	36205	35108.3	35194.1	37079.7	37947.8	36899.4	38629.3	39578.4	43307.5
P15559	4738.64	3075.69	5126.57	Filtered	Filtered	1574.68	24138.9	27716.2	24231.5	27563.1	26494.6	24781.6	21763.9	21804.8	21098	24064.6	25836.9	27934.3
P15586	35767.4	36861.9	37969.2	54012.9	54467.1	54156.7	14860.9	15870.1	16348.4	10125.3	11660.9	15249	16264.5	17550.1	16832.6	21163.4	20699.1	19830.5
P15735	13798.7	15210	13346.6	10956.2	10927.9	9523.8	31290.7	31173.7	29809.2	25154.2	25627.2	26903	31908	30860.7	31199.4	22452.8	20033.7	22539.3
P15880	86610.7	90974.7	87230.6	68199.1	60981	63540.4	116467	122055	118937	99439.8	101114	113736	91542.2	83987	89425	61514.2	61519.2	62740.4
P15924	10606.6	10314.5	10571.5	10757.5	10613.7	10808.4	47946.4	47993.4	48198.9	35445.1	36580.3	36214.6	43043.7	45083.3	44576.2	38034.8	37611.6	39053.3
P15954	573041	570322	574611	665471	671706	655568	470741	458190	499524	396995	401058	395204	672602	690126	661157	382282	422055	399194
P16035	15696.1	15957.5	15292.5	16923.6	18252.9	18380.3	9186.75	11023.9	9079.99	10721.2	11350.2	10356.5	9543.89	9528.15	9027.73	15144.8	13967.2	14703.9
P16070	6638.36	8061.29	7445.2	9071.91	10512.8	11071	4281.27	3367.3	3627.34	1806.49	3019.42	2252.28	3627.26	3432.32	3751.54	4787.02	4306.6	4360.26
P16152	22796.9	23417.3	22649.2	11799.5	11293.5	11741.6	93392.6	99887.7	95514.4	97767.9	97337.1	101545	104269	102368	100162	119496	110503	117243
P16219	121621	121137	117621	135770	140485	136786	101090	97378.4	98259.2	96013.5	91101.2	91298.9	94626.8	97516.8	98197.1	105170	106351	104267
P16333	3391.11	Filtered	5240.2	Filtered	Filtered	2285.07	15822.8	15826.1	15112.9	15229.6	16887.3	15363.7	13013.5	16197.1	16718.9	18636.6	20106.1	20954.3
P16401	58008.2	55627.9	57994.2	73052.7	82859.5	73608.9	35185.1	38020	39679.9	50659.6	52623.2	55148.9	14726.5	15578.7	15732.1	36649.6	39487.4	38975.4
P16435	49848.5	51486.3	50075.2	49347.1	48298.1	45334.9	43301	43993.7	43137.3	43251.5	41596.3	40389.5	40220	40641.5	42008.3	31273.1	29305.7	28715.3
P16444	63508.3	60816.7	64125.3	75027.5	71790.1	71996.2	34631.1	34546.7	33715.8	35365.7	35140.8	34660	26396	26248.4	30700	33504.5	29785	28396.2
P16562	125529	124987	100079	127941	128340	113056	81646.9	71108.8	81065.6	27817.1	29834.7	39054.2	85656.1	81526	85983.1	32571.1	35495.1	28979.2
P16615	47196	46021.5	45872.3	48863.8	47525.4	48725.8	42818.3	41114.3	41971.8	44392.4	43970.3	42610.7	39108.9	37456.9	38338.3	23239.4	23120.7	24223.7
P16870	62827.2	63344.2	61771.1	46718.5	43359.8	43131.9	78540.2	79048.3	80942.4	83528	85104	86185	102875	92261.4	93440	111537	111187	110999
P16930	24817.2	24238.4	22213.1	32803	32224.4	34213.5	18434.8	19400	20719.8	20624.2	21083.5	23420.2	21088.7	19678.1	21522.3	28099.8	29860.6	28179.8
P17050	34785.2	31405.9	28560.8	50527.1	41044.9	51471.9	15019.8	13733.5	11762.6	15361.2	14079.8	15150.2	15056.3	14815.4	16330.7	8098.18	19817.8	20267.6
P17066	346439	423597	350574	529698	519062	511003	191472	155170	116744	188073	65998.1	386602	191330	190631	193531	494969	475647	388384
P17152	28125.5	26917.1	28782.1	20404.1	21937	20165.3	31191.7	31250.1	31114.4	16541.4	18260.1	18654.7	28550	28189.5	27418.3	11327.9	12185.8	9933.66
P17174	87892.9	90062.2	87295.9	125715	126977	126719	45668.2	43765.5	45957.7	49867.3	50338.4	50630.8	43594.9	44065.8	44575.9	50407.5	52429.9	52974
P17342	23024.5	20795.4	21727.2	18560.3	20727.1	19277.6	60918.2	49799.7	51934.9	62031.6	53439.6	56952.9	53608.8	52890.4	47876.8	74103.3	59351.2	62059.1
P17405	62082.8	65326.1	61729.9	64010.4	69037.8	62281.6	58655.1	56293.2	54819.1	53387.2	54592.3	54275.8	71357.3	72148	75792.3	79367.6	77921.4	75950.8
P17568	49190.9	57330.1	58910.5	65950.9	65514.6	65441.9	24198.4	26498.5	21652	10797.2	11145.6	10030.7	11930.7	19402.1	20085.3	12345.9	18781.3	9878.15
P17612	68442.4	69341	70657.1	73033.8	74768.7	73498.2	74412.4	75312.3	77117.9	71139.1	72571.3	73366.6	81410.9	81133.6	82327	75843.3	80299.1	79673.1
P17655	17341.2	16504.1	18714.6	13002.3	12773.7	16079	33796.6	36233.5	34753.6	29655.6	30182.4	33494.1	39283.2	34958.3	39602.8	36934.3	31398.1	29138.2
P17707	5041.93	3941.77	4748.18	3314.14	3188.28	3017.03	12773.1	15022.4	13588.3	17497	17688.4	15966.3	14732.7	13968.7	15574.9	22162.4	22099.6	21352.4
P17812	15883.7	18725.1	18182.5	11003.5	9954.77	10940.3	29667.9	28356	26277	23318.6	20246.1	23976.4	27808.7	29504.2	26490.8	30259.5	29414.7	29561.8
P17858	27734.2	27637.6	28372.5	23732.7	20803.1	21567	61401.3	62993.1	63687.7	60911.7	61319.8	60447.1	70591.1	68971.1	69668.1	61829.1	65045	62680.6
P17931	36516.2	37396.9	34336.2	43732.8	44334.3	44750.4	52009.8	51398.3	54754.7	63201.5	60626.4	60822	60410.7	58573.3	58582.7	86067	80788.6	86349.6
P17936	3114.34	4280.8	2844.18	Filtered	Filtered	1471.37	7970.99	5772.71	6261.83	18173.6	15939.6	18639.4	7674.32	9542.03	9386.86	29675.7	27790.3	26421.2
P17980	52989.5	53267.1	50351.8	50978.9	53030.7	53310.5	57572.7	57725.6	58635.5	64502.8	62217.5	63403	64130.3	63904.4	58086.1	83973.9	82185.8	81889.2
P17987	135050	136729	138203	139905	143902	147407	124329	123840	125696	122955	116660	117435	125396	125173	126664	119362	121882	123449
P18031	32285.3	49642.6	26933.2	25088.1	13579.9	24540.4	40526.2	36174.6	37617.1	31395.7	26427	38307.1	35998.6	38705.3	35548.7	27621.5	28895.4	28474.8
P18054	19202.6	18992.3	18838.4	17786.4	17367.2	16960.7	38022.1	38457.2	38884.4	40006.1	41525.4	41773.2	36285	38450.8	39039.1	34998.8	36178.1	34481.2
P18077	90360	87430.8	89806.6	72497.4	72181	72960.9	105558	106221	104711	110478	106183	104763	42479.2	41101.9	39670.4	50449.7	48261.8	45686.5
P18085	79565.4	78501	79511.8	54975.8	52031.8	55729.5	143146	147028	135420	130436	125545	119736	127317	136337	133806	102511	99575.9	100650
P18124	59901.8	57276.4	59952.4	53009.5	53638.1	49955.6	91505.3	97004	95590.8	85664.6	85738.1	91500.4	37006.1	35886.9	37403.6	32630.9	31442.7	33062.4
P18206	20922.6	21232.4	20287.1	31136.6	31187.8	30703	14026.4	14523.8	14539.1	16428.2	15595.9	15917	14900.5	14471.2	13765.5	18944.7	17315.8	18021.9
P18440	11828.9	11565.9	12124.1	3881.94	4999.79	4677.52	44640.7	46596.3	44026.3	47470.2	47569.1	45646.2	44406.2	45398.7	48010.5	43889.7	46989.9	42665.5
P18510	7363.45	7859.68	8820.81	6687.26	7045.77	5791.66	23722.7	24960.1	22554.1	21168.3	21085.4	20410.4	22868.1	21880.9	23299.6	26721.7	26484.7	27686.4
P18621	63280.9	66172.9	68321.5	47901.5	46789.4	48408.3	105691	110080	101736	110454	110257	109190	47038.1	44954.5	42075	58599	56706.6	55713.2
P18669	62603.6	64916.4	53372.8	71602.7	65737.2	72926.1	57303.9	56095.6	57191.2	53348.2	56868.3	54994.9	55515	65787.9	57404.2	60947.3	68124.8	70344.2
P18754	36101	41270.3	39448.8	33994.2	39375.6	35775.1	37066.2	34824.2	33970.9	38451.6	37730.9	39481.6	40190.9	38598.5	42900.1	43905.1	46157.9	46300.7
P18827	61550.4	60401.6	60042.8	95800.7	93533	92184.5	24400.3	23862	26834.6	26383	25567.7	28192.3	23816.1	23981.1	23261	32391.6	34348.3	36502.1
P18859	228439	232463	240138	158546	157010	158447	124670	131380	127494	146208	139301	110163	116400	114218	116149	154825	156101	165089
P19012	19026.8	29690.4	23781	11508.2	15583.1	11329.6	29219.9	28490.2	25874.3	14632.5	9628.2	7575.79	28028.7	25874.3	19658.8	14491.6	14329.4	7860.95
P19013	204330	207845	206115	105039	105640	109023	312115	310130	307018	202426	203088	204435	291859	294615	296206	231524	239615	235472
P19075	52424.2	52048.4	52672.1	65254	62000.8	57943	25392.5	24157	23923.6	16507.6	13605.3	13631	21462.2	21071	21151.6	11651.9	12626.3	12389.3
P19338	22394.4	21844.1	21729	17927.1	20816.2	17730.4	20304	21573.1	21635.1	26288.6	29049.5	29521.6	25050.4	23541.9	23802.9	36451.1	42021.2	36681
P19367	183223	183531	180750	193814	195860	192888	154805	154370	149743	156614	155125	158817	153389	152772	153107	139441	138576	138353
P19387	10378.2	12102.9	14232.4	8739.53	9677.48	8387.08	24264.5	24603.9	24160.5	26136.3	28599.9	27371.5	19012	24888.7	23812.7	32175.9	30572.5	33931.5
P19388	9183.51	10506.1	8361.34	6028.15	5359.57	4493.21	24970.5	28550.8	27178.8	26736.1	31779	24645.6	26463.7	26752.4	26254.3	35579.7	35077.5	33495.8
P19404	73830.8	75332.6	76639.1	92493.9	89589.6	86086.6	58899.7	54658.7	53724.7	67650.1	60705.3	62877.8	58102.6	56100.3	63655.2	68669.2	69921.2	72543.7
P19440	76335.8	76350	77209.6	113510	115723	112126	36573.6	36597.4	35815.8	42765.8	44246.6	42195.4	34980.4	37076.3	36041.7	38160.5	40162	42392
P19474	10939.1	8396.82	8566.79	8079.38	4517.51	10777.5	27220.7	28420.7	26233	33052.6	28978.1	29559.1	23041.9	22012.5	23559.9	26541.6	26367.4	22907.9
P19525	7157.71	6652.91	7167.64	4027.68	5831.43	3971.47	16388.4	17018.2	16030.5	18972.8	17886.8	17923.2	14350.3	14445.3	15210.5	19743.1	19132.7	19364.2
P19623	19664.8	21576.7	18870.1	7582.55	10459.6	8388.42	50917.7	55959.5	52660.7	54339.3	54539.3	57154.7	57063	54451.4	54245.8	66999	68383.4	69187.6
P19634	13411.4	13371.3	13361.1	13432.7	12421.7	12046.6	12771.9	12349.9	13795.9	10389.3	11709.4	13366.8	12574.4	12442.4	13025.1	6417.68	8312.73	7479.48
P19652	5938.36	6337.47	9350.14	17426.9	16032.2	17767	Filtered	Filtered	NaN	3550.2	4469.21	3429.02	Filtered	Filtered	212.227	7381.95	5463.26	5856.95
P19784	33964.5	33742.9	33464.6	33172.9	31981.2	34481	37732.6	38183.9	37948.5	37150	38315	39219.8	32668.5	33076.5	31292.9	33920.8	33538.1	34146.2
P19801	30083	30728.4	29429.9	39347.8	38807.3	37649.4	18540.4	18150	19696.6	18549.2	20991.9	21508	19645	19494.9	18278.5	21788	22182.4	23318.9
P19838	36844.5	40222.9	35915.1	46918.7	34760.1	32412.1	28906	24170.9	27239.5	37758	40873.5	41455.5	27277.7	27757.2	30760	42361.4	39815.6	37252.6
P19971	3388.2	4270.65	4444.48	10675	4704.67	10689.9	17869.5	18823.4	21101.1	21443.4	22160.6	22098.7	16783	17736.5	17246	20140.7	25307	21380.6
P20042	21379.6	19938.6	19454.4	19845.8	15891	16308.1	35390.7	29858.1	31541.8	27118.4	25586.9	24779.9	30599.4	29255.2	28874.8	33934.1	32603.5	37950.7
P20073	24056.1	27212.9	25451.9	24449.5	25128.7	24137.9	44452.1	46113.4	44448.7	40223.8	43401.9	39377.4	44058.8	45615	48489.2	36355.4	44474.4	47680.1
P20142	787266	746770	736921	802283	820565	798125	641971	648365	656450	600737	603064	612060	634460	690662	648268	849723	897336	906280
P20151	36553.5	34752	37843.6	19078.1	23171.5	19502	88589.5	89105	88432.8	77217.5	78153.7	80541.2	105083	96576.4	99694.6	103714	103415	109290
P20155	156450	94856.9	157826	110381	109429	106534	55699.7	46748.2	43121.1	9894.29	7110.47	7422.32	101822	86279.2	83962.5	1014.65	Filtered	1293.11
P20160	151074	158546	159046	170307	175622	181905	72496.4	73869.1	66463.8	36621.9	27610.6	22630.3	54864.1	29058	44003.9	6776.76	13052.4	7044.48
P20292	56416.6	53775.5	57559.1	59379.6	52451.9	53164.3	37185.5	34984.8	35534.9	37688.6	34106.9	30533.1	40908	40925	35407.6	26414.2	28987.1	28000.9
P20337	9683.78	9526.26	10287.2	8966.82	6648.51	9908.24	28273	28938.1	27417.2	24358.3	21639	23521.4	29172.9	27490.9	26466.4	18891.5	16835.7	14225.8
P20338	15578.3	19447.9	19676.2	15899.1	13186.5	15773.3	27750.7	26560.8	24708.3	22871.5	20085	18925.1	24572.4	18945.8	23400.2	24253.1	15077.5	13706.9
P20339	17510	19081.7	19399.4	38528.8	37639.8	21972.5	24852.9	23709.9	25651.3	35933	37917.3	32684.3	25586.4	30173.7	34383.6	43220.2	43048.2	44027.3
P20340	42812.4	41957.6	41217.9	33203	31896.3	32706	58860.5	55814.3	56277.2	60082.2	60974.1	61211.7	57956.2	57882.4	58281.4	69666.1	70979.2	70740.9
P20618	179313	179421	177839	252829	251866	256555	110576	111499	113649	105427	107334	110008	83048.1	78229.4	80554	96572.7	91568.6	100299
P20645	79587.4	92819.1	91065.5	117562	129339	127387	44528.8	51814.5	51261.9	29087.5	30467.5	30407.4	41525.9	42568.4	34525.3	14693	14785.5	15955.9
P20674	91218.8	89545.9	95412.7	85431.3	85575.9	91573.1	61118.7	58191.9	59855.8	61274.5	64243	60843.7	58400.8	47991.2	53175	81217.9	81226.5	81619.6
P20700	16580.9	16465.7	14427.3	19357.6	21623.7	20328.8	15223.8	15914.9	14428.5	20470.3	22278.8	19624.9	17201.5	16021.1	15377.1	28069.1	26349	26148.2
P20810	39019.4	38971.9	42905.9	29932.5	39144	37166	36508.9	37478.3	36973.4	32961.7	31106.6	31709.6	35167.9	39061.2	36548.6	25121.6	26316.9	26733.5
P20839	13391.7	14906	16594	9760.04	9228.56	10023.1	31152.4	28281.9	28287.9	31662.1	30826.7	31186.1	28764.3	28107.1	28378.8	35585.6	33184.8	35181.8
P20930	9157.03	9697.62	13377.6	60002.8	18423.5	12081.5	12304.8	17836.8	18810.8	14388.8	24715.8	26032.2	11193.4	18590.8	21318.2	19105.9	29746.6	27299.5
P20933	7500.61	6251.44	6510.95	7377.56	7055.89	5183.8	2646.69	Filtered	2138.95	Filtered	Filtered	Filtered	2675.41	2932.3	2449.41	Filtered	Filtered	Filtered
P20936	11196	12065.9	12539.9	16241.5	13297	6660.02	24707.3	22545.6	25196.9	23423.9	21597.2	22310.9	26905.3	24879.9	25130.5	23341.6	25364.8	25028.7
P21128	11328.2	7786.77	6089.73	13733.1	10484.5	13164.9	13459.8	12054.7	12889.2	16117.8	18165.8	14793.2	10520.5	13294.1	13154.7	13697.2	13397.2	15265
P21217;P51993;Q11128	6953.99	2543.44	8549.64	10237	12165	8945.25	5132.33	5895.23	6524.28	5745.25	7270.52	7310.77	5586.92	3548.5	4711.86	Filtered	4625.86	4168.98
P21246	28990	31096.7	30389.2	14619.5	15857.3	14786	Filtered	13370.8	15741.2	Filtered	Filtered	Filtered	7753.29	Filtered	Filtered	Filtered	Filtered	Filtered
P21266	191434	182173	170319	115185	111677	107295	537710	474775	490473	303988	285230	309446	421418	393234	386231	147162	125497	149378
P21281	46690.7	49718.3	49407.8	48508.6	49041.6	49841.1	46321.9	45213.1	46828.5	50442.7	51869.8	49967	49867.2	46149.1	49475.5	61951.4	62325.7	62530.9
P21283	20811.8	20513.6	19802.8	23577.8	25027.6	25930.5	17909.7	17056.9	17153.8	17731.8	17477.5	18010	17253	17376.4	17704.5	18466.9	18256.6	18622.6
P21291	8360.2	8643.12	8567.12	4864.92	7036.2	6555.04	12757.3	14609.4	13863.3	11767.6	10958.4	10721.6	13026	13439.3	13224.4	6574.61	6364.47	6385.66
P21359	9057.15	9830.3	8835.54	6236.53	7289.42	6603.79	15336.7	15739.3	15853	15617.6	15356.3	16262.9	14963.9	16116.5	15129.9	14396.4	14165	14269.4
P21397	47970.4	45909.1	41306.5	48656.1	50759.3	40894.3	43646.4	44626.9	42457.9	45196.2	40926.9	45463.2	44217.2	39281.3	41733	31691.7	27529	27860
P21399	14249.8	14689.9	14832.2	10130.9	9535.62	9942.59	40641.8	40922.1	41384.3	39968.2	40451	39819.5	43920.7	44832.5	42689.7	49704.9	50715.5	51008.2
P21741	117814	137806	134305	69860.2	68902.1	72996.3	101186	98749.3	101844	27357.7	30496.1	35594.4	31501	36350.1	43273.3	10899.4	11261.8	9197.25
P21796	85593.3	84972.1	85943.4	74855	75284.2	74011	88158.7	85819.9	90209.5	90222.1	88099.5	90148.8	79554	83275.7	78454.2	41442.2	41562.7	41506.6
P21810	16938.6	21700.7	20242.4	16027	20983.2	16470.5	19977.5	17622.7	19208	20418.4	18297.2	16902.8	20336.1	23850.4	20258.3	20061.8	25498.4	17959.5
P21912	193194	188584	182347	243821	249190	251340	99843	94686.8	92666.5	95703.3	94093.4	96557.4	97650.5	95446.9	98229.7	111011	103668	106409
P21926	78876.5	77181.4	77183.2	123287	123399	122893	39137.3	38559.2	35578.2	30022.4	29603.3	29930.3	33856.9	30293.2	36742.1	29208	23770.2	24309
P21953	71673.7	68122.2	67819.6	105350	99885.5	105503	48585.3	44536	48751.5	11935.2	12165.7	12706.8	41104	40752.9	43419	7511.24	9700.73	11220.1
P21964	18178.3	19509.5	18386.6	11074.6	10154.4	11176.6	55215.5	53841.1	54943.1	29751.8	29156.2	28980.6	53023.5	51783.3	52564.2	37306.2	30245.2	29107.7
P21980	22010.8	22886.4	22909.5	13585.9	13671.3	13845.1	63485.5	62056.4	61670.5	51440.4	53235.4	50369	65705.5	64942.9	65424.7	56747.7	57986.6	56852.5
P22033	41379.6	41678.2	41486	53484.5	56368.8	55861.6	30893.3	28660	28895.1	28595.4	28037.9	28692.9	27321.4	27383	27628.9	21738.3	20802.8	21476.9
P22059	11397.9	12994.8	12270.1	10448.9	11005.3	9824.39	23644.3	24036.4	23966.9	27489.4	26631.7	27002.6	25149.9	25422.2	25347.1	28142	28844	26033.3
P22061	128966	129379	127190	156282	160766	161967	104784	101034	105006	99856.3	105823	103942	107953	110347	108218	130675	124568	128087
P22090	59700.8	58964.1	60448.9	51558.6	52421.5	48038.9	89863.8	79614.8	80746.3	72562.1	67712.9	72055.5	68822.7	64405.2	66064.6	58891.9	61223.2	57581.6
P22102	21519.6	21785.1	22398.5	13717.9	12967	12558.6	54026.4	52977.6	50866	40897.1	41460.8	40423.1	54317.3	54952.2	53800.9	49624	46682.1	49048.2
P22234	71359	71035.7	68616	73791.4	76287.6	74205.7	69093	71931.8	72076.2	76343.9	74922.9	75320.7	75373.7	72907.9	74694.8	76998.6	74457	74171
P22307	14969.3	13546.2	14763	19690.7	17818	20058.2	22734.6	22955.2	24400	22475.8	23188.5	22758.3	20147.7	23050.2	22330.7	24871.1	24176	25952.4
P22314	46246.9	47371.9	45001.4	33565.5	33049	34928	109960	111774	114696	114192	115889	115307	117640	117931	117447	124881	126013	125045
P22392	90500.9	92074.2	91593.3	117157	117748	119248	82473.2	82205	82792.4	80207.9	80229.6	80088.9	91022.9	88896	89882.2	93054.4	97769.7	95045.8
P22492	127135	133585	116294	108356	112896	105430	97196.3	96500.2	94144.9	93100.3	89523	92351.6	66352.4	69787.9	69542.6	79038.6	70472.8	69930.4
P22570	37378.2	35001.1	38247.1	37979.5	37311.3	38184.5	47041.8	46244.2	48826	43272.4	45898.2	44359.3	51102.4	53507.7	52003.2	55430.2	57442.7	52427.5
P22612	29981	31498	31279.6	25785.9	27932.2	26691.8	36066.9	38046.2	34485.8	36658.2	35264.7	33904.2	40022.1	39273.7	41119.6	30659.2	31059.8	32714.1
P22626	14513.5	14561.7	14301.2	5762.15	4742.26	4600.56	36438	31159.6	31167	38476.4	41148.8	40593.7	42169.8	40794.1	38888.3	55046	53820.8	56425.8
P22694	10697.8	10360	11199.5	7589.16	6822.07	6450.91	24737.8	22108.3	22661.1	28460.5	27092.1	28394.6	29779.9	28625.6	29300.4	36635.6	38137.8	38187.6
P22695	150429	151965	160704	167980	171724	162971	133837	133739	124426	124506	119636	117907	121174	126083	127978	136226	137601	138488
P22732	62129.1	57795.5	62031.4	61860.4	63945.5	62333.6	46011.2	44854.7	42530.4	45991.8	49327.6	50646.2	45780.1	43885.4	48074.6	35808.4	37018.9	36544.6
P22735	8461.47	9300.3	9104.65	6651.87	7440.7	7163.99	25854.7	25363.3	23632.6	26123.2	23735.8	23779.8	19311.7	18870.1	17490.5	16720.1	16508.2	15390.9
P22748	130928	125582	125849	163403	165723	163557	63761.6	65351.1	65400.7	57898.5	58358.7	58163.6	65215.2	63611.6	65982.6	54051.7	57931.8	56510.1
P22830	23423.8	23627.2	25499.6	21376.4	21279.7	21006.2	24995.5	26921.4	26731	23469.9	23036.2	24640	26428.2	28955.1	29185.3	19196.5	21531.8	21416.7
P23141;Q9UKY3	15278.6	14435.1	15025.8	22279.3	23255.2	20881.9	5865.68	6358.04	4996.71	4094.34	6770.34	8781.45	4790.95	6769.71	4415.79	5484.05	4901.77	7638.32
P23246	17342.7	16949	16022.5	10829.6	13902.1	12953.9	22765.2	23174.3	23656.4	31911.1	34550.2	31075.7	26001.5	25801.8	26172.7	43464.4	41200.9	41779.2
P23258	17365.5	17418.4	17456.8	14753.9	14054.2	15590.7	29830.7	29274.4	29485.2	28797	29364.4	30258.2	34071.4	32024.2	32582.9	32089.5	32553.6	31292.5
P23284	143561	139777	139661	174376	176336	182535	88027.7	90044.6	88552.7	94161.4	94765.9	90621.1	95848.1	96611.1	93300.8	112068	109904	112455
P23352	26449.4	23721.9	25540.1	36350.4	34688.1	35075.4	9474	9046.78	10716.4	13157.1	12387.5	12082	12532.8	12080.8	13098.9	13748.3	19238.6	19033.5
P23368	113126	111782	111130	155919	156228	155503	57609.1	58286.8	56745.5	57408.9	57594	57221.4	56854.5	56771.4	57903.3	50545.4	52763.5	51141.5
P23381	53732.4	54433.2	55037.2	75941.7	74317.2	77335.2	37795.5	36721.2	37168.2	37885.8	35155.5	36617.7	34859.4	30951.7	34856.1	34718.5	34303.8	35832.1
P23396	90980.6	91325.4	91180.7	80435.6	81781.1	75615.3	98487.5	99391	103889	94072.9	91048.2	94864.7	101005	100746	102092	96425.9	102729	101843
P23434	27474.3	28041.9	29416.6	28933.5	29357.5	30857.8	17964.2	16462.2	17600.6	10771.7	10470	10579	12532.6	15973.9	17048.2	9191	10989.9	9649.26
P23435	31898.8	29516.5	29183.2	39974.7	40153.6	36629.3	17787.4	14957.6	16486.3	11555.7	13867.7	17812.9	16282.6	17923.9	17825	20738.6	21195.5	19765.1
P23458	12230.8	9743.97	9912.11	9052.39	9364.72	9000.35	14920.7	14420	14024.2	10617.5	13913.5	12821.4	13959.4	13173.2	12735.2	15419.8	15787.1	13696
P23526	39240.7	40431.1	38737.5	42859.4	45079.5	44979.5	49705.8	52470.2	51371.1	54009.8	53489.8	53930.1	55318.1	52828.6	53922	56174.6	56065.4	54595.2
P23528	39472.4	41893.1	37671.9	24885.5	22635.8	25035.4	126120	125144	121480	99085.5	112420	101451	127189	119322	124470	135462	129981	130767
P23634	70699	68943.2	67813.4	71257.2	75299.6	75981	53302.3	55107.5	53725.6	53803.1	53110.3	56092.5	52163.5	54941.4	53655.8	40298	39092.8	39610.3
P23743	15245.3	14444	13189.1	11740.6	10161.9	11153.8	22247.7	20321.1	21796	19301.7	19177.4	20407	22432.7	21693.4	21969.3	23262.6	25079.5	22964.3
P23786	118502	118170	116125	162285	164335	165601	68367.2	67974.2	67229.8	61375.8	62165.6	62305	65835.4	65038.5	66482.8	54769.9	53265.3	55899.2
P23919	19549	19512	18785.6	21416.4	21308.7	20040	30720.2	29783.8	30452.7	29900.9	28808.4	31815.6	34416	34247.5	33882.6	33796	31300.7	35744.7
P23921	14326.2	14143.8	14244.8	11671.1	10494.2	10600.3	24659.8	24656.3	24469	25383.9	25006	24119.3	27052	25639.5	26172.9	26072.1	26373.4	27704
P24158	114934	115709	106122	154342	157267	147726	69910.9	74684.8	75934	54607.2	49078.6	48528.9	64606.5	62687.3	63760.5	78123.7	79581.7	81201.9
P24390	33221.8	34773.6	35409.3	28332.9	31745.4	29329	37638.2	41360.1	40043	34573.8	33045.6	31214.4	36365.9	40550	36434.1	17765.1	18593.9	19277.1
P24534	48325.6	49926	46590.1	36720	38814.7	36469.5	54575	56594.3	54433.1	59586.6	60861.1	56561.5	64253	64561.6	64677.8	79763.3	79115.8	77132.7
P24539	94955.1	93277.6	96561.1	86023.5	89835.7	84257.3	78987.6	76704.4	73696	69110.2	60623.2	64731.9	57166.3	54781.5	52526.3	24822.1	23407.6	24809.7
P24666	35676.9	33711	35362.7	22626.9	23389.7	19773.2	86067.3	78373.8	73689.7	65424.1	78417.2	79002.2	75418.6	86610.2	86332.4	85083.7	106573	108130
P24752	228528	233797	229052	285806	285718	280095	153995	158419	154054	153198	151727	155991	154064	159466	157159	177009	174474	174603
P24821	28204.7	26755.6	26651.7	39132.7	39503.3	36710.3	14768.6	13523.2	13821.3	16523.4	15736.7	16642.9	14209.1	14116.1	14272.1	22252.2	21570.5	22979.5
P24941;Q00526	9073.05	7419.32	8743.32	6419.88	Filtered	5466.37	17533.1	18470.3	16846.7	20352.3	21604.4	20716.6	15736.5	14823.4	15367	18894.5	18885.8	20785.8
P25098	22920.7	25359.2	22325.2	16953.7	16321.9	16794.1	36204.8	36304.9	32977.9	30087.5	32724.1	31172.2	37352.2	39783.2	38989.6	29726.7	33721.5	37184.4
P25205	10974.4	7676.71	10109.7	Filtered	Filtered	11543.8	10213.1	11928	12108.2	Filtered	Filtered	Filtered	9888.71	10102.3	9320.97	Filtered	Filtered	Filtered
P25311	87606.8	90990.3	85815.9	119077	128035	118309	41578	42836.5	42830.3	42970.8	44960.5	43085.7	50491.6	47643.9	46647.9	61165.1	61135.9	60504.5
P25325	40511.4	38149.3	39364.7	31341.5	28353.2	27341.3	83130.9	87712.7	78861.6	75965.5	73118.2	76149.6	98178.9	100075	99876.6	90072.6	102144	98727.8
P25398	65730.9	63363.4	66752.1	61251.2	64330.5	50798.3	67562.9	74226.3	88457.2	40281.2	41288.3	37025.2	78067.4	78273.8	88550.5	51036.1	51091.6	43542.3
P25685	71758.7	73092	73701.8	68841.1	68239.7	63854.2	68440.5	71740.8	68516.1	71492.2	75433.6	74752.3	76673.9	79261.6	79937	102022	98472.7	101607
P25686	8299.87	10186.8	7451.97	9835.88	6250	9187.79	16112.3	16988.4	16049.4	19868.4	18334.3	19729.9	20972.6	18087	20656	27167.9	23329.4	28102.9
P25705	234543	231801	232280	255958	250503	255740	230800	237262	243663	240367	239721	238807	228323	231413	228661	283435	274961	275755
P25786	102838	104397	108776	161147	156798	155275	65705.8	65806.8	64212	62395.3	60363	59556	62709.4	61134.9	63265.1	71097.1	71874.9	72140.1
P25787	79189.8	78602.4	77303.6	108463	109443	106229	61526.4	66657.1	64926.4	61936.7	62300.5	60491.3	57196.2	56997.4	60667.4	68046.1	69352.5	71976.5
P25788	95373.5	96010.4	99762.6	136604	138373	142344	59641.7	61918.7	62650.5	56501.6	56033.2	56875.1	48926.4	53359.8	51441.3	64608.4	61700.5	61961
P25789	91996.7	93756.7	87478.4	131417	136265	135597	62233	58564	62353	56488.5	58093.1	57008.6	58796.8	56181.6	57475.9	48023	57329.5	59631.3
P25815	14988.5	9909.35	11418.9	15877.1	11206.4	Filtered	6548.56	4716.61	5777.88	13295.5	10041.5	5506.37	5303.46	9164.25	10069.9	15773.7	16424.8	17725.3
P26038	8568.77	5014.97	9325.69	4938.62	12667.9	9623.65	10496.3	8831.39	14032.4	9430.98	8755.15	8245.32	10725.2	10875.1	9765.3	11490.3	11645.4	12835
P26196	10392.9	11280.6	11528.4	9328.96	10264.2	10421.6	18839.9	19819.9	18441.9	19209.1	20542.4	20800.1	20292	20528.2	20392	21433.4	18579	21076.2
P26368	27297.6	25565.5	27055.8	30258.8	30803.3	28888.3	18249.2	20248.3	17538.9	20620.4	21577.5	21684.9	17565.6	16135.1	17850.4	28133.4	26646.4	27887.6
P26373	85108.1	68764.6	67475.4	49756.9	48977.3	58074	154074	131161	160492	157072	165546	157165	36721.2	36863.2	36920.7	56154.7	38945.6	27541.7
P26436	148913	147095	152201	160797	171087	170092	86394.1	87683.8	90247.7	9705.61	12717.9	10913.4	83795.6	76611.3	87605.6	6426.58	1562.66	1850.92
P26440	82200.9	79989	82186.9	107224	99326	101974	56218.7	56654.5	54760.3	53133.6	52753.5	49742.7	59014.7	54662.7	58567	59383.4	60186.5	61778.8
P26583	30894.4	28877.2	27347.6	40234.5	38657.4	38416.6	33114.2	37783.8	35648.9	35954.5	34132.7	34149.8	18219	19209.2	17992.5	16392.5	15221.6	17023.6
P26599	13037.3	12294.1	11770.9	8969.18	9636.27	9662.43	21826.6	21274.1	21301.9	19086.3	22322.6	19433.4	16370.8	19623.6	18194.8	20153	25279.4	26441.8
P26639	20897	21879.3	21236.1	16597.8	16675.3	15541.9	35220.9	34753.7	34634.8	37643.2	36361.7	34851.6	37282.4	38675.5	39615.1	42890.2	42281.7	42247.5
P26640	106247	104432	106034	88184.3	85382.9	85824.2	107615	105125	103531	110456	107193	106820	108786	108962	109382	105399	104277	105020
P26641	173064	175835	168942	168287	166785	168020	182440	183323	185198	165680	168481	169457	194190	195291	196910	194015	193699	191507
P26885	56754.1	57712.2	55949.9	67520.5	67865.7	68614.7	40582.1	43267.4	39867.4	12993.7	13635.6	18881.3	30779.3	35291.1	34395.7	33072.9	22941.5	23020.8
P27105	80165.9	82960.2	77621.8	113788	102570	113355	36066.4	37145.8	33082.8	44822.1	44312.1	48341.5	33842.5	36272.1	33510.6	39074.9	37495.4	39762.9
P27216	21145.1	21801.2	20201.1	24355.7	20133.2	19483.1	19383.8	19880.7	18118.7	20008.6	19937.8	20430.8	17448.2	17991.2	16427.6	23014.5	22429.5	23819.4
P27348	58002.7	62129.3	59303.5	59373.5	52105.1	57638.7	96769.2	110961	97337.6	75101.5	69513.8	69977.3	106502	102074	101756	60823.1	57933.6	66684.8
P27361	8148.93	8616.17	9084.51	3571.44	3965.68	3927.66	29364.1	30136.4	29734.1	32286.1	33521.9	32930.7	30198.1	30955.9	31297.3	30637.5	31581.2	30417
P27449	28766.2	16486.8	18456	30140.2	28802	28441.8	17275.5	15238.6	13224.4	7605.28	8232.28	7542.35	9924.31	7796.08	10604.9	6282.63	Filtered	Filtered
P27482	73575	73390.7	78402.4	77633.1	75788	75178.9	106620	103415	104249	115361	113353	111538	105599	110449	113602	117862	126640	125993
P27487	116985	114420	117334	156023	155694	153969	79916.6	80143	79285.1	73135	71865	73609.9	61752.7	63299.3	65106.4	44218.7	47787.7	44276.2
P27635	41526.9	42201.8	48296.8	31224.9	35377.8	28810.8	77968.6	71457.4	74504.2	55686	64314.6	69102.5	43960.9	46964.5	44257.4	29079.9	31156.8	29692.4
P27701	18745.7	23027.2	22051.7	27939.8	24331.7	23584.4	6721.44	7871.5	9450.97	10942.9	11001.4	9840.02	9306.92	7374.5	10734.1	8547.12	5158.39	5290.88
P27708	18079.8	18506	18833.8	12389.2	11521.1	12177.6	35098.5	33998.8	34541.5	34486.8	34370.9	33929.8	37145.6	35597.6	34907.1	34841.1	34739.5	35240.6
P27797	128946	123753	128521	131740	130509	129466	94824.5	95515.1	92794.6	105755	107155	105757	114684	118699	114747	144776	149619	147316
P27824	65547.3	67257.2	64624.3	70743.9	76094.4	75454.8	56298.5	54885.1	53337	54606.2	54721.9	54645.8	59622.5	58005.5	56924	44759.6	44304	46638.6
P27986	3939.94	Filtered	2999.17	Filtered	Filtered	Filtered	9157.4	8717.7	9274.88	6106.69	6641.66	6956.53	13020.4	11131.5	10644.7	10321.5	11833.8	10342.3
P28062	38185.6	39949.9	37231.2	59992.4	54065.7	51124.3	19995.3	22328.2	23046	22414.2	24246.5	22679.1	21487.9	18548.6	19506	23199.9	25893.6	23838.4
P28065	15492.2	26845.2	3047.62	13640.4	12992.7	51046.1	6723.43	10194.1	Filtered	Filtered	Filtered	Filtered	5764.86	Filtered	10473	10853.2	10758.5	Filtered
P28066	111880	111157	107982	143564	143689	142138	101269	103271	102592	88383	89103	90644.3	82330.3	77981.4	80457.7	95880.6	99045.6	96162.7
P28070	66260.5	62720.1	63319.1	82723.8	86538.1	86501.8	39583.4	44291.3	41659	44562.7	46225.1	46359.1	37647.2	36232.8	34189.5	48393.9	47273.9	44178.3
P28072	117607	114441	135038	201368	210774	215410	87095.2	93743.5	95055.1	98405.6	94516	76741.8	62223.2	66707.4	72591.4	83041.6	93678.2	92165
P28074	102564	102729	102359	119347	121943	125298	67922.8	71051.6	68254.8	64778.4	62514.9	61104.3	56371.1	57981.1	54133.4	67428.4	65554.3	62845.8
P28161	53710	53546.7	52477.4	33793.4	38923	41225.9	104981	137280	109642	93727.8	90153.4	98936	115479	119370	112864	84868.1	90566.7	100958
P28288	10440.9	8955.68	9344.96	8690.35	9385.05	9270.51	21647.8	20398.3	20836.2	20873.9	22075.8	22308.9	18981.5	18595.6	18661.4	10882.8	10761.9	10668.1
P28331	68571.6	69040.8	69848.7	76392	76758.7	76122.1	57510.6	58532.7	58294.4	55800.6	56936.1	55140	59980.5	59217	59597.8	60457.5	57919.2	61491
P28482	35149	34734.8	36021.2	38436.6	37981.8	38537.4	55808.3	54826.6	55765.6	55907.2	53807.4	52581.9	55304.9	56388.5	55973	51920.9	50800.7	52494.8
P28676	32909	33235.6	32275.1	19130.7	21207	20095.4	35958.7	33824.7	33707.8	34611.1	33591.3	35978.2	37656	40955.8	38192.6	46190.7	45746.6	47307.5
P28799	18402.9	26688.8	32261.2	22271.4	20870.9	22183	12673.2	15081.8	13936.5	Filtered	Filtered	Filtered	19219.3	16882.2	17319.6	Filtered	Filtered	Filtered
P28838	191559	193239	187668	244956	249981	247898	118350	118907	122411	107070	108641	109483	119661	114883	119381	139497	142473	139665
P28907	46995.6	47786.6	46707	54110.6	55951	56034.2	41422.8	43507.8	42188.6	23095.4	22847.1	22998.3	41783.3	40594.2	38580.9	18051.3	22448.8	26566.4
P29144	71393.1	71416.1	72343.2	94109.1	90814.9	92828.9	42601.5	42896.2	42801.3	42609.2	43802.9	43389.3	43380.4	44365.2	42090	44471.4	45710.4	44593.5
P29218	46396.4	45245.4	46290.1	58400.7	58504.7	57995.5	32341.5	30723.3	33277.1	27470	24216.3	24379.5	33315.9	34285.2	31211.6	28256.2	26869.4	26158.6
P29350	9449.7	5918.26	7744.28	12069.8	26405.2	47377.7	18596.2	17418.4	18519.4	21178.6	21097.7	22912.6	18836.1	19988.5	18194.3	25956.4	27711.5	27053.7
P29373	16195.8	18320.8	16340.7	17112.9	14505.3	15384	55098.4	53706.4	53964.1	50220.3	49853.9	52249.8	48924.5	51888	47420.2	53215.4	52289.3	45644.7
P29401	24555.5	25456.5	27175.9	36099.2	35368.8	36668.9	30293	29753.4	32106.3	34277.2	33432.5	33602.6	30312.3	29556.1	29690.2	38393.4	38677.5	38026.9
P29508	73213.6	75723.7	75211.6	98229.7	97679.2	92389.4	53309.8	53601.1	51713.2	54250.3	53430.6	54548.6	49578.5	46484.5	47352.2	60052.9	59589	57253.4
P29692	45651.1	38444.5	40620.1	30933.1	32194.8	31051.8	47823.7	47028.3	44963.6	61278.8	66354.2	61856.1	51819	50792.2	54379.6	90216.4	84047.6	86867.3
P29803	124267	130745	128483	97128.8	98499.6	104868	143926	138633	144186	157980	158232	157205	153768	154679	156331	147754	152483	145194
P29966	31096.1	32774.2	30568.5	44513.9	38526.3	37914.4	13714.2	13826	13107.2	19470.7	19533.8	19103.1	15559.9	13511.7	13336	21334.8	21528.3	21089.7
P29992	13154.7	12489.4	11591.3	9646.75	9832.92	9451.41	26419	27350.5	27482.1	25712.9	26742.1	26483.5	27912.1	28563.5	28631.7	26297.5	27160.1	25154.1
P30038	31809.8	31773.1	30249.9	32850.6	35440.9	35412.3	37451.4	33319.2	34340.8	29166	28908.6	28738.4	37327.5	35796.2	34475	36507.8	35900.9	35538.7
P30040	66764.6	66453.4	61071.6	54920.5	54104.5	55799.7	62524.5	60588.9	56460.1	64090.5	62835.9	62927.6	62257.4	65551.9	65367.9	89692.8	87244.5	90289.2
P30041	94938.8	101964	96303.9	84305.2	86909	86735	242205	241896	241286	209946	210260	211239	235779	235867	230934	237322	242856	230036
P30043	44974.9	44901.6	48005.3	20162.3	22391.6	23120.2	195738	198430	196624	186643	192062	182931	190475	204880	204491	238908	246776	227557
P30044	335705	327058	333403	276905	289534	276625	373310	368655	363666	377464	383071	385352	364901	368109	364056	439879	449024	448138
P30046	81047	87931.9	87780	92336.7	93159.7	97855.1	106546	105193	107701	91563.7	92612.5	92881.9	110452	116418	115787	130305	122298	127112
P30048	46221.7	46946.2	46540.9	57735.8	65158.1	64615.8	31592.8	32925.3	33750.8	31819	31438.2	33601	31540.4	32158.6	32295.8	37562.8	37712.1	35809.6
P30049	314538	340164	318221	264780	271867	275765	214767	233509	247101	251615	275037	272741	254387	266189	257817	382976	374590	398606
P30050	92684.3	91419	91801.2	91883.2	94468.5	95462	95041.9	93111.6	98821.5	79656.2	64825.4	65211.1	83332.6	78403.1	80709.4	44982.3	54706.1	52868.4
P30084	161160	167407	164727	233585	231988	236532	93136.8	93348.9	95517.7	87444.3	90488.4	91931.3	95467.1	96778.3	93320.5	114906	121654	119517
P30085	16896.9	14982.7	16568.8	9164.23	7264.57	8407.24	53869.2	55946.4	58083.2	52191.8	52410	54406.9	62199.5	60624.1	63380.2	81318.8	77374.9	76993.8
P30086	70791.9	74894.9	67208.8	72342.9	73277.6	71177.6	146739	132733	144421	126311	120855	119063	170076	162934	165497	195786	189363	194488
P30101	166586	173577	170491	159451	166196	162655	138489	133398	135589	141448	137346	135242	134510	130178	132324	180627	177807	181215
P30153	40685.2	40354.3	38755.5	36098.7	33397.6	34672.2	63271.1	64799.4	64731.5	59466.4	60114.5	58459.3	64509.5	66359.8	63553.8	58975.6	60714.1	59412.1
P30154	18143.6	17038.9	18411.3	9637.34	10951.5	9943.86	42861.6	42389.3	42493.9	43769	42868.9	43812.3	43372.2	43704.3	44385	33379.3	35133.1	34414.4
P30405	56932.9	56727.2	55991.7	54648.6	52650.8	51784.2	31940.6	34514.7	29954.1	28986.7	28108.1	30516.4	35268.4	33426.2	35403.9	31945.3	34204	35651.3
P30519	26687	27243.3	26399.1	21948.2	23508.5	22942.9	33968.5	35906.7	35533	30867.2	29939	33277.4	30409.6	32109.7	31809.6	28516	29834.3	27872.9
P30520	11883.7	11871.1	11478.2	8313.97	10820.9	11710.2	37886.8	39373.7	39264.6	40823.1	43352.7	40547.6	40950.1	42786.8	42188.6	45388.7	44155.1	45739.3
P30533	27432.3	24677.9	27508.3	25686.5	25145.1	26317.3	17180.3	15424.5	17608.6	18010.8	19837.2	16061.7	17519.9	18105	18163	25203	25635.5	27350.2
P30536	51436.8	36712.3	48010.9	39585.8	44157.8	42596.8	39177.9	65779.4	34611.4	67302.9	67062.6	70012.3	23913.6	38961.2	29800.8	46100.1	11873.1	42937.3
P30566	12254.4	12731.5	11858.9	11501.4	9788.64	10735.6	17681.6	16566.7	17230.4	16989	17554.7	16996.5	16092.3	16947.2	15891	16751.3	15444.2	14928.3
P30622	84458.8	97693.8	91738.2	92375.6	118340	98978.5	61591.4	59174.3	59497.6	80418.4	80811.7	71731.8	52585.4	59547.8	62575.6	78216.8	68457.8	68155.9
P30626	38341	37719.3	37749.6	27291	25847.9	27874.5	41612	40805.4	38852.1	40285.9	41761.4	39570.2	47156.7	44067.1	44041	54694.3	52106.8	51762
P30711	18554.7	19202.6	18857.1	15900.9	15631.8	15750.3	55980.6	58955.6	56425.6	59611	61604.2	62131	56367	52869.1	55758.1	58323.2	62084	58769.9
P30740	9249.15	8662.03	8841.2	7486.76	7614.87	8218.97	24147.9	23916.5	23128	25165.3	25653.6	26584.2	20826.9	20192.8	21136.7	25031.4	23804.4	24985.8
P30876	15998.2	19846.2	14692.4	13604.9	12805.9	12057.2	28925.7	21653.6	26626.9	24724.4	23913.2	27067	21792.7	22248.2	24416.5	22447.9	34231.4	35887.6
P31040	205544	206910	207232	255446	257794	257807	111133	112363	109290	96697.4	97176.9	94715.5	109378	111224	111860	98919.5	93332	95861.1
P31150	52764.7	52046.5	52727.6	56288.1	54534.9	56010.2	68633.6	69869.1	71997.9	67842.4	67536.6	64943.2	75969.4	76288.7	76458.7	67548.6	69629.4	70913.2
P31151	41600.6	40620.3	40311.5	57410.6	56963.9	60266.9	19320.1	20146.4	21081.8	17260.6	16941	16621.3	21496.9	19627.1	19342.6	17788.4	21937.1	20348.7
P31153	30798.8	30735.4	28906.6	31026.9	30422.7	30237.3	59105.3	57133.5	57164.1	59681.5	58566.3	58630	61144.3	61511.9	64434.3	65478.3	63730.9	62531.3
P31327	13273.5	15583.2	14065.8	24074	21286.6	22187	10058	9643.79	8132.35	10675.2	10720.2	8302.01	6818.12	8225.23	7788.77	4573.17	8160.46	9405.91
P31689	39984.6	41786.3	41187	40789.1	41058.4	38133.4	43366.6	43948.4	41806.6	45177.1	45112.2	44085.3	43664.6	41600	42714.6	51168.8	50215.9	52893.6
P31749	9412.17	10654.6	10787.5	7351.34	4433.28	5056.26	37141.6	40011	39673.6	42789.1	43930.1	39483.9	45757.9	46880.5	45143.3	47249.8	48213.1	47011
P31751	469.8	Filtered	1487.89	Filtered	Filtered	Filtered	12209.3	12579.4	12679.8	14132.1	16740.9	14880.7	15799.3	14206.4	14680.2	18216.4	17904.2	16235.5
P31930	134461	136436	128621	123199	124999	126804	123190	120067	117218	93347	93768	95106	118631	110888	118322	102739	98102.2	101465
P31937	107432	106819	110568	147513	159652	149829	51606.9	52698.2	55595.9	49309.9	45475.1	47047.9	54224.9	49895.5	54391	59050.3	61757.4	60872.6
P31939	17601.8	19169.5	18746.2	13491.8	11298.9	11773	51814.1	51553.2	49811.1	50668.4	49328.6	49568.6	52417.6	51893.4	54433.6	55873.8	59199	58115.5
P31942	14926.6	12082.8	11234.9	4372.84	5605.02	7251.21	20610.3	21172.5	20633.6	27105.8	24992.4	27990.3	22037.4	22716.6	20311.6	30880.2	29282.1	31502.8
P31943	22838.5	23260.9	22991.3	12530.4	11800	11927.4	48840.5	47454.4	50805	39844.4	42345.2	41921.5	52447.5	52027.3	53315.1	50287.6	55577.9	56927.2
P31946	88459.4	78231.1	95907.7	85715.3	94220.3	85556.9	169385	169689	152816	159269	147711	164524	171014	168575	187498	208634	220499	212395
P31947	28741.7	29380.7	30423.3	28593.7	29273.7	29072.6	70125.3	69193.3	72062.1	75456.6	74182	71978.4	77377.8	73869.9	73764	91023.2	95340.6	93204.8
P31948	29406.9	29918.5	30400.4	29295.5	26386.1	26650.5	28124.6	28124.1	27680	26529.4	28421.7	27065.1	31063	32896.4	31349.4	37559	38859.3	37409.3
P31949	150164	161542	142288	154936	155282	161129	121318	140210	141593	106480	105246	113615	121982	120466	100908	80869.3	73689.1	71628
P32119	148213	147365	146732	196194	185986	198081	152907	152801	155756	143363	130946	135901	148195	149756	149891	167976	163743	173397
P32189	142441	139520	140250	72092.1	69353.3	68488.7	244968	247680	248945	217699	218097	222756	214681	205267	204164	61512.9	63278.8	61525.3
P32320	9886.56	12461	10456.9	12387	15439.2	12491.3	15018.6	12561.8	13460.3	Filtered	Filtered	Filtered	19785.3	17728.3	19634.6	Filtered	Filtered	Filtered
P32321	5258.52	5142.75	4547.51	8529.16	5166.89	4916.12	7351.14	8444.14	9108.2	11651.5	10884.1	8468.77	9212.1	11992.9	7595.36	13186.6	12802.8	12509.2
P32455;P32456	Filtered	911.235	2783.49	Filtered	Filtered	Filtered	7067.44	7648.97	8234.09	10342.5	10255.4	11371.4	6724.95	6957.66	7300.46	9431.04	10105.6	8829.04
P32856	21734.2	23795.8	20719.7	26071.9	26209	25121.2	11978.2	11645	11499.6	14202.9	14596.7	14010.3	8079.21	10963.1	11756.8	15155.3	14793.9	15972.4
P32926	20348.6	21068.3	21716.3	26299.4	28182.1	30549.9	17141.7	18124.6	17807.2	17535.8	17305.6	17611.8	18067.4	18303.9	19308.8	21696.8	22929.8	22909.1
P32929	13649.6	14735.9	13410.9	13608.9	13857.9	13826.3	22684.7	24355.1	23304.2	30958.3	31091.7	30422.3	26681.9	25132.3	25689.9	33107.5	33694.7	34761.7
P32969	43759.6	41215.8	42388.7	35450.2	33230.4	35016.8	65676.4	60798.9	61745.7	52237.1	51886.2	51866.2	42824.9	38713.7	38428.8	35222.5	34203	35938
P33121	137946	133134	129597	153908	159370	154616	107355	108308	105583	93913.2	94163.1	94522	105243	103851	103241	79971.6	82245.1	79339.3
P33176	25966.6	24897.2	25222.6	25007.7	25195.3	23839.1	23878.6	25010.5	24477.2	26587.5	26606.6	26398.9	25046.5	25343.9	25931.4	30747.6	31248.6	31200.3
P33316	38826.5	39029.1	36984.2	32122.3	29900.2	29915.9	42297.8	43822.3	41528.3	52201.2	53044.5	53633	53650.4	56093.2	55167.2	76736.5	74901	75023.8
P33897	20272.7	21514.1	21428.6	31130.9	32100.9	32972.1	20966.6	21749.5	20092	24888.4	26798.2	19904.7	16436.6	21576.1	19371.7	20237.6	20557.7	17083.9
P34096	123343	134540	125662	142229	139934	148316	90635.9	88061.3	84168.8	27241.4	28584.4	31939.6	88080.6	80414.4	82450.6	32184.7	24540.1	26349.5
P34896	22457.6	22779.9	23327	19353.4	18468.9	18733	32569.5	33621.8	32360.7	30530.7	30742.8	29984.4	34850.6	33708.4	33541.2	32365	29998.4	30772.3
P34913	29705	30150.7	30631.1	25167.2	24143.7	24966.6	68820.1	68040	67741	57764.5	54976.4	59284.8	74203.9	74150.9	75594.6	69702.2	67828	72582.1
P34931	108658	113076	112199	100740	103380	102811	93152.3	91949.7	89866.7	99584.1	98129.4	95134.8	103353	103645	103200	131018	129984	124429
P34932	28980.4	29924.4	30508.2	31900.7	29370.8	30059.3	33901.1	33301	33764.7	33026.5	33596.3	34149.8	36167.2	36223.1	38091.2	42678.7	42349.7	43199.3
P34949	19108	20056.7	20081	18946.9	17973.1	18330.4	30727.7	31495.9	32141	27815.5	27577.1	27174.8	30763.1	31676.6	31620.6	28041.1	26556.9	27639.9
P35030	25171	26661.9	24713.5	29942.3	28797.9	31076.1	21180.6	22086.3	21297.2	24347.5	26464.8	21383	8028.35	9936.15	12806.5	11861.8	13980	14843.5
P35052	43041.6	39752.1	40849.3	51518.7	56827.6	51894.1	29177.2	24803.4	31920.9	23984.9	26478.3	25668.2	24098.9	22875.1	26763.1	23336.6	22749.6	24822.4
P35080	25535.9	25830.4	25335.6	19482	18533.2	18321.7	86231.8	80587.7	81169.5	76980	76995.9	74342.5	77871	87082.6	78544.3	102432	110098	105412
P35221	10863.4	10996.1	10004	9550.52	10396.6	10947.5	13309.3	13264.2	14215.4	14330.8	13937.6	13394.2	14319.7	12729.7	13682.1	12653	13738	12772.6
P35222	7430.2	8202.77	6858.54	6626.94	5000.68	6073.7	29303.9	27812.8	29518.1	23731.2	23411.5	23708.4	26037.1	26112.5	26053.4	20913.4	17379.9	22535.1
P35232	112653	113329	112769	115815	113047	112771	134144	134074	137619	141900	155866	153898	128856	136298	136399	168752	167899	171556
P35237	26377.5	27007.4	26663.7	24616.6	26178.1	26599.3	49501.8	48214	50616.5	50969.3	51045.7	49834	57000.2	56581.1	56133.8	51544.6	47934.3	47207.9
P35240	8318.74	7536.87	9323.17	8489.25	10789.1	8987.33	13047.9	13735.3	11928.3	4226.53	3583.82	5844.46	10538.7	12209.8	10987.7	Filtered	2326.98	Filtered
P35244	7465.38	8867.37	9873.47	7741.36	Filtered	8092.43	12503.5	9237.16	15953.9	9830.66	9698.49	11343.8	14417.8	15340	14809.6	15149.9	15363.4	13110.9
P35268	317979	326375	309760	284969	275420	288871	411202	403185	403590	423773	425744	406845	251489	233835	243320	272792	259671	236560
P35270	37745.7	38790.6	38298.4	30449.5	38167.3	36673.6	79619.9	76250.8	83566.1	65435.1	57955.1	57920	96651.8	83853.6	85465.3	55624.7	52561.6	47999.2
P35354	22143	21230.2	22388.2	26285	22743	26838.6	12188.8	12456.6	12683.1	17819.1	15497.6	14672.4	14423.3	13261	13031	13517.3	13987.5	13582.5
P35443	10740	10097.3	12023.3	9584.6	10745.3	12036	18724.9	16527.1	15004.4	10088.3	8871.29	10913.3	15047.3	14142.3	13855.1	14392	16031	16741.1
P35527	14691.2	15256.5	15253	15620.8	16706.7	15974.4	16481	17171.5	18065.8	134447	134669	135582	13428.1	12974.2	12674.3	14397	13689.3	14628.8
P35573	19438.8	19098.5	18431.2	12757.2	12663.4	12002.7	41835.6	42129.8	41573.5	38476.4	38126.1	37146.1	44025.7	42579.3	44332.5	40400.1	42298	41973.4
P35579	68927.8	69875.3	70451.3	78241	77568.9	78168	55038.1	54044.2	54236.4	58926.1	58587.4	57976	54253	54333.2	54715.3	65804.9	64764.2	65136.3
P35580	34960.8	34882.8	35029	38040.1	39110.9	38895.3	30347.3	31302.8	30540.6	33251	33414.4	33186.3	31784.5	31790.7	32726.4	36339.7	37680.3	38334.3
P35606	38507.7	38604.8	37731.9	35448.6	34808.5	33759.4	50209.6	50936.2	50267.5	52737.6	52187.4	51737.5	56459.2	55337.8	57208.3	55730.1	56864.2	55645
P35610	28012.6	28375.1	27485.4	29438.9	27538.9	26495.8	34235	31589.9	30159.2	14308.4	15054.7	13106	34201.1	30596	29875.9	5499.95	5008.81	4874.09
P35613	63332.9	61938.7	62742.9	73080.9	70175.9	71810.5	34226.2	37192	32023.2	34731.3	34806.8	36484.2	32192.8	34910.1	33427.5	31847.3	29195	30739.5
P35625	88678.2	90385.7	90532.6	91624.2	89867.1	90091.3	118749	116050	116520	81333.3	89557	82603.4	108065	110190	106619	65770.6	63847.1	68399
P35658	26936.7	26542	27067.5	23587.9	22791.6	23160.7	27179.8	27386.7	28091.6	31142.6	31711.9	31566.7	28124	28118.7	29175.3	37004.7	35410.8	35139.2
P35663	41247	41955	42679.5	26469.8	28614.1	28312.2	74066.2	79650.8	79577.6	55595.3	60396.7	59382.5	70805.9	70442.5	71906.6	56222.2	58160.4	56275.2
P35670	33531.8	34597.3	34737	43836.2	45938.8	45789.1	19340.5	19883.3	17794.9	21697.2	21891.4	19213.9	19632.5	17791.5	18415.1	13754	15961.2	13963.7
P35754	57048.9	59624.5	60335.4	55587.9	55003.8	57884.3	82940.3	107931	68200.1	58746.2	64898.8	57112.2	91831.2	93659.6	96299.9	28161.4	22632.7	28221.5
P35790	31768.9	24743.6	31751.8	35586.7	33759.7	41570.2	27227.3	32230.7	27981.3	20979.7	22652.2	23282.3	27928.3	28356.6	26410.5	17696.7	24364.6	23833.4
P35813	39586.1	41345	39743.6	40305	40762.8	42293.9	42831.1	41591.9	42872.9	42724.9	42471.8	41249.9	44056.8	44724.6	45395.1	46876.1	47219.6	47328.1
P35908	24356	25725.4	24427.7	24945.2	26218.9	25413.4	29214.3	28660.5	28636.2	113703	117116	117898	18202.5	19219.7	18656.9	18673.7	19327.4	18468.8
P35914	19046.9	19397.8	19025.2	27497.8	26950.3	26830.7	15963.3	16008.7	17192.7	10735.8	9310.9	11671.8	15961.3	15169.7	15559.7	13706.9	14483.4	13845.7
P35998	61193.4	60167.5	59144.3	65894.7	64361.9	64414.4	73314.1	73346.7	72748	77775	77480.2	74011.3	75307.5	77444.2	76567.9	93297.7	88566.9	88468.2
P36404	47426.1	48035	46833.8	38021.2	36989.8	37261	77404.3	75398.2	77332.3	77290.3	78733.6	76009.4	80466.5	83492.4	80763.3	83361.1	82444.5	84205.9
P36405	39140.2	35361.2	37365.9	26069.8	29914.6	26648.3	66085.2	63926.3	64636.1	66852.8	65300	65906.1	68259.4	68057.8	69955.6	77914.9	82553.5	76792.2
P36507	19212.9	19361.8	19093.9	9312.38	9710.09	8528.81	60763.6	61315.2	62222.4	58432.9	59129.9	56665.4	64328.3	60551.6	59367.8	61036.2	60381.4	63818.4
P36542	178729	183970	182507	215932	216669	214224	151084	147418	146312	141900	148434	148052	147979	141947	152348	144196	134454	137662
P36543	17538.1	19822.6	19537.9	13942.7	15095.5	15354.8	26759.8	25620.6	28984.9	31877.6	29270.5	30058	29888.5	30930.4	29759.1	34346.5	35554.5	36588.6
P36578	63544	60356.7	63629.9	48598.2	48567.6	49928.2	106252	106766	105326	86366.8	85122.6	88104.1	49460.8	46859.3	44694.2	47393.8	47736.7	45020.4
P36639	9866.64	6072.51	11726.4	10611.4	7665.88	Filtered	9574.77	10776.6	9028.25	14062.9	10530.9	14179.7	10368.3	8773.55	12465.3	13621.3	14219.6	16699.7
P36776	55106.4	54084.1	54305	64887.3	67363.4	68365.5	47091.8	47860.6	46674.4	44521.9	43654.8	43597.9	46036.3	46900.2	46431.1	37623.3	37981.4	37632.1
P36871	17687.5	16786.7	17142.9	19613.6	18309.3	18745.7	20389.3	21439	20655.5	23390.6	24012.3	23899.2	22223	23278.7	23885.3	25502.5	24236.7	25792.3
P36873	150185	151178	147195	148020	163350	170889	174946	213804	206209	64804.5	82398.4	90406.5	155383	167672	172650	93951.1	87209.9	96056.2
P36915	14408.6	14303.2	14466.1	9850.27	9057.36	8951.26	30579.7	29834.1	29845.3	26012.2	25448	25808.3	30325.7	31313.4	30613.8	27458.4	25647.2	26502.6
P36952	14301.2	14164.1	14621.3	14173.2	14459.7	14458	36922.2	37430.8	36283.7	39706.7	39799.9	40255.6	38607.7	37015.7	38680.4	47019.2	48168.8	49003.7
P36957	131920	126883	124924	117129	120713	117598	90823.3	93014.3	88401.6	92611.4	90936.3	90829.6	83537	85850.6	85385.2	98602.1	95515.1	98043
P36959	37303.4	37364.5	37316.6	50526.3	53428.5	46189.2	39623.8	42188.3	30994.3	21372.1	16464.2	13959.9	42245	36469	39602.6	9971.35	10785.4	11883.6
P36969	404251	416549	425235	105733	103426	102404	868897	818945	785934	280673	252595	266427	658654	583580	608468	145733	141557	150530
P37108	27599	28173.6	25128.7	33126.9	24796.9	27053.5	28307.2	27838.9	27164	32515.6	30178.9	32059.7	23260.2	24696.3	23930.3	27055.4	23161.8	28851.7
P37198	82199.1	81504.4	83981.2	86872	93147.1	87074.2	52888.7	57208	56087.3	58363.9	60934.2	60692.3	53313.9	55147.6	52340.9	71507.4	77468.4	75490.8
P37235	14372.4	13444.8	14382.5	16337.9	16829.9	18309.4	11395.4	11208.6	9415.03	13797.2	11488.4	10267.8	10708.4	10884.7	11669	11735.9	12969.7	11301.3
P37268	19891.9	20987.9	20920	15410.6	16474.2	16129.4	19553.5	19384.7	18476.1	22261	20658.3	21305	22413.4	18281.4	21032.1	18456.6	17012.4	13224.4
P37802	19416.3	20437.3	18603.4	12891.2	14338.6	12263.7	34413.9	33113.4	32236.1	30420.2	31860.5	31198.6	36492	36868.4	39035.8	41047	41208.7	43400.5
P37837	42833.2	41031.6	41454.2	53979.6	52015.5	54670.5	39074.4	39213.6	38189.3	38975.1	40890.9	38074.5	37709.8	35289.8	36376.4	40589	41485	39312.8
P38117	111431	110668	110542	112545	114152	117408	107695	110325	111686	107160	110476	108303	111033	107832	110647	117674	118377	117781
P38432	25838.3	25105.7	24282.1	25738.6	27913.3	10444.4	37279.6	35882.8	34238.3	34712.2	36404.8	35108	34208.7	34380.2	34198.7	37852.7	39072.9	40599.6
P38567	176372	173179	173438	270051	260198	263381	87726.5	87389.5	85790.3	95367.2	92539.1	92595.4	80082.3	81714.1	81053.1	86324.3	88452.5	88231.9
P38571	21603.7	22270.4	23455.8	25144	30914.8	30352.1	17325.9	15084.2	16802.4	17171.5	15004.5	16251.2	12938	14964.9	12600	13107.5	12595.4	13222.4
P38606	51407.7	52760.5	52167.1	57195.3	55761	55579.3	53490	55626.1	55068.4	59244.8	60724.3	58794.2	57926.8	60530.5	59649.1	70540.5	70310	68447.3
P38646	76958.2	76844.9	77025.4	86696.7	89736.3	86746.1	53705.7	52805	52578.7	53869.5	53322.5	53319	54043.9	57044.2	56327.2	70270.2	69541.6	70376.2
P38919	11051.6	10709.5	11136.9	11224.7	10816.9	11620.3	15052.8	14472.1	15022.5	18288.5	19402.6	18678.7	16262.5	17058.8	16132.9	20097.1	20738.2	20468.8
P39019	53379.6	53850.5	52970.3	25404.8	32704.5	30489.3	44490.6	39199	38391	39349.3	42189.9	44767.2	35544.6	39312.5	36349	46189.7	46522.2	44353.8
P39023	39777.9	37415.4	37427.8	27920.2	32034.7	27056.5	58856.8	60165	59217.6	51751.4	53966.2	52874.1	32915.6	30610.2	32632.3	29356.5	30871.1	29455
P39060	28681.7	29006	28976.9	38258.9	35332.7	36741.7	17954.7	17388.5	17056.6	18497.5	17846.9	18644.5	19322.1	18389.1	17820.8	24920.9	22534.5	24228.9
P39210	15488.9	18670.5	18167	16921.9	15371.6	15935.1	33317.9	29036.1	30498.8	24944	24936.5	22163.2	27815.7	26213.3	28996.9	9469.21	10090.9	10709.3
P39656	165270	162138	161250	201780	201809	198741	104445	100791	103066	114492	115557	114738	96778.7	98527.7	97713.8	61965.1	63469.8	60994.1
P40121	23220.7	21884	24872	22113	18469.7	21347.8	41536.5	42704.3	40275.8	34888.3	33417.9	39577	32471.8	35029.1	40484.6	41641.9	44624.9	41515.8
P40227	112262	112847	113227	112206	115569	111336	106510	104706	105716	112842	109716	110253	106308	108483	106720	132362	133521	129692
P40306	14047.9	13967.3	14598.4	24093.6	27497.3	29290.8	10522.9	12173.8	11913.8	8297.29	8845.4	9324.92	4730.57	5919.81	4652.6	Filtered	4647.94	4494.89
P40429	57133.5	60574.5	56536.6	49739.5	65052.8	53249.1	101495	105026	102968	99101.5	100378	100296	46509.2	44240.2	45546.9	34886.1	31961	36228.6
P40616	28059.9	28382.4	29022.7	15008.7	16365.8	15487.7	85330.9	88029.1	87899	86081.5	83653.4	84330.7	86099.2	86276.1	85844.2	53215.5	53146.1	51095.7
P40617	14616.2	13485.6	14285.2	7940.8	7186.79	8669.77	49560.1	48924.9	48900.6	40766.1	41574.2	42605.5	41933	39390.1	40324.4	26754	25533.2	27479.9
P40763	15892.1	15350.7	16022.7	8494.29	7982.81	8411.84	44717.4	45014	43893.5	40744.5	38767.1	40416.2	46511.8	45403.2	45850.8	41405.7	43313.8	41398.8
P40855	6775.44	7760.1	9383.78	7836.6	11102.7	9584.52	10718.1	6720.06	5340.04	7447.09	7381.07	7807.93	5141.15	7376.3	5310.8	7811.82	4967.13	6096.79
P40879	53026.9	53241.2	51567.3	68313.8	66289.4	67307.9	34617.7	33640.4	31626.7	30158.7	28345.2	29643.8	30738.9	29871	31530.9	18146.4	18486.8	18502.1
P40925	61213.3	64878.4	60057.4	79004.5	75307.6	75377.5	41624.9	41669.5	41021.9	42749	42345.3	42482.9	42197.4	41856.2	43467.7	46785.8	47793.8	48082.2
P40926	899819	905562	909026	1.23237e+06	1.27487e+06	1.28955e+06	431621	445601	447788	381943	393665	396300	440644	436879	440915	480687	478200	478537
P40939	228905	232180	232510	286988	300029	297152	140828	143649	143339	127797	134579	130291	136189	137251	137504	138531	135901	135738
P41091	21688.9	22954.3	23450.3	20691.8	20214.4	20226	37439	38203	36908.1	35902	36379.7	34994.3	39512.4	39040.1	41960.6	39579.7	37785.1	37220.9
P41181	33552.1	30789.3	31477	49689.6	48979.8	48630.6	14349.2	15887.1	13667.2	15184.5	16434.9	17835	6005.54	4674.43	5895.9	1263.76	995.019	1761.25
P41208	16248.1	14983.6	15572.3	17904	15692.8	14783.3	11971.2	13913.9	14818.4	40328.5	52087.7	43178.5	25988.6	24024.6	26061.5	56513.7	61240.1	57928.2
P41218	24899.7	22336.7	23694.9	28162.4	27493.3	25191	15843.2	14306.2	14740.2	17742.8	14626.4	16909.4	15042.3	14939.8	13607.8	17349.9	17968.3	17732.8
P41219	7028.96	7873.83	8282.55	4437.45	27411.1	27745	9210.97	9354.23	9265.39	9787.52	11061.4	10164.2	10282	9901.45	9451.67	11485.7	8787.86	9329.46
P41222	127782	118929	120490	171702	166270	168946	67369.9	76905.4	66511.3	87718.5	87881.1	82193.4	74269.5	64977.3	87590.7	101424	102466	95999.2
P41226	11065.6	10074.5	12553.5	8140.67	6571.49	6462.75	31931.1	31480.9	31369.8	34220.3	34615.7	34591.5	34645.6	33898.3	35336.8	38727.3	36992.2	37690.2
P41236;Q6NXS1	1860.52	2482.19	2035.13	1134.99	Filtered	Filtered	4468.6	4741.87	4532	5039.82	5514.48	5620.55	5760.99	5099.74	5354.92	7792.14	8115.25	8802.56
P41240	9707.65	8514.32	8641.17	3777.93	3783.6	4761.67	29326.3	30859.3	32170.3	30663.3	30198.8	32477.8	32412.1	30402.9	32819.6	32544.7	31794.3	33738.5
P41250	33688.4	34656.8	33612	31205.6	31356.8	31781.4	40684.8	40193.5	40197.6	41564.8	39349.8	40022.9	43525.4	42881	43210	45746.1	44340	47686.4
P41252	40624.3	39971.3	40231.4	30021.8	31755.2	30654.4	49189.1	49779.2	49547.4	53397.7	53466.7	54457	54105.6	54978.5	55021.5	54409.2	55338.8	53733.7
P41567	7469.53	8592.46	8216.86	7325.48	7150.13	9884.04	22100.3	24317.7	21554.6	34730.8	31830.4	35455.6	31908	31392	33822.7	48700.2	50208.2	47712.3
P41743	10270.4	9524.1	8596.37	6477.95	4567.23	5507.22	36948.4	33476.8	32925	34717.1	33656	33050	34353.4	30201.7	26730	29513.9	30251.2	36011.1
P42025	40335.8	38342.5	39257.8	39467.5	35441.3	36308.9	50111.8	49453	48354.1	46154.7	45012.1	43355.5	51811.4	53298.4	52025.8	40997.9	39958.2	40767
P42126	151254	147157	140959	190811	188269	193682	72673.3	73020.7	73485.1	67276.9	70110.1	65727.3	75363.3	78241.2	73736.5	77791.2	79268.7	76757.2
P42224	18930.7	18106.9	19330	9012.26	9062.14	8000.97	47681.6	48162.2	47602.2	46243.3	46803.1	45170.5	50925.3	51023.2	49306.7	53325.9	54670.1	52706.6
P42226	9835.28	10466.3	8521.92	5465.82	4434.37	4068.04	31249.1	32733.5	32147.9	29081.6	30704.8	29041.9	32515.2	33762.5	32997.6	36343.7	34663.5	35331.6
P42345	10607.7	10137.3	10581.7	7230.54	7181.66	7734.77	22382.8	21818.1	21998.9	20582.3	21584.5	21286.8	21660.8	21619.5	23358.9	20900.2	20319.6	20555.4
P42356	13362.1	12530.8	11342.4	12151.3	12665.5	12176.3	13685.6	14013.1	14095.7	15757.9	15855.2	17455.2	13386.4	13223.9	13514.8	14121.8	14396.3	14382.8
P42566	18156.6	15524.7	17073.6	15037.6	14992.9	14956	22176.4	21905.5	20932.6	23383.9	25213.7	24376.9	23206.2	24128.6	24469.7	27779.4	29332.6	29409.1
P42677	25901.7	28269.3	29746.2	16746.6	15502.6	14931.2	40392.4	36790.2	35488.2	44242.4	52927.9	51241.1	61651.5	65707.6	49012.8	63383.7	57710.9	56578.7
P42702	11585.5	11822.3	12369.4	20034.4	17217.9	17905	14553.8	15624.4	14598	7193.87	7716.1	7460.73	15273.1	17861	16533.1	4142.39	1872.24	Filtered
P42704	13390	13020.2	15220	14767.8	15638.3	13993.9	23861.1	22734.5	23550.7	20051.3	17960.7	18800.5	22756.7	23013.1	23149.2	16497.1	15552.9	17802.9
P42765	64077.6	65213.4	66447.2	92821.3	92752.7	92496	36069.3	34367.4	34681	36930.7	37214	37220.1	35437	34502.7	35963	38811.1	39461.5	40100.4
P42766	92358.5	95039.4	91052	73577.9	70265.6	72048	121836	125737	123062	110296	112431	112462	35930.4	36615.2	39473.2	47900.9	39091.5	37432.4
P42785	40465.9	43249.9	42031.4	55780	56289.2	56372.9	21694.3	23676.1	24745	22055.4	22677	24005.4	23340.9	23717.4	22782.4	26877.4	27121.7	26975.3
P42858	8245.84	7901.84	7995.21	5973.98	5731.87	5299.6	15027.4	16438.1	12299.2	15090.5	13825.9	13609	14801.4	12246.6	14126.1	14016.3	15276.4	14086.4
P42898	12302.7	10431.1	10460.5	12972.5	10633.4	9033.41	23412.7	23680.9	25382.4	31656.5	29077.6	32815	28110.4	26089.5	26189.6	34987.3	34499.2	34032.6
P43034	46121.5	45849.6	47962	47016.4	52539.1	52198.7	43680.1	44243.4	43019.6	36308.4	42966.7	40646.7	42995	43670.3	44951.1	41282.7	43015.9	43732
P43155	105704	107418	105147	110833	114768	114974	91069.9	88758.2	88858.9	84347.1	81814.2	81473.4	88442.6	88305.3	88992	71871.5	74215.6	75097.9
P43243	19599	20567.8	21298.9	12267	14828.7	12483.2	27231.3	25655.9	27063.1	25548.3	26207.8	25292	27354.1	26794.3	28393	33618	29440	29825.7
P43250	14271.4	14547.2	12743.7	14171	10417	12866.4	11410.7	11557.4	11728.9	12765.9	13344.4	13446.1	11095.3	9940.34	9083.49	9945.73	7772.65	4865.21
P43251	44831.5	42430.3	43309.5	51949.5	48950.3	51653.6	35850.1	34484.9	36134.1	33557.7	35971.9	34601.4	35897.5	34552.3	36572.5	41552.1	41769.3	40901
P43304	43231.2	41843.1	41992.3	45674.6	43728.1	43318.9	37436.5	36266.1	35758.8	35858.9	34818.3	36709.5	33384.7	33483	33009.9	16805.2	15341.1	17625.3
P43307	88750.6	84860	87572.3	115563	104432	108766	43662.1	46843.1	43297.2	52231.7	53582.5	50609.7	39907.8	39226.2	41110.7	31770.5	32138.3	30350.7
P43358	33222	33175.3	33263.2	35926.7	33404	36410.6	34883	34157.4	32655.6	32556.5	33018.2	33397.4	36880.9	38132	36324.1	29505.6	32050	30650.6
P43487	39098.6	41674.1	40116.6	26906.5	31338.4	29233.7	52661	59763.3	60541.6	53179.9	50104.7	50959.2	53765.6	62705.8	56597	47290.5	64361.1	54954.2
P43490	28991.1	27410.6	27808	21263.9	21017.5	20849	72088.4	76257.5	74183.9	72109.7	71051.9	71721.3	79508.5	81057.5	80002.2	83976.9	83389.2	83283.1
P43686	49725.6	48742.2	49928.5	45758.7	46432.1	47118.9	58440.1	57310.2	56676.6	68236.7	69448.5	67840.8	62929.3	64161.2	62031.5	88640.6	89312.9	89560
P43897	44804	43997.5	43237.8	48356.1	49672	51484.3	41623.3	38238.2	42515.7	33845.4	35139.7	35638	40064.1	39725.5	39258	31890.7	32880.6	31938.4
P45381	2922.6	Filtered	2679.67	Filtered	Filtered	Filtered	10115.9	7502.48	8543.38	9385.52	8240.64	3775.92	7942	8827.43	7683.81	7911.46	Filtered	11013.2
P45877	38416.4	40071.6	39337.3	48808.8	46758.7	51080.7	31608.3	34404.8	31647.2	30152.2	28463.3	31457.7	36478.4	33294.9	36477.9	40865.7	42163.3	41510.5
P45880	390981	392939	401127	88823.8	87120.4	88126.9	887936	888462	881840	432095	416111	417380	667190	663823	675507	63809.2	62745.1	62793.9
P45954	35133.1	35462.8	34010.5	44984.1	46905.5	47292.7	33955.8	33092.7	34455.3	27083.4	26551.1	24633	29984.5	30134.1	30124	34751.8	31328.3	31187.9
P45974	23855.6	23854.4	23756.1	14363.8	14835.2	15339.3	48532.3	49304.1	49564.1	53280.5	55216.5	55043.5	52775.1	52552.9	53731.7	64321	65251.3	64826.5
P45984;P53779	49158.1	23678.9	33932.6	54140.3	53729.9	Filtered	44618.2	64616.4	68747.1	79823.1	71374.1	66242.9	10386.4	14931.6	13331.7	43949.5	16965.4	22920.4
P45985	12003.8	9590.66	11795.5	3921.02	4003.56	3387.05	52014.8	49634.9	48959	25959.6	15733.6	16731.5	47715.7	49026.1	47227.7	15619.3	19438.9	14882.7
P46019	19379.9	21204.3	17705.8	18776.1	18739.5	19255.5	23656	24152.3	23463.4	25820.1	25142.6	25597.1	26461.7	24926.9	25811.3	22533.6	23274.3	23967.8
P46020	11408.4	11574.4	11582.4	8511.07	6539.35	7033.65	17608.3	21035.6	22036.8	23032.6	17065.8	19556.4	17882.8	19953.2	18494.3	7879.58	14675.2	7999.81
P46060	21617.9	23351.7	23589.4	21331.4	21374.1	20806.8	30234.4	30904.7	31518.3	32771.4	34400.9	34419.5	32580.1	31349.3	31839.3	32454.3	34920.6	29929.1
P46108	8652.26	10311.9	7076.94	8207.62	10580.6	6368.67	41366.3	40469.7	40852.4	44171.4	46998.5	49275.5	45006.2	44756.9	43637	63230.9	65097.7	66112.7
P46109	6681.58	6290.26	6641.04	5081.53	5799.59	4751.28	23847.8	24634.8	24969.5	27003.1	26579.7	27711.4	27382.8	27977.9	26457.8	34630.9	36082.2	32052.5
P46379	42323.5	42547.2	43975.2	39750.7	40357.1	40973.6	38649.4	40297.3	40603.1	43497.8	44155.6	44594	40218.7	43675.7	43112.4	53936.4	55512.1	54696
P46459	58726	60509.8	57768.9	48945.5	49068.9	48338.7	79661.2	78996	80012.6	80331	79065	77210.4	86006.5	87101.9	84706.4	88407.3	89824.4	85662.8
P46734	10910.6	5987.63	11697	Filtered	3862.36	4778.28	33460.1	30537	30007.3	23348.8	21415	21436.1	25718.1	29364	27157.5	13097.8	26012.9	12092.1
P46736	17260.1	16876	17076.2	17855.8	16709.1	17834.3	18643.3	20336.3	20436.5	17710.4	16281.6	16602.6	16718.4	16479.8	15625.5	15336.4	16866.2	14606.4
P46776	123140	123634	123335	86594.1	79238.8	78824	222191	228325	225029	209766	196330	200710	124469	117876	121285	114449	117219	110271
P46777	46932.6	43092.3	43871.9	47757.8	45351.2	42997.2	36397.2	37874.1	37329.8	30203.5	30942.5	29189.9	26954.9	27755.4	26858.8	21933.9	21656.8	22959.2
P46778	62577.4	59842.2	58035.2	52465.3	52232.7	49044.2	74661.1	71037.6	75375.2	68350.1	70122	68105.2	23988.1	23587.7	24176.3	27508.9	29259	27879.2
P46779	67440.3	63572.8	62826.6	54479.5	48359	52400.5	98758.8	101464	103218	99238.1	109069	103656	29947.4	31602.9	35922.9	31644.9	31845.4	30163
P46781	148218	148933	146551	118217	114149	117865	236276	220196	226757	230114	227945	232320	148712	149937	145488	162605	156566	163015
P46782	61978.4	66850.4	72559.5	56546.2	58062.8	61012	79009.2	85333	82114.1	46677.3	48042.8	41776.7	77235.4	80772.9	80688.3	18809.6	18252.4	17366.2
P46783	71092.7	61806.5	68653.3	41274.8	39384.6	41041.8	133463	138025	133039	148404	158624	164457	157255	156606	167123	176267	186488	189088
P46926	30844.3	32928.8	30197.1	39508.1	37579.1	36658.2	17029.7	17444.8	17720.1	16966.9	18249.9	16231.1	17573.3	18078	17429.3	18249.1	18268	18286.2
P46940	26549.9	26185.7	26358.4	23853.7	23520.7	23396.6	37477.8	38491.1	37892.6	40630.5	43214.3	41213.3	37109.5	37226.2	37154.7	43306.4	44813.1	42981.4
P46976	37879.6	36100.2	39542.2	36614.1	38517.4	37166.1	55413.4	54139	57552.6	59189.6	60323.5	62449.5	56885.8	56453.8	52813.7	54764.3	54454.1	54270.8
P46977	74866.7	75649.8	75216	73236.7	74485.3	74551.2	68506.8	72078.4	66752.9	65156.7	64148.8	62676.1	70007.8	69084.3	68611.4	33833.4	34536.9	33158.7
P47224	37466.6	45172.4	40393.4	37659	34545.7	35150.5	53839.3	51412.8	47956.2	50018.7	46376.7	47608	45213.8	51523.6	53011.5	72876.6	54618.3	67371.5
P47712	30773.1	32701.2	34110.5	25509.1	26722.3	28908.7	37029	38346.4	40296.7	39113	40103.8	38857.6	35378.3	35949	34460.2	31560.9	32592.9	32749
P47736	3913.8	2307.72	2381.67	Filtered	9550.26	Filtered	19723.4	19354.8	17219.1	11901.3	12944.4	16164.9	16726.3	17066.8	17709.8	14807.2	19422.9	16896.6
P47755	38046.2	40927.4	39032.9	53334.4	54187.2	52913.7	31939.8	32795.1	31170.4	34077.5	35608.8	35321.1	36421.1	34898.9	35016.9	42536.3	43847.3	41746.7
P47756	77398.8	76679.2	81313.4	73774.4	75669.2	73055.8	133984	134521	137267	115256	114886	115937	121166	115503	117976	97533.5	106541	102985
P47813	11598.7	13232.5	13462.2	9669.67	7582.77	8451.22	23110.5	24452.5	25421.6	19812.2	21320.7	20101.7	29207.6	26741.3	26626.9	38488.3	31625.6	37489.2
P47895	24708.5	26452.3	24892.2	16051.3	15381.6	16464.5	72748.9	76158.3	75124.6	67545.7	67409.4	66173.8	85143.6	80927.6	84120.3	89130.4	87027.8	87334.7
P47897	42012.9	42311.4	42334.4	28579.9	29885.4	28890.7	62498.1	61172.2	61336.5	65016.3	63760.2	64456.9	66606.4	66960.2	64923.8	69309.8	69397	68546.8
P47914	131254	173381	135845	122018	151424	163405	103611	110969	89430.2	87661.7	82918.3	93180.8	25193.2	23819	18419.3	42703	35447.6	Filtered
P47929	6082.85	8830.54	8194.3	10489.9	8829.4	7148.84	47961.1	42318	42919.2	46727.6	47147	49939	50365	47278	47874.3	62170.4	61324.5	60206
P47972	17862.4	17178.2	16018.6	22805.3	23897.5	23018.8	9576.15	6488.69	8977.47	7951.16	9865.78	9474.66	4607.42	6147.57	5997.82	9759.89	10371.8	7464.44
P47985	106729	121500	119379	150468	147807	157198	85688.1	85440.8	83877.4	91717.1	96036.5	94890.2	80590.5	78992.1	82801.5	101262	108604	101757
P48047	203710	182506	186153	205531	208266	219318	145655	150926	141650	129147	139042	135481	146878	145032	149621	140808	140569	129299
P48059	41064.6	38018.5	42554.5	33590.8	29955.1	34076.8	57644.6	65088.3	61247.6	106729	100954	99208.3	97776.5	98627.7	99665.3	174760	177406	184433
P48147	12353.5	12450.8	13403.9	8016.88	8939.9	9054.91	31841.7	30891.5	30942.9	29988.6	30604.8	29948.4	29849	30681.3	31147.6	32716.1	32132.2	33225.2
P48163	24242.4	25045.4	25506.2	32281.5	32336.9	31211.4	23339.3	22956.3	22805	24417.2	26768	23744.5	25434.9	26059.1	23632.4	31161.5	29105.7	29362.7
P48200	20026.5	16986	18403.5	18730.8	20379.9	18800.5	19812.2	22187.4	20810.1	18629.2	19269.9	21773.8	17791.6	18982.7	19198.4	18195.1	19349.3	17059.4
P48307	18085.7	16014.3	18092.7	25196.4	23186.6	24498.3	18059	20069.9	18488.3	4494.71	7995.4	Filtered	11340.1	11750.7	12585.7	5944.27	6017.48	Filtered
P48426	17474.3	22229.2	20128.4	13652.5	14545.6	14844.7	24621.7	22430.4	26444.1	29617.7	25558.8	29051.5	25260.6	22877.7	24501.8	30724	25365.5	27187.6
P48444	32328.4	32228.3	32718.6	29419.2	28918.9	30505.4	47124.6	48983.3	46293.9	50060.6	50037.8	51821.6	54922.9	52241.6	54050.6	57968	56466.4	57621.1
P48449	42097	42751.5	42736.6	55418.4	54297.8	54813	32799.7	32214.6	33682.9	32019.4	34662.4	34321.1	32300.2	33047.1	33124.4	27171.5	29166.9	30331.9
P48454	40486.2	42298.8	38557.4	48135.9	43925.7	49248	43446.4	44393.1	43837.1	49486.8	46627.6	48678.9	45812.3	46936.9	48369	49468.1	46516.6	47347.8
P48506	11034.3	12273.3	11218.6	10079.2	8495.33	9223.61	27167.1	27926.4	28617.1	28715.9	29823.1	31189.9	31010.4	30346.9	29038.9	35744.1	33191.3	31813.6
P48507	13448	12280.4	12081	8220.43	7002.35	8632.06	32481.5	31590.1	31238	32934.3	35563.1	33519.8	31239.3	32245.4	33547.9	39871.5	36181.2	35661.2
P48556	74932.5	73708.5	75885.5	87544.7	86237.8	85351	64489.8	64378.9	65854.7	60796.9	61532.6	58345.4	61506.6	62094.6	59063.8	64227.4	63775	63811.9
P48594	16704.4	16434.5	16449.3	17746.9	19379.9	18741.3	30808.4	28965.4	30442.1	33151.9	32057.7	32145.9	28085.9	26497.4	28162.2	31373.1	33281.9	33119.7
P48637	29009.9	28314.2	26610.5	40811.9	41661.8	41056.3	15343.8	14838.6	14277.1	13104.6	12714.2	14618.1	16441.8	15819.4	15172.2	21591.5	20928.8	21731.6
P48643	74731.7	75190.1	74393.6	64672.5	63760.8	66111.4	67293.1	66231.8	66170.3	67984.6	69157.2	68896.2	72399.6	73250.5	72046.5	86352.7	87603.9	87118.3
P48651	27373	26196.9	30417.9	25147.6	26817.7	24926.5	30185.1	28475.3	29425.7	25199	23597.3	19496	30961.5	28486.8	27717.3	8106.19	9253.21	9340.53
P48668	128253	127282	127916	94250.7	87584.2	96644.5	187129	195520	178205	79657.7	77334	80909.9	136240	141413	133249	41898	43882.2	44177.2
P48723	25675.5	26073.6	29066.4	31809	31048.4	31268.2	19468.5	19789.5	18310.6	19345.2	16301.4	21301	19654.8	21360	21873.1	26949.3	28424.5	29020.1
P48729	51201.1	53780.7	53774.2	49138.9	49750.4	50835	70165.1	71232.1	69986.7	65928.5	65329.8	66399.9	69774.3	69725.8	66724.1	58700.2	59273.1	57755.9
P48730;P49674	16882.7	16038.1	18287.9	12791.8	12231.9	14156.5	28424.2	27194.3	27772.6	25218.8	27161.2	24303	27165.1	26130.3	26064.9	20926.8	16033.1	17774.7
P48735	30637.5	31172.4	31129.1	30354.8	31261	29481	43347.6	43815	43527.7	36571.5	36072	36210.3	42915.8	41972.4	42175	35531.5	38591.8	38890
P48739	20389.6	21419.7	20396.7	24155.9	23730.4	23564.8	14600.3	13286.8	15336.7	18854.9	15564.2	16109.3	14681	13882	13782.8	8974.84	3525.81	9962.23
P48745	50616.7	48041.1	49763.6	51405.1	53631.8	44953.9	31505.8	31372.9	26870	12671	9428.35	6484.05	20716.4	21140.4	18527.5	11648.2	7550.16	10275.1
P49069	17610.3	18039.8	18450.2	23575.8	17580.1	18308.1	19053.5	19185.3	20647.7	18941.2	15475.2	16764.6	16017.8	17166.5	13783.9	4949.47	5649.96	6229.7
P49189	101760	103908	100692	126118	127038	123237	74863.8	74586.7	77072.1	67759.1	66907.8	66849.1	80520.9	78449.4	79267.4	70303.3	71907.4	71571.5
P49207	26406.3	28227.7	25684.6	21931.5	20233.8	20955.2	42642.3	42100.5	43858.4	38792.3	41837.1	38519	12241.1	12571.7	12295.5	12747.9	12475.2	10745.7
P49221	80971.2	81726.9	77892.3	67252.7	66147.6	66708.8	209581	207362	210617	192561	188021	191297	219816	217421	220680	217884	222574	218735
P49223	220502	230805	232510	190467	200150	195681	234722	240018	235294	39760.2	28398	30722.7	124342	122305	98512.9	59519.7	57530.5	57458.4
P49247	21322.9	19538.4	20379	34702	33574	34237.9	12128.3	12092.7	11659	12527.6	11659.7	11639.5	10391.1	10042.2	10518.1	16090.8	15622.9	12773.5
P49257	37116.8	39196.8	38641.6	30730.6	33478.2	30921.3	40182.4	41193.2	40843.2	42699.8	44455.2	41510.1	36196.1	39898	40727.8	29091.5	30272.2	30714.3
P49281	11575.1	5670.25	5635.39	4687.32	13892.6	14804.2	10271.2	9270.94	9046.52	1282.24	1098.66	1507.54	7246.94	7793.97	7041.35	Filtered	Filtered	Filtered
P49321	16843.9	13326.9	12939.5	12395.4	12385.1	11066.3	15133.2	18828.5	16988.6	6400.43	17260.9	16949.4	14408	13846.8	14660.2	14571.2	14688.8	14341.4
P49327	71219.1	72424.5	71725.9	49337.5	50888.2	50670.2	158562	160130	160734	141540	141984	142529	160377	157559	161326	154466	154919	151995
P49354	19655	18161.7	18897.4	20831.4	18572.4	17169.5	31086	32163.8	30572.9	30555.2	31206.9	30458.8	35382.5	33613.3	33353.2	43409.4	41376.9	44069.6
P49356	19834.6	19012.2	19060	20426.1	19073.1	20604.4	23267.2	21173.6	21406.7	19752.8	21521.4	22634.3	19112.2	22576.8	21793.7	25199.5	26584.3	24430.1
P49368	78514.9	80345.9	80636.9	70453.1	73027.8	72062.4	79264.9	76523.8	77127.7	76212.2	75060.8	75335.8	85429.8	85215.2	83149.5	90201.4	90478.7	88412.3
P49407	14471.2	14752	14711.4	12965.7	12055.7	11899.1	36712.1	37685.5	38596.4	19085.1	17186.7	17957.8	30377.5	33859.4	33647.3	16208.9	20944	13849.7
P49411	47352.4	47963.8	48726.4	41058.4	44062	43476.8	71346.9	68371.1	69167	68759.7	67417.7	68616.3	77604	77889	80361.8	81462.4	79808.3	80355.2
P49419	16492.7	17386.3	16738	14669.1	14840.6	14451.2	27920.3	27830.3	27083	27971	28519.3	28027.6	29882.5	29402.1	27038.8	26741.5	29603.8	27708.6
P49427	27547.6	27931.9	29986.9	27021.2	25772.4	27359.6	45211.3	44050.2	44830	49897	52824	47829.9	48878.2	48064.3	44979.7	57261.6	61598.3	54794.8
P49441	16170.6	15327.4	14071.7	12312.5	11877.9	12340	16613.8	14989.2	18103.2	16152.1	20471.1	15597.6	18085.5	16364.2	16336.6	19379.2	18953.8	16976.9
P49447	50936.6	47770.1	55553.9	63453.1	67174.5	67495.4	33186.4	32516.9	33041.5	32555	32569	31251.2	28400.1	25459.5	29857.6	13314.3	15651.8	16200.6
P49458	17026.3	17783.2	16723.9	21361.6	25056.7	14258.9	17830.9	16747.5	17224.5	14940.3	14354.4	17927.4	20511.8	19872	20495.8	27066.4	18579.3	20087.8
P49585	31372.3	29578.6	29878.4	38702	37102.9	41347.7	21171.5	18574.2	21651	22504.6	23151.7	17688.8	20617.8	19257.6	20563.8	26240.9	28215.7	27056
P49588	22187.2	22786.8	23337.1	13609.4	14156.3	13907.3	59486.2	60220.8	60739.5	58635.8	58019.7	57927.6	61468.1	62263.5	63433.2	67639.1	67182.4	67004.6
P49589	27541.8	26510.6	26252.4	26849.7	27259.9	26067.2	22723.3	21365.5	22613.8	23446.8	24409.6	24427.8	25584.7	25048.7	24860.8	27777.4	28366.2	27267.1
P49591	38220.4	36114.9	37385.5	28330.4	28732.5	28900.7	52968	53003.8	51978.7	55702.8	56231.7	58829.6	54883.7	55305	56582.6	65037	66572.6	64273
P49593	8861.22	10333.3	8129.48	6769.15	7390.18	7251.1	22450.2	22335.7	21460.1	20776.6	21114.6	18525.4	18088.1	20388.1	18734.9	24466.1	26560.6	25719.6
P49641	28141.5	27513.7	30319.6	39975.7	40888.9	39222.4	18205.8	18828.5	16054.1	19385.8	18367.5	19221.6	17325.4	17058.1	16667.6	14664.9	16955.1	15272.5
P49720	108561	109220	107579	152455	158147	141188	83475.4	81667.9	82058.2	83538.7	82955.4	83757.6	64229.6	64923.9	60162	70885.4	71727.8	72413.7
P49721	117509	121598	113762	180537	178972	178692	70268.1	73786.8	77026.4	74764.3	76525.4	77862.2	63020.3	54830.1	62138.5	51052.4	52996.9	49939.2
P49748	101235	100906	101926	142359	142577	146278	64078.4	62922.7	62379.1	60575.9	59470.9	59153	61197.4	61625	62869.3	65509.4	65591.1	65731.6
P49754	8492.19	10307.6	8931.78	10072.7	9952.21	11193.3	9654.96	8944.21	9524.91	9421.65	9853.2	9263.22	9168.24	9568.44	8931.94	9165.7	9690.5	9651.05
P49755	143188	139956	142003	156841	155983	154677	105888	109398	108485	103587	103501	102004	98457	96006.5	94513.6	81490.7	83562.3	82089.3
P49756	1.37625e+06	1.37062e+06	1.38505e+06	1.59434e+06	1445462	1552551	584602	549102	542283	879268	857148	870694	981351	1.03861e+06	896090	1377478	1.40519e+06	1.2767e+06
P49768	25159.6	25924.2	26732.8	26861.3	30662.9	32455.7	19618.1	19947.5	19872	23012.3	23804.9	24856.8	19533	19554.3	19799.8	18008.6	19188.7	19815.9
P49770	24719.4	24335	25554.4	19309.1	20761.7	20557.1	31851.3	31615.7	33514.6	34699.5	34544.3	33836.4	33826.5	33244.3	34167.7	34089.8	36656.1	35676.4
P49773	30853.9	28038.1	28453.4	21677.4	20640.4	22009.4	78065	83456.4	79865	55177.6	55777.2	56367.7	82776.2	79984.5	85400.4	65897.4	66718.6	57784.5
P49790	14347.2	9815.97	10798.3	10679.4	8095.67	8983.97	9861.54	9507.54	8295.38	9945.04	Filtered	2137.55	7098.18	7178.02	9142.66	16450.7	9815.72	12126.1
P49815	14336	14937.4	13342.4	6735.62	7226.51	7579.12	26624	31118.3	28619.9	27073.1	27463.1	27437	24014	20291.8	28167.4	17122.2	18345.3	17423.4
P49821	59204.6	59859.9	59770.8	71119.9	70989.4	69073.5	52327.9	51493.5	56331.7	39364.3	37770.5	40734.7	53302.9	52666.2	49954.1	35641.2	31459.6	34181.8
P49840	29718.1	29740.5	31264.2	27014.2	27791.6	26577.3	43018.2	39083.8	43333.5	32296.5	29122.8	31118.4	42319.7	38479.4	40328	23297.9	30630.1	29509.9
P49841	22850.1	21797.9	21397.4	18489.5	17461.8	17588.7	28825.6	29275.9	29741.2	24070.6	24819.8	21585.3	26509.3	24999.5	27331.8	24009	21528.9	24249
P49901	58729.5	78107.7	59489.4	10398	9471.99	10834.9	135254	133089	117911	6921.89	7924.93	4932.6	99126.9	96631.7	70233.4	33590.3	1425.84	3748.05
P49902	25159.5	25332.6	24908.5	24002.3	22747.6	22125.1	42245.9	39428.6	40264.4	35486.6	35986	35947.7	42973.4	42381.2	43171.9	39103.6	36908.9	38919.9
P49903	24038.1	21811.6	22540.1	26355.3	25795.2	26158	16517.4	15529.8	18345.4	16988.5	16140.2	17234.7	14754.2	16297.2	15876.3	17911.8	19943.2	18302.5
P49908	62178	60530.2	56260.1	68751.8	70450.4	67428.7	35778.4	38119.6	37720.7	41733.7	47657.9	42417.1	43893.6	41175.5	47689.3	64238.5	66449.1	65620.9
P49913	322234	330669	333851	472886	456330	441227	156400	162043	160727	84693	88829.8	87335.6	164675	152773	150765	48385.3	48780.9	51031.4
P49914	9863.72	7537.76	12236.5	Filtered	Filtered	3065.63	43177.5	48559.8	51277.7	59048.8	46608.2	71061	40738.1	42798.3	36989.9	52766.3	58075.3	67997.7
P49915	11987	10639.3	11690.3	7376.67	9161.45	9184.72	15268.1	14742.9	15155.1	16403.6	15422.1	17761.3	16331.5	15973.9	16622.6	19109.1	17436.6	17755.8
P49959	20323.5	19771.3	19511.6	18688	19097.9	17817.4	17661.1	13969.2	18221.9	19201.7	18463.4	18575.5	17386.9	17282	17538.2	21750.3	22858.8	21562.2
P50135	11446.9	9662.36	10232	5796.66	7050.68	7046.79	36481	37146.7	33470.7	29996.7	37765.8	34535.2	39263.4	42202.4	39162.6	37980.2	37059.7	39289.4
P50150	65671	55623.6	56568.5	60688.4	61628.1	63435.8	57198.4	57421.2	58006.1	75533.8	69575.9	83691	51383.7	56900.1	55988.5	54838.6	57876.4	53503.4
P50213	86447.4	93219.1	92466.8	97735	98274.8	102191	78288.6	80317.6	80341.3	68572.1	68532.9	66611.5	84635	81769.3	81686.2	77600.6	75395.4	72439.4
P50225	19293.1	21472.7	20238.4	12417.6	11243.4	13550.8	32958.3	34106.8	33639.4	34875.7	33358.5	31854.4	32899	33513.3	34198.4	30205.7	32946.6	30167.3
P50238	59477.5	53665.3	53679.3	41031.1	44792.9	44439.3	76602.3	67827.1	68764.9	90940.1	87397.6	91281.5	85005.2	80179	80984.8	124308	109076	108306
P50336	39635.1	38226.1	38553.6	51023.9	48218.5	47506.5	28937.6	27807.3	29893.6	30963.6	28651.5	30796.7	36071	34371.3	33928.8	29183.9	29655.7	29016.9
P50395	61853.1	62909.6	61650.8	74257.2	74054.7	74698.9	65585.1	65411.2	67071	62786.8	64150.6	65855.8	69056.4	71356.8	72027.8	62809.9	59550.3	61937.4
P50402	6526.14	7065.43	6633.2	5411.17	5161.12	5545.59	43446.8	44373.2	44680.4	52776.1	53719.9	52847.2	30458.6	28533.9	28229.7	35959.1	37773.4	36200.6
P50443	41865.1	39500.1	37245.5	49116.4	47526.3	47057.8	32573.9	30616.1	33321.6	27222.1	26356	25796.2	33596.4	32685.1	33161.1	20003	18615.5	18716.2
P50454	19337	19503.6	18283	16797.2	20531.8	19035.6	14845.4	14551.7	13638.2	14997	13832.4	16465.5	16203.3	15096.9	15871.6	19573.2	21102.7	19390.7
P50502	55292.4	56486.8	54155.4	52259.2	53151	52916.9	61473.9	61128.7	64177	57069	57036.7	54477.7	63697.2	63249.9	63026.5	64882.6	69000.1	64348.1
P50552	2282.54	Filtered	Filtered	Filtered	Filtered	Filtered	11668.5	9160.3	8647.09	6149.92	4430.35	7030.72	10758.6	9606.08	7464.06	11697.2	12174.5	11062.6
P50570	15048	15527.3	13960.5	9672.13	10825	9376.74	31361.4	32089	30852.4	32819.6	32379.7	32294	32115.8	31068.1	31950.3	39192.6	38776.4	38403.1
P50579	26024.2	25289.2	26397.4	31310.8	28480.1	28899.4	25410.3	24750.3	20386.2	21327.8	14180.9	20969.2	24471	26002.6	27278.1	22120.5	22239.7	21008.6
P50583	23124	23324.6	22807.8	11459.5	13161.3	14424	64295.5	63805.3	61679.2	60636.6	58689	58042.8	64234	61181.1	64813.4	67407.9	63530	64208.2
P50591	8443.47	3294.29	4032.85	5048.18	3902.91	3392.82	19900.6	17237.9	15874.1	12102.1	15349.4	15242.1	18872.9	16682.7	12707.6	11786.1	17681.1	16067.8
P50747	13268.1	13501.2	11277.3	6397.41	5493.37	8720.88	47769.6	43085.4	39151.3	32921.4	37539.5	31887.9	51435.8	46371.3	52982.9	40702.4	41449.4	15103.6
P50851	14229.8	13725	13864.7	9632.21	9326.12	9615.7	26181.1	26680.9	25910.7	25952	25675.7	26023.9	27779.1	27883.4	28693.8	26279.9	24911.4	25577.5
P50897	4249.88	Filtered	5493.83	Filtered	Filtered	Filtered	7671.8	7610.6	9482.74	14338.4	8661.32	7858.16	8956.1	8466.9	7773.4	11987.5	11202.1	12275
P50914	193197	195872	199043	159487	156324	146511	309056	301823	290044	217168	207285	215721	164773	177175	169190	79497.5	77263.7	66779.3
P50990	110128	113697	112153	117283	118353	110448	104831	105796	106788	100799	105124	101928	109509	109161	108750	123306	124047	121964
P50991	131687	128382	127385	133213	137790	132673	111040	107363	109377	106816	103764	109195	108955	109588	109022	112198	117245	114281
P50995	27834.6	28169.3	28315.4	28625.2	26334.2	28707.7	41259.2	39251.7	41455.7	36938.4	36880	39071.3	39823.8	39960.4	40037.5	46311.6	43001.8	44454.9
P51114	24349	25116.7	24597.2	19931.5	24211.3	20301.1	28618.5	32078.2	30714.8	32112.3	32224.2	30872.6	37193.1	35859.2	35747.7	34942.8	35688.9	34627.8
P51116	7858.93	7116.02	Filtered	Filtered	Filtered	3043.52	12431	18298.4	16029	25646.1	25953.6	21214.4	21045.2	21227.4	22584.9	25663.8	25278.6	37222
P51148	48300.7	48166.8	46843	43208.8	42778.2	39993.4	70270.8	71141.9	68476.7	75627.4	79532.8	77167.9	79894.6	77194.6	72878	84825.4	82788.9	83949.5
P51149	43142.8	44372.1	45216.8	34332.5	37996.4	37072.6	59683	59510.3	60528.1	59748.9	59962.3	60207.2	64918	59814.7	60699.7	65613.7	64170.7	63028.1
P51153	17475	12862.8	15472.7	12117.8	21310.9	11628.9	38801	40054.2	38262.7	41471.7	47087.6	44695.5	31320	34451.6	41326.6	39614.3	35624.7	33646.3
P51157	18227.1	18419.8	18386.1	6923.89	7326.07	6042.22	64990	69481.9	67395.7	50195.5	57870	56067	62537.6	66288	62981.4	44371.6	48630.8	46235.7
P51159	27939.4	26100.9	26353	22236.8	21066.5	19710.2	69024	72261.2	70294.8	68710.5	68286.5	71280.7	72267.4	73018.2	71165.6	63935.1	63718.7	63731.5
P51178	14853.1	15103.3	16308.4	14536.2	14307.8	15523.2	28513.3	29060.9	32446.7	35807.3	32628.2	34777.6	30526.8	29223.9	33336.7	40055.8	36883.3	38098.3
P51452	9237.62	9326.86	7538.03	4945.44	6514.75	4152.35	38350.6	37093.7	34052.1	39576.2	38088.7	39785	35423.5	36188.5	37395.1	42378.5	44030.9	43073.6
P51553	32789.9	31190.2	32068.6	32016.2	32533.6	33592.2	31306.6	29268.1	30980.1	23913.5	28078.2	26685.6	31266.1	32212.9	31278.1	31848.2	29857.5	30482.6
P51570	31714.1	36086.6	29595.7	18830.1	13730.4	18081.4	83920	80004.4	82921.9	85052.8	82197.2	88466.4	84287.4	86212.7	80648.1	91622.9	100789	95328.8
P51571	94622.8	94236.5	97408.4	103288	102519	101323	88007.1	86962.3	85834.6	91934.5	91333.4	89599.8	73198.5	74023.9	70087.5	59412.1	64697.3	60455.4
P51572	38822	41306.5	41488.6	43827.1	44010.2	45077.2	22497.4	25912.3	25104.8	25740.1	24910.7	25564.8	26315.5	26237.7	26287.7	14306.5	13009.1	13858.9
P51580	14542.4	15733.8	16355.5	7874.24	7532.09	6283.99	60906.8	56745.9	61542	54060.2	54814	54552.2	57764.9	58528.7	56256.9	37628.6	37281.8	40095
P51617	Filtered	Filtered	Filtered	Filtered	Filtered	Filtered	2237.9	3225.47	3023.16	3788.72	1832.63	1831.64	2524.62	1713.91	2791.16	3304.67	1891.03	2206.11
P51648	23567.3	22035.5	22321.7	24639.2	25304.3	22478.4	30199.7	30291.9	28914.8	31639.9	31533.2	33056.2	25618.8	26375.4	26968.4	21159.5	21031.1	21120.5
P51649	34435.1	35518.3	34815.4	48945.9	47771.4	45221.1	25866.9	24659	25147.7	24435.5	23855.3	24405	24666.8	24586	25678.8	21344.7	22489.3	21850.3
P51659	43849.2	44131.5	43066.6	51052.2	52240.1	50745.5	55097.9	54637.9	56024.8	55110.1	55578.9	54877.6	55136.9	54653.5	51940	52136.1	51227.4	50896.8
P51665	77245.1	78365.4	78341.9	88978.3	89855.2	86940.4	62580.5	62585.8	63031.9	72780.4	68143.5	68948.2	66192.3	67334.5	67639	71382.9	69349	69986.4
P51668;Q9Y2X8	18144.8	18076.3	13737.7	7729.75	6915.37	9268.49	33773.2	38259.1	35986.6	26387.5	6997.59	6565.26	21880.2	21125.3	19868.2	38245	43493.9	34947.8
P51692	16990.6	18350.9	17517.8	14822.2	13470	12993.1	31019.3	32290.2	32304.7	32495.5	32355.1	34679.6	30845.3	30317.5	30869.6	31182.8	30811	29530.8
P51784	22136.5	21897.9	23373.8	21456.3	22059.6	21144.5	23185.6	23225	23385.3	25994.3	24627.9	25933.1	23860.5	23395.8	23250.2	26959.5	27246.8	27665.3
P51808	22089.4	25099.2	22843.3	24545.4	25286.3	24415.3	27499.2	31009.6	29994.7	10948.6	6839.62	7657.88	27521.6	28606.4	27084.5	8495.19	8151.93	6612
P51811	14827.6	13170.6	12529.1	24198.6	23096	21491.8	Filtered	5395.26	4705.2	5679.26	6508.15	8657.85	6260.34	8339.57	19269.4	8543.07	6481.96	5606.16
P51812	11610.8	11214.1	11551.9	6622.84	5900.17	6063.04	34835.9	35805.3	34281.8	37433.2	37692.2	37006.4	35614	35257.4	37204.6	36900.3	37002.9	37809.7
P51854	39571.1	41014.1	42296.7	37221.5	37161.1	39455.1	44351.7	44321.5	44406.4	41028.5	40012.8	43240.4	44671.6	44665.2	45699.9	35662.2	39099.8	38031.8
P51884	18011.8	13957.8	15304.9	16804.2	18648.2	18886.8	8167.15	7524.3	9961.03	10419.2	6767.75	5357.63	4709.85	8329.36	5820.32	10661.6	11250.2	12683.3
P51970	116614	119264	121087	169807	168199	172358	70310.3	68928.9	70330.1	64397	62401.4	60366.9	63821.9	60441.9	60467.6	67567.6	67505.8	65460.7
P51991	25062.7	21529.7	23562.3	10179.6	10832.3	9573.78	41918.9	43858.3	42903.6	54757.8	57007.6	54418.9	49320.1	48996.5	47410.5	66360.6	63757.3	65590.3
P52198	9607.7	9616.79	8325.27	7384.28	6460.39	6796.9	34045.8	32597.1	32794	27329.2	24735.8	25038.1	28070.2	30622.9	27291.8	17691.2	17225.4	17121.5
P52209	87830.7	88343.1	88180.2	81137.6	81847	83850.2	109538	109611	109464	113416	113765	114287	123292	119984	125311	114994	119376	115370
P52272	16952.6	17395.7	16743	9879.28	9529.99	8873.28	24359.4	24277.1	24598	26329.2	26390.4	24512.4	28565.7	28041.6	26868.5	35414.4	36381.3	36087.7
P52292	78125.4	76326.2	78535.7	83212.9	83792.1	81246	77708.2	76733.9	77175.4	74598.2	78181.4	80549.2	81806.8	81873.5	82280.2	75200.8	72158.7	75123.1
P52294	36452.7	31903	32814.3	31540.6	32618.9	24825.9	70059.2	65201.1	65431	21795.7	25238.5	23727.6	41167.8	35793.1	39067.8	6313.81	9280.88	8627.89
P52306	17809.1	17931.9	17790.7	12614.7	12441.7	12362.6	30535.9	31204.2	31092	32642.4	31451	31674.5	31906.6	31895.6	32607.1	26542.8	28013	28086.4
P52429	13806.3	14235.7	14485.9	19997.2	26067.2	22559.2	16440.8	17918.4	17231.9	15443.2	15765.3	19586.8	16492	16279.5	15222.7	8647.83	9583.37	10562
P52434	10298.3	11183.6	10025.5	6139.57	5775.3	7623.29	31875.9	28339.7	29797.4	30438	31684.9	31148.5	28036.7	21523	24618.8	32302.6	29710	31438.5
P52565	21361.6	20378.1	20927.2	12997.1	12904.8	12198.3	70208.2	69651.3	66592.1	74171	70818.8	68454.3	67527.4	70982.3	69776.3	85754.4	80884.4	75814.2
P52566	34908.6	34856.3	36398.9	27433.5	44365.3	40213.8	35712.4	38611.7	43061.9	43177.8	48229.5	38726	45791.9	52537.4	49677.8	38148.1	28120	37606.4
P52594	19816.2	19427.6	20264.2	13171.4	14981	14492.5	29681.9	28700.2	27676.2	29124.6	28527.5	25073	31855.1	34085.2	29359.9	41514.4	40747.5	40630.2
P52597	11759.8	11449.1	10927.6	4033.31	5282.1	4519.06	21693.6	21822.1	19929.3	22470	24868.6	22347.4	20332.8	20784.5	20920	23270.5	25483.6	25217
P52630	8224.76	8294.02	8772.04	6870.62	4027.26	3747.16	20694.5	22139.3	22815.2	24155.6	22084.2	23558.1	20274.6	23505.3	19973.3	19116.4	20068.2	20484.6
P52735	3787.55	2461.15	3585.8	Filtered	Filtered	1651	11696.7	10789.1	9676.64	10477.1	11710.1	9382.21	8665.31	9291	9661.07	10425	10806.1	10198.9
P52758	16934.7	15208.9	18416.1	22777.5	21909.8	21330	15266.9	12834	16169.7	8703.73	8831.66	8103.23	5276.67	6285.52	4965.74	5549.2	10793.4	14331.4
P52788	21141.7	19879.6	20032.4	16605.9	16457.1	15836.5	43078	42560.2	44593.7	39900.3	39820	37233	50639.2	48386.6	46310	46352.9	38344.9	44637.5
P52789	16399.7	15155.1	13785.4	9712.04	10131.9	11643.3	22064.4	21836.7	22590.4	25637.2	25823.8	24392.7	20319.7	18296.3	17890.5	19116.5	20593.3	18555.6
P52888	15107.2	13754.8	14348.9	15840.6	18148.9	17066.5	17412.5	17893	16408.5	16459.9	14990.8	17099.9	17136.6	17295.7	16515.7	20472.7	20626	20744.2
P52907	51255.9	52111.8	51857.6	60643.5	59248.8	63756.4	46423.8	47450.8	48322.9	50707.1	49198.7	47125.5	47348.3	46598.8	49696.3	59580.4	59066.6	59420.3
P52943	25543.7	23879.6	21735.7	15451	15356.2	14777.9	28105.2	29885.8	38348.8	20417	22117.3	25116.1	28738.8	28451.7	30091.2	15417.6	19073.2	19939.4
P52948	13367.4	15188.5	13361.4	14711.9	13351.7	12834.3	17885.8	19636.4	18095.6	20731.7	22065.6	19853.1	19013.9	19617.5	20380.8	20595.2	21992.3	22230.4
P53004	15934.1	15351.7	17173.9	10183.8	11806.6	11035.7	52762.7	51786.6	51668.1	53454.1	55945.4	54741.8	49371.7	49105.5	50548.1	53080.5	56359.9	56882.4
P53007	55796.9	58905.8	58189.2	71797.8	74179.6	73106.7	56119.8	54383.3	55594.8	51449.9	50886.2	48757.9	50061	48631.9	46934.8	17279.8	20881	19842.2
P53041	13696.9	14232.3	14914.3	15642	15445.2	15161.7	14026.9	14270.5	13227	14195.2	13828.8	14338	15280.3	16380.1	15916.3	15267.7	15837.7	14841
P53365	17470.7	15551.9	12570.6	15873	15053.9	14570.7	31739.9	25096.9	33606.1	27928.9	25775.8	29632.7	33325.7	33696.7	39613.7	31374	32380.5	28765.7
P53367	24408	22928	20962.5	8628.34	15571.5	14642.5	19810.4	22341.5	21319.5	23979.2	24001.3	25548.6	22825.4	23463.5	25474.7	28148	30330.1	29537.9
P53384	14441.5	13557.2	14244.6	8022.21	10427.5	8938.29	32823.5	30392.3	31607.1	22836.9	22866.3	24578.6	32444.9	31962.9	31219.2	19866.8	24437.3	27020.6
P53396	48902	49275	49277.2	45179	45171.6	45606.1	79180.8	76689.7	77487.5	74552.4	74692.2	76750.8	80920	80521.2	79993.5	78935.4	78631.4	79892.8
P53582	7377.4	7374.67	7546.69	4923.9	4484.46	4867.83	19236.7	16472.3	18768.9	16013.1	15702.6	15413.2	18574.9	20460.5	20160.7	17704.9	17539.3	15435.5
P53597	92172.8	90353.5	92191.3	96840.4	101822	106198	69954	71790.2	72426.2	61595.4	63788.6	62713	81657.4	83284.8	80403.9	86402.9	85637.6	85022.2
P53602	30528.5	33242.8	33215.9	25545.6	24113.5	28347.6	46456.3	46027.2	48119.4	47853.6	49606.5	50796.6	45594.2	52998.8	49579.6	50491.5	49237.4	49010.1
P53609	10949.1	9773.4	8665.55	6976.67	6193.06	6900.67	32754	31042.9	31495.4	29214.1	28613.9	32936.9	33090.2	35304.8	33790.7	32809.5	32416.7	32589.1
P53611	13396.5	12184.6	12173.4	11466.4	12455.4	12059	14845	15178.5	14604.8	15412.1	15111.5	15470.5	13952.3	13491	13886.3	14269.5	14515.5	14594.2
P53618	34221.1	33783.2	35531.6	29149.4	29009.1	29308.2	52118.3	51225.1	51054.4	50283.6	50859.3	50159.2	50890.5	50302.8	50104	45802.8	46670.2	45326.3
P53621	23594.1	23738.5	23266.4	18329.6	18409.3	19129.9	42974.9	43582.9	44302.7	40109.8	41442.8	41218.5	43235.7	43787.7	42902.2	38329.1	35925.7	36669.1
P53680	42524.4	41719.6	42956	39707	41634.6	38846	73447.5	71244.3	73321.9	74442.3	76871.4	77522.1	68769.1	71169.4	71446.5	59011.2	60016.5	60735.3
P53801	69457.3	4010.54	16580.9	26097.7	131791	31617.5	14042.1	16099.8	21265.8	Filtered	8895.98	Filtered	23924.8	28006	26077.8	Filtered	6780.2	6451.43
P53816;Q96KN8;Q9UL19	8126.72	6298.35	6862.48	Filtered	6626.39	2443.61	24346.4	24580.3	26871.3	29847.9	30643	30121.8	25271.5	24033	23849.7	19065.4	20388.2	19058.3
P53985	47227.9	45568.2	46205.8	45256.9	42148.5	44840.4	36663.7	31219.9	33916.6	32035.4	29006.4	28468.5	33278.4	34091.3	31735.6	27388.8	26391	28118
P53990	35607	39181.1	38107.5	42965.8	43958.3	41592.4	28265.9	27371.6	30487.2	28737.4	28339.4	30723.3	31509.8	30901.6	30597.4	31539.5	32121.3	33140.5
P53992	22104.8	19396.1	21747.2	22186.4	25187.2	26874.5	25816.7	27851.7	26341.4	28398.4	25933.4	28032	26685.2	26811	27467.6	28642.5	28701.2	27879.1
P54105	17471.2	14239.7	13603	7529.75	8013.97	8890.85	47289.1	51394.1	50049.3	44504.4	49410	49485.3	48397	44565.7	51325.1	62716.1	63299.6	62285.4
P54107	278622	279181	284433	350023	355667	338413	163518	170261	166462	90175.1	88595.9	82887.9	145423	147446	143599	126774	127523	124799
P54108	16523.4	8418.44	10838.3	14107.3	6772.78	18509.1	12012.8	10383.6	11379.8	Filtered	1543.61	Filtered	11918.2	13867.2	3338.83	Filtered	Filtered	2279.47
P54136	41552.1	41173.7	40307.5	34013.2	35281.6	35233.5	48339.4	48407.1	48353.4	47638.6	48112	46820.3	50159.4	48018	50058.2	49872	52387.3	49536
P54252	4527.78	5358.93	5103.86	Filtered	Filtered	Filtered	12662.1	12968.5	15293.8	13780.5	13835.2	14425.3	15533.7	15495.1	18667.1	17291.4	18644.9	15759.6
P54289	15048.4	16043.5	14701.8	20551.7	20691.4	19947.8	8295.18	7737.98	8834.82	8336.4	9172	8690.32	9408.24	10093.3	10491.7	10770.8	10473.8	9413.42
P54577	29422.1	28065.4	28392.6	22180.6	22034.8	21385.4	41419.3	42014.8	42851.3	44812.3	44856.1	44764.7	46123.6	45064.8	45107.7	49016	49233.8	47112.5
P54578	27775.6	27990.2	27768	20645	21421.6	20521.2	47728.5	46938.4	48649.5	49707.2	48572	45889.1	52542.2	50563.9	52373.7	57419.4	56272.4	56837.6
P54619	11831.9	12278.9	11780.6	8378.91	8319.7	7623.62	34323.3	34503.6	35542.4	33697.9	34955.3	35031.8	33699.5	33722	34222.5	25771.7	24671.3	26640.6
P54652	267958	273110	266490	290112	268094	266197	230074	215331	227996	233342	231870	239001	232232	231108	238948	312249	309931	309265
P54709	153388	149492	147663	188999	193385	190292	88774.3	88117.9	90099.5	89305.6	90655.6	89702	93542.6	97195.5	103983	72618.1	75230.8	75299.8
P54725	26173.5	27088.4	26817.3	31930.1	38628.5	32416	17300.1	21325.6	18624.7	21032.5	16083.1	5096.79	15162.7	13914.2	14141.4	23053.4	19962	23344.8
P54727	51441.5	51030	52923.5	68542.9	65501.6	66930.9	34380.3	34732.7	34507.5	41055.4	39515.5	38142.8	35183.7	35421.4	35384.4	49654.8	51172.8	51578
P54756	36126.5	38569.6	38714.7	24162.4	25909.7	25360.6	81697.6	69236.4	64914.5	5063.31	4657.64	3369.18	74241.3	76962	77728.3	Filtered	Filtered	Filtered
P54802	13645.1	14612.2	15642.7	21461.9	19660	20862.1	8678.12	6431.07	6935.68	7688.11	9173.93	10764.9	8153.33	9112.1	9693.4	11554	13303.5	11996.2
P54803	29888.3	29857.5	31755.2	34962.3	33876.6	31659.8	24700.4	24373.2	25290	25231.6	25016	27449	25967.4	27854.8	26533.3	32689.8	34635.8	33484.1
P54819	65911.1	67110.3	69997.3	74087.3	73972.2	73418	50996.3	51738.5	50580.1	44788.2	47886.6	46684.2	55552.1	50962.4	54548.7	46932.7	54001.5	52370.8
P54826	12414.7	7806.72	9480.59	9284	16097.4	15406	5148.75	5083.23	5414.14	1829.09	Filtered	Filtered	4334.51	4172.9	4465.58	2427.7	1439.83	Filtered
P54886	16735.6	13631.4	14589.3	18768.1	17284.8	18501	17280.2	17604.4	17973.2	12905.8	14639.5	14372.4	16452.1	17020.4	16807	13399.3	12573.5	14333.5
P54920	44609.5	46502.5	44936.4	43142.9	43537.5	43044.6	50004.8	48868.2	51837.5	57079.5	57487.2	57910.1	55245	52607.8	53114.6	54424.6	55053.4	59283.2
P55010	16742.6	17144.4	17367.5	10682.4	10989.5	11356.7	26276.8	26958.1	26521.2	28792.9	30213.4	29556.4	27810.1	29706.5	26459.3	37062.7	37268.8	37490.5
P55011	26219.4	23109.2	23094.1	22497.5	24107.5	24524	25698.4	24913.3	24403.1	27487.9	30387.6	32237.3	23467.6	22820.2	24513.4	34320.3	35827.5	32446.9
P55036	53746.1	53539.3	53411.1	69995.3	76221.9	77735	45826.9	42017.7	44935.7	18866.1	17785.2	16987.6	38869.9	43985.6	45181.8	19617.5	18144.9	19041.7
P55039	13005.7	13741.7	15014	7395.59	7539.7	5341.76	39948.8	39555.2	40806.7	38428.2	40344.9	38789.9	38144.3	38462	39121.1	42135	42911	41831.2
P55060	48330.4	49544.5	49622.3	43778.9	41576.4	41112.4	56165	57074.7	54833.4	48603.7	48082.6	48900.2	58402.4	56541.9	56877.1	40285.8	39886	40623.8
P55061	50596.3	50165.3	53405.5	70812.7	62896.1	63628.9	25761.6	22719.8	27776.7	31584.5	34313.8	33849.2	13940.5	14807.7	13498.3	9293.75	9430.7	8202.47
P55064	173433	174598	173689	230796	222906	221401	103319	104995	99500.3	95361.7	95936.2	94387.5	71846.8	74612.2	70645.2	48820.7	49334.6	50674.1
P55072	138277	139252	136064	164931	163506	165214	112117	111563	110521	112326	111597	111566	100770	103516	101987	135954	133077	132721
P55084	156033	156936	155958	148223	152276	149922	133252	129586	135383	125055	123086	125036	134543	129431	132343	137793	141876	143206
P55145	116981	115346	112519	164173	166266	164265	53409.2	52979.4	51288.9	44433.8	41069	39675.9	48332	49906.4	50029.3	56099.4	56109.9	58711.1
P55157	18919.1	18252.5	19183.6	23006.5	23477.2	21902.8	12512.7	12842.7	13826.2	13258.5	13824.8	13843.4	13175	12696	12832.8	12061.6	13675.2	13618.3
P55196	10581.6	10334.7	9802.53	6262.74	6874.76	4586.21	24857.5	21982.8	23745.4	32905.6	30182.7	28237.1	28165.5	27440.6	26340.7	32226.2	30297.9	30695.2
P55209	35577.5	36814.4	36777.3	37404.4	36633	35457.5	55905.4	60114.4	59186.4	58008.9	54935.2	58266.1	51493	53563.4	50353.5	62699.7	59853	63699.9
P55210	14132.6	19055.8	17673.3	10055.2	7002.8	6869.53	40246.5	41951.5	45136.2	33280.2	31195.1	30859.3	50226.3	48873.6	46652.7	48322.4	25080.3	27103.3
P55212	7839.83	7751.09	7095.85	5257.25	4695.46	3931.09	28079.2	26476.3	29804.3	34456.1	32656.8	32976.3	34143	30173.7	30341.7	36992.2	37672.6	38431.1
P55259	32843.8	34645.1	31325.5	49786.2	35527.4	38425.6	18539.3	18397.3	18607.5	15350.1	13835.1	12654.1	23341.1	21975.5	21004.8	16497.1	13245.7	16232.8
P55263	12219.1	13536	13271.6	11539.3	9844.03	9358.93	35498.1	35752.4	34820.2	35207.8	33893.3	34200.6	33386.6	33761.8	33085.7	32560.7	38912.6	39896.8
P55268	26285.9	27294.4	25937	42496.1	39826.8	41849.1	15982.1	15594.6	15751.7	17138.4	17715.5	17314	15334.4	15924.9	15918.4	22316.1	23007.9	21805.3
P55327	26764.7	35416	33511	34127.8	36467.9	35227.1	29604.6	24695.3	27109.7	39191.3	40816.8	41214.7	31262.4	30784.5	26339.5	39235	48098.4	40366.3
P55735	25852.1	25658.7	25141.2	28927.2	29459.8	21818	40449	40171.7	37413.5	19265.1	20179.2	24303.6	45880.1	42091.6	47442.7	26167.6	32561.9	23053.1
P55769	13650.9	11928.2	11297.4	10939.4	5928.02	6976.13	17961.1	16927.4	16468.2	18218.4	12863.6	17748.1	19723.3	17837.3	16518.1	18247.1	9915.68	13494.6
P55786	51911.4	52645.2	52332.2	54549.8	53145.9	53717.8	69162.1	69218.1	69181.8	73994.2	74032.2	73601.4	75007	74097.7	71225.7	75277.7	75468.9	76376.6
P55789	17609.3	26135.6	25583.7	8003.47	9239.24	7676.46	56592.1	55133.4	55055	22641.6	18549.3	20823.5	44260.7	49032.7	50991.5	12670	8836.24	8315.01
P55795	9517.49	9787.23	7184.71	Filtered	Filtered	Filtered	27143.9	25820.6	20988.5	9280.04	Filtered	9798.44	39435.9	40850.1	37152.1	9160.3	14525.4	15590.8
P55809	133437	135458	135294	161241	170035	163274	71964.2	74418.8	74869	75602.8	72493.8	73092.8	82265.9	80224.4	82055.8	97217.9	94506	99394
P55884	28010.7	28230.3	28286.2	26554.5	27466.2	27019.4	39176.7	41214.1	39539.8	38293	37576.4	38089.6	44102.7	42150.7	42579	38929.7	39402.7	39686.5
P56134	179343	168926	182692	232432	224534	225478	153166	148220	154877	118798	117475	117412	103754	102472	102235	43650.5	43643.7	42952.3
P56180	40535.8	41703.1	41071.4	45816.8	50749.9	48795.8	38008.3	38232.2	35820.4	34233.2	31629.1	31485.3	36844.5	38460.3	38002.6	26547.1	26285.6	28306.5
P56192	52810	52373.1	50883.2	38568.4	38683.2	38782.4	66278.1	66381.6	64799.8	57395.2	56609.1	55678.4	67598.7	65901.4	66491.9	56380.5	58103	56740.1
P56377	76735.4	85319.7	79831.2	117343	118020	121532	75004.8	76633.9	80053.7	84940.4	84972.7	81787.7	71482.1	71804.8	71593.6	70652	67852.2	72715.3
P56378	30095.2	28730.8	31339.5	15232.8	17790.2	13545.2	21803.4	22805.9	21429.6	23031.4	23155.4	24015.2	39851.4	39080.5	36447.7	17510	17353	17304.6
P56381;Q5VTU8	137261	72354.3	46226.3	32302.6	136662	43219.2	89639.1	17046.5	169957	59603	216725	140577	25121.6	42489.9	69456.9	68618.7	81042.2	44165.5
P56385	238211	232318	230105	258495	232375	262822	174441	179103	190441	193126	183347	185764	205730	199752	208781	165476	169150	183652
P56537	45539.2	45730.1	45211.4	45490.9	46645.9	47550.2	83647.7	82549.9	83239.5	86608.3	86884	89500.1	83839.3	87640.8	85697	90397.7	86641.5	87481.4
P56545	7185.38	7567.11	7213.25	7025.6	6700.56	17245.9	13991	12047.4	13165.3	15630.4	13046.1	11821.2	12273.2	17282.1	11823.2	21382	16801.7	16178.7
P56556	40253	40685.2	38640.5	46059.6	45850.7	43026	35115.2	35351.6	34948.7	39344.9	40075.8	38449.3	37042.1	36289.9	37673.3	44024.2	44422.6	45027.8
P56557	100413	108211	266143	130983	152596	161417	51733.1	57441.9	51561	50895.1	50031.2	59898.6	51028.7	55410.1	43367.4	36504.8	37476.8	37961.4
P56589	11602	9792.24	10361.9	13468.9	9502.69	10959.4	15254.3	14088.3	14244	13512.6	12730.1	11422.2	12295.8	12010	11154	4528.47	5119.51	6055.56
P56597	103834	112151	114061	127509	109371	120903	81382.3	78052.1	77083.2	90086.8	92574	88233.6	90639.6	89367.1	95034.2	85941.6	87031.4	87401.8
P56730	30200.6	30852.3	30683.2	36168.3	33354.8	36291.7	24578.8	25295.5	24503.3	24322.5	20883.6	24162.9	29349.8	29645.9	28307.3	27828.2	31420.6	25518.5
P56851	72267.3	71065.7	86468.3	63807.1	61351.5	65577.1	124388	133715	117408	74793.6	67677.4	73305.2	99263.4	134281	121467	56781.6	53354.8	62288.6
P56962	6605.74	4980.97	6325.49	Filtered	3008.91	Filtered	14371.8	14523.6	11752.8	16131.9	18382.9	18698.5	12138.4	14077.3	15143.5	20823	17922.2	22519.4
P57088	54114.6	52244.8	53807.2	60031.6	55203.2	54941.8	53461.2	52239.4	51086.2	32176	36496.8	37097.4	38157.6	37645.7	36777.5	19435.8	14143.7	13680.1
P57105	202517	207407	207379	266678	272482	257887	114736	115430	115615	127744	127065	124767	101285	95054.5	95970.1	102636	104325	100590
P57678	26164.3	26195.2	25519.9	19822.8	19779	19566.8	58097.4	57703.9	57011.7	46801.5	48818.7	47692.3	54725.9	51712.2	53449.2	24146.4	23925.2	23980.5
P57721	43603.1	37898.6	39088.8	20352.4	18753.9	17692.1	85673.8	85479.5	81562	21428.1	21374.8	20235.8	98078.8	95720.3	95329.4	18147.1	21085.8	23373.4
P57735	16684.1	18493.4	16508.6	11835.8	11547.9	11239.2	29782.9	35696.3	36584.9	39652.1	40527.7	39963	30964.3	31750.8	31964.6	32551.8	34938.6	37054.8
P57737	31414.7	27930.5	28908.3	25508.6	29404.6	22410.8	46490.3	45841.9	45445.1	48732.8	44820.2	47729.2	36724.4	41748.3	36637.1	35351.9	49240.5	31399.4
P57740	16649.5	17557.1	15926	18700.3	17670	17999.1	14980.9	16084.3	15346.9	17583.9	17825.8	16886.3	16509.5	15687.8	15722.8	18099.9	17281.7	17537.8
P57764	15938.8	11195.6	15999	6524.51	12160.7	10331.8	38129.3	32585.5	33226.6	40291.7	38090.1	40665.6	38049.7	40186.8	37675.7	42219.3	44637.8	36587.7
P57772	17661.6	18108.6	16589.1	13499.7	12697.8	12321.2	36803.9	36914.5	36665.2	34918	36098.1	33512.8	35629.7	35369.6	36454.2	32584.5	32416.1	32900.1
P58005	1376.39	Filtered	Filtered	3502.06	Filtered	Filtered	21150.1	22428.8	19756.4	19050.3	20557.2	20848.9	20892.8	21772.9	19276.9	7748.39	5417.89	7961.74
P58340	25310.7	27209.7	24990.5	18466.5	22746.7	21005.2	85626.6	85390.5	85552.5	101791	107443	104748	102799	98197	96216.5	109484	132964	127100
P58499	23626.2	25123.4	24180.5	25144.1	26491.1	28070.4	26420.7	23870.3	24979.6	24548	24614	22894.6	22274.8	23043.9	20981.8	28659.8	31595.6	30354.2
P58546	17777.5	18682.4	21842.3	10946.7	16858.5	11517.5	32164	38584.8	40052.6	23737.9	16022.5	16869.7	29935.8	34546.2	32443.2	18141.9	19586.6	14517.3
P58557	10543.6	10605.2	9941.11	8853.9	8617.01	8641.13	13853	10482.9	11829.2	11688.1	12911.2	11780.6	12345.1	12609.8	10830	13738.4	11368	11035.6
P59282	18211.4	19444.4	14790	20103.4	22365.5	19316.6	17180	17059	18512.6	14617.4	15228.6	12375.9	18279.6	19245.4	20418.6	15460.3	23063.7	26012.8
P59665;P59666	535948	485272	498679	516841	504868	488969	528226	665349	563494	257310	253827	215123	527800	422568	595366	126692	78965.1	126020
P59910	96335.4	95334.2	97303.4	118246	118941	119814	64374.7	64510.3	65554.2	61548.7	61705.4	58379.1	58418	55629.8	56501.7	70070.4	67734.4	72570.2
P59998	118123	115488	121365	138814	135758	139918	169732	176920	173605	201912	198232	197942	163587	172935	170560	184190	188631	187291
P60033	70225.5	72890.1	76301.7	93133.5	92667.9	91115.4	35668.5	35029.2	35599.6	35670.9	37692.7	34653.8	24611.1	29312.3	26231.9	24448	22980.4	28613.6
P60059	87902.9	88500.4	91423	100217	104352	102364	60238.4	54040.1	55221.3	62290	68102.8	56462.5	83321.2	84932.3	87473.8	31857.5	29949.3	32440
P60174	302365	293152	295835	300337	285494	289065	446303	429010	435756	390356	369118	352780	382940	402150	392335	405569	371384	385667
P60228	25291.3	24721.2	25114.1	20891.1	21248.2	19897.5	44451.3	46157.9	45613.5	48863.4	47199.8	45234.2	46001.5	44933	44813.7	44173.3	42932.9	40977.4
P60468	27637.9	28157.2	26286.1	45894.4	42974.2	47645.5	45678.2	44116.2	48375	49578	43695.3	43982.6	72387.7	63391.5	65763.6	32282.2	30080.3	32114.8
P60484	12761	12156	13476.9	5922.47	7755.52	9197.7	28336.7	33289.5	31742.3	12243.5	15110	13012	24892.4	24578.8	28950.8	8639.18	10059.4	5864.61
P60510	19366.2	19857	18227.4	18508	18774.8	17386.1	37766.8	36376.2	37953.3	33465.6	31586.2	35918	36854.5	36471.5	35509	24235.6	28271	26702.2
P60602	54194.6	61393.6	61988.1	55288.3	65306.5	66644	38579.3	44440.6	45007.4	35789.2	37425.8	38897	41424.8	38140.9	38324.7	22108.4	22166.1	25925.8
P60660	69408	64041.9	60857.4	49106.1	63117.8	48219.1	101306	89755.3	93374.7	79855	82580.8	70521	91997.8	85044	78526.7	99179.8	87765	79315.5
P60673	125087	120345	123709	146184	151210	159359	140078	134599	142796	143044	135365	133146	143370	148544	142467	164994	155853	151685
P60709	323219	324989	334825	277217	274511	272932	475650	468858	480136	420084	427422	420549	470736	468080	480210	461632	477568	461538
P60842	43185.9	42944.2	43579.1	22166.1	22153.5	22062.9	120611	120746	121503	115949	114753	116347	126037	123344	124409	121430	121146	119019
P60866	99080.9	89209.2	92177.4	85326.6	91571.9	87610.2	130002	127113	132151	108548	106600	108844	79057.2	75730.1	84172.4	44786.4	45122.9	45537.3
P60891	31862.2	34653.1	31004.3	31102.9	31992	29433.2	44019.3	41648.8	42335.7	29714.9	34691	34287.9	41477.3	39762.5	38406.4	39168.4	31489.4	32563.1
P60900	100701	98261.7	98370.1	136338	140544	138486	61422.1	60225.5	61884.7	53423.1	54089.6	52653.5	50269.3	50316.3	53078.2	63261.8	61732.9	58257.3
P60903	189980	194456	200975	233472	236820	232014	187344	171999	182434	161308	174414	164946	163591	156733	157928	157196	159431	175572
P60953	44764.8	43356.9	40673.5	37269.6	33820	38870	77901.8	51811.1	67362.9	30776.6	25944.5	39697.4	85585.2	81574.5	83832.5	23471.1	23676.1	25612.7
P60981	56154.9	59814.1	49539.3	29949.9	34421.9	28982.8	141528	146721	122265	62645.5	59407.9	62706.5	162037	161083	171755	48086.4	51700.4	49749.5
P61006	31567.5	26764.3	27767.8	21519.9	20487.2	22353.5	39152.1	40882.8	40728.9	33546.4	31979.9	34507.7	38695.3	42433.2	39744.7	32815.7	34115.9	33322.7
P61009	162924	162060	153009	170754	175957	181978	107908	105399	105240	100156	107099	102150	98654	108939	107773	73895.1	68631	72381.3
P61011	12241.9	11212	12528.3	10474.7	11458.7	10318.1	15102.1	14844.7	14732.4	17194.2	16949.8	16694	17092.7	14933.9	15568	16650.9	18022.3	16285.9
P61018	36929	38745.7	39512	37809	37085.7	36433.6	43286.2	45146.7	45218.3	47963.8	46642.9	47203.1	45090.5	41620.3	40472	47235.1	38725	37817.2
P61019	329758	318814	317913	371592	373238	371786	266816	275492	272727	260843	258830	254877	235242	222695	224714	221658	222087	228906
P61020	15621.7	15901.1	16744.3	13375.9	10381	12601.4	36095.3	23210.2	34729.3	25546.2	20839.5	20360.9	16461.2	16140.9	16950.1	12333.3	15775.8	13070.8
P61026	38079.1	38525	40420.9	33018.8	33599.6	33224	58298.5	55962.3	55806	60932.4	60015.7	57838.6	51670.9	53012.1	53284.3	42510	41341.1	41035.2
P61077;P62837	91695.3	92584.9	85251.9	75710.9	73625.2	72900.6	175643	188723	186476	140324	135739	131801	178926	167734	175101	114272	91527.7	94834.3
P61081	59558.5	63287.2	63579.6	55416.4	57824.2	55310.3	93011	96720.5	86316.9	78936.6	76633.9	59194.4	85188.8	90293.5	76753.4	60111.6	67017.4	54911.2
P61086	27282.1	30066.9	30167.1	25402.6	23981	21298.4	66429.7	66345.9	64021	75651.6	75727	72993.5	68559.7	69335.1	70394.8	87081.6	83473.6	88435.4
P61088	40402.5	40434.7	49859.4	41461.6	42233.6	41358.9	91516.2	84939.7	93088.3	79755.6	79443.7	71414.5	85430.2	90728.4	96942.2	81808.5	91427.4	80140.1
P61106	67814.4	67636.8	68597.9	61111.3	62621.3	60882.3	66854.7	66694.2	69958.2	66879.5	68771.8	67201.1	69597.6	73477.6	71146.4	62436.1	65031.5	65643.6
P61158	35159	35115	35144.7	30551.7	31800.4	31913.8	45023.4	45335.6	43683.4	39490.5	40241.5	40341.6	47900.4	48885.1	48870.4	46945.2	48734.8	47987.5
P61160	32952.9	34249.2	33777.6	24149	26425	25457.1	58642.1	59781.1	60851.8	55871.4	56405.7	54615.7	70604.5	67040.8	66792.6	61060.9	61951	60272.9
P61163	52142.6	49267.9	52220.9	52329.1	56966	58597.6	42382.3	42002	41526.2	54085.7	54040.4	53402.2	50065	44481.3	49977.4	57262.7	58938.5	57502.7
P61165	5985.53	7552.35	7001.19	6203.79	5319.19	4004.29	114244	113942	106401	140684	135322	134622	164155	174772	168394	74909.9	77541.2	74761.1
P61201	20664.3	20606.7	20497.5	14885.5	14004.9	13421.1	29124.2	29153.4	29870	30491.9	29733.7	31006.4	30959.5	30197.1	30877	29798.1	29101.9	29026.3
P61204;P84077	185106	194906	179936	137818	139183	138002	243818	240297	239047	224732	229666	231336	223923	231599	227074	228672	224285	213643
P61221	16469.5	17029	16320.4	11070.7	11452.8	11289.8	28802.8	28945	28667.6	31549.4	30342.6	29726.6	29950.1	29308.4	28949.3	33606.9	35465.7	34430.1
P61224	29279.3	32536.4	29504.7	21637.6	18032.4	22114.8	57387.2	56579.9	59568.5	47634.9	50991.6	50617.9	59330.7	60064.5	55627.8	55439.2	50691.5	53653.4
P61225	44739.1	49564.6	46589.8	51677.5	55646.1	52995.5	42599.3	39936.7	40026.3	42580.1	40098.4	45183	34265.9	33353.1	33353.3	36265.4	36193.5	35504.1
P61247	68634.3	70460.3	68305.4	50422.9	55333	56144.9	98693.3	94913.8	98609	93332.8	91417.9	88136.3	73659.4	73437.5	77602.1	63383.6	67506.1	57132.8
P61289	18201.6	16492.1	15682.1	15185.5	15533	14001.4	15966.4	14598.6	15741.2	22346.1	18415.4	22263.5	9018.01	8894.83	9885.42	15375.2	16209.3	13040
P61313	75565.1	67123.1	73134.4	58556	56030.5	57295.4	122429	120439	119744	91181.3	100367	95398.7	80923.1	71359.7	76980.7	72028.1	71515	60983.1
P61353	94543.7	97614.7	96992.1	77229	75499.7	73454.8	150793	147624	150995	156088	159493	157915	24143.1	22870.1	23122.1	28808.4	25967.4	25999.4
P61421	30481	30495.6	29653.5	28283.7	27320.5	26637	30018.3	28706.8	30174.8	29699.8	27309.6	26962.4	29499.5	29856.1	30685	31472.7	29826.1	30957.1
P61457	35540.3	36144.1	36059	38613.7	41023.2	40586.7	28276.1	28718.8	29195.4	32438.5	29530.9	31904.3	36302.3	33034	35493.3	43358.7	40396.1	37384.2
P61513	21530.7	20501.1	20619.4	15945	15609	16541	44090.4	42623.3	51382.8	21202	27021.2	31705.6	11275.5	11791.3	12770.4	1159.7	7690.69	6502.59
P61586	39572.5	38569.3	36087.2	24242.5	24442.7	20208.8	99351.7	104013	102370	44322.3	37143.1	40788.2	98881.9	96512.3	104283	15377.1	8217.29	11818.8
P61601	8336.8	10023.9	11539.1	12387.2	11562.4	11345.2	5634.61	6722.33	5684.5	6914.96	6142.75	8330.5	9021.94	6528.9	7490.29	8681.13	6796.5	6640.52
P61604	294255	293012	298166	375711	374943	365142	180149	175775	177005	171448	173298	181989	188526	190761	190196	269885	259884	251332
P61619	43370.4	40162.1	39136.4	38478.6	43166.4	38163.8	41972	35245.4	37719.9	38082.5	35080.5	39027.5	36620.6	31355.6	36247.8	15428.9	12975.6	12955.8
P61626	57125	62624.6	57026.9	66395.5	70920.7	73531.4	44824.7	49280	45168.2	27813.1	31900.2	32978.9	35699.9	42517	34464.6	37902.8	27149	28932.2
P61758	26795.6	24682.9	26609.7	27581.8	28509.1	29626.7	24782.4	25139.5	23344.6	27998.4	26216.6	30462	27734.6	26919.9	26193.2	38266.4	39076.4	40129.8
P61769	658570	759173	530867	601635	618918	770513	767491	736004	771414	602600	859826	713699	720042	601641	640973	614155	659253	566678
P61803	182108	191980	180820	196239	208926	203532	159156	157651	158526	150089	153567	154131	141124	142607	152691	65802.2	72466.6	73358.9
P61916	191619	190444	191299	250812	248923	245323	95946.2	92778.2	90502.4	40277.8	33273.3	35900.8	97993.8	92660.6	93678.7	28260.6	31396.6	34149.3
P61923	58661.2	54063.8	59202.9	59332	53532.3	65476.8	52544.4	52906.4	51931.9	58376.5	53487.9	61009.1	49447.6	49206.5	49201	63363.9	65234.3	65260.2
P61960	47418.8	44549.3	49830.3	50250.8	47775.3	45218	68853.6	65763.6	74301.5	53594.4	58559.5	63039	61383.6	54212.2	59210.9	73735.3	77948.9	75630
P61962	30210.1	31933	29790.5	28161.5	31272.7	31939.3	35182.9	34858.1	35542.4	29391.3	27703.3	28715.3	36749.4	37375.6	36228.6	35112.1	37456.6	34759.3
P61964	11638.2	8663.74	9507.4	10396.1	11992.1	9206.79	6622.46	6811.69	7819.77	6179.3	5196.7	1630.4	7233.33	6887.26	10770.7	6159.23	8936.34	8586.44
P61966	21848.2	19758.1	19171.2	20086	18888.4	19287.8	36301.9	36092.2	36478.6	38893.8	40670.1	38926.1	34550.3	35747.4	33539.2	37163.4	39177.7	35416.2
P61970	39037.4	37374.2	38556.2	36820.5	39110.9	40392.1	62755.5	56590	60171.6	35199.8	35959.8	38239.8	57598.8	56086.5	59411.6	39978.6	39733.6	40522.8
P61978	36007.8	40885.4	40230.2	25529.8	26369	25300.2	73825.9	71478.2	76122.6	68590.6	64730.6	67613.4	76108.1	78670.9	78600.5	91952.6	91968	98454.1
P61981	46533.9	45286	47982.9	34067.8	38097	39614.4	107502	108843	97495.3	137869	123205	108133	140664	129155	136230	190594	147155	160587
P62070	Filtered	Filtered	NaN	Filtered	Filtered	Filtered	14031.7	9323.36	8697.29	11372.9	13199.7	13170.7	17069.2	15671.5	2154.69	17596.8	12545.8	13623.6
P62072	33018.6	36195.3	35649.4	49933.9	50011.1	48523.7	27643.3	24797.7	25576.9	25599.5	23401.1	25982.5	23986.3	23072.3	25460.2	16273.6	26768.6	33684.1
P62081	51853.8	50783.4	56544	51411.1	49549.8	56268.3	71493.1	69067.9	69626.2	70185.2	69424.9	72977.7	52599.2	48288.9	52125.7	58885.8	66152.4	61493.2
P62136	15915.1	16414.7	16645.6	17829.5	18516.6	18392.2	30451.8	32315.6	31100.6	29650.3	28345.5	29248.8	29393.7	29279.4	29707.4	28839	29391.4	30398.2
P62140	86225	70552.5	70880.5	75786.4	64427.7	76088.9	138942	129344	128168	119488	130443	108871	136718	135915	132331	119221	118976	99485.1
P62191	58241.6	63063.1	57860.5	55749.2	55298.6	51454.1	64272.6	69020.2	66380.9	73676.7	78397.4	78046.9	69486.8	68836.9	71975	81577.7	87385.5	84289
P62195	38273.1	37976.3	38477.2	33764.9	34803.5	35035	49616.1	52022.5	52479.1	61397.3	57372.9	59172.9	53456.6	54733.1	51224	69479.8	69090.4	68284.9
P62241	65877	70260.6	66980.8	51948	53549.6	53389.2	112966	114314	109494	121529	120818	119275	55708.8	55534	61741.3	74274	70577.2	71367.3
P62244	50016.9	49741.3	51609.5	40545.2	34028.9	39746.8	82006.6	80590.5	82796.9	69417.4	68244.4	67345.5	80449.4	80468.6	76935.6	70834.4	67590.3	70767.5
P62249	104512	100163	106459	78269.8	79450.6	78897.5	138263	145724	141721	108247	109263	112713	114391	118398	115468	107337	104202	98723.9
P62253	6425.8	7706.7	5100.94	4943.49	6062.06	4309.28	15569.3	13917.4	12235.6	11626.9	13418.5	13856.7	17076.9	14081.3	15186.5	18086.6	18638.2	18977.7
P62256	16834.7	13906.1	11651.2	14979.3	12892.5	15156.3	15545.8	18285.5	17407.8	16854.8	17759.2	21503.5	14960.5	15444.8	17509.2	21272.3	22112.9	21515.9
P62258	63119.6	61357.8	61909.6	70299.7	66190.5	67951.2	80536.8	79633.6	79981.2	84886.6	79362.9	81123.1	78707.9	78678.4	84177.3	102537	98862.6	98281.2
P62263	52086.7	55787.5	56374.5	36731.8	35775.8	41633.9	80822.7	78784.7	79392.9	76661.2	76339	73052.3	72843.2	76913.8	73858.5	76648.2	76285.5	74679.1
P62266	24323.5	33261.7	23109	14996.9	14990.4	13286.1	37918.2	36934.3	32855	54924.9	52131.4	45878.9	22912.9	30722.4	20405.3	25803.4	35145.9	26574.7
P62269	48116.8	47207.7	50693.3	38018.4	39305.1	41054	72576.5	72010	73068	68961.4	67359.6	66452.5	47994.5	52451.6	46469.8	50278.3	53763.4	54575.9
P62273	10672.9	7385.1	8146.6	6450.51	6022.13	6287.09	15897.5	15531.5	15605.1	8180.79	11665.2	9860.32	6359.24	8194.48	8319.74	5025.96	7208.57	5805.4
P62277	189643	170677	172886	172552	187027	184145	186853	184409	192745	194490	179347	180996	114744	110564	110448	124187	113881	116963
P62280	72419.1	71527.3	72841.5	54455.6	52834	53554.2	114379	107523	112046	92207.9	97789.3	90044.8	59092.2	61841.5	56477.2	44301.8	48366.6	40536.1
P62304	37146.3	39137.1	39002.9	36374.2	34047.6	36747.4	24653	27335.6	27106	29237.9	25844.4	25771.3	17374	21562.6	21385.4	32613.1	33978.6	33460.6
P62306	13233.5	13705.5	13463.5	12955	11300.9	9960.73	11781.2	11128.6	11086.8	10280.7	9742.57	12013	13083.7	13295.5	12333.4	8997.21	13287.6	9777.11
P62310	32621.9	32135.8	31366.1	41266.6	39430.1	40378.2	29727.2	28937.7	29503.3	35976.9	36159	38370.7	31709.2	30129.7	32236.9	49090.3	48195.9	47565.9
P62312	27494.2	27905.1	27715.1	28448.5	25147.8	24764.7	49992.9	48186.5	46184.3	46646.9	48950.2	47867.3	47254.3	45978.5	47481.3	53025.7	53503	50638.7
P62314	26205.6	24869.3	21762.1	23564	22694.2	23746.7	36516.4	39000.4	28212.4	29230.7	30498.3	27423.6	20715.7	19571.6	16674.8	20255.2	21499.5	21314.6
P62316	25210	22671.6	25622.7	25771.8	20755.4	19561.3	18013.6	30397.7	19372.8	13476.5	16429	20164.4	17329.4	16412.3	16318.2	9906.32	15983.3	12924.6
P62318	56046.9	52057.7	46546.8	46330.8	44319.5	48179.4	65352.6	57684.9	65483.1	57934.9	51303.5	56220.8	63041.4	60499.8	66989.8	68155	68753.1	67079.7
P62330	34866.7	35165.5	35089.9	26539.7	25965.9	24277.9	52198.7	55103.5	52038.9	48071.7	46537.5	48944.8	50934.3	52613	49837.1	48811.6	47908.1	43401.9
P62333	31492.7	31905	32020.6	22026.2	23124.5	23763.6	44862.5	46277.6	45258.6	45544.8	45191	45468.5	47929.5	49320.7	46457.3	50117.4	50188.8	49729.7
P62341	39792	41148.2	38595.5	37897.8	35076.1	29463.9	27108.7	23189.9	20974.2	32482	28389	27484.3	12610.8	10129.1	11243.2	10527.1	10365.5	8764.32
P62424	62614.4	62598.1	65344.5	54195.1	59604.5	55326	64631.7	65808.5	67668	56118.2	54034.2	60372.1	31965.5	32347.8	30298	30219.2	29487.6	30034.7
P62495	31348.2	30163.8	31152.5	29013.7	31262	30485	37645.3	38285.6	38872.2	40535.2	40552.4	39992.9	38619	39236.8	38980.8	44494.5	43453.6	43959.3
P62633	5712.02	5176.2	6192.37	3404.19	3913.61	2847.8	12513.3	13939.2	13742.5	11553.5	12164.3	12312.7	17839.5	17568.7	17568.2	4249.79	5697.86	6297.9
P62699	7476.49	6819.3	Filtered	8205.76	Filtered	5933.56	17764	19912.7	15995.6	21175.6	15297.7	12274.3	15008.1	17743.2	17956.5	23605.7	21817.5	18351.9
P62701	59794.1	59727.7	61945.3	45079.1	39469.4	41956.1	103274	99587.9	99832.5	95045.5	92122.1	93585.2	89731.8	94586.3	95901.3	76171.4	80139.3	75453.7
P62714	32219	35204.8	32739.2	26653.3	27809.3	24054.3	68986.5	69730.3	68224.2	36291.5	28520.8	31406	74714	70059.1	73342.6	16241	19887.1	16248.2
P62736;P63267	140500	148236	142398	100325	84748.4	81659.9	282847	282829	264771	224917	225587	219462	191023	187062	189790	165272	179630	185456
P62750	42908.2	43320.2	43519.2	38158.6	34067.9	35897.7	51503.8	51159.4	51565.5	55047	56501.3	59724.5	35111.2	35862.3	35585	48679.6	52404.3	52343.5
P62753	78098.9	75274.7	86962.9	54773.6	58688.1	60392.5	172292	163112	170691	156949	146021	158824	75707.9	87377.8	80991	89981.4	111080	110116
P62805	226040	211100	206041	190355	192540	183056	308430	313747	329020	303047	282362	294193	106679	101741	109196	109852	112297	109382
P62820	21586.5	18400.2	20335	15169.3	15553.7	12661.2	21666.5	22196.6	25168.3	27687.7	31101.3	30811.4	24229.9	23097.4	19918	25402	23943.5	22353.8
P62826	95448.6	96388.1	97234.4	76423.5	77076.7	77103.9	133860	136255	138461	128604	130800	131584	141093	143646	147357	148935	150083	153593
P62829	48538.6	47782.5	48016.9	31233.4	31092.6	31324.6	83879	83874.5	84444.6	73669.3	71493.4	73829.4	43134.1	45495	45917.1	51960	52415.8	51078.8
P62834	12319	11565	12299.7	8045.23	11643.9	7223.82	20572.5	23565.2	20355.1	13953.5	18868.8	14396.2	21886	20947.9	20873.1	16731	21565.2	18032.3
P62841	50534.6	48903.2	48643.4	38898.4	32168.2	34359.6	45122.9	41980.7	44037.3	48766.7	44972.5	45021	25314.5	21444.7	19087.1	23162	13541.3	15299.6
P62847	34549.5	35958.8	33869.3	17886.8	22931.5	22765.9	83408.5	78224.6	80342.4	107087	105581	106501	34725.7	36732	35642.4	52139.4	47427.5	47403.1
P62851	95951.8	95984.4	94946.5	108836	105907	106182	81407.6	81027.8	86251.5	89070.4	89180.1	90977.1	24194	21612	24850	32611.5	32311.7	31979.2
P62854	103503	96045.1	88298.9	67742.4	64579.9	62717	181936	181607	181605	214786	209931	208602	118222	117036	122324	124615	130076	130403
P62857	11459.1	17694.3	23159.5	13644.4	20479.2	10091.4	41166.8	80245.1	35007	69316.4	99110.9	95626.9	41940.6	65961.1	63499.4	21979.4	30360.8	23261.6
P62873	29500	28054.1	26856.3	30048.3	28876.4	26865.9	37877.4	37696.7	37103.9	23478.3	25043.1	22586	37126.1	37246.5	35755.8	11799.8	18406.5	12634.5
P62875	4883.74	5050.62	Filtered	Filtered	Filtered	Filtered	7889.17	7624.29	7840.08	Filtered	Filtered	Filtered	7248.52	8155.99	7336.44	7923.66	Filtered	Filtered
P62877	91466.2	88469	88899	84967.7	88634	72468.5	67561.2	65824.2	63995.5	44332.3	41555.1	44063.1	66079	68982.9	72930.5	56720.6	65401.9	67795.7
P62879	45930.3	42311.6	42140.8	33632.9	32640.7	33583.5	77577	81091.8	78136.9	58410.9	59315.2	60898.3	86153.7	83893.4	87917.9	63372.4	65018.1	68842.9
P62888	80611.5	76785.9	81200.4	85468.3	78983.4	90210.1	89480.6	89731	85516.3	60876.4	57177.9	54159.7	69594.3	73435.8	67473.6	33717	39877.2	36888
P62899	22216.3	22657.5	22752.4	13673.9	16314.5	15875.2	41035.8	38734.1	41884.6	46854.7	51009.9	46233	24037.7	23352.4	20365.8	31184.1	34777.3	33838
P62906	69415.7	72632.4	69979.4	57578.3	55639.1	52457.5	60022.9	54981.5	59450.4	49435.1	48126.2	52277.6	41749.2	41412.7	43463.8	38814.4	42183.6	37651.5
P62910	64292.4	60252.6	62231.2	44725.8	42123.9	44982.2	88544.9	102613	98844.1	59022	65010.9	63842.3	43774.1	41092.2	48522.3	30320.1	21553.4	42432.5
P62913	100461	98371.3	96496.4	90787.7	90669.9	88753.6	134465	138979	136056	138192	140288	143410	119398	119764	122542	122174	128448	126892
P62917	36922.9	37230.1	38552.6	30194.4	29409.2	29085.8	62976.4	63309.1	63016.7	72858.8	67141.6	68639.1	28505.9	27355.2	31547.9	31827	30960.6	30017.5
P62937	31779.8	33780	33780	18671.1	17576.3	17924.6	121025	116625	119811	104895	110833	103859	125625	127851	121847	88410.4	94218.5	95245
P62942	33517.9	28391.6	35375.5	19305.6	14696	16976.7	47415.3	51118.7	51674.6	61166.3	56619.7	55579.5	54407.7	59614.7	65361.6	91401.4	85433.2	79537.9
P62979	203750	201853	202199	246203	244277	250780	170976	170187	163345	141885	150317	147617	147826	143586	143335	135540	142055	144530
P62995	8036.67	9916.33	10479.5	7070.4	Filtered	9609.85	16450.2	18859.7	18758.5	18858.6	18714.2	17776	19039.7	17686	16876.5	23048.1	25380.7	23734.4
P63000	68715.3	65143.5	65214.3	51933.2	57073.1	53782.8	151905	141001	139938	51747.4	53593.3	58628.1	134292	145374	145714	34736.8	33508.5	33904.5
P63010	27711.5	26507	26911.8	23277.3	26542.1	24209.4	30698.8	31300	30903	27280.2	29294.2	30186.8	33797.7	32854.8	33997.6	29470	29431.1	30897.5
P63098	45510.4	47008.4	47113.3	59691.2	54039.8	54619.8	27683.3	30460.2	29661.6	38000.4	35808	35513	36508.7	36583	36340.5	33400.9	35607.5	43065.7
P63104	79444.5	83110.1	86650.7	99189	95263.4	91138.6	125065	125406	128715	120872	115293	118726	118562	108588	120353	114849	116651	117827
P63151	21132.7	20889.4	21099.3	18815	19787.6	17987.1	42922.6	41667.5	43186.5	44413.2	43602.1	44236.9	39410.4	42050.1	39972.1	53210.5	50888.7	53644.6
P63167	589251	591424	590505	686457	705245	751375	475500	468753	453637	181484	171604	177816	342740	329492	357596	79342.4	102068	108857
P63172	86513.8	95151.9	93820.2	132164	100855	131220	62854.5	64102.7	81906.7	17816.1	13873.4	24311.9	46437	43290.7	49488.7	21243	27122.3	24469.5
P63173	40053.2	41814.4	40503.1	26896.1	25020.5	23946.4	62757.6	68622.6	68907.4	60510.6	59063.4	56765.7	40056.2	46476.9	44724.3	54809.9	52458	48762.8
P63208	114074	110266	109894	110118	111588	114554	74811.2	75697.7	74943.2	68254.1	59939.9	58010.5	81365.4	77293.9	81723.8	66700.9	77117.6	67212
P63218	15478.7	13344.5	11052.5	13873.8	12449.1	14563.9	17604.4	16821.4	13742.9	14665.5	8499.76	19116.2	23807.5	16088.8	8990.58	13929.5	5602.51	14595.6
P63220	13211.8	12896.8	13682.6	7411.48	8583.33	9112.14	19114.4	23263.7	21144.1	25737.2	24613	25681	21209.9	22012.6	22215.3	29454.6	28914.8	28162.8
P63241	72614.2	70178.6	73869.4	44249.6	47471.8	42563.4	171988	179586	176398	132862	129604	138493	154708	148969	157923	134490	139608	139787
P63244	82830.1	77375.8	77350.2	58602.8	57466.1	63112.2	125043	128553	131848	95511.7	109831	96705.8	140248	135292	135145	106419	99716.9	111955
P63261	26546.8	119133	20183.6	21472.5	82145.7	26549	110764	180532	241436	127457	214949	54729.1	76975.5	86816.2	75709	31569	22599.6	32618.9
P63279	57212.2	53297.6	54482.7	55906.6	54737.5	55258	47775.8	47689.9	45757	47169.7	49071.7	48738.7	44762.7	44545.8	43977.5	55917.1	56337.5	56170.6
P67775	54578.1	57638.4	68000.3	72209.5	69045.7	60507.8	89595	81105	88885.8	39071.7	51035.6	50635.4	28204.9	81578.4	87948.4	16796.6	15400.5	16287.3
P67812	115478	114386	111102	135352	141301	141302	99175.2	102085	100056	95816	99243.6	102236	82629.3	82593.5	85156	42456.7	41161.6	37140.9
P67870	115781	113913	110528	116990	115963	111327	86148.4	89216.1	89959.7	55755.6	56187.3	60741.5	93851.6	91165.6	114464	65402.6	58154.3	55522.4
P67936	24575	23607.1	22453.6	25923.1	24373.1	27874.2	21067.4	23065.2	22858.5	22611	25244	27833.7	20932.5	20138.2	22044.1	27568.7	28504.2	30744.1
P68036	35401.1	31299.4	28262	37687.4	35292.4	27401.2	49275.5	47363.4	45598.9	49415.7	53708.4	51612.6	50081.1	49369.8	51391.7	63162.8	61467.5	61789.9
P68104	151140	149056	148268	88051.3	84969.9	85476.7	362420	363688	371259	325169	323270	322454	360568	356532	365418	323748	350973	332116
P68363	302128	347086	322262	278120	257954	278539	510005	509928	468508	515139	501884	435096	498605	510513	499687	578060	515487	512213
P68366	41353.6	38700	38758.3	26837.1	24898.4	25176.2	113690	115244	116457	120399	122177	122702	120046	118972	116993	126929	123745	120517
P68371	564008	580959	581359	533845	524885	532874	588040	571200	599969	588672	574016	550369	631410	628733	619219	674272	673775	690328
P68400	105452	104496	101543	100961	104174	104431	103615	103093	102663	98544.1	95836.2	95991.5	95715.7	93909.1	98619.5	92004.4	90567.2	90711.2
P68402	39290.9	39325.5	38820.4	24558.6	22341.4	23975.8	93532.2	92787.9	92346.6	86780.7	84573.8	83166.8	99058.3	97867.1	100188	95943.5	101761	107408
P68431	723118	756307	683289	658362	689941	663128	1.33162e+06	1.26618e+06	1.14782e+06	1.12815e+06	1.14847e+06	1.10985e+06	469012	459392	426152	426445	412407	420262
P68871	17643.4	17443.6	17998.1	19709	19527.1	20449.5	40937.5	40704.2	42795.4	30415.8	30367.3	29091.3	37022.8	35196.3	38554.5	25336.1	24608.8	24289.1
P69905	11601.6	13100.3	14242.3	14877.6	16129.1	14185.5	32801.8	34822.6	33029	25641.7	28136.6	25191.4	34758.8	33140.5	34334.6	28868.9	28175.7	28749.4
P78318	30851.6	30287	28744.1	31022.2	27811.1	26970.7	25703.1	25136.6	25575.1	27905.2	27237.8	27061.1	26998	28466.4	26397.1	41395.1	41366.5	39802.5
P78344	21898.1	21374.7	22359.7	19090.5	19753.3	17018.6	37267	35723.3	34384.6	37355.1	36886.8	38957.8	34826.8	33768.8	34900.7	35258.4	37224.3	33111.2
P78356	5459.97	8924.08	5246.35	1903.33	5786.51	Filtered	11817.7	8064.97	11307.3	10877.7	11738.1	10603.7	10787.9	10340.3	11600.9	12480.7	10631.7	13361
P78362	16370.5	15607.1	16841.6	14601	17462.3	17389	25274	25469.1	24895.3	28186.2	29322.6	28374.1	28161.5	27773.3	28358.5	24676.7	25921.4	25677.5
P78371	101610	104067	105218	99124	97220.3	97300.4	93439.5	96943.8	96524	90656.1	90333.3	93394.9	91876.2	94234.6	91252.1	103467	107882	110957
P78383	22819	22601.8	23127.4	25274.7	25429.9	22324.2	17012.7	16931.4	17339	12388.8	11749.4	12713.1	12470.5	12473	12801.7	6995.72	6634.31	7368.23
P78406	49192.6	50219.3	48605.9	53080.3	52212.1	56652.9	41057.4	42490.2	40688	27585.3	28613.9	27053.3	35199.7	37352.2	37537.4	27931.4	33475.2	33731
P78417	17761.9	17815	19369	15639.8	13925.2	15808.5	34831.5	35928.3	34425.6	37141.3	38798.4	41764.9	41930.3	41219.8	36911.3	45944.5	46745.1	48156
P78527	15152	14838.8	15031.2	13860.3	13745.6	13688.1	14005.7	14361.9	13889.2	15125.5	13250.7	14327.8	14489.9	15609.1	15546.8	13807	13445.9	13830.1
P78537	6184.61	Filtered	5715.87	6433.19	4584.59	4711.62	10931.5	9907.14	10572.6	Filtered	Filtered	9737.73	11737.1	11470.4	12200	18172.6	13325	14502.4
P78539	40591.9	35190.1	34779.4	26591.5	26652.1	26188.6	77624.2	80825	73030.5	66594.7	70433.3	69309.4	105263	98598.8	95701.3	88271.5	84836.4	83625.1
P78540	9594.66	10167.9	8481.62	13354	13859.7	13363.3	10916.5	11179.8	10572.3	14726.4	11650.3	11903.1	11335.3	10121.4	9461.04	15171.5	15092.2	17267.8
P78560	4726.43	5066.06	5288.98	1412.04	Filtered	Filtered	17182.4	18840.7	18739.1	18482.5	18808.4	17541	20144.4	19033.2	19483.1	28174.2	28280.2	29400.4
P79483;Q30154	19419.5	18016.1	18917.5	22513	21356.9	20485.7	14578.5	9931.43	11599.8	16036.7	11445.7	8954.88	11710.5	13020.2	11123.2	14208.1	13824.6	14457
P80188	58415.4	26255	23265.3	91192.5	94794.7	95687	27142.4	23832.2	28096.5	4526.06	5933.15	6819.03	24322.1	23471	24552.2	Filtered	4978.82	Filtered
P80303	46515.3	44519.4	47224.2	44859.6	43294.7	45683.2	32476.4	33951.7	32604.5	41154	41299.8	39205.5	39953.6	41198.1	40114.3	56220.8	58722.3	60379.6
P80404	21659.9	21351.2	22038.4	32637.2	31670.6	28739.2	21948.5	19672.6	21150	8270.26	10864.6	9086.43	21993.4	21592.2	22201.5	5116.76	4396.67	3082.47
P80511	31852.9	34345.9	33497.4	36189.3	41000.1	38908.7	21494.6	23023.3	25935.7	22309.5	22355.6	22533.1	16705.7	17302.4	17647.6	18867.2	19813.8	20248.2
P80723	47716.2	48408	44633	43482.3	52819.2	41420.4	20573	22448.9	22648.3	29684	25574.9	27682.1	22434.2	19657.3	20493.5	23363.2	22732.7	25394.8
P81605	10621.4	11108	9637.08	16454.9	12466.6	12497.2	9259.27	7511.42	11289	58199.4	59198.8	51995.9	Filtered	3632.17	4378.44	11144.4	10645.8	12187.3
P82909	4952.48	3774.02	4791.87	Filtered	1883.54	2328.5	54999.5	49239.9	48119.3	50825.7	46666.6	45544.5	69883.7	70091.3	68686.2	69614.7	83350.7	78388.5
P83111	33239.7	34302.9	32870.7	41696.1	42664	44081.9	23517.6	23151.5	23193.2	19776.1	18491.1	19208.7	20445.8	21294.3	20173.7	19425.8	19606.9	17659.2
P83436	13157.4	14559.2	14300.8	12056.8	10507.4	11223	22328.5	22384.1	22939.5	19548.9	21076.7	19964	22887	24471.5	24038.8	20769.9	22520.8	20878.7
P83731	51336.1	50828.8	51147.2	35076.6	32480.3	29883.9	66348.7	71082.5	74622	45708.6	44625.6	42642.7	36110.4	38496.4	34382.7	16174.6	15284.1	18069.4
P84085	27869	27906.1	29671.3	24360.8	22134.4	23892.1	35181.4	39450.7	39359.8	33714.3	37527.3	36229.3	43071.6	42193.7	48869.9	32330	34161.8	34626.6
P84090	7219	8462.04	8473.72	4637.57	8620.13	6369.92	17794.5	16376.9	21031.5	28474.6	20785	25528.7	27392.5	23730.1	22291	35664.4	41254	29738.8
P84095	7258.04	6279.18	5514.84	5939.06	2926.41	5556.04	13841.1	15051.9	14845.7	13169.8	12142.9	11973.2	15630	14679	17343.5	9136.77	12336.7	8966.07
P84098	32151.6	32653.2	33224	21607.1	18000.3	22320.2	40198	37623.1	32932	28030.8	31461.7	27953.2	8942.75	10344.2	8557.07	9150.23	5942.49	7717.65
P84103	2343.9	4397.24	3147.62	1084.22	Filtered	Filtered	5652.75	5572.3	5200.91	6301.83	7342.69	7963.66	6280.55	7284.84	7097.2	11076.5	10502.9	10891
P84243	Filtered	333063	102359	Filtered	429800	315323	38463.2	1.30809e+06	1.46485e+06	40707.3	514184	261809	62749.4	48182.3	29558.1	148822	31936.7	8030.37
P86790;P86791	22680.1	21604.7	22992.4	20393.1	19292.6	19045	31724	30707.6	33174	34098	35992.4	35999	28770.8	33431.4	33753.9	30649.6	33365.7	32601.7
P98088	12162.8	11371.3	11958	21876.6	21657.7	22561.6	5718.63	5665.11	5770.15	7694.55	6312.13	7091.05	5947.33	6222.34	7119.42	11585.9	10765.1	10567.8
P98095	28591.9	27251.9	27708	30388.5	29502.5	27471	38686.6	38591	37904.2	37274.9	34674.8	38906.8	39896.3	37923.7	39738	40140.4	40748.4	38674.6
P98160	26490.2	30616.7	29693.3	45604.8	41747.8	47506.6	20469.5	17788.8	16583.7	17937.9	14807.1	21109.6	13380.6	15281.8	13774.6	23835.6	22808.5	24081.6
P98187	23086.3	23128.4	22809.1	19001.2	21115.3	20294	26250.1	27356.6	27662.7	28769.8	25901.6	27066.1	24977.1	23546.4	24380.4	16545.1	23734.8	22615.7
P98194	6886.83	4138.67	6630.18	8575.69	7895.49	8016.47	Filtered	5376.77	4136.78	Filtered	Filtered	Filtered	4734.41	6017.89	7260.77	Filtered	Filtered	Filtered
P99999	128173	125705	126058	177337	176131	198580	68169.4	69305.9	74763.4	62940.2	58781.1	54629.2	75269.4	71964.1	73475.3	75071.9	75742.9	73895.7
Q00059	85961.2	85807.9	83901.5	108814	108870	108157	57943.6	59037.4	59394.3	57541.2	62475.4	58367.6	20932.1	21243.1	22145.6	22943.9	22150.1	22958.7
Q00169	27063.9	26599.6	26146.6	31451.6	31468	31314.7	17656.3	19387.8	19075.6	22175.1	20480	21430.6	19691	19210	21320.8	18947	18543.7	21013.4
Q00325	133316	128125	124482	140054	151576	146868	124178	129229	127490	103987	101002	103336	94603.6	101911	93641.2	31372.4	32455.6	31680.5
Q00341	12962.5	13651.1	13584.6	7561.26	7749.47	7333.6	36125.2	36877.2	35559.7	41787.1	41582.4	42153.8	39154.8	38808.4	39806.9	49219.8	47813	47053.3
Q00535	14212.1	13587.7	15412.8	10081.2	9123.55	10980.1	28421.8	29908.9	28502.6	32525.8	31758.8	31307.5	30430.6	29007.4	30060.7	31045.6	32133	32897.3
Q00536	2698.88	3201.95	2915.6	Filtered	Filtered	Filtered	9307.01	11568	11445.9	9126.78	11096.9	Filtered	10184.2	12073.9	12281.5	11938.5	11957.9	10983
Q00577	32311.5	32332.6	31199.7	39238.5	41029.3	41203.2	32188.8	33430.8	35082.8	34383	37184.2	34986	31981.4	33492.3	33267.7	42428.1	40924.8	41229.5
Q00610	81126.5	82992.4	81200.3	87488.9	88192.2	86289.7	90230.6	90628	91574.7	82169.8	80815.9	81883.8	91861.7	88734.9	90181.2	80436.8	82663.2	82404.8
Q00653	6150.29	6083.43	5618.68	3324.23	2825.5	4406.84	11595	11524.1	13493.1	17016.5	12684.4	14418.2	9112.47	9071.57	9084.36	13363.8	12774.5	14975.4
Q00688	4471.95	5133.73	5064.11	3617.78	3567.01	3926.42	6289.55	5754.11	5108.85	5218.32	5000.59	5395.78	7158.29	7031.69	7479.78	8310.45	8382.7	8603.1
Q00765	83367	83905.1	83827.7	109330	147653	134413	43567.6	57085.8	51019.5	36872.4	35245.9	36849.7	30915.7	34288.6	35183.7	16636.6	20323.1	19056.3
Q00796	129991	128131	127611	125077	121111	122924	256541	266074	258841	217217	204457	195976	247675	263161	256714	226554	225033	217305
Q00839	63430.2	64179.1	63971	48623.2	51324.3	45706.4	65682.4	65164.6	65783	77032.3	76744.5	78855.4	67182.4	66274.1	67885.6	80480.5	77236	81533.6
Q01082	17088.6	17248.3	17428.7	20746.7	21092.6	19003	13057.8	13767.8	13473.7	14931.3	15189	13999.3	14034.2	13609.6	14190.8	16312.7	15862.6	17170.7
Q01105	26242.5	27753	29851	25674.9	33111.4	28420.7	13657.4	14530.2	14417.9	18993.1	19589.6	22010.6	19166.8	16760	16995.3	27101.2	28767.2	26495.5
Q01130;Q9BRL6	24563.6	26487.9	25121.4	19282.8	20391.6	16892.7	24139.7	26704	23485.2	27529.8	32135.8	30919.2	22176.2	22827.4	23431	34070.1	36183	37369.6
Q01415	21199.6	22823.7	21233.9	12006.2	10168.8	10279.6	69407.6	68530	65586	65364.1	66668.9	68851.6	69984.5	71651.6	72345.2	72170.5	65087.4	69138.6
Q01433	3491.51	1957.11	2291.74	2674.57	Filtered	1639.47	4846.89	2707.76	3185.64	Filtered	Filtered	Filtered	Filtered	5284.57	2308.38	Filtered	Filtered	Filtered
Q01469	95752.7	96121.9	96996.4	106291	106844	105861	99350.8	98159.7	95992.5	56719.3	56005.4	62326.5	95911.1	97058.5	100471	73931.4	85214.9	74178.5
Q01518	33311.5	31287.8	32213.9	33210.2	33118.3	33151.8	34725	32750.8	32308.4	30509.9	30259.4	31396.3	36545.7	34726.8	38613.7	35092.9	37057.8	37408.5
Q01546	24111.7	26738.2	29812.6	10305	14810.5	15703.7	38663.6	39528.2	44335.3	19672.7	18244.1	18961.8	29822	30452.3	28640.7	16820.9	20876.1	19386.9
Q01581	9441.11	9945.98	9941.44	10237.2	8537.5	7920.52	29471	28470.3	29144.9	28341	28184.4	31657.6	32607.2	34258.4	30474.1	32866.4	36091.6	34394.4
Q01804	1461.4	1778.48	1022.31	Filtered	Filtered	Filtered	4323.87	3898.3	4383.77	6436.86	2286.07	4709.14	7030.39	6155.1	4961.39	2560.11	5985	5489.93
Q01813	120773	119964	120040	108365	109292	106303	126807	124789	125254	115534	117985	114880	127829	125912	125113	113694	111593	111869
Q01968	13056.6	11723.6	11758.4	6637.38	7413.21	6398.79	27105.5	27194.7	25394.6	25875.1	27302.7	26325.6	26796	27464.3	28780.9	27990.2	26799.7	28649.2
Q02127	38901.3	38544.3	39454.9	56972	58212.5	59279.8	18586.6	18846.5	19464.7	21118.4	20821.8	19334.3	18761.4	17325.9	19096	19070.6	18550.8	18235.3
Q02153	2417.49	2678.87	2563.54	1349.94	1175.16	1226.57	5231	6327.83	5431.09	5949.31	6133.08	5470.23	4305.2	5607.55	5766.33	7011.72	7239.73	7148.02
Q02218	95427.2	95488.6	94483.5	99645.6	96420.7	96438.3	76269.3	74681.8	75501.4	74557.1	72031.5	73229.7	74282.8	73887.2	75756.3	56216.2	55179.3	56898.7
Q02241	16950.3	15748.1	13627	18587.3	17818.3	17345.9	11987.6	13131.9	9921.92	12727.8	11689.2	13192.3	10423.2	10664.8	12437.5	14441.9	14848.2	13094.4
Q02246	18179.6	14518.3	17061.6	23223.5	23466.5	22973.8	9050.76	7871.5	7184.68	12821.1	7955.39	6780.89	9039.19	8084.55	10727	12214.7	10813.7	10930.4
Q02252	23928	24340.3	24566.2	33396	32392	33194.8	29230.9	28927.7	30179.9	24945.8	25891.9	25572.3	32506.3	32234.6	32369.3	27779.8	28304.4	28416.1
Q02338	35232.7	35435.1	33286.5	38193.6	37044.2	39893.3	39139.3	39230.6	38306.4	25802.3	27387.7	29644.9	40915.8	39392.9	43612.4	28627.9	24812.7	24204
Q02383	81676.5	86613.8	87754.7	64496.8	61477.7	63232.6	112231	104679	113462	132961	138086	140844	131975	142446	138422	196904	191535	197169
Q02413	13043.4	13550.9	13758.2	17585.6	18160.2	17422.4	11521.6	10259.8	11956.4	12987.3	13749.7	13391.6	11509.9	11114.1	11394.4	11455.2	11519.7	12107.6
Q02487	38612.4	29336.8	27750.5	37757.8	32417	31017.3	33659	35099.9	35287.6	15316.7	18360.7	19342.9	34025.2	34139.7	31344.7	9050.63	19951.3	12708.5
Q02543	93350.4	95680.4	85289.9	71710.6	62469	63321.7	127004	119313	115734	84346	95166.3	76656	92502	99199.6	90958.1	53043	40532.6	53362.1
Q02750	12047.9	12172.5	12936.9	9366.19	6129.55	6848.53	39953.2	41199.1	41182	40851.8	40040.5	41477.1	42561.4	41824.4	41924.5	45425.6	42825.4	45324.7
Q02790	34178.5	33701.4	34481.5	22644.1	22759.1	22834.7	58884.9	59871.3	59096.1	60582.8	61018.4	62604.8	67753.5	65233.6	65370.4	84474.5	87124	84384.6
Q02809	17473.2	19799.7	17952.1	17902	17670.7	13576	21714.2	22037.5	22580.6	20935.3	22734.4	20681.1	23399.4	24306	24187.9	29544.7	29411.8	28370.7
Q02817	56713.5	53845.3	55543.2	69288.6	67620	68511.3	21698.3	21903.2	19727.8	8103.98	8993.46	7835.52	23541.1	23152.3	21290	13907.6	13038	19271.1
Q02818	14495.4	14555.1	12290.7	13553.5	10476.1	12144.5	15041.3	14196	13527.5	16043.4	15743	17353.6	15553.7	15520	15102.3	24417.4	22585.2	22344.3
Q02878	81920.5	78641.2	78642.2	76540.6	76060.2	75578.7	93358	95625.8	98636.2	98307.6	96975	96182.2	43293.1	45029.9	43231.5	57429.8	57181.2	58907.6
Q02952	6652.45	4717.44	Filtered	9330.98	12629.9	11829.3	Filtered	4136.22	Filtered	10409.7	7219.25	Filtered	Filtered	Filtered	Filtered	11094	11026.9	7721.75
Q02978	95694.3	93618.7	93555.9	115285	111524	112876	70088.2	75335.1	73131.4	66818.4	68698.9	69322.8	57416.2	56164.6	57208.5	30916.1	28254.8	29076.9
Q03013	94439.8	85951.8	103732	75852.4	68406.1	68133.3	156005	147027	145977	68170	59011.8	58880.9	129201	125022	136085	23973.7	25480.2	23494.2
Q03154	14652.6	16169.1	14175.1	16948.7	17992.1	19584.7	31772.9	31460.6	32952.1	32206	31646.8	29497.8	35026.8	32294.7	34557.9	47231.9	45252.8	43946.8
Q03426	14849.4	15130	14789.7	10519	10200.7	9494.9	34434.7	35495.9	34970.8	39340	36976.8	36862.7	36513.7	35930.4	37977.1	38165.6	34865	35282
Q03518	7261.46	Filtered	7948.04	Filtered	Filtered	3097.24	15430.2	14057.5	16194	17401.5	17658.7	14726.1	16005.7	16729.5	12641.2	Filtered	9988.67	Filtered
Q04206	18289	17880.2	17681.2	11191.3	10748.9	11128.9	46763.1	48287.6	49987.3	51520.9	50658.5	49691.1	48440.9	48939.4	52821.7	59833.3	64655.8	63075.8
Q04323	22932.9	24165.2	22354.8	13369	12552.6	17125.5	47451.8	48031.5	46656.3	60774.2	62113.8	62217.2	48708.9	47714.9	47386.1	71103.6	77491.4	71940.8
Q04446	8860.86	7709.74	5826.8	6075.43	5003.89	4203.28	25464.1	24222.4	24081.9	24790.5	22723.4	23436.3	26593.9	27299.8	28159.8	24769.3	29474.2	25691.8
Q04609	57368	56363.4	55644.6	66503.1	63544.3	65055.9	37583.9	37061.4	36863.1	36574	37302.2	38492.7	40667.9	39947.5	39752.1	39777.7	39464.2	40153.7
Q04637	24491.3	22693.9	24646.5	21004.7	20044	20567.2	35337.2	34469.3	35379.7	35185.5	35151.3	35505.7	36745.1	35812.8	36538.8	35646.8	37518.3	34652.2
Q04695	33909.3	32929.6	34402.8	25684.3	26678.9	30843.6	51306.1	57624.4	54169.7	45533	55352.3	56850.3	27479.5	40776.9	41478.8	41211.7	39227.7	37336.7
Q04727	20068.4	18600.1	20845	22308.1	24633.3	25576.5	19181.6	19117.7	20111.1	14851	12965.3	14403.1	17524.1	16992.9	18485.9	20381.2	17810.3	20054.2
Q04760	72396.5	66274.8	67335.5	59735.1	57148.8	55308.2	141052	136708	141584	110967	112308	107207	159312	149861	145626	156507	149939	154050
Q04837	297880	301015	300690	407712	396540	400599	167266	161515	165684	164342	166272	169924	153108	161984	152012	224150	222718	232180
Q04917	23421	22190.8	22035.5	19595.1	21612.9	17534.5	49895.3	45374.5	51649.2	53713	56803.5	55959.6	57252.1	54806.6	53882.8	62921.1	64591.8	63740.7
Q05084	8452.24	8210.08	8165.77	6640.77	6098.42	5869.43	18303.5	17710.2	18425.5	16448.5	17582	18082.9	17653.5	18418.4	18052.9	18267.2	18565	19063.7
Q05086	16727.1	19662.6	18857.4	16597.5	16668.7	17685.5	20742.2	21683.5	21229.3	26681.7	26634.2	26054.1	22920.2	22470.9	24105.7	27446.3	30184.8	28674.9
Q05209	5993.62	6588.7	7946.06	Filtered	Filtered	4320.29	14713.4	11584.5	5356.51	17208.7	15582	17869.8	14884.8	10849.1	12409.2	17112	16831	18338.8
Q05469	24853.2	25095.5	24904.7	18556.7	17177.4	16742	36755.1	38590.7	37515.1	30928.3	30519	29886.9	33764.5	33899.1	34887.6	25082.1	27058	26009.7
Q05513	3383.13	5569.55	5473.55	1777.44	2059.43	Filtered	18558.7	15864.4	19675.8	22316.4	20608.6	19504.6	15784.4	19017	14440.8	18080.3	18891.3	17471.5
Q05639	17300.6	17394.9	16826.5	8684.49	7577.92	7700.31	60318.4	55883.8	56982.8	50979.6	56417.7	54226.6	60149.9	61481.1	60356.9	75499.2	72886.3	73172.9
Q05655	14273	14309.7	13677.3	8977.13	7876.85	7811.03	38913.6	38230.3	39143.6	36854.4	35888.5	37882.4	39729.6	39469.8	39992.2	39694	38969.2	38134.3
Q05823	6985.56	3072.25	5885.36	1144.41	4651.8	Filtered	15216.8	12326.6	12753.9	18901.7	19397.5	20209.7	14457	13573.8	14689.4	17591.1	16985.6	17591.1
Q06124	4041.53	4174.18	4049.03	4494.92	4262.35	3507.67	10080.9	11157.7	10253.3	9211.5	8862.54	7042.05	10446.9	11167.1	10430	9448.84	13407.8	9693.25
Q06136	20574.1	20422.1	20179	22711.3	22138.9	24105.6	12437	12774.3	12440.7	8867.65	10817.3	10750.4	9319.41	11563.3	9449.3	4981.66	4481.86	3878.15
Q06203	14189.8	13393	13647.4	14540.2	15249.8	16293.4	17727.9	19697.5	17752.7	20245	21440.3	21206.9	18878.1	17866.3	19083.2	22881.6	23140.5	21211.8
Q06210	45308.4	45637.9	45321.7	35168.9	34184.2	35707.3	69928.4	67307.9	69945.4	64084.8	64643.7	64662.5	72926.7	71218.7	70949.2	64935	66292.1	68239.3
Q06278	19312.5	19226.8	19273.9	19023.4	18835.6	18853.9	24887.1	26314.2	24926.2	24955.6	24626.1	25577.2	27335.3	26222.6	27289.5	27151.9	27980.3	27638.2
Q06323	42575	44070.3	42277.1	52241.6	47405.3	49847.3	37445.3	35218.2	37325.6	37078.5	38813.1	38010	41737.4	40857.9	41295.7	42879.4	40425.2	46818.6
Q06481	44785.8	38637	43180.7	63284.9	65134.2	64476.9	31256.4	35077.2	32969.5	4983.33	5986.52	7007.66	37025.2	38879.1	32552.8	1903.17	1795.89	2754.07
Q06830	192303	193541	190110	217782	225195	217954	219806	226814	223732	204151	209437	204005	224120	217940	222210	238437	239713	232969
Q07020	107561	101433	102022	88404.9	93558.3	93796.2	127319	145388	129126	122517	119928	126189	78784.8	73205	81471.1	56311.7	62159	63049.1
Q07021	373754	369461	372058	541189	514265	500067	195064	198036	186577	209165	207410	208237	187873	182530	185152	247703	245938	248705
Q07065	27188.1	27147	26343.4	26155.1	25718.9	26866.6	24820.4	26506.2	26323.3	29832.2	30507.7	33123.7	24367.5	25474.1	23861.4	21285.5	21179.7	21357.3
Q07157	5456.17	5355.19	5319.52	4980.28	5524.62	4950.93	12275.8	12616.8	13024.1	15930.2	16264.8	17446.8	14457.1	14388.7	14049.5	22150.7	21421.1	23461.8
Q075Z2	38373.8	36827	37493.7	48975	46141	41077.2	21503.7	18154.7	21091.4	16121.4	15021.1	14133.7	25124.5	26915.7	25559.5	24227.8	26191.8	25361
Q07617	3701.53	2360.55	3895.24	Filtered	2099.06	Filtered	Filtered	Filtered	2977.43	5148.88	5663.46	4590.77	4331.61	5044.55	6208.18	10753.9	7529.44	10136.2
Q07666	22855.1	22557.9	23459.8	10778.4	18531.8	18722.1	19103.5	16932	17243.1	Filtered	26953.3	17858.4	24288	25719.3	25839.2	19321.6	30804.7	36624.5
Q07812	11174.8	14644.3	14960.9	13979.3	11209.5	14872	24268.3	28502.1	27341.6	22494.9	26159.1	26130.1	33402.9	31774.1	32389.1	19830.2	20645	19777.3
Q07866	15138.9	16103.2	15414.4	14542.2	16345.9	16276	11350.1	13167.6	11756.8	13149	12851.6	13484.3	12832.5	12372.9	13580.2	16922.2	17711.5	17978.1
Q07955	19871.6	23085	22295.2	16697.9	11774.3	16040	27683.8	27347.6	24818.1	28974.2	28038.2	28389.7	35955.5	38370	42029	45553.7	48713.7	46455.9
Q07960	9629.69	9598.82	9024.18	7488.91	6263.42	6909.11	28048	31216	30543.3	30340	32426.9	33375.4	28824.9	29799	26421	27581.8	29364	28790.9
Q08170;Q13243;Q13247	49021.6	50741.1	46307	31517.3	Filtered	17668.5	60453.9	67216.4	62358.5	69879.8	65979.2	66145	61926.4	61424.4	61660.6	72005.5	75757	70341.2
Q08188	20965	19157.8	20835.7	38054.7	38983.3	35733.8	12898.4	13158.7	11261.4	20032.5	20615.6	17412.3	11238.5	11167.1	10532.3	13213.6	12043.5	13545.8
Q08209	82819.3	89957.7	84253.2	93446.3	97834.3	97569.7	109443	108492	112410	129092	126018	122982	120415	116900	123212	142648	135034	123815
Q08211	19952.2	20017.5	19589.4	15392.8	16084.6	15179.8	24407.8	23644.5	24815.8	29569.1	30133.1	29651.9	25635.7	25588.5	25814.6	27430.3	28002	26250.1
Q08257	32008.9	32884.3	32037.5	43337.6	43946.8	44762.2	34122.8	35141.3	32084.9	30507.1	31914.1	32702.3	33578.8	34663.6	35975.1	39442.4	41108.3	41737.1
Q08378	8400.03	9943.04	9545.56	14145.7	15443.5	15380.4	5536.86	6187.05	6001.13	7171.21	6655.76	8008.3	6438.94	5831.27	6219.46	9758.02	9869.32	10330
Q08380	51179	52026.2	52314.8	72533.8	75089.2	78726.7	26201.3	26956.4	26019.7	25626	26670.5	26351.2	26363.9	27084.7	26324.5	33171.8	33375.3	32642.6
Q08431	60805.9	62525.2	57959.6	79967.1	75533.9	78766.2	36934.9	36075	33799.2	34664.7	35091.8	38179.7	40372.2	41298	43360.2	50458.9	52833.8	49612.2
Q08499	Filtered	Filtered	3969.81	Filtered	Filtered	Filtered	11335.3	9772.88	8202.51	15317.7	17076.5	13299.6	12244.9	6480.53	7808.22	12578.4	13229.5	19011.2
Q08629	24314.2	23406.2	22453.9	28356.6	25756.8	25765.3	19869.8	19287.8	18660.5	17148.5	16132.5	18428	25634.6	24415.6	23970.4	25183.9	26133.3	24313
Q08648	27815.2	24627.5	27330	22291.1	20121	22770.5	53620	52286.3	51251.6	32210.5	31602.4	28158.7	50273.4	50717	53235.1	25185.6	23635.2	35211.4
Q08722	349024	338312	348360	479477	501722	494049	178147	174547	173104	190091	184329	189164	165658	165417	166697	164602	164212	167961
Q08752	10417.1	8538.35	10178.7	5621.94	6129.09	3883.84	15807.2	16172.2	16603.9	19392.2	20808.2	18793.8	18683.4	18377.3	18063.1	24560.3	24517.8	23286.5
Q08830	34283.1	33839.8	33227.4	35227.2	36217.2	38383.7	26852.5	27588.5	26941	29498.4	28016.5	27710.9	30256	30587.4	29263.2	34974.6	35813.1	37105.7
Q08945	18363.7	19488.6	17536.6	21082.9	21064.2	20372.1	12771.8	12685.9	14616.8	17321	16791	17313.1	13615.7	11109.4	13874.9	20137	20389.5	12055.5
Q08AI8	9631.27	7188.86	8080.86	6039.24	6578.44	5726.44	25442	26568.4	27433.4	34885.5	33402.2	34217.9	23878.9	23638.3	24602.6	33699.3	37837.4	31417.3
Q08AM6	6830.19	8848.58	7406.86	6263.66	6961.2	7410	11245.3	12632.5	12369.7	11072.2	11444.2	8775.8	10834.4	10798.8	11489	9851.96	10943.1	9214.43
Q09028;Q16576	18672.9	16940.7	17484.6	12554.8	14582.5	10930.2	28467.9	27705.7	27833.2	30163.6	30701.8	29147	32628.6	33643.8	31820.8	46710.2	40307.5	39459.1
Q09161	5736.26	3729.29	4192.42	Filtered	3328.91	3232.98	4614.69	4775.61	4706.17	7229.74	5386.79	6239.41	4352.15	4654.71	4440.42	5712.35	4929.07	4572.89
Q09666	11270.8	13678	9746.46	10911.3	11066.9	6118.41	20240.3	22498.6	22319.7	17123.3	17744.3	17419.1	22833.9	23471.1	22639.6	25296.1	22676.1	23829.5
Q0IIM8	14780.5	15315.2	10901	6440.3	8092.6	6697.11	31216	30050.8	28730.9	28302.1	24585.7	25064.1	26258.5	26242.1	27224.2	26674.9	26432	26751.7
Q0P670	20555.3	21002.8	20547	46132.1	19582.6	17962.4	107515	114512	107231	102191	99154.7	55043.1	25854	26445.6	25306.6	7744.81	8999.27	6077.28
Q0PNE2	15800.1	16501.6	17686.5	11881.9	12734.6	12871.3	21211	23086.7	21457	33423.9	28165.1	30631.7	21755.2	23859.5	5427.3	29200.2	27580.8	26757.9
Q0VAA2	26129.4	24928.1	24849.3	28121.1	29649.3	29030	17307.8	17968.7	17623.1	17203.6	16091.9	16719.3	18854	18209	19849.5	19651.9	20703.8	20598.4
Q0VDF9	19699.1	20284.4	18884.5	14443.4	13926.3	14588.8	25842.9	24922.5	27148.7	26929.7	21950.4	25856.4	25861.8	27880.3	25672	28813.6	31888	30795.8
Q0VDG4	18991.5	18999.2	14476.4	15475.4	15763.4	16148.5	33156.8	30830.1	31195.4	25679.7	24939.8	18283.1	31332.7	25774.3	29393.6	21182.3	20236.1	18829.6
Q0VFZ6	27095.6	26057.2	27411.5	21407.8	20929.1	21706.8	28587.6	28158.8	27901.8	35331.1	34259.1	34660.3	34058.5	33508.8	34286	52499.5	53990.6	51742.3
Q10567	33966.3	33900.9	34014.2	31680.3	31903.4	32361	43543.4	44251.5	45876.6	44748.9	43917.3	44473.3	48794.7	47979.5	49550.9	43904.6	44288.4	46004.9
Q10713	31636.9	31430.5	29009.9	35183.5	34345.8	37126.2	19250.3	19267	19462.1	21113.4	21398.9	21101.5	21015	20330.7	20721.4	22851.2	23088.5	22774.3
Q12756	5244.95	5146.03	5187.74	9281.22	5321.84	5461.22	13853	13265.2	14436	14434.4	16195.9	15449.5	15135.3	15203.1	15403.3	15973.2	18054.8	16943.4
Q12765	21514.6	20514.9	21986.6	19359.5	17397.6	18545.4	46320.2	45792.7	46721.4	47737.4	46340.2	45589.1	50124.7	50138.9	47725.5	46986.7	51187.7	47545.2
Q12768	10528.6	10242.9	9688.72	10646.5	10493.1	10667.9	16382.6	17029.2	15474.2	16253	16608.7	15400.4	17030	17296.8	17684.5	15714.9	15121.8	14146.1
Q12769	21665	21000.8	21448.3	23154.9	22073.4	22757.1	22285.5	20354.6	21742.1	21322.9	21409.5	21319.1	21289.3	21272.5	21562	19004	20866.3	19018.2
Q12770	5437.2	3053.64	3479.28	4999.32	4516.91	4319.55	3963.84	4171.16	4257.77	3685.49	3471.52	3296.05	3207.37	3278.98	3772.82	1533.84	Filtered	Filtered
Q12792	14642.3	14320.9	13632.6	9753.55	9094.99	9248.51	35630.1	37052.2	37539.4	42842.3	43294.9	42180.4	38344.1	40385.9	38547.8	44088.7	41882	49413.3
Q12798	27244.9	28808.9	29337	29719.4	24910.3	26463.3	27270.1	25867.2	26028.2	30763.1	28885.6	30892.4	24187.6	25549.6	29395.4	33158.8	36944.4	35832.5
Q12800	4938.87	4543.27	6594.44	3485.51	3696.64	3460.85	20921.7	19454.6	19310.7	11486.2	12306.2	12157.6	20332	18892.1	19475.6	11490.9	18743.1	21898.6
Q12802	5095.35	3834.11	5102.3	Filtered	Filtered	Filtered	11240.5	9945.49	11177.4	12740.6	11425.5	11679.3	9751.93	9567.91	8976.24	16021.6	14260.2	13707.1
Q12805	23272	24772.7	25401.9	25316.2	24593	24630.2	25025.8	23362.4	23818	26208.4	27240.8	26315.9	21297.5	19779.6	20170.5	27324.3	27739	27073.1
Q12841	72941.9	70300.8	67433.3	66317.8	61602.3	63483.8	95645.3	91713.8	85870.3	48880.4	46427.7	41293.1	106284	101754	103704	68343	61157.9	60997
Q12894	34355.7	36121.8	32495.1	28270.2	31985.7	32865.1	55898.2	53652.6	56618.6	60154.2	51036.9	54191.4	43735.2	42618.1	43820.8	33177.7	35484.4	39184.4
Q12904	34664.6	34003.7	34010.2	26943.6	29028.6	28471	41500.1	39637.4	40725	45834.5	46011.8	45792.4	45800.5	47179.3	47939.6	61498.8	61453.1	62420.9
Q12905	26111.6	24653.8	25783.6	23329.1	25475.7	25094.3	27883	27783.7	28171.8	24524.2	24094.6	22261.8	25433.5	25500.4	25120.9	27883.5	26380.6	26969.8
Q12907	223119	218699	222496	245003	239703	245200	147508	147223	145827	136377	136291	135739	144900	146424	144148	97968.5	98439.7	95653.1
Q12913	20969.4	19798	20447.6	29907.4	29892.6	30806.9	11813.2	11437	10221.4	13737.8	12640.8	11644.1	10341.8	10930.5	10237.7	13759.9	15725.7	16253.9
Q12931	52517	52841.1	52065.4	54793	55827.6	52533.6	47046.7	46330.5	44571.7	51252.5	52023.6	52250.8	51880.2	49149.8	50306.2	49709.1	49965.2	50522.6
Q12933	14368.5	12786	13816	15515.3	11654.3	14633.6	16946.5	15865.9	14554.7	15440.7	14694	15128.9	17638.3	18109.2	16608.6	14116.1	15411.4	12136.2
Q12955	7105.64	10844	6431.03	16046.5	10629.5	15601.3	8152.16	4965.57	2507.87	7637.08	7479.14	4310.69	3588.88	3083.01	3881.44	4372.58	3715.98	5788.23
Q12965	14251.8	15696.7	14575.3	8160.52	8734.38	8545.71	26215.6	26084.9	25126.4	25258.2	25239.2	25670	25302.7	24697.2	25249.2	27571.9	28031.2	26700.4
Q12974;Q93096	12305	16353.6	15160.8	13643.7	11754.8	10550.4	17480.2	17414.3	19620.8	12673.4	11266.4	12546.8	16552.3	17139.2	17437.2	15561.9	15544.8	14212.5
Q12979	11683.1	11437.6	11214.3	3597.43	5913.79	5967.36	35585.1	32078.6	33408.8	34104.7	31592.6	29779.5	28659.2	30970.8	33065.7	34608.5	32659.4	29453.2
Q12981	17948.3	19797.7	16217.7	21069.4	22698.2	20659.9	17963.9	30512.6	18310.5	20247.2	21815.5	20068.3	23648.3	12341.1	14398	9714.52	11263.6	6661.53
Q13011	191848	186938	200649	245154	254765	262514	95499.7	99650.7	92112.5	66558.9	76627.6	71940.7	83783.7	80998.2	84911.4	82041.1	82999.1	84418.7
Q13033;Q9NRL3	8425.48	9707.6	8070.87	5937.02	7002.59	8197.53	15125.4	14819.8	14763.9	6271.67	5893.56	6978.26	19538.9	15047.7	17170.9	5754.79	4031.16	3962.3
Q13042	21608.7	22827.9	20273	15633.4	17925.2	19334.9	32208.7	34862.1	35000.7	40544.9	38665.3	38573.2	36307.9	38413.3	35829.5	35716	36941.1	36779.9
Q13045	14674.4	14382.7	14354.4	10106.6	10963.9	10449	31184.7	29967.2	31572.7	26557.7	26624.9	27507.5	32175.6	30980.5	31866.4	30400.4	32334.3	30272.8
Q13057	24730.8	25317.1	25615.6	21328.3	19914.6	17068.1	52612.4	52097.5	51533	47457.4	49596.7	49848	50719.9	52190.5	48492.4	47559.2	46949.6	47807.5
Q13085	18595.5	19208.3	19242.6	15513.7	15625.3	15840.6	26774.6	26317.3	26691	29200.5	28579.2	29309.1	26933.8	27400.9	27373.4	28550.5	28456.2	27536.8
Q13093	31755.1	31143.8	30509.7	42197.7	42823.6	41316.4	18181.9	19729.1	18539.3	19263.6	19835.4	19029.5	20475.6	20449	21268.5	17834.4	17907.1	17979.6
Q13098	30178.8	30269.2	30109.9	21199.3	22442.9	24193.2	45185.1	42673.6	44455.3	48205	49792.5	49621.7	45031.3	47332.7	45895.8	42876	48142.1	48221.8
Q13099	21476.1	21922.9	21908	21102	18640.5	21495.2	26040.5	26790	27622	22492.9	24648.7	24013.2	25877.8	23110.3	26416.1	22222.8	23472.9	22303.2
Q13107	22167.9	22478.5	22280.4	19680.5	18156.1	20044	26619.4	27098.1	26781.9	29504.2	28319.2	29456.5	28291	28753.4	29093.5	30166	30970.1	30473.6
Q13126	12018.1	10814.9	11159	11190.7	8600.68	11111.4	21332.6	20325.6	21928.1	19927.6	23535.8	25317.4	24912.5	23073.3	24929.6	32568.5	30282.6	29634.7
Q13131	9525.48	10621.7	9790.47	5588.01	5099.36	6279.97	25380	25817.8	26388	20526.6	17629	16262.4	26834.5	25183.2	26056	23385.5	17198.5	17884.1
Q13137	10373.5	11622	9752.37	18374.5	21140.7	4622.44	19266.8	20699.6	21122.1	17781.4	17484.4	17895.1	19662.1	19844.3	20131.4	5995.03	14877.7	14557.2
Q13144	17101.9	17350.9	18135.5	15953.7	14273.5	15110.8	28121.8	27585.2	26908.4	21507.1	22929.4	20293.5	25672.4	27092.5	25755.8	21149.7	22660.9	21122
Q13148	10689.8	10284.4	9868.63	6558.49	6692.72	6540.3	20612	20074.4	20741.3	22063.8	22846.9	19532.1	21734	21214.9	22280.4	28032.8	27489.2	27445.2
Q13151	11957.5	10997.1	11227.7	5084.78	4354.29	8519.8	18587.8	18043.3	17918.1	14470.5	15764.3	17108.3	18000	15436.4	13591.2	25567.5	24030.5	23157.1
Q13153	10272.3	10646.4	8568.97	8110.88	6983.25	8356.17	20825.7	20835.6	20561.6	17534.8	18166.6	17601.6	20215.1	17642.7	19568.5	20855.3	20572.6	19720.9
Q13155	106788	106965	104169	75782.1	83134.3	75338.9	86968.5	99221.2	85589.4	58636	57216.3	53884.2	83108	85550.5	87785.9	42970.8	35828.8	47239.8
Q13162	145799	147295	145768	190022	197401	200480	92042.3	90006.5	92765.5	72046.1	70955.1	72274.5	87005	96628.9	95656	68703	66993	62562.3
Q13177	5877.82	9008.87	5336.79	7363.28	4844.51	5134.56	16664.7	16257.3	15782.6	10913.3	10146.6	13234.6	13954.2	14034	15049.7	14605	10139.8	10735
Q13188	7914.25	10051.5	11661.6	Filtered	Filtered	Filtered	25326.6	Filtered	Filtered	25905.5	Filtered	28551.6	16885.7	15109.2	8367.87	25159.7	17450.5	18698.9
Q13190	10055.7	11648.6	11594.9	11625.9	10749.1	8650.98	23937.2	20096.9	20562.2	22352	21002.3	19034.4	19237.4	21253.1	22256.3	22013.5	21397.1	20439
Q13200	56587.9	58469.6	57473.3	62216.5	62271	65381.9	54749.9	55454.9	53848.5	53320.7	54317.8	53953.9	55379.2	53463.6	55284.5	57532.7	56129.8	58094
Q13217	27144.1	25691.2	26554.5	27951.8	28357.9	27671	18084.1	17377.9	17784	19672.3	19115.2	19915.2	18561.8	19409.8	18397.4	24515.8	23130.7	23616.9
Q13228	43724.9	45265.2	45077.9	64441.4	66768	63582.2	31963	32083.2	32378	33255.4	32625.9	32741.8	29768.4	33277.3	31479.6	42565	41288.7	44723
Q13232	35638.6	39182.8	38914.5	53053.8	50882.1	48623	31812.5	28864.7	29771.5	34625	32211.9	31690	30947.1	29298	29168	33058.7	32230.9	37582.2
Q13237	Filtered	1867.82	1692.43	Filtered	Filtered	Filtered	6828.89	6690.3	7023.95	Filtered	Filtered	Filtered	7376.6	6086.33	7047.97	Filtered	Filtered	Filtered
Q13263	14244.7	13624.1	10460.6	6104.89	4741.34	3321.38	16164.9	17221.4	17845.7	21388.4	25373.3	23364.1	24370.5	21294.3	18969.6	33230.2	35196.2	34507.7
Q13275	9987.88	10395.6	9312.59	8879.45	9255.58	10331.3	10986.4	10571.9	10415.1	12615	13663.7	12184.8	11299.5	11715.5	10615	15558.1	17253.5	18435.9
[truncated: 2,472 more rows]

## Sheet: Table S1.2
Table S1.2 Statistical analysis of quantitative proteins and peptides
Sample Name	UA_U-R1	UA_U-R2	UA_U-R3	UA_H-R1	UA_H-R2	UA_H-R3	RIPA_U-R1	RIPA_U-R2	RIPA_U-R3	RIPA_H-R1	RIPA_H-R2	RIPA_H-R3	SDS_U-R1	SDS_U-R2	SDS_U-R3	SDS_H-R1	SDS_H-R2	SDS_H-R3	Average Value						Standard Deviation						p value (T-test)
																			UA_U	UA_H	RIPA_U	RIPA_H	SDS_U	SDS_H	UA_U	UA_H	RIPA_U	RIPA_H	SDS_U	SDS_H	UA_U/RIPA_U	UA_U/SDS_U	RIPA_U/SDS_U
Number of protein	4447	4435	4447	4358	4359	4348	4414	4413	4414	4312	4309	4317	4435	4445	4435	4401	4395	4399	4443	4355	4413.67	4312.67	4438.33	4398.33	6.9282	6.08276	0.57735	4.04145	5.7735	3.05505	0.00186466	0.420778	0.00181246
Number of peptide	37952	37910	37871	34881	34958	34808	37098	37074	36950	34876	35016	34860	37726	37970	37791	36202	36172	36146	37911	34882.3	37040.7	34917.3	37829	36173.3	40.5093	75.0089	79.4313	85.8215	126.361	28.0238	7.17587e-05	0.344756	0.000792376
