# Supplementary material for: Proteomic Landscape of Human Spermatozoa: Optimized Extraction Method and Application
Source: Cells. 2022 Dec 15;11(24):4064. doi: 10.3390/cells11244064 (PMC9776871; doi:10.3390/cells11244064)
Supplement: Supplementary file 1 [file cells-11-04064-s001.zip › Table S2-Statistical analysis of quantified proteins between UA_Ultrasonication and SDS_Ultrasonication methods.xlsx]

## Sheet: Table S2.1
Table S2.1 Statistical analysis of quantitative proteins between UA_Ultrasonication and SDS_Ultrasonication methods
Protein Groups	SDS_U.R1	SDS_U.R2	SDS_U.R3	UA_U.R1	UA_U.R2	UA_U.R3	p.normal.distribution	p.variance.homo	p.t.test	p.adjust.BH	Fold.Change
A0A024RBG1	1.09501	1.55238	1.26241	1.21898	1.1254	1.20779	0.112618	0.096224	0.468362	0.575074	0.90853
A0A087WWA1	2.9204	3.1345	3.12512	-1.33904	-1.31633	-1.60844	0.0109787	0.711116	6.08302e-06	0.00157914	-0.464466
A0A096LNT9	1.91313	1.95273	1.93756	2.33939	2.23874	2.31524	0.0639776	0.252706	0.00302084	0.0265922	1.18781
A0A0B4J1V1	-1.65581	-1.60209	-1.49861	-1.55307	-1.35769	-1.36246	0.4292	0.676541	0.118815	0.2101	0.898394
A0A0B4J2D5	1.41207	1.37615	1.37196	1.46005	1.40051	1.409	0.392685	0.635617	0.190163	0.295854	1.02629
A0A0G2JMH6	-1.83536	-1.91889	-1.73593	-1.57201	-1.60522	-1.68713	0.795081	0.587399	0.0372971	0.0991377	0.886008
A0A0G2JMZ2	-0.00499502	-0.170384	0.00634344	-0.201436	-0.214723	-0.197429	0.0232473	0.0194468	0.120781	0.212288	3.62994
A0A140TA62	0.868462	0.676364	1.08021	-0.896673	-0.704341	-0.443704	0.18613	0.881316	0.000951924	0.0156527	-0.778929
A0A1B0GTH6	-0.478388	-0.479448	-0.394964	-1.11425	-1.21286	-1.1416	0.0387833	0.950575	6.54632e-05	0.00427193	2.5641
A0A1B0GTJ6	0.474555	0.634823	0.597575	0.554407	0.644042	0.680392	0.687819	0.746159	0.405339	0.514803	1.1007
A0A1B0GTY4	2.48934	2.47494	2.32544	-0.800369	-0.831891	-0.803553	0.00670276	0.074048	0.000163999	0.00628123	-0.334144
A0A1B0GTZ2	-0.978314	-0.913495	-1.00779	-0.781554	-0.847026	-0.632924	0.700137	0.322949	0.0610987	0.135281	0.779938
A0A1B0GU33	1.88665	1.77025	1.77973	1.72566	1.55087	1.61894	0.863439	0.697489	0.0508961	0.120335	0.900461
A0A1B0GUW6	0.785158	0.81831	0.831643	0.834338	0.787256	0.842409	0.178878	0.782911	0.685971	0.764509	1.01186
A0A1B0GUX0	1.31723	1.4628	1.42346	1.26938	1.30759	1.291	0.173353	0.12429	0.115961	0.207238	0.920182
A0A1B0GVG6	-1.7402	-1.63481	-2.16437	-1.3745	-1.38112	-1.52468	0.257843	0.169629	0.111878	0.202595	0.772704
A0A1B0GVQ3	-0.0238076	-0.193123	-0.0806331	0.352293	0.584938	0.465798	0.376628	0.706268	0.0032964	0.0278262	-4.71506
A0A1W2PNU3	2.82626	2.83496	2.83943	2.61632	2.53899	2.54407	0.0357029	0.0504114	0.00750212	0.0414936	0.90574
A0A1W2PPE3	0.805951	0.87332	0.80072	0.56112	0.454711	0.458754	0.130056	0.618911	0.00228851	0.0235925	0.594593
A0A2R8YE69	-1.0382	-0.971145	-1.26121	-1.12635	-1.35508	-1.43635	0.775848	0.942707	0.166556	0.267504	1.19789
A0A2R8YFR7	-0.96837	-0.948064	-0.927718	-0.993455	-0.514688	-0.787759	0.0392087	0.0168976	0.317968	0.430262	0.807236
A0A494C103	-0.462251	-0.502136	-0.465549	0.208381	-0.122807	-0.0337235	0.220179	0.0362747	0.035982	0.09744	-0.0362612
A0A494C1R9	-0.512547	-0.355617	-0.457021	-0.537434	-0.651714	-0.530921	0.831582	0.841817	0.0965312	0.183066	1.29798
A0AV96	-0.205689	-0.11982	-0.204823	0.0260837	0.0302529	0.108094	0.264655	0.933813	0.00409437	0.0305377	-0.310053
A0AVF1	-0.107907	-0.0750877	-0.0474205	-0.0545297	-0.0895477	0.0302437	0.364689	0.387468	0.40101	0.510204	0.494038
A0AVT1	0.624521	0.626641	0.66187	0.722433	0.696996	0.708677	0.319619	0.535792	0.0118094	0.0532224	1.11243
A0MZ66	-0.0039572	0.0490785	0.0117638	0.0455009	0.0588614	0.0492379	0.121207	0.123056	0.170643	0.272651	2.70018
A1A4V9	0.280396	0.226638	0.0803051	0.506732	0.56796	0.555059	0.295992	0.178631	0.0206153	0.0720868	2.77481
A1A519	0.300084	0.336979	0.346165	0.398435	0.312689	0.443828	0.497471	0.23688	0.27221	0.382724	1.17465
A1IGU5	-0.686595	-0.829266	-0.691742	-0.735253	-0.85857	-0.62891	0.561852	0.660419	0.95375	0.966723	1.00685
A1L0T0	0.144048	0.104694	0.18985	0.0135461	0.108498	0.0157403	0.446663	0.762214	0.0688769	0.145052	0.314151
A1XBS5	-0.749224	-0.596519	-0.72022	-0.559461	-0.640511	-0.476183	0.893479	0.986795	0.123053	0.214969	0.811319
A2A3N6	0.632218	0.699367	0.671835	0.588425	0.67265	0.5484	0.578327	0.439268	0.215555	0.323258	0.903193
A2RRP1	-0.776768	-0.802526	-0.666443	-0.772525	-0.72636	-0.611121	0.4653	0.859939	0.516866	0.619493	0.939561
A2RTX5	0.120516	0.254696	-0.0277182	0.299849	0.0860598	0.327644	0.565655	0.933072	0.336287	0.447726	2.05343
A2RUT3	2.33539	2.25403	2.24123	0.425212	0.546529	0.744768	0.0285989	0.183634	0.00139077	0.0188728	0.251295
A2RUU4	0.975678	0.921073	0.900533	0.416854	0.475629	0.618198	0.20152	0.246874	0.0109971	0.0512808	0.540053
A4D126	-1.93929	-1.88053	-1.98614	-1.75982	-1.77806	-1.60205	0.782443	0.457919	0.037928	0.100506	0.885285
A4D1F6	-0.792577	-0.620932	-0.629979	-0.612823	-0.574783	-0.652972	0.0714324	0.281142	0.352726	0.464215	0.900704
A4D1P6	0.366887	0.518001	0.348175	0.491003	0.405079	0.500424	0.230977	0.480505	0.439515	0.547746	1.13255
A4D1S5	3.31269	3.35555	3.27247	3.393	3.34414	3.42447	0.988534	0.973631	0.0928365	0.178487	1.02222
A4D1T9	0.426899	0.40341	0.423434	0.782239	0.745078	0.708718	0.0433255	0.213458	0.00185642	0.0213144	1.78349
A4D263	0.777084	0.728848	0.77014	0.979248	0.973037	1.03495	0.145914	0.736	0.000915263	0.0155128	1.31245
A4FU69	-0.185095	-0.173155	-0.194243	-0.1129	-0.0958366	-0.0542865	0.404608	0.219791	0.0214097	0.0733223	0.476067
A4QMS7	0.689158	0.752043	0.767569	0.678911	0.621911	0.793457	0.722048	0.366904	0.54563	0.644144	0.948165
A5A3E0	5.10027	4.91403	4.98525	4.93851	4.82958	4.79057	0.898436	0.797589	0.106591	0.196539	0.970607
A5D8V7	-1.02809	-1.07571	-1.01579	-0.725771	-0.733128	-0.584661	0.212698	0.250435	0.0100326	0.0483937	0.655073
A5D8W1	-0.548221	-0.477131	-0.499079	-0.425256	-0.375072	-0.386995	0.70539	0.680748	0.0151016	0.0606591	0.778863
A5PLL7	-0.147438	0.0491989	-0.111034	-0.587509	-0.639383	-0.897486	0.506805	0.565753	0.00801936	0.0428474	10.1512
A5YKK6	-0.428636	-0.412972	-0.550429	-0.387831	-0.343958	-0.323375	0.454284	0.320314	0.106958	0.196731	0.758001
A6H8Z2	0.957654	1.00161	0.873109	0.868157	0.803338	0.805144	0.380722	0.481752	0.067488	0.143473	0.874404
A6NC86	-0.365699	-0.509914	-0.479512	-0.160899	-0.163068	-0.207985	0.157621	0.218585	0.0161977	0.0630576	0.392548
A6NC98	-0.223003	-0.136111	-0.245846	0.383786	0.28346	0.341082	0.07005	0.859912	0.00029468	0.00847553	-1.66677
A6NCJ1	2.20171	2.24767	2.1688	2.51046	2.49679	2.55585	0.109035	0.755048	0.000551608	0.0119802	1.14278
A6NDG6	1.31015	1.45296	1.43557	1.43904	1.45164	1.47173	0.00679085	0.0890285	0.34853	0.459924	1.03899
A6NDK9	-1.38135	-1.11622	-1.33251	-1.04747	-0.93806	-0.997146	0.354727	0.261726	0.0591457	0.132299	0.778751
A6NDU8	-0.604685	-0.786142	-0.840536	-0.793926	-0.629793	-0.745373	0.335968	0.633307	0.823299	0.873202	0.972093
A6NEK1	0.13692	0.116637	0.0969041	0.0146021	0.036115	0.045324	0.551116	0.764161	0.00527805	0.0350331	0.274042
A6NEN9	0.140164	0.16633	0.21535	-0.195386	0.221456	-0.120594	0.0661216	0.0609012	0.24846	0.357472	-0.181135
A6NF34	0.430661	0.525407	0.428833	0.167632	0.00688048	0.169689	0.413979	0.515607	0.00939524	0.0466669	0.248539
A6NFA0	1.7349	1.823	1.68768	0.212287	0.218059	0.274898	0.012522	0.40293	6.26779e-05	0.00427193	0.134445
A6NFE3	0.810254	0.899513	0.812879	0.971002	0.901942	0.934986	0.374653	0.629857	0.0630835	0.13839	1.11309
A6NFR6	0.0406665	-0.0030268	0.0233195	-0.685845	-0.504219	-0.440828	0.124654	0.061716	0.0144248	0.0589819	-26.7538
A6NFU0	-1.58273	-1.69572	-1.71921	-1.8458	-1.60615	-1.6944	0.536144	0.529397	0.583414	0.678557	1.02975
A6NFZ4	1.58535	1.81833	1.6363	0.314606	0.240284	0.22184	0.0275244	0.276636	0.000726549	0.013477	0.154114
A6NGB0	1.32452	1.16967	1.12535	0.855013	1.25598	0.993879	0.866817	0.415389	0.285404	0.397011	0.85781
A6NI56	1.7424	1.96731	2.07831	2.47824	2.47581	2.35675	0.386154	0.282361	0.0233489	0.076624	1.26309
A6NIV6	0.0048623	0.00659161	0.0219473	0.0892608	0.0211209	-0.0380053	0.402226	0.0462681	0.758818	0.824268	2.16688
A6NJV1	2.23958	2.32835	2.27101	2.1595	1.96929	2.29037	0.170985	0.146461	0.269086	0.379551	0.938618
A6NJZ7	0.170293	0.245667	0.315506	0.406429	0.364836	0.328857	0.820139	0.442213	0.0799195	0.160284	1.504
A6NK58	0.0497511	0.139647	0.0196926	0.231041	0.347603	0.246741	0.744791	0.986537	0.0160807	0.0628399	3.9475
A6NMS7	1.7225	1.7339	1.77577	1.80499	1.7715	1.71105	0.620913	0.512802	0.600658	0.694841	1.01058
A6NN90	-0.611206	-0.764483	-0.577484	-0.57087	-0.73901	-0.759437	0.0612347	0.962141	0.66501	0.748873	1.05946
A6NNW6	-1.38478	-1.44653	-1.47391	-1.05175	-1.18956	-1.11022	0.30585	0.604339	0.00436643	0.0313484	0.778484
A6NNX1	0.520916	0.515836	0.492519	1.16036	1.16641	1.09233	0.0149495	0.239012	0.000428736	0.0102376	2.23577
A6PVS8	-1.14761	-1.22094	-0.959413	-0.163671	-0.199516	-0.336857	0.11165	0.626819	0.00133681	0.0187587	0.210352
A7E2U8	-0.604018	-0.543673	-0.51417	-0.350395	-0.24204	-0.211232	0.365796	0.561179	0.00762424	0.0416373	0.483595
A7E2V4	-0.679169	-0.930208	-0.929886	-0.723507	-0.833453	-0.772457	0.450559	0.252759	0.500009	0.603811	0.91736
A8K0Z3	-0.52322	-0.585901	-0.744597	-0.474387	-0.505304	-0.528127	0.0821642	0.108811	0.217976	0.325421	0.813402
A8K2U0	-0.410671	-0.399899	-0.419818	-0.458933	-0.47926	-0.49832	0.489699	0.405962	0.0129274	0.0551554	1.16753
A8MTL0	1.5836	1.70284	1.70721	1.13144	1.16932	1.12876	0.0332033	0.190609	0.00313021	0.0269497	0.686777
A8MV24	0.644055	0.837562	0.803519	1.12994	1.09304	1.17146	0.346422	0.252163	0.0155286	0.0619137	1.48544
A8MVS5	-0.627409	-0.213905	-0.400951	-0.427263	-0.425797	-0.319737	0.697128	0.164736	0.867536	0.9048	0.94408
A8MWD9	-0.929739	-0.699435	-0.707814	-0.712135	-0.539459	-0.660078	0.301851	0.627474	0.204226	0.311456	0.818006
A8MYP8	1.35659	1.43245	1.40197	1.00761	1.00199	0.914052	0.0917058	0.689866	0.000570547	0.0120394	0.697603
A8MYU2	-0.573077	-0.613216	-0.533294	-0.514962	-0.542411	-0.520467	0.320422	0.233726	0.167228	0.268086	0.917569
A8MYV0	1.00416	1.04707	1.00421	0.88273	0.881377	0.965993	0.269099	0.411944	0.0413778	0.105945	0.893519
A8MYZ5	1.84182	1.85035	1.88487	1.61188	1.48257	1.38122	0.227693	0.0782757	0.0276966	0.0840034	0.802516
A8MZ26	-0.314872	-0.307734	-0.298433	-0.371725	-0.315705	-0.369972	0.0524189	0.128157	0.124225	0.216143	1.14805
A8MZ97	-1.10018	-1.0961	-1.06368	-0.961702	-0.866469	-0.987606	0.413984	0.18053	0.046201	0.11352	0.863747
B1AK53	-0.204339	-0.362427	-0.37399	-0.14575	-0.121112	-0.207275	0.188107	0.358092	0.0869778	0.170786	0.503996
B1ANS9	-0.407029	-0.380084	-0.39229	-0.227269	-0.277042	-0.208107	0.177046	0.251513	0.00951908	0.0471266	0.60405
B2RC85	-0.0353654	0.0177728	-0.237135	-0.153653	0.0199775	-0.0363213	0.186476	0.602593	0.778667	0.840072	0.667369
B2RUZ4	0.0642004	0.174865	0.221554	-0.118065	0.223314	0.291658	0.294891	0.239062	0.886716	0.917937	0.861682
B2RV13	0.0884126	0.0780149	-0.0115171	0.225329	0.354185	0.304032	0.638216	0.832655	0.0083525	0.0435984	5.70359
B3EWG3	-2.1825	-2.52935	-2.6624	-2.33031	-2.97399	-2.53541	0.880196	0.722078	0.552096	0.651067	1.06312
B3GLJ2	1.3089	1.42345	1.32295	1.39169	1.28952	1.13289	0.452673	0.372002	0.409239	0.518689	0.940519
B4DYI2	1.07021	1.26907	1.15228	1.10863	1.01482	0.787436	0.707397	0.533418	0.172674	0.275367	0.833693
B5ME19	0.267441	0.287747	0.22449	0.347126	0.320815	0.323412	0.762136	0.334275	0.0460766	0.113304	1.27149
B7ZAQ6	0.895631	0.960512	0.978172	0.78432	0.85327	0.846578	0.730609	0.865905	0.0256001	0.0806441	0.876461
E9PAV3	0.684676	0.622855	0.68895	0.7047	0.813667	0.762625	0.826133	0.627823	0.0758036	0.154978	1.14251
E9PJ23	0.637912	0.608219	0.647147	0.346001	0.379915	0.299146	0.0853205	0.40003	0.0017236	0.0205023	0.541422
E9PQX1	-1.40438	-1.35513	-1.26672	-1.7845	-1.5383	-1.71554	0.617025	0.461128	0.02568	0.0807193	1.25138
G2XKQ0	0.129476	0.186545	0.283505	-0.0271013	0.294585	-0.00263603	0.369912	0.317058	0.401829	0.510946	0.441762
H3BNL8	-0.527554	-0.3762	-0.239723	-0.625468	-0.589806	-0.581391	0.190753	0.0550829	0.116518	0.207666	1.57123
H3BQJ8	0.775677	0.999037	0.912842	1.41611	1.315	1.52987	0.563466	0.952797	0.0043307	0.0311954	1.58545
H3BRN8	0.0106466	-0.0316121	0.155021	0.363862	0.0845762	0.486392	0.447321	0.366834	0.140127	0.236296	6.97348
H3BTG2	1.5901	1.52806	1.45882	-0.564029	-0.633904	-0.784772	0.0166436	0.503662	5.31111e-05	0.00402713	-0.433191
H7BZ55	0.748138	0.400161	0.433233	1.85307	1.82046	1.78933	0.034309	0.0572096	0.00613312	0.0373313	3.45415
H7C350	2.73195	2.75385	2.6998	2.195	2.15331	2.2182	0.0259873	0.810595	3.38156e-05	0.0031096	0.802203
O00116	0.00837776	-0.0748288	-0.0822039	-0.0608683	-0.0576927	-0.0862386	0.0405982	0.177939	0.592009	0.68689	1.37768
O00139	-0.438627	-0.413611	-0.419292	-0.349323	-0.273141	-0.331291	0.502488	0.196912	0.03368	0.0938551	0.750084
O00142	-0.41659	-0.538706	-0.579249	-0.529541	-0.410072	-0.0869427	0.0731018	0.240856	0.329694	0.441157	0.668964
O00148	0.498113	0.491686	0.483599	0.43577	0.399318	0.441283	0.395322	0.186027	0.0286764	0.0859939	0.866278
O00154	1.00955	0.988116	0.988615	1.21538	1.19026	1.21878	0.0231078	0.761039	7.31669e-05	0.00427334	1.21369
O00159	0.462808	0.480016	0.447927	0.545496	0.52391	0.51515	0.725003	0.971967	0.00753202	0.0415222	1.13935
O00160	-0.437057	-0.339324	-0.426996	-0.582748	-0.512331	-0.665173	0.932237	0.658667	0.0312506	0.0905869	1.46276
O00161	-0.449739	-0.324122	-0.359436	-0.159841	-0.142381	-0.161406	0.195038	0.0553959	0.0244563	0.0787045	0.409097
O00170	0.0647718	0.130705	0.0563926	0.292673	0.183136	0.174639	0.57295	0.550462	0.0515906	0.121116	2.58249
O00178	0.184101	0.179717	0.181609	0.294046	0.310526	0.435397	0.127366	0.00245322	0.065983	0.141783	1.90671
O00189	-0.708409	-0.584868	-0.593311	-0.492791	-0.459339	-0.541504	0.780534	0.525075	0.0603598	0.134195	0.791712
O00194	0.749703	0.810583	0.749943	0.689061	0.781889	0.825705	0.738349	0.401635	0.926482	0.94772	0.994124
O00203	0.417811	0.397216	0.436678	0.514216	0.521132	0.537472	0.227325	0.53334	0.00284728	0.0259619	1.25654
O00204	1.54492	1.56655	1.61931	1.63638	1.63325	1.74403	0.468562	0.535515	0.105643	0.195208	1.05979
O00217	-0.0363396	-0.0466726	-0.0313619	0.154178	0.19679	0.29862	0.161868	0.0250231	0.0260761	0.0813992	-5.67951
O00231	1.18458	1.2095	1.18631	1.19951	1.07782	1.16734	0.032366	0.0960323	0.339367	0.450889	0.962095
O00232	0.807717	0.837081	0.816944	0.809672	0.81063	0.784741	0.587119	0.97703	0.194057	0.300292	0.976968
O00233	0.117148	-0.0100116	0.0928058	-0.428884	-0.462842	-0.45047	0.0376346	0.124451	0.00374542	0.0296309	-6.71291
O00253	2.50237	2.61157	2.52691	2.23777	2.17617	2.30723	0.482477	0.864759	0.00387585	0.0297281	0.879636
O00258	-0.140967	-0.163329	-0.214579	-0.371525	-0.265617	-0.283047	0.826705	0.610101	0.0339243	0.0942293	1.77343
O00264	1.38639	1.29762	1.33865	1.1648	1.33406	1.22632	0.667431	0.421729	0.173079	0.275678	0.926049
O00273	-0.431452	-0.424531	-0.363172	-0.43226	-0.638911	-0.374239	0.0214201	0.138425	0.449732	0.557106	1.18558
O00291	-0.387369	-0.664737	-0.474409	-0.533119	-0.575084	-0.392325	0.656158	0.623253	0.934909	0.953155	0.982977
O00299	2.17455	2.20079	2.0916	2.15332	2.17501	2.19432	0.159753	0.229784	0.638713	0.727217	1.00862
O00303	0.435627	0.350737	0.385369	0.619559	0.715946	0.646466	0.326015	0.846937	0.00222068	0.0233523	1.69149
O00330	1.11181	1.11232	1.07021	1.18319	1.13654	1.18026	0.52017	0.921366	0.0292093	0.0870038	1.06243
O00339	-1.73157	-2.03112	-1.99023	-2.28449	-1.92812	-1.79672	0.76501	0.58316	0.651844	0.738666	1.04457
O00391	-0.821679	-0.767049	-0.759114	-0.667048	-0.644534	-0.623715	0.447601	0.573679	0.00683163	0.0393123	0.824288
O00399	-0.846404	-0.816215	-0.895276	-0.572839	-0.795143	-0.670436	0.477039	0.227795	0.101682	0.189872	0.796912
O00400	0.290444	0.255665	0.372392	-0.022632	-0.250863	-0.353504	0.341533	0.223184	0.0239625	0.0777974	-0.682633
O00410	1.15751	1.14726	1.10518	0.920357	0.910775	0.942	0.0648775	0.496784	0.00104604	0.0163009	0.813246
O00418	-1.82864	-1.46208	-1.5103	-1.29033	-1.28707	-1.50483	0.228943	0.561145	0.165712	0.266711	0.850285
O00429	0.0665838	0.0916994	0.0430626	0.23167	0.155037	0.277994	0.52145	0.265853	0.0361527	0.0976622	3.30129
O00442	0.949564	1.028	1.00648	1.12933	1.03175	1.03785	0.486442	0.707161	0.14838	0.246654	1.07201
O00443	-1.06384	-1.09106	-1.29617	-1.16861	-1.15718	-1.01709	0.750474	0.609765	0.706008	0.783123	0.968649
O00445	-0.924911	-0.887499	-1.03835	-1.39242	-1.21624	-1.03339	0.461853	0.320375	0.110343	0.200844	1.27757
O00462	-1.56542	-1.477	-1.68428	-1.83872	-1.60203	-1.50023	0.521497	0.525441	0.580988	0.676645	1.04533
O00468	0.00412357	-0.0276913	-0.03261	-0.184566	-0.103142	-0.0130349	0.152753	0.105525	0.238079	0.34701	5.35343
O00471	-0.453934	-0.413706	-0.475806	-0.360897	-0.351474	-0.308623	0.753668	0.876812	0.011836	0.0532865	0.759982
O00483	2.12126	2.04648	2.0868	2.08494	2.0937	2.04016	0.517236	0.739054	0.685748	0.764507	0.994284
O00487	0.764094	0.787363	0.722228	0.875725	0.812597	0.873666	0.59548	0.916325	0.0271982	0.0832108	1.1268
O00505	0.73503	0.689871	0.708235	0.674045	0.590633	0.573357	0.356045	0.301335	0.0704664	0.147199	0.861658
O00506	-0.479991	-0.36259	-0.392507	-0.398798	-0.316667	-0.30678	0.617445	0.81186	0.198178	0.305139	0.82767
O00519	1.39408	1.44911	1.37697	1.41419	1.37713	1.34559	0.891039	0.90608	0.399607	0.50917	0.98027
O00571	0.473123	0.54921	0.518756	0.628595	0.568727	0.577444	0.984874	0.831196	0.0562006	0.127976	1.15163
O00584	-2.06026	-2.33604	-2.31371	-1.93525	-2.10355	-2.08867	0.38569	0.537442	0.148873	0.247282	0.913183
O00622	0.818834	0.778623	0.816946	-0.255125	-0.389055	-0.755515	0.0756891	0.0179752	0.0130447	0.0554369	-0.579727
O00629	0.571543	0.528392	0.541755	0.367769	0.395505	0.460016	0.476931	0.356276	0.0215784	0.0733931	0.745141
O00743	1.24882	1.18807	1.22829	1.36915	1.29809	1.28583	0.957996	0.638721	0.0447588	0.111288	1.07855
O00754	-1.57896	-1.54678	-1.54761	-1.72716	-1.91181	-1.5446	0.0207561	0.0227883	0.249079	0.358123	1.10917
O00757	0.413433	0.263839	0.134574	0.244925	0.297121	0.215869	0.889978	0.162024	0.847741	0.890385	0.933569
O00764	1.44188	1.40884	1.33675	1.46051	1.31314	1.32148	0.228699	0.590679	0.622258	0.712235	0.97795
O14493	-0.663828	-0.727267	-0.385567	-1.48	-1.07122	-1.29106	0.836022	0.881181	0.0124544	0.0543167	2.16264
O14494	1.93544	2.06332	2.12223	1.89111	1.80666	1.81611	0.428361	0.37859	0.0481677	0.116432	0.900815
O14520	-0.138039	-0.146906	-0.0939872	-0.729995	-0.643233	-0.689029	0.0327322	0.595241	0.000137327	0.00567538	5.44228
O14521	1.13868	1.20938	1.30242	1.39128	1.38813	1.47206	0.762459	0.499946	0.0316214	0.0910508	1.16463
O14530	-1.03694	-0.887605	-0.858002	-0.753169	-0.61727	-0.724573	0.961639	0.714093	0.0331162	0.0928198	0.752912
O14545	-1.34998	-1.51464	-1.86221	-1.07277	-1.4393	-1.14542	0.75551	0.708059	0.136822	0.232355	0.77377
O14548	-0.468266	-0.278066	-0.333396	-0.523963	-0.415093	-0.371909	0.987936	0.779734	0.349492	0.460801	1.21416
O14556	4.50475	4.49104	4.50379	4.28999	4.45613	4.32997	0.0600645	0.0182216	0.105006	0.194278	0.968628
O14561	1.59524	1.58562	1.62262	1.37704	1.33153	1.41769	0.177865	0.329833	0.00496872	0.034087	0.859014
O14562	-1.12149	-1.43742	-1.29448	-0.504151	-0.974755	-0.657087	0.778539	0.602974	0.0327853	0.0923535	0.554314
O14569	-0.734343	-0.218352	-0.952608	-0.838752	-1.4903	-0.938496	0.647881	0.927698	0.20186	0.309062	1.71498
O14579	0.255663	0.211109	0.17608	0.478471	0.484075	0.42275	0.160357	0.837502	0.00135118	0.0187731	2.15492
O14617	-0.578164	-0.593803	-0.569532	-0.409367	-0.491409	-0.493569	0.349901	0.125928	0.0454332	0.112528	0.800659
O14618	1.43306	1.54392	1.49386	1.64286	1.46983	1.3964	0.790528	0.32178	0.884048	0.915614	1.00856
O14638	-1.25376	-1.35154	-1.40499	-1.29976	-1.27708	-1.44292	0.660617	0.840777	0.965357	0.974374	1.00236
O14640	-0.612646	-1.31411	-1.11311	-0.499963	-0.463058	-0.50239	0.0450582	0.00941187	0.127709	0.220307	0.482064
O14645	1.11959	1.15934	1.04927	1.33349	1.31919	1.38836	0.45195	0.597921	0.005608	0.0360087	1.21418
O14653	0.452117	0.420454	0.483004	0.483374	0.261308	0.481005	0.00813438	0.116298	0.620062	0.710663	0.904182
O14656	-0.925388	-1.08352	-1.12592	-0.913414	-1.0702	-0.941069	0.149256	0.768859	0.421499	0.529878	0.932965
O14657	-0.897312	-1.2696	-0.853729	-0.964777	-1.12864	-1.0175	0.720943	0.236614	0.846508	0.889522	1.02989
O14672	-1.56377	-1.15949	-1.1979	-1.14655	-1.15023	-1.36246	0.0345107	0.467183	0.593546	0.687934	0.933206
O14681	0.132411	0.0376317	0.0850766	0.129633	0.13652	0.319751	0.12103	0.322709	0.211703	0.319178	2.29659
O14683	1.13337	1.24765	1.10226	0.284361	0.295695	0.236279	0.0298543	0.289725	0.000682943	0.0132713	0.234358
O14684	0.125364	0.208259	0.0348764	-0.624897	-0.205549	-0.671684	0.232003	0.205852	0.0407203	0.105033	-4.07635
O14715	-0.610365	-0.59657	-0.628554	-0.501273	-0.517717	-0.534814	0.359427	0.955176	0.00219972	0.023302	0.846534
O14734	-0.479723	-0.251976	-0.436233	-0.297567	-0.471048	-0.294126	0.135342	0.82208	0.720248	0.794315	0.909934
O14735	0.193069	0.216755	0.214759	0.314166	0.199841	0.294263	0.0780033	0.0917067	0.221046	0.328459	1.29409
O14737	-0.921083	-1.03608	-0.932338	-0.965983	-1.06053	-0.869851	0.74126	0.610544	0.974278	0.981363	1.00238
O14744	0.886946	0.870891	0.886185	0.786321	0.844503	0.796559	0.179347	0.158698	0.0471505	0.115002	0.918064
O14745	0.0915135	-0.0581331	0.0172595	0.355546	0.282096	0.409949	0.508532	0.84613	0.00460356	0.0324577	20.687
O14772	0.0371071	0.208203	0.153941	0.203168	0.213447	0.187218	0.018851	0.0482754	0.308426	0.420919	1.51242
O14773	-0.368051	-0.360986	-0.436554	-0.14928	-0.17083	-0.232277	0.403474	0.968411	0.00413381	0.0306717	0.473911
O14787	0.520246	0.541219	0.504005	0.581446	0.572714	0.590086	0.495076	0.354818	0.0175543	0.0659307	1.1142
O14795	-0.55493	-0.543838	-0.587225	-0.456332	-0.388291	-0.424993	0.498323	0.606651	0.00642715	0.0381568	0.753038
O14818	1.46391	1.47338	1.45794	1.55247	1.48015	1.49949	0.135843	0.0862588	0.164505	0.265195	1.03115
O14828	-0.0243245	-0.189445	-0.273375	-0.122741	-0.095284	-0.188369	0.949259	0.24954	0.756978	0.823059	0.834236
O14829	0.455312	0.489309	0.324916	0.530991	0.432313	0.52467	0.345131	0.574049	0.29845	0.410796	1.17206
O14841	0.867308	0.89264	0.877282	1.0439	1.0222	1.07503	0.117813	0.373541	0.00263013	0.0249834	1.19107
O14863	-0.734225	-0.778118	-0.898247	-0.641946	-0.796745	-0.541241	0.9359	0.603929	0.192999	0.298975	0.821347
O14867	-0.763582	-0.741469	-0.746351	-0.476515	-0.540832	-0.588736	0.190581	0.0850253	0.0186652	0.067905	0.71337
O14880	1.49396	1.56299	1.537	-0.380685	-0.547902	-0.0613102	0.0358069	0.0425427	0.0051103	0.0345105	-0.215479
O14896	0.382171	0.456848	0.393163	0.7203	0.741894	0.770581	0.0619895	0.559971	0.000684755	0.0132713	1.81205
O14907	1.22143	1.09732	0.988042	1.09671	1.20238	1.05994	0.616904	0.569832	0.839767	0.884748	1.0158
O14910	0.265268	0.263698	0.320059	0.254302	0.321952	0.353509	0.23249	0.569807	0.487897	0.593035	1.0951
O14920	-0.761621	-0.776381	-0.780682	-0.692283	-0.774371	-0.764406	0.00570464	0.0980629	0.376287	0.487141	0.96221
O14949	2.77563	2.69274	2.61389	2.39306	2.40447	2.29091	0.542624	0.746124	0.00593577	0.0369128	0.877036
O14950	1.06604	0.991752	0.923271	0.908691	0.836941	0.949352	0.978343	0.775144	0.148302	0.246618	0.904033
O14957	0.793026	0.78126	0.879361	0.917475	0.954265	0.968768	0.330258	0.390016	0.0349441	0.0957542	1.15767
O14964	0.360856	0.385173	0.428831	0.444067	0.633452	0.152221	0.667784	0.0431292	0.908472	0.933305	1.04671
O14967	-0.00550776	0.086552	0.0944955	0.290783	0.288703	0.338064	0.254868	0.400948	0.00662781	0.0388321	5.22702
O14972	-1.77879	-1.68298	-1.5501	-1.87378	-1.96209	-2.19617	0.982062	0.641742	0.0504505	0.119835	1.20355
O14976	-0.350038	-0.295178	-0.636747	-0.35204	-0.688568	-0.354098	0.0313316	0.945065	0.819272	0.869571	1.08794
O14980	0.822886	0.817263	0.822146	0.842373	0.873414	0.787974	0.752818	0.012225	0.635804	0.724675	1.01684
O14986	-0.661125	-0.520139	-0.292973	-0.559187	-0.627597	-0.366047	0.508406	0.693239	0.854067	0.894856	1.05331
O14990	-0.952331	-0.648763	-1.30822	-0.807056	-1.08889	-1.03183	0.993383	0.337317	0.978512	0.984434	1.00634
O15020	-1.04807	-0.934148	-1.15652	-0.891741	-0.868017	-0.862611	0.156309	0.0416355	0.112827	0.203607	0.835485
O15066	-1.62601	-1.77873	-1.34538	-1.46889	-1.69875	-1.52374	0.970445	0.457241	0.900616	0.927881	0.987634
O15067	-0.629916	-0.494347	-0.562533	-0.347122	-0.503809	-0.410371	0.955299	0.848895	0.0788721	0.158691	0.74775
O15084	-0.643834	-0.668909	-0.646266	-0.468759	-0.484994	-0.506408	0.0774015	0.695817	0.000410002	0.0101493	0.745357
O15111	-0.360806	-0.359992	-0.426476	-0.379163	-0.497653	-0.0715139	0.0797068	0.0620136	0.655533	0.740709	0.826594
O15116	-1.53894	-1.7755	-1.57015	-2.04415	-1.85714	-2.1734	0.660396	0.788474	0.0302077	0.0889357	1.24365
O15118	-0.796151	-0.96701	-0.770618	-1.17023	-1.28871	-1.26592	0.23824	0.512194	0.0093989	0.0466669	1.47008
O15120	0.142837	0.323414	0.281707	0.346461	0.295639	0.281247	0.0844889	0.232583	0.400775	0.510204	1.23449
O15127	1.46928	1.4238	1.39006	1.44263	1.47085	1.43558	0.592601	0.359709	0.453293	0.559851	1.01539
O15131	0.0904688	0.526805	0.0489713	0.242873	0.23017	0.287195	0.518066	0.0285078	0.857013	0.897072	1.14108
O15143	-0.319168	-0.363568	-0.200334	-0.165761	-0.170755	-0.223679	0.215345	0.252743	0.146152	0.244454	0.634373
O15144	0.0910382	0.120622	0.128804	0.258981	0.292146	0.314984	0.176633	0.662226	0.00146952	0.0193636	2.54392
O15145	0.631607	0.568038	0.468699	0.853092	0.743655	0.844699	0.576708	0.707617	0.0143325	0.0587992	1.4634
O15160	-1.7201	-1.57921	-1.42321	-1.28245	-1.67071	-1.40077	0.681116	0.713197	0.443388	0.551302	0.921952
O15162	-1.48326	-1.41118	-1.4298	-1.23078	-1.24951	-1.10763	0.539444	0.379718	0.0171202	0.0650779	0.829719
O15173	0.872015	0.957098	0.978571	0.857015	0.757322	0.82384	0.788921	0.895041	0.0487853	0.1174	0.868394
O15198	0.781349	0.56369	0.667003	0.944516	0.891496	0.885531	0.479303	0.165173	0.0539501	0.124735	1.35263
O15212	-0.761655	-0.814059	-0.71857	-0.698244	-0.68312	-0.684724	0.204398	0.062192	0.106282	0.196052	0.900537
O15228	0.284282	0.277983	0.241636	0.237246	0.284474	0.226911	0.10062	0.71792	0.455709	0.562254	0.931248
O15230	-0.890179	-0.778405	-0.789659	-0.806735	-0.813868	-0.732752	0.695886	0.692724	0.475064	0.581486	0.957332
O15231	-0.518076	-0.62352	-0.547652	-0.541953	-0.404495	-0.662591	0.762382	0.300587	0.765093	0.828963	0.952518
O15254	-0.473622	-0.441342	-0.463445	-0.758409	-0.739673	-0.862169	0.12032	0.120498	0.00981083	0.0478702	1.7123
O15258	1.46401	1.54188	1.50316	1.51699	1.40893	1.44891	0.908843	0.671202	0.318688	0.430832	0.970235
O15260	0.161324	0.340664	0.342668	0.0417905	0.0683337	-0.0136527	0.229463	0.277592	0.0389816	0.102064	0.114214
O15264	0.562632	0.429299	0.423828	0.0880225	0.221387	0.142969	0.538221	0.840548	0.00616934	0.0373444	0.31953
O15294	-1.19798	-1.09194	-1.11778	-0.931356	-0.994537	-0.924635	0.511881	0.651982	0.0116215	0.0527608	0.836497
O15296	1.09489	1.11139	1.11394	1.21877	1.16733	1.19076	0.426893	0.277239	0.0178528	0.0661751	1.0773
O15305	0.701091	0.633971	0.700986	0.793383	0.710623	0.701826	0.184396	0.738156	0.203075	0.31016	1.08339
O15321	-1.24918	-1.07267	-1.26923	-1.77541	-1.43874	-1.39337	0.673991	0.421326	0.0879304	0.172195	1.28304
O15327	-0.60325	-0.648269	-0.59572	-0.5562	-0.653388	-0.499922	0.58831	0.236631	0.41891	0.526929	0.92544
O15355	0.353611	0.370433	0.358706	0.10552	0.146937	0.181149	0.0872985	0.101754	0.00759157	0.0415526	0.400467
O15371	0.720993	0.715925	0.682784	0.869609	0.832447	0.79243	0.574621	0.446211	0.0151194	0.0606743	1.17681
O15372	-0.772018	-0.883318	-0.741875	-0.749654	-0.768705	-0.828136	0.196628	0.461447	0.752511	0.818562	0.978844
O15382	-0.202895	-0.254502	-0.196829	0.0281203	0.0922528	0.0948158	0.086072	0.824336	0.000610203	0.0123238	-0.328921
O15393	1.24812	1.26384	1.25549	1.51495	1.59889	1.61657	0.0446746	0.044703	0.00834345	0.0435984	1.2556
O15484	-0.029731	-0.070556	-0.05029	0.0756202	-0.0201852	-0.039365	0.0838269	0.198987	0.254696	0.36414	-0.106723
O15498	-0.884025	-0.771667	-0.835331	-0.767718	-0.851028	-0.750819	0.389316	0.950513	0.418486	0.526549	0.951242
O15511	-0.544281	-0.53089	-0.558308	-0.190863	-0.302954	-0.23849	0.0962578	0.114988	0.00847128	0.0439135	0.448311
O15523	0.640521	0.635759	0.506064	0.681317	0.503701	0.631697	0.0722706	0.817091	0.876152	0.910053	1.01928
O15530	-0.666711	-0.500736	-0.506192	-0.502765	-0.513895	-0.460988	0.0103194	0.162812	0.353498	0.464707	0.882895
O43143	-1.41783	-1.3833	-1.34301	-1.35413	-1.50583	-1.41647	0.421917	0.386815	0.436634	0.544941	1.03193
O43149	-1.43131	-1.46534	-1.52091	-1.20249	-1.29242	-1.24735	0.503419	0.994008	0.003625	0.0290134	0.847133
O43150	-2.1442	-2.19584	-2.09043	-2.10938	-1.99386	-1.97166	0.667886	0.671392	0.0937247	0.179476	0.944706
O43169	0.51187	0.526489	0.514805	0.431838	0.406664	0.460711	0.326215	0.153248	0.0251285	0.0798831	0.836494
O43175	2.40998	2.43432	2.40377	2.50735	2.47622	2.48481	0.458264	0.99535	0.00505103	0.0343248	1.0304
O43181	1.125	1.09879	1.17459	1.13001	1.0601	1.04867	0.780691	0.865179	0.191545	0.29747	0.953036
O43182	-0.222944	-0.191609	-0.292691	-0.16259	-0.186024	-0.179067	0.141943	0.105676	0.17772	0.281049	0.746108
O43236	0.658664	0.762024	0.626082	0.883656	0.877783	0.858681	0.162333	0.0690356	0.0391754	0.102368	1.28012
O43237	-0.183641	-0.195041	-0.235702	0.00238014	-0.0577403	-0.0246268	0.283515	0.903821	0.00168198	0.0201372	0.13019
O43240	-1.53965	-1.25919	-1.51676	-1.53957	-1.88404	-1.58552	0.332036	0.817318	0.177602	0.280965	1.1607
O43242	0.853608	0.883882	0.83377	0.759589	0.759005	0.736692	0.339209	0.420093	0.0076666	0.0416373	0.877113
O43247	-1.23337	-0.998345	-1.27405	-0.561601	-1.05665	-0.623031	0.279517	0.464155	0.0954156	0.181668	0.639312
O43264	-0.129703	-0.00601096	-0.041658	-0.117641	-0.297092	-0.107703	0.335163	0.523346	0.19953	0.306675	2.94543
O43278	-0.989464	-0.97582	-0.95587	-0.841842	-0.812429	-1.01342	0.167248	0.0509145	0.309152	0.4215	0.913231
O43281	-0.104288	0.0579334	-0.215171	-0.0801217	-0.534847	-0.073054	0.191259	0.422432	0.469297	0.575732	2.63081
O43298	0.211895	0.0840532	0.0952457	-0.840985	-0.82915	-0.478912	0.109791	0.212644	0.0120214	0.0537294	-5.49356
O43324	1.09978	1.10766	1.05231	1.15736	1.15784	1.12694	0.523987	0.515388	0.0509685	0.12044	1.05595
O43325	0.124105	0.0241899	-0.0104044	0.24771	0.310602	0.175905	0.813196	0.963971	0.0239113	0.0777028	5.32465
O43379	-0.858747	-0.728047	-0.798115	-0.626005	-0.65879	-0.609723	0.524735	0.254818	0.0361844	0.0976622	0.794377
O43390	-0.0849118	-0.127366	-0.106268	-0.0751511	0.0438827	0.0255776	0.192895	0.198781	0.0942464	0.180236	0.0178648
O43396	1.25503	1.25467	1.30278	1.30689	1.35277	1.31292	0.380914	0.895071	0.0687628	0.144972	1.04199
O43399	-0.66532	-0.602616	-0.558778	-0.875817	-0.812102	-0.847193	0.325764	0.521564	0.00553545	0.0358684	1.3878
O43414	-0.283746	-0.238282	-0.316718	-0.118104	-0.0265479	-0.117988	0.564928	0.712245	0.00888859	0.0452491	0.313134
O43427	-0.238213	-0.251445	-0.169263	-0.320711	-0.366262	-0.265627	0.938728	0.866806	0.065643	0.14143	1.4457
O43432	-1.56922	-1.61699	-1.57333	-1.52381	-1.70248	-1.64473	0.91916	0.157519	0.558811	0.656656	1.02342
O43447	0.239939	-0.1012	0.0710668	-0.140436	0.127803	-0.180438	0.50817	0.982337	0.385821	0.49542	-0.920232
O43451	-0.915741	-1.00655	-0.891566	-0.725321	-0.884956	-0.673835	0.479533	0.463045	0.0899665	0.174993	0.811738
O43464	0.661592	0.757793	0.742943	1.05568	0.79845	0.664125	0.0710713	0.129478	0.41194	0.521195	1.1646
O43488	1.58146	1.67463	1.6041	1.67612	1.71231	1.71621	0.252915	0.341686	0.0834348	0.165423	1.0503
O43504	-1.27861	-1.32542	-1.19346	-1.0478	-1.16921	-1.02108	0.638298	0.834468	0.036799	0.0984582	0.852692
O43520	-1.30867	-1.159	-1.27836	-1.42773	-1.29301	-1.37509	0.834349	0.84676	0.126452	0.218961	1.09338
O43548	7.13343	6.95124	7.12356	7.14377	7.10842	7.03517	0.102806	0.450087	0.720465	0.79435	1.00373
O43581	-0.117586	-0.0803854	-0.000622856	-0.0953701	-0.134486	-0.0223448	0.532691	0.950906	0.726723	0.798195	1.26993
O43592	0.401963	0.400773	0.370434	0.441884	0.424472	0.450879	0.780562	0.719365	0.0233439	0.076624	1.1228
O43615	-0.525243	-0.377283	-0.640747	-0.660129	-0.693309	-0.578107	0.416862	0.334393	0.226432	0.333779	1.25159
O43617	0.959377	1.05524	0.918816	1.02345	1.08658	1.14002	0.951653	0.817583	0.117754	0.208708	1.10793
O43633	-0.621589	-0.523678	-0.500508	-0.40099	-0.448576	-0.42886	0.649255	0.243372	0.0666138	0.142527	0.776793
O43653	1.126	1.12473	1.16999	0.89135	0.871561	0.813211	0.12163	0.571233	0.00119492	0.0175094	0.753092
O43657	-2.42098	-2.27934	-2.39173	-2.42577	-2.4636	-2.37174	0.492669	0.549425	0.340397	0.45198	1.02384
O43674	0.303895	0.125612	0.362861	0.534495	0.22734	0.523027	0.634434	0.667121	0.260826	0.370819	1.62155
O43676	-0.079407	-0.113416	-0.047184	-0.28955	-0.338013	-0.224651	0.50476	0.503873	0.0105479	0.0502624	3.5508
O43677	-0.852149	-0.728852	-0.835424	-0.837379	-0.948451	-1.15982	0.269437	0.285307	0.194615	0.300953	1.21901
O43678	1.62611	1.60846	1.5896	1.50635	1.43655	1.44687	0.234191	0.378695	0.010345	0.0494627	0.909953
O43681	0.843314	0.873912	0.87882	1.01597	0.991907	1.01001	0.0978284	0.593229	0.000954904	0.0156527	1.16249
O43684	0.0799062	0.0870465	0.0260627	0.202609	0.190283	0.146502	0.626746	0.876713	0.0112555	0.0516039	2.79456
O43692	0.274577	0.268286	0.24925	0.508699	0.408292	0.450598	0.230309	0.130645	0.0171125	0.0650779	1.72651
O43707	-0.0745682	-0.0505495	-0.123553	-0.0650788	-0.0402652	-0.0544809	0.166911	0.202444	0.300546	0.413155	0.642717
O43708	1.33653	1.43804	1.49069	1.55718	1.51532	1.45198	0.808162	0.624619	0.198426	0.305412	1.06078
O43747	0.589232	0.622598	0.561976	0.664284	0.59691	0.674877	0.644214	0.677874	0.153607	0.253292	1.09148
O43759	0.580598	0.496111	0.603609	0.482948	0.617828	0.768329	0.428255	0.27143	0.535906	0.635791	1.11235
O43760	1.37318	1.36982	1.31262	1.57256	1.46876	1.58678	0.344484	0.434225	0.019546	0.0698514	1.14116
O43765	0.295366	0.221099	0.136599	0.403999	0.377819	0.441414	0.671986	0.278289	0.0390547	0.102176	1.87307
O43766	-1.68757	-1.70917	-1.28417	-1.33379	-1.22742	-1.51062	0.292761	0.523705	0.28985	0.401903	0.869882
O43772	0.937675	0.994548	0.955407	0.66882	0.615705	0.633681	0.0592963	0.925128	0.000152203	0.00608827	0.664284
O43776	1.03002	1.0734	1.04274	1.30073	1.25585	1.26003	0.0843102	0.893711	0.000334553	0.0090382	1.2131
O43795	-0.291359	-0.304755	-0.333762	-0.277949	-0.351272	-0.334896	0.626312	0.479157	0.683456	0.763083	1.03682
O43805	0.977986	1.04877	1.07952	1.1176	1.22065	1.15179	0.999991	0.991831	0.0400626	0.103994	1.12355
O43808	0.107151	0.135618	0.131355	-0.0457392	-0.183077	-0.150386	0.130582	0.0908749	0.0221415	0.0742383	-1.01357
O43813	0.665922	0.748333	0.599027	0.738875	0.75179	0.69397	0.252429	0.282346	0.318275	0.430408	1.08511
O43820	-0.22648	-0.233959	-0.19915	-0.231332	-0.306319	-0.389811	0.123058	0.104484	0.185329	0.290265	1.40612
O43822	0.759011	0.948476	0.880535	0.849378	0.968597	1.0073	0.808231	0.846152	0.340922	0.452538	1.09167
O43826	0.114563	-0.128533	0.039905	-0.307009	-0.402178	-0.221062	0.813915	0.689859	0.0268508	0.0826561	-35.8673
O43837	1.35444	1.33268	1.32993	1.53524	1.43722	1.42499	0.285991	0.0972638	0.061878	0.136656	1.0947
O43847	0.579576	0.584696	0.567689	0.338636	0.304217	0.33411	0.023554	0.355996	0.000334593	0.0090382	0.564079
O43852	-0.78598	-0.803709	-0.746615	-0.197357	-0.220555	-0.186168	0.014992	0.527101	4.43083e-05	0.0036827	0.258562
O43854	-0.720508	-0.628321	-0.647172	-0.456314	-0.579616	-0.581334	0.793395	0.629008	0.0735671	0.151914	0.810252
O43865	0.937049	0.826732	0.810841	0.900399	1.00674	0.974547	0.630304	0.770639	0.117067	0.208215	1.11927
O43913	-0.883126	-0.877539	-0.868199	-1.09292	-0.962303	-1.04803	0.17523	0.0287582	0.0523188	0.122303	1.18045
O43920	0.779517	0.739279	0.714476	0.788092	0.856164	0.825215	0.932469	0.962059	0.0450008	0.11165	1.10576
O43924	0.721688	0.744098	0.759662	0.792268	0.843141	0.809492	0.937507	0.70263	0.0198969	0.070603	1.09861
O43929	-1.82617	-2.04066	-1.99849	-2.00427	-2.10732	-2.02841	0.181695	0.365728	0.300493	0.413155	1.04683
O43930	-0.76234	-0.725226	-0.700782	-0.796116	-0.668805	-0.779703	0.787806	0.332603	0.69957	0.777377	1.02572
O60218	0.255266	0.443745	0.359236	0.445196	0.331179	0.482158	0.588331	0.818425	0.401661	0.510883	1.18926
O60220	-0.251938	-0.128403	-0.0675038	-0.488932	-0.123591	-0.217492	0.224802	0.392161	0.375693	0.486879	1.85335
O60232	1.4226	1.60813	1.52774	1.98915	1.85039	2.03728	0.472768	0.957601	0.0048226	0.0333173	1.28921
O60235	-0.133025	-0.0848103	0.0152902	-0.583622	-0.569258	-0.561485	0.0535634	0.046711	0.00648918	0.0383145	8.46414
O60256	0.294012	0.258828	0.280666	0.285147	0.419726	0.352713	0.182159	0.132779	0.188447	0.294032	1.26884
O60264	-0.659307	-0.609774	-0.962374	-0.159364	-0.246126	-0.563192	0.691937	0.891822	0.0638864	0.139523	0.434103
O60271	-1.03983	-0.995949	-0.965602	-0.955754	-1.02965	-0.954227	0.197749	0.855448	0.566357	0.663378	0.979426
O60282	-0.490495	-0.503914	-0.530192	-0.282369	-0.385644	-0.348754	0.4591	0.259106	0.0195995	0.0698514	0.666906
O60309	0.681465	0.696183	0.62402	0.110566	0.223811	0.0548198	0.0871794	0.326778	0.00312576	0.0269497	0.194436
O60313	-0.398986	-0.359464	-0.341103	-0.48327	-0.480245	-0.438048	0.432928	0.842894	0.0115969	0.0527042	1.27467
O60331	0.176701	0.267809	0.232706	0.00357823	0.209273	0.314194	0.331794	0.157933	0.6441	0.731424	0.778253
O60343	0.193379	0.203517	0.209839	0.226274	0.277458	0.279033	0.13197	0.144433	0.0680899	0.144116	1.29013
O60423	-0.813713	-0.64505	-0.640424	-0.690331	-0.780709	-0.604399	0.3814	0.886174	0.922553	0.945524	0.988687
O60437	0.0210715	-0.00552355	0.0207652	0.194183	0.246495	0.260995	0.0793446	0.316548	0.00312885	0.0269497	19.3228
O60493	0.202166	0.1947	0.222842	0.423958	0.35773	0.531203	0.272419	0.0575847	0.0414121	0.10597	2.11856
O60502	-0.231908	-0.200145	-0.274884	-0.201522	-0.216039	-0.229673	0.259086	0.24711	0.462779	0.569308	0.915547
O60506	-1.22376	-1.11031	-1.23316	-0.897671	-1.11124	-0.969898	0.429257	0.56488	0.0683412	0.144365	0.835048
O60507	-1.04724	-1.55838	-1.14853	-1.879	-1.21579	-1.42246	0.674359	0.77566	0.370139	0.480835	1.20327
O60524	-1.38471	-1.77153	-1.60159	-1.49654	-1.64208	-1.77862	0.62699	0.689898	0.722346	0.795443	1.03351
O60547	-0.0362499	-0.0721883	-0.0583641	-0.14346	-0.0195983	-0.0712445	0.38316	0.158472	0.600792	0.694841	1.40467
O60568	0.0461974	-0.184246	0.0961574	0.106403	-0.0617856	-0.363121	0.327575	0.563998	0.605525	0.698705	7.60304
O60610	-0.931237	-0.870454	-0.844967	-0.72593	-0.830186	-0.811404	0.911513	0.775751	0.0892831	0.174213	0.894532
O60613	-0.569263	-0.269636	-0.430763	-0.70249	-0.836583	-0.358605	0.852752	0.537481	0.29048	0.402519	1.49463
O60635	1.11732	1.25369	1.15333	0.657817	0.704869	0.768578	0.182333	0.762483	0.00110383	0.0167985	0.604727
O60645	-1.27587	-1.25239	-1.17788	-1.07307	-1.20867	-1.21364	0.423134	0.580397	0.279466	0.390891	0.943134
O60664	0.528016	0.43116	0.379656	0.797775	0.551678	0.568204	0.44554	0.459016	0.119987	0.211312	1.43234
O60684	0.30422	0.370868	0.287545	0.364823	0.346181	0.333543	0.615746	0.226544	0.399915	0.509311	1.08509
O60701	1.02257	1.0331	1.05168	0.993645	1.01616	1.11565	0.345071	0.101141	0.888381	0.919001	1.00583
O60716	-0.689276	-0.635983	-0.767419	-0.671806	-0.679501	-0.643393	0.223249	0.154916	0.486561	0.591867	0.953181
O60732	-0.758705	-0.657272	-0.71842	-1.23327	-1.21438	-1.14925	0.071565	0.852439	0.000265195	0.00792051	1.6852
O60733	0.74362	0.739626	0.687275	0.557759	0.535135	0.55037	0.07516	0.237657	0.00538289	0.0352498	0.757082
O60749	0.00770297	-0.031708	-0.119919	0.169438	0.166252	0.134283	0.298758	0.164474	0.0246397	0.078942	-3.26543
O60762	0.577683	0.586236	0.495192	0.370007	0.477694	0.570069	0.213331	0.400799	0.303355	0.41609	0.854535
O60763	0.102469	0.183673	0.10274	0.220876	0.246643	0.225392	0.139039	0.161001	0.0545341	0.12537	1.7818
O60784	0.00599651	-0.0224616	-0.105983	-0.242404	-0.111303	0.0305299	0.486895	0.306847	0.497417	0.601858	2.63931
O60814	2.48386	2.41199	2.39615	1.26484	1.24583	1.20939	0.0122602	0.530536	1.89532e-05	0.00231704	0.510157
O60825	0.475763	0.503035	0.46093	0.636709	0.568415	0.528695	0.638505	0.264963	0.0746428	0.153304	1.20427
O60826	-1.06482	-1.1461	-1.13379	-1.01833	-1.29159	-1.34345	0.567934	0.121114	0.416559	0.524583	1.09229
O60831	0.636489	0.550039	0.552983	0.488565	0.52925	0.465622	0.699241	0.599747	0.0753299	0.154374	0.852788
O60841	0.34714	0.266882	0.300712	0.442736	0.39104	0.428853	0.666717	0.609376	0.0189534	0.0686068	1.38032
O60879	-1.79133	-1.65823	-1.44038	-1.73277	-1.47483	-1.71672	0.259032	0.797279	0.935131	0.953155	1.00703
O60884	0.529145	0.56259	0.594688	0.603598	0.661134	0.632502	0.985645	0.869211	0.0501996	0.11941	1.125
O60888	3.35411	3.35718	3.30423	3.46175	3.46517	3.39554	0.465989	0.726775	0.025676	0.0807193	1.03064
O60906	-0.288143	-0.424307	-0.371883	-0.507477	-0.638277	-0.464157	0.9872	0.727207	0.0602198	0.133953	1.4847
O60911	-1.76419	-2.46705	-1.59871	-1.727	-1.61354	-1.70903	0.00368545	0.0378716	0.431877	0.540565	0.866142
O60936	0.276146	0.515098	0.346645	0.584884	0.466882	0.501951	0.6128	0.389937	0.180315	0.284113	1.36544
O75027	0.0678461	-0.192626	-0.0328111	-0.413089	-0.503834	-0.493085	0.29689	0.249544	0.0207517	0.0722715	8.94724
O75071	0.136561	0.16522	0.119297	0.0260035	-0.0421058	0.0560803	0.752498	0.349287	0.0320816	0.0917649	0.0949419
O75083	0.882203	0.883921	0.800321	0.896932	0.866164	0.852537	0.233455	0.367834	0.630383	0.719819	1.01917
O75110	-1.06756	-0.796739	-1.22602	-0.886313	-0.927316	-0.800482	0.348025	0.165105	0.332562	0.443895	0.845906
O75116	-0.180566	0.000588192	-0.260843	-0.66141	-0.639164	-0.743722	0.316175	0.288817	0.0110603	0.0512808	4.63748
O75122	-1.21613	-0.925495	-1.0451	-1.18213	-1.34792	-1.35354	0.544644	0.612742	0.0935091	0.179381	1.21868
O75131	0.0828777	0.172002	0.109298	0.2859	0.237721	0.281755	0.355385	0.505157	0.014554	0.059398	2.2115
O75153	-0.416377	-0.446372	-0.582559	-0.523749	-0.655613	-0.524447	0.836786	0.845941	0.271442	0.381892	1.17886
O75165	-0.593852	-0.564029	-0.62877	-0.539202	-0.472538	-0.540556	0.911872	0.81809	0.057528	0.129913	0.86883
O75170	0.376	0.365708	0.420884	0.459383	0.418083	0.442911	0.601151	0.666115	0.0712181	0.14834	1.13572
O75190	1.57878	1.61312	1.67564	1.60121	1.4726	1.45951	0.445696	0.561938	0.118213	0.209392	0.931336
O75223	-1.73854	-1.1504	-1.12608	-1.1989	-1.65074	-1.26404	0.0674464	0.660658	0.900356	0.927881	1.02457
O75251	0.473479	0.553908	0.49842	0.661529	0.586653	0.373898	0.994753	0.143747	0.749844	0.816946	1.0631
O75306	1.02053	1.06093	1.03959	1.05225	1.06789	1.05505	0.593739	0.290303	0.258954	0.368821	1.01735
O75312	-0.924175	-0.8118	-0.994605	-1.0167	-1.01627	-1.04542	0.132472	0.0671508	0.157463	0.257104	1.12738
O75323	1.32329	1.53294	1.20655	1.11462	0.910919	1.26066	0.987781	0.939231	0.136922	0.232433	0.808856
O75340	1.37287	1.38622	1.36895	1.51102	1.62832	1.49658	0.206206	0.034339	0.053655	0.124475	1.12303
O75348	1.15619	1.13444	1.15447	1.12126	1.24866	1.32767	0.116503	0.0299012	0.295903	0.408592	1.07329
O75351	0.590117	0.553388	0.554075	0.7929	0.73397	0.765314	0.107089	0.671117	0.00110956	0.0168263	1.35027
O75352	1.53225	1.50426	1.55829	1.02715	1.04658	1.11089	0.0386919	0.548021	0.000301653	0.00852121	0.693092
O75354	-1.97813	-1.86513	-1.89687	-2.26237	-1.94315	-2.04978	0.246448	0.228416	0.201109	0.308333	1.08975
O75355	-1.42089	-1.35924	-1.12889	-1.76332	-1.50157	-1.20325	0.844409	0.46113	0.384718	0.494719	1.14304
O75356	-1.40668	-1.41717	-1.44444	-1.50787	-2.00683	-1.48891	0.00198754	0.01093	0.28495	0.396643	1.17227
O75367	0.513643	0.452747	0.538552	-1.80927	-1.98053	-1.76373	0.012758	0.259474	0.000179652	0.00658581	-3.6902
O75368	-1.34205	-1.14661	-1.52663	-1.19082	-1.1081	-0.945182	0.896285	0.601261	0.132952	0.226673	0.807936
O75369	0.280046	0.304833	0.266544	0.401634	0.396711	0.40307	0.0560705	0.0609046	0.00769821	0.0417461	1.41107
O75379	0.0600503	-0.135649	-0.0130208	-0.0841933	-0.386356	0.121184	0.591307	0.260842	0.626278	0.715699	3.94229
O75380	0.711368	0.661424	0.675283	0.514414	0.378376	0.521369	0.419708	0.186908	0.0352688	0.0961563	0.690482
O75381	-0.667697	-0.807726	-0.793573	-0.622571	-0.502336	-0.524235	0.405436	0.815084	0.0246827	0.0789431	0.726815
O75390	2.60858	2.65283	2.57205	2.58051	2.61321	2.56814	0.373407	0.495239	0.437443	0.545478	0.99086
O75396	0.772095	0.873196	0.811671	0.692101	0.71821	0.753179	0.908986	0.52881	0.0586124	0.131509	0.880555
O75425	1.63961	1.65854	1.60504	0.724573	0.628249	0.680034	0.0154748	0.478492	5.61827e-05	0.00411562	0.414599
O75431	0.217635	0.42855	0.301116	0.442914	0.40939	0.379646	0.278223	0.164942	0.258205	0.368061	1.30048
O75436	0.482918	0.479959	0.625657	0.724469	0.774093	0.740788	0.16229	0.170593	0.0364985	0.0978576	1.4097
O75438	0.238813	0.338227	0.279471	0.174442	0.292551	0.283587	0.658778	0.730225	0.502872	0.606252	0.876323
O75439	-0.887471	-0.970727	-1.04863	-0.913562	-0.992698	-0.970728	0.827461	0.406846	0.861101	0.90026	0.989735
O75477	0.146983	0.10787	0.102741	0.219259	0.0333527	0.155842	0.934837	0.125712	0.788877	0.846877	1.14223
O75487	-0.661148	-0.664646	-0.682407	-0.656902	-0.629986	-0.702169	0.914656	0.179428	0.795649	0.851856	0.990467
O75489	2.13513	2.05657	2.02108	2.17427	2.13687	2.16091	0.241408	0.192079	0.113124	0.203888	1.04173
O75503	0.235497	0.234467	0.243893	0.489435	0.373307	0.446902	0.114254	0.0181254	0.0271766	0.0832108	1.8346
O75506	-0.862589	-0.864348	-0.830945	-0.756742	-0.549195	-0.76591	0.0698496	0.0495717	0.146254	0.244529	0.809985
O75521	1.01203	1.02522	1.06542	1.11998	1.07364	1.06948	0.643096	0.992156	0.0789051	0.158691	1.0517
O75531	2.93902	2.95206	2.94519	1.4913	1.36405	1.3717	0.00832558	0.019433	0.000656058	0.0130667	0.478374
O75534	-0.326782	-0.34125	-0.403567	-0.220288	-0.244994	-0.237077	0.391211	0.176106	0.0262666	0.0817308	0.65543
O75569	1.01954	1.08231	0.963502	1.13148	1.06894	1.11966	0.645777	0.473798	0.1156	0.206942	1.0831
O75592	-1.37933	-1.33278	-1.2538	-1.34619	-1.24758	-1.38788	0.217756	0.872532	0.929197	0.949183	1.00397
O75602	0.928808	0.999779	1.0213	1.00414	0.988098	1.01684	0.0746991	0.164562	0.559065	0.656776	1.02006
O75604	-0.165673	-0.0982658	-0.142939	-0.0714513	-0.138853	-0.0344047	0.706555	0.588319	0.223384	0.330752	0.601431
O75608	1.20334	1.24568	1.24055	1.20099	1.20226	1.21493	0.066354	0.201328	0.209661	0.316837	0.980649
O75610	0.499021	0.585239	0.456761	0.67455	0.577472	0.525239	0.899264	0.85379	0.246256	0.355078	1.1533
O75629	-2.3375	-2.15799	-2.10644	-1.88524	-1.72272	-1.80685	0.737928	0.617158	0.0128952	0.055072	0.820184
O75643	-0.872372	-0.965539	-0.994794	-1.06805	-0.963784	-1.05583	0.600861	0.884697	0.161746	0.262215	1.09001
O75663	-0.583038	-0.501838	-0.376724	-0.289924	-0.37894	-0.350566	0.476073	0.320315	0.11835	0.209549	0.697475
O75665	-1.47414	-1.42399	-1.2647	-1.36959	-1.31992	-1.28761	0.746029	0.249713	0.437036	0.545286	0.955386
O75674	0.0796933	-0.106973	-0.292167	-0.130431	-0.246771	0.106297	0.448628	0.96686	0.918964	0.942293	0.848045
O75688	-0.829604	-0.867466	-0.87179	-0.859069	-0.831239	-0.85349	0.286872	0.571291	0.631154	0.720319	0.990244
O75694	1.49783	1.53655	1.50826	1.39904	1.41	1.37725	0.272014	0.816729	0.00159171	0.0197062	0.921555
O75695	0.365302	0.348945	0.249256	0.421401	0.281641	0.268353	0.569863	0.706412	0.967789	0.975918	1.00819
O75746	0.315465	0.361559	0.369295	0.0190998	0.0342569	0.0954063	0.07688	0.680967	0.000778067	0.0139536	0.142178
O75787	-0.501253	-0.564061	-0.320685	-0.324482	-0.0761697	-0.314482	0.483887	0.892801	0.110567	0.201124	0.51597
O75800	0.0791306	0.272998	0.299812	0.249358	0.187807	0.268983	0.153201	0.220849	0.825113	0.873956	1.08315
O75821	-0.221731	-0.218231	-0.198281	-0.130874	-0.0532646	-0.0867962	0.29005	0.192309	0.0233022	0.0766176	0.424502
O75822	-0.0446776	0.134398	0.0241273	0.11001	0.0807523	0.0449174	0.8887	0.230942	0.526209	0.627906	2.07012
O75828	2.50154	2.5355	2.47996	2.66128	2.73443	2.71948	0.213954	0.686058	0.00274134	0.0254978	1.07958
O75832	-0.631379	-0.499885	-0.603854	-0.497238	-0.446513	-0.459951	0.2183	0.251219	0.0959203	0.182228	0.808996
O75843	-0.118138	-0.0347074	-0.0323689	-0.100505	-0.124416	-0.18727	0.494419	0.913073	0.119791	0.211312	2.22548
O75844	-0.596246	-0.654021	-0.688279	-0.989722	-0.852093	-0.767894	0.767871	0.293673	0.0581315	0.130857	1.34622
O75874	1.13425	1.1924	1.15473	1.2141	1.26209	1.20167	0.913128	0.921012	0.0597422	0.133047	1.05644
O75882	-1.52953	-1.52669	-1.7104	-1.4667	-1.45057	-1.43818	0.0693367	0.0397596	0.150439	0.249117	0.913736
O75884	0.473413	0.652918	0.426306	0.822737	0.851498	0.947577	0.466386	0.457901	0.0187907	0.0683039	1.68862
O75891	-0.450125	-0.407674	-0.546974	-0.379289	-0.492505	-0.446693	0.9002	0.775804	0.615772	0.707434	0.938577
O75915	0.753753	0.85518	0.897109	1.11545	1.11487	1.10257	0.126061	0.0222996	0.0221375	0.0742383	1.32994
O75928	0.439493	0.470699	0.443677	-0.0248817	-0.0273953	-0.023892	0.0080519	0.0256244	0.000367464	0.00968401	-0.0562603
O75935	0.416201	0.490249	0.44103	0.52198	0.496667	0.575767	0.919408	0.930106	0.0615785	0.136186	1.18326
O75947	1.44015	1.53214	1.61019	1.56736	1.60104	1.68047	0.914728	0.632767	0.218935	0.326356	1.05813
O75951	1.9163	1.89779	1.95234	2.12646	2.02405	2.09708	0.448533	0.431315	0.0182392	0.0669751	1.08344
O75952	2.44511	2.59956	2.56873	2.69785	2.64882	2.67889	0.448486	0.169377	0.0899237	0.174989	1.05414
O75955	-0.201626	-0.319068	-0.130553	-0.152394	-0.157224	-0.0421282	0.721345	0.634675	0.217229	0.325198	0.540111
O75964	3.01193	2.96534	2.99487	2.88987	2.89706	2.84283	0.574788	0.778933	0.00721128	0.0404768	0.961839
O75969	4.13023	4.13469	4.11245	4.16039	4.10474	4.082	0.989266	0.158835	0.712934	0.789672	0.997558
O75976	0.715615	0.665965	0.72661	0.745733	0.747438	0.720753	0.176067	0.350824	0.190746	0.296549	1.05015
O76003	1.14694	1.17818	1.20082	1.3019	1.3263	1.36224	0.430107	0.884289	0.00286553	0.0260733	1.13174
O76024	0.601117	0.640158	0.535451	0.444988	0.281313	0.336513	0.644851	0.57267	0.0196043	0.0698514	0.598187
O76054	0.787878	0.731918	0.773321	0.870944	0.816575	0.88746	0.781995	0.757924	0.0283575	0.0853708	1.12292
O76062	-0.187012	-0.147368	-0.050217	-0.511659	-0.448139	-0.455193	0.232173	0.391346	0.0052157	0.0348951	3.67916
O76071	0.0526555	-0.163912	0.124376	-0.0135193	-0.0809101	0.0493901	0.851262	0.316255	0.851744	0.893345	-3.43286
O76076	-0.296005	-0.51861	-0.307492	-0.735413	-0.711101	-0.382302	0.204553	0.572722	0.168516	0.26985	1.62981
O76094	-0.698501	-0.5103	-0.709685	-0.752513	-0.594734	-0.788564	0.556459	0.916292	0.456445	0.563001	1.11328
O94760	-0.499874	-0.402907	-0.449955	-0.193737	-0.374594	-0.245829	0.625549	0.424677	0.0591703	0.132299	0.601862
O94766	-0.190169	-0.297416	-0.0428816	-0.366835	-1.13201	-0.384749	0.0655022	0.159694	0.209614	0.316837	3.55082
O94788	-0.781926	-0.699846	-0.797005	-0.66937	-0.554164	-0.720423	0.575477	0.544875	0.139623	0.235816	0.85307
O94813	-1.67814	-1.74535	-1.61756	-1.6963	-1.73408	-1.68274	0.649494	0.294601	0.594971	0.689031	1.0143
O94817	-0.362439	-0.147664	-0.313933	0.337631	0.404397	0.375954	0.0737773	0.1644	0.00623116	0.0375085	-1.35671
O94819	-0.573806	-0.339883	-0.340069	-0.23204	-0.299736	-0.198103	0.212801	0.256166	0.142366	0.239497	0.582153
O94822	-0.226379	-0.390461	-0.293621	-0.227295	-0.214827	-0.061834	0.642635	0.888749	0.131438	0.224713	0.553518
O94826	-1.44782	-1.27133	-1.42784	-1.07742	-0.922431	-1.15274	0.700977	0.806004	0.0208478	0.0724893	0.76021
O94829	0.0864092	0.138221	0.116217	-0.0650276	-0.0938847	0.0321973	0.389377	0.268131	0.0407301	0.105033	-0.371765
O94832	-0.616258	-0.619019	-0.626461	-0.621986	-0.629822	-0.591099	0.0954756	0.127222	0.652915	0.738861	0.989885
O94855	-1.34731	-1.15634	-1.34697	-1.10226	-1.67241	-1.33164	0.315826	0.256975	0.668728	0.752275	1.0664
O94874	-0.228614	-0.170616	-0.258987	-0.218166	-0.278754	-0.147699	0.781675	0.635619	0.926669	0.94772	0.979344
O94886	-0.426801	-0.14872	-0.291565	-0.46187	-0.40241	-0.211869	0.50763	0.936776	0.561419	0.659183	1.24111
O94903	0.145502	-0.00598502	0.0591264	0.218182	0.299696	0.143498	0.951986	0.972083	0.0703947	0.147121	3.32947
O94905	1.31598	1.32597	1.33314	1.27738	1.21675	1.24791	0.427727	0.151677	0.0387464	0.101801	0.941373
O94906	-3.22769	-2.9128	-3.14449	-3.03447	-2.77623	-3.08291	0.90014	0.989566	0.385179	0.495165	0.95785
O94915	-2.13047	-2.12569	-2.12177	-2.07123	-2.02767	-2.11449	0.0704819	0.0230027	0.158834	0.258756	0.974201
O94919	-0.494629	-0.518321	-0.470812	-0.473474	-0.620043	-0.566078	0.32234	0.187595	0.302912	0.415614	1.11851
O94973	0.274595	0.333679	0.271906	0.317498	0.360565	0.304034	0.705168	0.832572	0.269353	0.379571	1.11579
O94979	-0.427606	-0.48777	-0.495083	-0.367986	-0.401526	-0.380604	0.323475	0.344822	0.0386538	0.101681	0.81542
O94985	-0.457722	-0.557804	-0.573848	-0.763499	-0.935624	-0.675633	0.819757	0.367612	0.0569235	0.129073	1.49415
O95025	-0.565523	-0.535137	-0.590071	-0.777265	-0.706557	-0.682707	0.65075	0.47452	0.0148187	0.0600375	1.28142
O95070	0.943076	0.640239	1.16052	0.329055	0.125678	0.627518	0.904054	0.965087	0.0576221	0.129913	0.39443
O95139	0.358071	0.385469	0.460185	0.130841	0.300705	0.431564	0.34155	0.219534	0.322126	0.434419	0.717032
O95159	-0.115303	-0.289267	-0.0955682	-0.321607	-0.303314	-0.270943	0.0536498	0.112432	0.159199	0.259058	1.79123
O95163	-0.226265	-0.190766	-0.220163	-0.175872	-0.197558	-0.178053	0.378971	0.564475	0.104631	0.194	0.865488
O95164	0.36197	0.746864	0.703469	0.772958	0.803182	0.827311	0.0127672	0.0362834	0.245613	0.35497	1.32619
O95167	0.279107	0.206812	0.250317	0.449531	0.396639	0.482352	0.462476	0.827739	0.00413076	0.0306717	1.80448
O95168	1.03825	1.12006	1.14444	1.11993	1.16896	1.14862	0.162864	0.326926	0.298007	0.410318	1.0408
O95169	1.4889	1.57789	1.51856	1.63978	1.63262	1.52956	0.43377	0.698727	0.183877	0.288254	1.04724
O95170	-0.783589	-0.62125	-0.657589	-0.828477	-0.643933	-0.699624	0.379921	0.894129	0.645602	0.732937	1.05314
O95171	-1.08085	-1.08919	-1.10814	-1.25387	-0.9717	-1.29946	0.546308	0.0148491	0.506626	0.609757	1.0753
O95178	3.34811	3.43675	3.37601	3.33845	3.13512	3.29971	0.324236	0.298935	0.162688	0.26315	0.961854
O95182	0.242146	0.269938	0.370783	0.545373	0.42059	0.354903	0.752696	0.654728	0.106969	0.196731	1.49611
O95197	0.999801	1.06984	1.03477	1.07788	1.05249	1.10279	0.969282	0.678139	0.167036	0.267911	1.04147
O95202	-0.0397795	-0.0875946	-0.0534281	-0.182724	-0.241416	-0.229798	0.224218	0.769608	0.00280029	0.0257507	3.61687
O95214	-1.82454	-1.99806	-1.66097	-1.75428	-1.4296	-2.068	0.890899	0.433922	0.735319	0.804569	0.957748
O95219	-1.09889	-0.979068	-1.11905	-0.986602	-1.09716	-0.9967	0.0617397	0.787873	0.528741	0.629556	0.963545
O95258	0.515385	0.536008	0.470349	0.0791345	-0.0028254	0.170929	0.162384	0.259629	0.00708951	0.0400295	0.162471
O95260	-0.536182	-0.877028	-0.707764	-0.729186	-0.676232	-0.73121	0.586993	0.0683106	0.962872	0.972999	1.00738
O95292	0.634745	0.705559	0.785672	0.705716	0.743811	0.600022	0.807084	0.986337	0.698779	0.77698	0.964052
O95295	0.0722734	0.195852	0.235768	0.234404	0.273589	0.283922	0.130801	0.173349	0.182836	0.287088	1.57159
O95298	0.888914	0.879203	0.947354	0.782927	0.870114	0.765338	0.491616	0.600429	0.0726575	0.150324	0.890593
O95299	0.396123	0.466834	0.368159	0.637603	0.646392	0.622106	0.113577	0.113348	0.0128186	0.055072	1.54827
O95336	1.67784	1.68313	1.64543	1.72643	1.77331	1.77933	0.464078	0.661375	0.0143667	0.0588557	1.05446
O95352	-0.445662	-0.466659	-0.546166	-0.291593	-0.283326	-0.308222	0.217003	0.111162	0.0198538	0.0705081	0.605519
O95359	-1.42289	-1.87433	-1.84742	-1.91457	-1.78957	-1.91094	0.00773766	0.14848	0.39747	0.507054	1.09144
O95361	-0.292211	-0.46258	-0.481336	-0.680942	-0.394863	-0.999358	0.342699	0.213092	0.245741	0.35497	1.67876
O95372	0.416864	0.397297	0.44219	0.657627	0.592949	0.720254	0.287222	0.222886	0.014758	0.0599656	1.56869
O95373	0.366302	0.39499	0.447079	0.386661	0.353728	0.420346	0.883946	0.794656	0.63095	0.720276	0.960579
O95376	-0.71641	-0.581541	-0.418648	-0.0162603	-0.11651	0.109112	0.630125	0.72785	0.00776405	0.0419762	0.0137823
O95394	0.876688	0.865568	0.866399	0.981004	0.976026	1.00722	0.062098	0.240668	0.00297146	0.0265894	1.13631
O95396	-0.135651	-0.281637	-0.232938	-0.131288	-0.145439	-0.102498	0.196426	0.161417	0.161855	0.262294	0.58322
O95433	0.330836	0.340055	0.280701	0.511212	0.519802	0.469274	0.215719	0.833344	0.00181672	0.0210506	1.57661
O95456	-0.104348	-0.126231	-0.161905	-0.191168	-0.124397	-0.309096	0.123061	0.177567	0.285817	0.397202	1.59155
O95470	0.0240722	0.0906303	-0.0609954	0.0257548	-0.0654797	-0.0640822	0.124288	0.639788	0.386586	0.495793	-1.93284
O95473	3.82222	3.75438	3.71882	3.74797	3.62538	3.86722	0.901661	0.31659	0.827068	0.875052	0.995144
O95476	0.149869	0.155724	0.175123	-0.36687	-0.325128	-0.449275	0.0379861	0.0872335	0.00332388	0.0280035	-2.37411
O95479	-1.1246	-0.785876	-1.21086	-0.922158	-0.746496	-0.768173	0.170868	0.30681	0.213816	0.321611	0.780701
O95487	-1.95347	-1.99209	-2.02243	-2.18996	-2.38333	-2.32342	0.320922	0.218062	0.0226535	0.0753722	1.15562
O95551	-0.733361	-0.613965	-0.669209	-0.844536	-0.871782	-0.914267	0.590183	0.511435	0.011996	0.0537294	1.30451
O95562	-0.238076	-0.0940525	-0.12937	0.131807	0.139477	0.203365	0.353817	0.427928	0.00764871	0.0416373	-1.0285
O95563	2.51792	2.52494	2.47732	2.23307	2.2709	2.3286	0.192574	0.441987	0.00502868	0.0342644	0.908565
O95571	-0.151616	-0.138719	-0.131792	-0.185786	-0.0204023	-0.00367048	0.168326	0.0228003	0.347379	0.458874	0.497147
O95573	0.689643	0.677516	0.670249	0.732107	0.664931	0.637336	0.733621	0.0811004	0.97488	0.981695	0.998511
O95630	-1.12497	-1.14233	-1.3379	-1.09432	-1.02008	-1.02977	0.171351	0.209549	0.142591	0.23961	0.872123
O95639	-2.14178	-1.7155	-1.75426	-1.47614	-1.49953	-1.40842	0.277548	0.0809095	0.0897603	0.174828	0.781264
O95671	-0.456923	-0.461253	-0.50022	-0.462076	-0.51729	-0.503223	0.127974	0.815483	0.378492	0.489334	1.04526
O95685	-0.123212	-0.0121531	-0.103598	-0.0406635	-0.0247524	-0.232869	0.318524	0.412996	0.809537	0.862841	1.24824
O95716	0.735207	0.710462	0.616468	0.692479	0.584747	0.63614	0.708374	0.849181	0.358504	0.469531	0.927856
O95721	-0.815398	-0.790845	-0.87597	-0.455903	-0.485018	-0.476459	0.0540925	0.209803	0.00237296	0.023702	0.571015
O95747	0.557488	0.540701	0.542751	0.66964	0.616133	0.666707	0.111103	0.171305	0.0195987	0.0698514	1.18985
O95749	0.0852206	0.0386826	0.14149	0.158306	0.284898	0.193816	0.963845	0.764685	0.0646028	0.140097	2.40029
O95757	0.638196	0.660054	0.615333	0.708317	0.721088	0.727005	0.351549	0.307703	0.0136844	0.0572285	1.1269
O95777	0.751931	0.277218	0.463533	0.610525	0.556736	0.758058	0.593902	0.318239	0.415191	0.523622	1.28984
O95782	0.694285	0.719233	0.662898	0.727245	0.720266	0.719857	0.0471275	0.0459456	0.201798	0.309062	1.0438
O95786	-0.353062	-0.312554	-0.404485	-0.317784	-0.469765	-0.251295	0.911522	0.288969	0.892111	0.921549	0.970792
O95807	-0.0460045	-0.0498461	-0.120691	-0.213143	-0.392372	-0.379218	0.182155	0.300368	0.0324683	0.0921392	4.54755
O95816	0.417717	0.456372	0.415479	0.494454	0.517341	0.563389	0.609167	0.597604	0.0226797	0.0754014	1.22148
O95822	-0.148127	-0.297161	-0.151427	-0.138253	-0.273302	-0.186069	0.0986443	0.784116	0.996408	0.997793	1.00152
O95825	-0.931269	-0.658406	-0.564464	-0.576594	-0.793672	-0.546953	0.184838	0.66404	0.592511	0.686988	0.890017
O95831	0.597868	0.589501	0.595938	0.613518	0.584868	0.624538	0.52736	0.090831	0.380501	0.491057	1.02222
O95833	-0.173486	-0.0197547	-0.0641644	-0.223326	-0.461048	-0.40285	0.575969	0.576569	0.0394342	0.102974	4.22379
O95834	0.664366	0.626003	0.672862	0.769347	0.744573	0.804269	0.667091	0.81703	0.00687648	0.0393123	1.1808
O95861	0.664132	0.678028	0.707597	0.815818	0.733056	0.774666	0.762524	0.444658	0.042204	0.107487	1.13357
O95864	0.388825	0.463915	0.442466	0.294622	0.38687	0.227182	0.524257	0.375972	0.0905567	0.175825	0.701567
O95865	0.957143	1.00108	0.935214	1.06924	0.912644	1.07611	0.378601	0.233	0.417435	0.525424	1.05687
O95870	1.15376	1.20141	1.09483	1.09812	1.11578	1.11879	0.204478	0.0871742	0.331494	0.443017	0.965997
O95881	-0.767033	-0.96076	-1.0136	-0.478203	-0.468479	-0.531182	0.157986	0.129175	0.0242297	0.0783253	0.539092
O95969	-1.00138	-1.1436	-1.25032	-1.25164	-1.37826	-1.21713	0.77299	0.628916	0.168798	0.270102	1.13305
O95989	0.371334	0.606166	0.298032	0.620159	0.294338	0.715147	0.177129	0.692122	0.499434	0.603284	1.27762
O95994	0.941832	1.01591	0.954976	1.15388	1.17077	1.06017	0.398309	0.608591	0.024441	0.0787045	1.16208
O95995	-0.224538	-0.112954	-0.152536	0.00666565	-0.074408	-0.0266049	0.954629	0.680912	0.0352093	0.0960698	0.192535
O95999	0.374578	0.420634	0.414011	0.221073	0.233065	0.233661	0.0441719	0.152553	0.00413735	0.0306717	0.568794
O96000	0.809862	0.873529	0.797008	0.822969	0.781178	0.870308	0.35194	0.91482	0.957551	0.969212	0.997604
O96005	0.283082	0.333147	0.297917	0.225115	0.187102	0.157943	0.74596	0.73434	0.0110458	0.0512808	0.623707
O96007	-2.02075	-1.77282	-2.0967	-2.01176	-1.85996	-1.95349	0.799007	0.338186	0.853712	0.8947	0.988955
O96008	1.53011	1.59778	1.69589	1.42098	1.50916	1.4493	0.774103	0.449366	0.0713375	0.148517	0.907886
O96011	1.67179	1.67132	1.57819	1.32581	1.30515	1.42582	0.203172	0.820308	0.00445553	0.0317246	0.824331
O96013	-0.149296	-0.156963	-0.197358	-0.12401	-0.151225	-0.0932645	0.836783	0.883441	0.115854	0.207166	0.731706
O96015	0.959081	0.894861	1.0849	1.23922	0.412127	0.974227	0.259539	0.102655	0.713471	0.790065	0.893405
O96019	-2.34515	-2.03133	-2.05321	-1.2354	-1.52022	-1.48169	0.564726	0.873878	0.00587864	0.036813	0.659022
P00156	1.27008	1.36345	1.31482	1.04374	0.799056	1.10478	0.504656	0.155813	0.060575	0.134535	0.746534
P00167	1.12012	1.10457	1.02399	1.14014	1.09544	1.12892	0.143012	0.336403	0.32857	0.440198	1.03565
P00338	2.6624	2.65532	2.64921	2.78096	2.75218	2.73046	0.213511	0.129659	0.0162196	0.0630576	1.03724
P00352	-0.241872	-0.232129	-0.288586	-0.0949327	-0.156221	-0.16054	0.804847	0.805268	0.014071	0.0580849	0.539865
P00367	-0.496652	-0.559953	-0.564016	-0.327709	-0.369006	-0.410982	0.405359	0.90207	0.00638632	0.0380713	0.683501
P00387	0.46563	0.447907	0.458775	0.300484	0.41646	0.420039	0.0378783	0.0374196	0.181906	0.285786	0.828517
P00390	0.610656	0.602652	0.598888	0.684278	0.676902	0.641982	0.18763	0.134644	0.0324459	0.0921362	1.10538
P00395	-0.0947289	-0.246376	-0.22968	0.704976	0.80949	0.773574	0.0307065	0.576712	0.000219905	0.00721952	-4.00858
P00403	2.00437	2.00404	1.94683	1.67068	1.6532	1.74369	0.0948707	0.642689	0.00155803	0.019668	0.850943
P00414	0.384812	0.366287	0.378897	0.602948	0.543955	0.423168	0.10237	0.0241776	0.107677	0.197446	1.38945
P00441	1.13842	1.19118	1.07462	1.19177	1.16199	1.16764	0.174137	0.139192	0.366669	0.477045	1.03442
P00491	-0.565469	-0.663136	-0.515111	-0.551928	-0.485586	-0.547362	0.411215	0.388403	0.356312	0.467511	0.908907
P00492	0.790826	0.834998	0.815977	0.810478	0.832346	0.835393	0.225845	0.544134	0.472555	0.579071	1.01491
P00505	1.56276	1.564	1.55512	1.5187	1.54204	1.52878	0.438	0.288448	0.0309541	0.0901508	0.980277
P00558	2.04059	2.08688	2.08561	2.20524	2.18442	2.21511	0.220085	0.519255	0.003883	0.0297281	1.06304
P00568	1.25237	1.26142	1.2705	1.36582	1.3909	1.37731	0.072337	0.682657	0.00034711	0.00931807	1.09242
P00747	-0.858297	-0.873547	-1.07734	-0.726477	-0.87239	-1.01472	0.610283	0.83583	0.583198	0.678488	0.930372
P00846	2.28018	2.29922	2.34381	2.27928	2.16153	2.16605	0.200094	0.3849	0.0936842	0.179476	0.954305
P00918	-0.147305	-0.098106	-0.149204	-0.0115973	-0.12439	-0.105129	0.128327	0.373031	0.280868	0.392217	0.611017
P00966	0.330615	0.414745	0.401633	0.483622	0.414236	0.456226	0.701707	0.744876	0.109179	0.199522	1.18055
P01009	-0.997168	-1.05508	-1.10978	-1.72682	-1.62013	-1.91066	0.19776	0.256041	0.00766851	0.0416373	1.66273
P01019	-1.56217	-1.77496	-1.57611	-1.55506	-1.67697	-1.55006	0.0389988	0.531746	0.620844	0.71137	0.973306
P01024	-1.19385	-1.33634	-1.2777	-1.13959	-1.18845	-1.19723	0.400265	0.315521	0.136802	0.232355	0.925779
P01033	1.75668	1.77401	1.62559	1.8248	1.93161	1.85726	0.921503	0.62314	0.0624302	0.137473	1.0887
P01034	0.00119277	0.201859	0.0719378	0.131049	-0.0135799	0.166489	0.569778	0.934714	0.972174	0.979654	1.03262
P01036	-2.03681	-2.73093	-2.16156	-1.72407	-2.08894	-2.01754	0.234058	0.426862	0.225494	0.333078	0.841434
P01106	2.20375	2.18971	2.16734	2.13088	2.13967	2.07581	0.775756	0.437069	0.0498898	0.118998	0.967315
P01116	-0.161126	-0.33063	-0.189633	-0.375988	-0.185175	-0.0910747	0.432315	0.559441	0.927273	0.947888	0.957219
P01133	0.102482	0.34694	0.192809	0.238612	0.677969	0.289075	0.253822	0.416083	0.315466	0.427546	1.87729
P01137	1.45981	1.48397	1.54056	1.60862	1.64733	1.66619	0.491288	0.665484	0.00995123	0.0481626	1.09763
P01236	-1.12907	-1.19944	-1.21977	-0.96905	-1.00046	-0.94191	0.261469	0.546953	0.00515678	0.0347159	0.820514
P01591	-0.869326	-0.960966	-1.05196	-0.945109	-1.17462	-0.828808	0.766813	0.422249	0.859257	0.899203	1.023
P01833	-1.57841	-1.71906	-1.55724	-1.25677	-1.28416	-1.44716	0.640796	0.842717	0.0218198	0.0736758	0.821487
P01834	0.773716	0.553941	0.514856	0.621898	0.630052	0.707502	0.876369	0.20663	0.684238	0.763562	1.06347
P01857	-0.730085	-0.588059	-0.566619	-0.459386	-0.708735	-0.561349	0.518195	0.66615	0.594083	0.688372	0.917607
P01859	-0.134178	-0.188106	-0.169692	-0.25159	-0.302423	-0.341302	0.729769	0.538885	0.0175089	0.0659307	1.81983
P01876	-0.389418	-0.412648	-0.39801	-0.342878	-0.314925	-0.250491	0.469822	0.11859	0.0632524	0.138602	0.756864
P01877	-0.0506394	-0.182017	-0.182496	-0.306639	-0.0949517	-0.073065	0.418772	0.512653	0.832248	0.879683	1.14333
P01889	-1.69458	-1.77495	-1.58364	-1.80397	-1.97482	-2.20233	0.730544	0.373694	0.0981564	0.185037	1.18364
P02008	0.266636	0.335583	0.315814	-0.139445	-0.509059	-0.497102	0.0778855	0.0591705	0.0269021	0.082755	-1.24789
P02144	-1.29015	-1.28688	-1.3177	-1.27263	-1.15591	-1.21316	0.327553	0.15718	0.119996	0.211312	0.935032
P02511	2.37319	2.24528	2.26734	2.39851	2.41446	2.435	0.186957	0.136036	0.0835946	0.165429	1.0526
P02533	0.332519	0.370275	0.338625	-0.24701	-0.225292	-0.250086	0.0104255	0.613019	7.82689e-06	0.00178041	-0.693657
P02538	3.54825	3.5702	3.59372	3.31554	3.29286	3.34251	0.0731387	0.91063	0.000208805	0.00721916	0.928934
P02545	-0.0879208	-0.0835072	-0.0933718	-0.146658	-0.0651937	-0.119137	0.641806	0.0313768	0.454199	0.56071	1.24996
P02647	-0.73776	-0.855252	-0.778132	-0.529781	-0.488998	-0.598207	0.606847	0.920858	0.00596484	0.0370403	0.681943
P02649	0.902389	0.82304	0.877721	0.978566	1.02553	1.02174	0.458489	0.581715	0.010876	0.051149	1.16238
P02671	-0.540083	-1.03346	-0.786137	-0.296703	-0.713466	-0.359511	0.820009	0.906037	0.1625	0.262945	0.580453
P02679	-2.18092	-2.174	-2.19553	-1.66333	-1.96425	-1.55871	0.0946491	0.00713074	0.0642287	0.139845	0.791746
P02743	4.15578	4.21834	4.17315	2.51114	2.41879	2.44462	0.00893656	0.627095	3.35287e-06	0.00120039	0.587741
P02751	1.20359	1.21174	1.19946	1.32296	1.27966	1.29979	0.167819	0.155688	0.0115786	0.0527042	1.07957
P02763	-1.30864	-1.34709	-1.32936	-1.32888	-1.0546	-1.06935	0.0106883	0.0340467	0.182868	0.287088	0.866438
P02766	-2.30765	-1.92312	-1.85953	-1.30319	-1.34747	-1.67949	0.686647	0.835479	0.0342656	0.0946273	0.710991
P02768	0.122515	0.205183	0.162495	0.256101	0.272318	0.276187	0.340268	0.127229	0.0408922	0.105326	1.64141
P02774	-2.85407	-2.839	-2.41606	-2.83343	-2.70769	-2.41632	0.0328238	0.849581	0.802957	0.857732	0.981293
P02787	-1.29508	-1.12049	-1.28992	-1.14504	-1.1346	-1.08367	0.0904997	0.19807	0.176541	0.279593	0.907656
P02788	3.9742	4.00031	3.97682	3.75807	3.69983	3.79262	0.143513	0.173452	0.00845148	0.0439135	0.941362
P02790	0.572138	0.894423	0.835312	0.856902	0.735279	0.752761	0.446061	0.25615	0.902217	0.929087	1.01871
P02792	-0.882285	-0.835261	-0.910109	-0.800093	-0.782486	-0.692434	0.873433	0.597971	0.0504977	0.119835	0.865796
P02794	-0.0625087	0.0927641	-0.114054	0.172379	0.324213	0.310414	0.458811	0.754397	0.021809	0.0736758	-9.63027
P03886	-3.86324	-3.9832	-3.62315	-3.56148	-3.61479	-4.07458	0.275749	0.591217	0.729393	0.800721	0.980928
P03897	2.24248	2.31425	2.17854	1.9764	2.08981	2.26056	0.665248	0.366135	0.237453	0.346479	0.93935
P03905	0.0503699	0.0682559	0.149638	0.688481	0.766491	0.842643	0.0658262	0.63799	0.000463825	0.0107201	8.56476
P03915	-0.559545	-0.483223	-0.492476	-0.696421	-0.992386	-0.82185	0.403131	0.14795	0.0540398	0.124765	1.63535
P03923	1.60923	1.71865	1.9247	1.99332	2.16859	2.09769	0.699088	0.462656	0.0476715	0.115751	1.19172
P03928	1.05848	0.731999	0.918663	0.932797	0.874696	1.12276	0.882263	0.769103	0.575889	0.672156	1.08161
P03950	-0.379253	-0.332702	-0.349352	-0.624241	-0.784529	-0.532397	0.334612	0.0696292	0.0534041	0.123959	1.82904
P03973	2.31224	1.9759	2.26819	2.16118	1.94202	1.82011	0.589615	0.943459	0.220158	0.327698	0.903449
P04004	0.53479	0.62244	0.582446	0.853892	0.811497	0.883694	0.225913	0.81046	0.0013919	0.0188728	1.46526
P04040	-0.000946063	0.0223162	0.028441	0.0956911	0.133641	0.129756	0.224324	0.708543	0.00314526	0.0270254	7.20901
P04049	0.416156	0.520985	0.417926	0.361825	0.374436	0.391995	0.126395	0.122555	0.154132	0.253678	0.832619
P04062	-1.39281	-1.5282	-1.39482	-1.22013	-1.1905	-1.18856	0.194773	0.101975	0.0283546	0.0853708	0.83395
P04066	0.0331348	0.102977	0.0933426	0.21975	0.21982	0.262411	0.399692	0.591666	0.00609515	0.0372094	3.05935
P04075	3.96825	3.95419	3.93697	3.98407	3.96424	3.97055	0.862736	0.587131	0.15161	0.250673	1.00501
P04080	1.47794	1.42646	1.54444	1.67232	1.72318	1.71936	0.279474	0.371546	0.0111626	0.0514924	1.14971
P04083	1.93869	1.918	1.92004	1.82821	1.80458	1.81627	0.0964391	0.964092	0.000326097	0.00900017	0.943276
P04155	-0.802842	-0.825907	-0.751894	-0.186303	-0.193609	-0.167621	0.0158562	0.223225	0.000409258	0.0101493	0.229993
P04156	-0.599883	-0.377912	-0.357482	-0.332917	-0.519585	-0.256657	0.5786	0.993782	0.531251	0.631135	0.830658
P04179	2.1466	2.24351	2.22038	2.35541	2.36305	2.33685	0.333171	0.134842	0.0298552	0.088078	1.06729
P04181	-2.93166	-2.48173	-2.50838	-1.36748	-1.12758	-1.51427	0.316947	0.746375	0.0026398	0.0250202	0.506116
P04196	-3.29118	-3.5967	-3.29818	-3.1723	-3.33194	-3.34198	0.179137	0.456745	0.394199	0.503892	0.966637
P04216	-1.27474	-1.17884	-1.93599	-2.93231	-2.1774	-2.06835	0.60245	0.867432	0.06279	0.138106	1.63525
P04217	-2.94557	-3.47027	-2.80982	-2.9051	-2.52727	-2.76015	0.375222	0.457595	0.227663	0.334793	0.888014
P04259	1.83871	1.69817	1.83762	1.6628	1.4913	1.65992	0.384391	0.80619	0.0659554	0.141783	0.895716
P04264	2.93153	2.93658	2.88835	2.81414	2.70727	2.77214	0.507053	0.388412	0.0223674	0.0747656	0.947135
P04279	3.52467	3.47189	3.51481	3.7761	3.76286	3.77383	0.0310125	0.122333	0.00229227	0.0235925	1.07624
P04406	2.08169	2.08306	2.05909	1.77215	1.86037	1.80769	0.0758533	0.170128	0.00579883	0.0365343	0.874093
P04424	-0.761533	-0.724545	-0.676153	-0.73009	-0.630655	-0.746467	0.409712	0.633861	0.699755	0.777377	0.974555
P04439	-0.285203	-0.471689	-0.404701	-0.274876	-0.528301	-0.297641	0.243354	0.621878	0.847065	0.889892	0.947679
P04554	3.31632	3.1286	3.13295	0.183036	0.0582218	-0.21054	0.0206872	0.439874	0.000138065	0.00567538	0.00320714
P04632	0.761785	0.80055	0.7743	1.00144	0.980646	0.942643	0.124464	0.608828	0.00132166	0.0186674	1.25168
P04792	3.61646	3.62734	3.60622	3.71111	3.79826	3.77604	0.18612	0.106181	0.0258905	0.081086	1.04013
P04839	0.967584	0.851092	0.747283	0.789956	0.818049	0.959316	0.405535	0.806608	0.99588	0.997606	1.00053
P04843	1.65386	1.66341	1.60789	1.64917	1.65632	1.68842	0.474565	0.660637	0.342161	0.453487	1.01396
P04844	1.04547	1.06451	1.07262	0.898941	0.851652	0.901223	0.104084	0.395542	0.0024742	0.0240844	0.833222
P04899	0.317461	0.232346	0.222768	0.524923	0.611752	0.513521	0.24832	0.96952	0.00249361	0.0241646	2.13597
P04908	5.73212	5.85891	5.96725	4.85839	4.93748	4.81426	0.0638026	0.437027	0.000963502	0.0156527	0.832094
P05023	0.106484	0.180532	0.171028	0.239703	0.219903	0.160937	0.856507	0.982995	0.177896	0.281224	1.35477
P05026	0.0815284	-0.0832643	-0.228121	-0.0929384	-0.203948	0.0369166	0.557304	0.752235	0.933929	0.95244	1.13101
P05067	-0.776879	-0.793373	-0.710145	-0.422662	-0.732608	-0.538395	0.175569	0.148891	0.155187	0.254929	0.742706
P05090	0.0815401	0.154042	0.268245	-0.141029	0.0110481	-0.0145219	0.994627	0.854843	0.0407041	0.105033	-0.286811
P05091	-0.426786	-0.407045	-0.364022	-0.307366	-0.404195	-0.170771	0.114863	0.141663	0.257064	0.367283	0.736594
P05107	-1.24613	-1.24459	-1.25782	-1.41292	-1.41113	-1.31966	0.0645856	0.0396023	0.0482406	0.116543	1.10542
P05109	3.16763	3.28757	3.22316	3.09035	3.09031	3.05279	0.54222	0.231113	0.0381225	0.100802	0.954031
P05141	3.59092	3.60231	3.57628	3.36653	3.30334	3.27672	0.0731745	0.150373	0.00601046	0.0371103	0.923587
P05154	1.07003	1.04699	1.06477	-0.169934	-0.199009	-0.183132	0.00587631	0.813318	5.77114e-08	0.000128488	-0.173511
P05161	-0.320147	-0.21566	-0.367407	-0.554799	-0.428941	-0.468752	0.99866	0.812364	0.0363466	0.0978143	1.60814
P05164	1.09687	1.06912	1.11505	0.806108	0.727269	0.739131	0.0569697	0.454566	0.00107282	0.0165008	0.692618
P05165	-1.30064	-1.36757	-1.31425	-1.50399	-1.32421	-1.28038	0.0635129	0.165462	0.607603	0.700096	1.03167
P05166	-1.30055	-1.35075	-1.32082	-1.22983	-1.25879	-1.16372	0.883332	0.421394	0.0435638	0.109276	0.919495
P05186	-1.18203	-1.27421	-1.32605	-1.21701	-1.16668	-1.25904	0.81982	0.570584	0.41252	0.521625	0.963102
P05198	0.165209	0.162657	0.0961985	0.351217	0.395118	0.321836	0.344853	0.940384	0.00232287	0.023683	2.51889
P05386	3.54075	3.57256	3.58096	3.39074	3.38568	3.27576	0.264393	0.193787	0.0209326	0.072609	0.93996
P05387	2.3156	2.30711	2.31556	2.26477	2.24538	2.32953	0.191294	0.0275718	0.325206	0.43691	0.985791
P05388	2.30291	2.32464	2.28813	2.3753	2.32588	2.36777	0.508758	0.641959	0.0594226	0.132726	1.02216
P05452	-0.306824	-0.255979	-0.358742	-0.459354	-0.447213	-0.346142	0.641378	0.810302	0.0790401	0.158815	1.35936
P05455	-1.2234	-1.26859	-1.28497	-1.21644	-1.17591	-1.31625	0.904632	0.32521	0.654375	0.739594	0.9819
P05556	-1.35513	-1.40255	-1.28619	-1.54406	-1.48302	-1.61399	0.952083	0.886041	0.0176039	0.0659307	1.14768
P05783	0.0639154	-0.0775392	0.118425	0.461138	0.34432	0.326646	0.738656	0.683628	0.0112502	0.0516039	10.8024
P05787	-0.189434	-0.18689	-0.164473	-0.00144424	-0.0430618	-0.031623	0.0935383	0.577054	0.00103788	0.0163009	0.140772
P06280	0.135526	0.0412895	0.0776772	0.220459	0.093714	0.18512	0.845327	0.688675	0.162154	0.262581	1.96192
P06396	-0.0186537	-0.00526752	0.00943251	0.017763	-0.0474433	0.0268109	0.734671	0.215449	0.887544	0.918574	0.198049
P06493	-0.300683	-0.00621801	-0.130761	0.0057586	0.168657	0.141394	0.632153	0.514223	0.0788432	0.158691	-0.721583
P06576	2.88392	2.86432	2.89155	2.59168	2.57469	2.52485	0.044318	0.280595	0.00134645	0.0187721	0.890209
P06702	3.0537	3.11407	3.15537	2.93492	3.02134	3.02359	0.884237	0.988586	0.0510555	0.12058	0.963179
P06703	0.0302782	-0.0795983	0.0248345	-0.020124	-0.185935	-0.0541021	0.434359	0.664109	0.280442	0.391875	10.6251
P06730	-0.00556071	-0.0573849	0.0233676	-0.0781649	-0.0198659	-0.097535	0.849963	0.987945	0.192473	0.298481	4.94127
P06731	0.377584	0.415846	0.385722	0.318854	0.430754	0.350254	0.913818	0.218124	0.518554	0.621	0.932757
P06733	2.37612	2.40634	2.35965	2.32845	2.33347	2.34276	0.52695	0.173342	0.0679044	0.144018	0.980759
P06737	-0.378906	-0.489009	-0.472833	-0.318648	-0.320134	-0.343875	0.126248	0.110252	0.0665764	0.142518	0.732917
P06744	0.778936	0.706011	0.766284	0.677845	0.609369	0.631011	0.597698	0.892121	0.0218094	0.0736758	0.852078
P06748	0.503885	0.539098	0.66205	0.384329	0.407115	0.753659	0.653654	0.276953	0.710271	0.787126	0.906201
P06753	1.28092	1.12287	1.0665	0.596409	0.752504	0.540579	0.450974	0.988012	0.00428734	0.0309347	0.544478
P06858	1.07954	1.06061	1.07242	1.18859	1.07918	1.14589	0.079697	0.0619256	0.166452	0.267437	1.0626
P06865	-0.0139525	-0.00475761	0.0501321	0.204597	0.208723	0.143394	0.206974	0.945264	0.00387502	0.0297281	17.7174
P06899	2.08218	2.03134	2.09141	0.713183	0.693288	0.608899	0.0114915	0.50643	2.24451e-05	0.00242519	0.324801
P07099	0.695144	0.760686	0.685805	0.733304	0.746421	0.712394	0.77527	0.299879	0.562278	0.659833	1.02357
P07108	-0.433057	-0.463549	-0.445445	-0.329543	-0.30266	-0.530874	0.591188	0.0331697	0.495154	0.599792	0.866642
P07195	0.29343	0.236847	0.273783	0.430452	0.394008	0.368838	0.686042	0.924056	0.00610523	0.0372169	1.48409
P07203	1.57655	1.5701	1.57602	1.84195	1.79815	1.78955	0.0320868	0.0354418	0.00419571	0.0307583	1.1497
P07205	2.67974	2.73691	2.7027	2.72761	2.7566	2.78687	0.994957	0.970113	0.10128	0.189336	1.01869
P07237	1.98231	1.96591	1.9233	2.01376	1.96631	1.95479	0.89559	0.973989	0.449259	0.556679	1.01079
P07288	3.00868	2.98287	2.99047	3.10705	3.11166	3.15274	0.183215	0.432881	0.00405875	0.030455	1.04336
P07305	0.180102	0.222348	0.0436684	-1.43746	-1.54284	-1.69018	0.0314485	0.699998	8.80188e-05	0.00458334	-10.4691
P07311	0.213227	0.0827288	0.0915195	-0.0980218	-0.0229145	0.115984	0.827275	0.619317	0.168432	0.269815	-0.0127808
P07339	0.160147	0.232546	0.179567	0.239704	0.289833	0.185887	0.634688	0.681516	0.27302	0.383612	1.25017
P07355	1.69429	1.62254	1.628	1.70468	1.65507	1.71106	0.22424	0.739155	0.226577	0.333879	1.02548
P07384	0.912087	0.968014	0.967517	1.00895	1.00265	1.01226	0.182552	0.0487409	0.0837819	0.165647	1.06189
P07437	1.41029	1.49305	1.5116	1.35293	1.51918	1.67169	0.71191	0.206392	0.694483	0.7728	1.02919
P07476	-1.46513	-1.04594	-1.18403	-1.20662	-1.08632	-0.939366	0.682193	0.56119	0.359346	0.470064	0.874756
P07477	2.68841	2.02518	2.48603	2.18934	2.10015	2.00041	0.219716	0.14577	0.258851	0.368821	0.873645
P07602	0.159029	0.248535	0.255982	0.224404	0.138112	0.115086	0.317658	0.933601	0.245759	0.35497	0.719773
P07686	-0.860189	-0.883614	-0.941791	-0.749294	-0.719811	-0.730001	0.27541	0.225942	0.0136238	0.0570565	0.818853
P07737	2.91966	2.99741	2.97949	3.03319	3.02608	3.06393	0.821199	0.390564	0.0655056	0.141372	1.02548
P07738	-1.21428	-0.908828	-0.8853	-0.91103	-1.14636	-0.913816	0.017769	0.70039	0.929807	0.949581	0.987632
P07741	2.2558	2.30564	2.33083	2.23415	2.16696	2.24953	0.833338	0.859825	0.0758004	0.154978	0.964942
P07814	0.0813355	0.1469	0.13146	0.311804	0.325376	0.322397	0.0742215	0.086368	0.00759523	0.0415526	2.66775
P07858	-0.338598	-0.557649	-0.375968	-0.398958	-0.336727	-0.286506	0.191468	0.373782	0.350973	0.46233	0.803473
P07864	3.18537	3.0934	3.10507	3.04517	3.07166	2.99229	0.944911	0.78709	0.0721215	0.149525	0.970724
P07900	2.77874	2.70943	2.73759	2.81567	2.75655	2.7347	0.846385	0.816718	0.439816	0.547963	1.00987
P07910	-0.183518	0.211493	0.315388	0.266073	0.109666	0.211088	0.0993516	0.168331	0.653035	0.738861	1.70905
P07911	0.772621	0.767218	0.723035	0.826588	0.813864	0.815849	0.378622	0.121836	0.0472635	0.115018	1.08548
P07919	1.3089	1.21106	1.13188	1.44445	1.67348	1.53595	0.904813	0.741329	0.0186012	0.0677291	1.27439
P07954	2.03842	2.0545	2.03942	1.79009	1.89554	1.94893	0.242301	0.0277565	0.0690813	0.14536	0.918828
P07996	-1.19041	-0.883606	-1.34346	-0.705049	-0.641841	-0.621075	0.216369	0.0709567	0.0655819	0.141372	0.575853
P07998	-1.22502	-1.38325	-1.6461	-1.5293	-1.47547	-1.45858	0.932336	0.0621333	0.629655	0.719368	1.04912
P08118	1.68723	1.69406	1.6299	1.47033	1.52229	1.51093	0.25457	0.748707	0.00341495	0.0282872	0.898696
P08133	1.58394	1.54611	1.55421	1.66722	1.64555	1.65541	0.199217	0.455488	0.00493674	0.0340296	1.06061
P08134	2.91755	2.91741	2.93523	2.99063	2.92468	2.95903	0.153111	0.177633	0.203292	0.31036	1.01187
P08174	1.26105	1.28461	1.20222	1.28009	1.11865	1.28318	0.0385088	0.336679	0.738477	0.807207	0.9824
P08195	-1.18959	-1.0074	-1.04801	-1.01489	-1.0403	-1.17626	0.055296	0.902031	0.954643	0.967402	0.995826
P08236	-1.11092	-1.05027	-1.11184	-1.38805	-1.44721	-1.39697	0.0890671	0.898464	0.000329021	0.00900017	1.29306
P08237	0.696637	0.687348	0.688259	0.846488	0.786511	0.842236	0.0616362	0.0493429	0.0181857	0.0668656	1.19447
P08238	3.01593	2.97954	2.95153	3.04609	3.03728	3.06374	0.677289	0.295831	0.0538533	0.124734	1.02237
P08240	-0.774556	-0.504143	-0.720342	-0.803397	-0.710691	-0.84338	0.208024	0.367576	0.286574	0.398127	1.1793
P08243	0.415407	0.51363	0.483363	0.522061	0.46215	0.312138	0.272755	0.354338	0.6157	0.707434	0.917835
P08246	1.73105	1.65565	2.00084	-1.45945	-1.42687	-1.01851	0.0301094	0.703662	0.000110091	0.00511627	-0.724789
P08253	-0.992634	-0.978252	-0.923921	-0.620394	-0.678738	-0.678345	0.0898713	0.92297	0.000442324	0.0104466	0.683112
P08263	0.554569	0.593445	0.55948	0.63463	0.651388	0.627926	0.374271	0.489051	0.0142814	0.0586731	1.12091
P08294	-1.52654	-1.61001	-1.6484	-2.06017	-2.20723	-1.97571	0.388054	0.438669	0.00755657	0.0415526	1.30474
P08311	1.79812	1.84003	1.80066	-1.03152	-1.10373	-1.30455	0.0107075	0.0573168	0.000567357	0.0120394	-0.632454
P08473	0.723345	0.819181	0.782265	0.818272	0.794815	0.857509	0.763362	0.598233	0.229754	0.337066	1.06272
P08559	1.52939	1.59519	1.47722	1.81469	1.69196	1.74253	0.851654	0.957118	0.0119727	0.0537294	1.14068
P08571	-1.06265	-0.899314	-0.816171	-0.77067	-1.00188	-0.481196	0.599895	0.373688	0.375376	0.486615	0.811242
P08574	1.86663	1.83566	1.71787	1.89687	1.96914	1.95312	0.594428	0.377319	0.0807178	0.161436	1.07361
P08670	-1.11335	-1.07572	-1.20394	-1.03608	-0.922197	-0.936325	0.741814	0.939631	0.0337612	0.0939339	0.853107
P08708	1.11478	1.43842	0.87241	0.771421	0.659454	0.761156	0.259013	0.0939374	0.123043	0.214969	0.639894
P08727	0.73763	0.694113	0.690987	0.805843	0.79161	0.831367	0.362821	0.745493	0.00693715	0.0394505	1.1442
P08729	-1.41508	-1.46746	-1.26731	-1.22867	-1.27666	-1.43872	0.209628	0.940905	0.476284	0.582402	0.950408
P08754	1.03324	0.983112	1.12519	0.995361	0.978664	0.979159	0.0161067	0.0376522	0.269251	0.379551	0.940045
P08758	2.21305	2.25661	2.27796	2.36363	2.4038	2.40063	0.327861	0.623506	0.00558908	0.0360087	1.06231
P08779	1.13585	1.10504	1.13309	0.914934	0.910719	1.02055	0.112038	0.141909	0.0318673	0.0914546	0.843576
P08865	1.24536	1.20994	1.2623	1.34507	1.2956	1.33567	0.738835	0.983085	0.0163204	0.0631485	1.0696
P08910	-1.23549	-1.23849	-1.26396	-1.55842	-1.63657	-1.84652	0.182753	0.0249226	0.0357746	0.0969753	1.34873
P08962	0.463735	0.570845	0.490152	0.778134	0.736035	0.867762	0.476534	0.813499	0.005304	0.0350331	1.5622
P09104	3.69531	3.66424	3.70043	4.00108	3.95273	3.85694	0.220101	0.135495	0.0214972	0.0733892	1.06788
P09110	0.118132	0.133527	0.084264	-0.00924784	0.0405892	0.0246677	0.747498	0.989966	0.0107287	0.0507168	0.166732
P09132	-0.992523	-0.953794	-0.985617	-1.15596	-1.49549	-1.46916	0.0685244	0.0268265	0.0664529	0.142394	1.40543
P09211	2.24728	2.33821	2.3121	2.32057	2.32973	2.32585	0.019093	0.0221128	0.435014	0.543547	1.01139
P09382	1.04642	1.14501	1.00203	1.15741	1.0841	1.26721	0.881494	0.771539	0.200437	0.30785	1.09872
P09417	0.331552	0.283933	0.169989	0.406531	0.377567	0.440174	0.669202	0.249483	0.0782036	0.158164	1.55864
P09429	-0.262215	-0.199021	-0.151759	-1.31785	-1.12711	-1.02214	0.0953913	0.240746	0.00389313	0.0297281	5.65602
P09455	-1.20467	-0.846729	-1.07414	-0.839705	-0.627465	-0.607742	0.501547	0.667846	0.0586817	0.131509	0.663858
P09466	1.4554	1.50205	1.5379	1.57942	1.46075	1.44637	0.346637	0.483479	0.955325	0.967866	0.998041
P09467	0.418051	0.260641	0.32627	0.454663	0.483998	0.415286	0.505084	0.318555	0.110082	0.20058	1.34726
P09471	-0.636122	-0.52116	-0.742771	-0.595923	-0.684135	-0.548705	0.9032	0.553006	0.771017	0.834127	0.96248
P09486	-1.062	-0.899213	-0.933475	-0.894287	-0.769506	-0.827515	0.814867	0.68994	0.0996668	0.187132	0.860649
P09488	1.20113	1.23793	1.2811	1.31244	1.35533	1.24076	0.864954	0.644489	0.205828	0.313014	1.05063
P09493	-1.19244	-0.740999	-0.757911	-0.767384	-1.05568	-0.959879	0.228191	0.492857	0.868534	0.905186	1.03403
P09496	0.91454	0.840728	0.950382	0.971968	0.883285	0.879072	0.861016	0.935759	0.839646	0.884748	1.0106
P09525	0.574316	0.62303	0.631646	0.624164	0.637651	0.553408	0.0880266	0.633889	0.892552	0.92177	0.992472
P09529	0.26582	0.464573	0.25626	0.683458	0.603787	0.605252	0.213486	0.261102	0.0337655	0.0939339	1.9181
P09543	0.104551	0.288033	0.168139	0.272478	0.263935	0.313358	0.22809	0.15093	0.209447	0.316735	1.51549
P09601	-0.793492	-0.778884	-0.892966	-0.615927	-0.604241	-0.586189	0.227752	0.112979	0.0207381	0.0722715	0.7327
P09622	1.99137	2.00125	2.01638	2.02731	2.09242	2.06033	0.588281	0.260288	0.0786962	0.158567	1.02847
P09651	0.316703	0.450259	0.36485	0.661898	0.55627	0.585701	0.755884	0.785721	0.0122736	0.0538542	1.59379
P09668	0.172854	0.206158	0.169612	0.289366	0.161355	0.118901	0.381524	0.101907	0.905205	0.931055	1.03827
P09669	2.47684	2.42666	2.47763	1.89966	1.81787	1.85724	0.023368	0.672767	6.80096e-05	0.00427193	0.755273
P09936	0.606155	0.692647	0.738346	0.77176	0.73918	0.759039	0.138321	0.115731	0.177463	0.280848	1.11429
P09960	0.0432178	0.022074	-0.00408917	0.21605	0.146913	0.109961	0.712839	0.323407	0.0321564	0.0918208	7.72719
P09972	2.32	2.34875	2.36675	2.47287	2.46749	2.52578	0.429396	0.69537	0.00450378	0.0320154	1.06121
P0C0L4	-2.54452	-2.47689	-2.64298	-2.72689	-2.35062	-2.54022	0.956142	0.328152	0.904818	0.930879	0.993912
P0C0S5	4.72641	4.78991	4.72003	3.69391	3.67765	3.6459	0.0113023	0.56817	1.15354e-05	0.00191846	0.773896
P0C0S8	-2.50053	-2.6018	-2.11835	-3.51468	-3.68227	-3.37369	0.37927	0.534431	0.0055517	0.0359198	1.46394
P0C2W1	-0.895507	-0.932916	-0.824416	-0.794643	-0.827061	-0.963005	0.495675	0.548801	0.730459	0.80128	0.974318
P0C5Z0	3.29156	3.24352	3.26037	3.23361	3.26356	3.09226	0.0261121	0.135038	0.322246	0.434419	0.978967
P0C7I6	-0.102065	-0.123305	-0.210325	-0.0549034	-0.0201955	-0.0885001	0.799385	0.520846	0.0930858	0.178792	0.37549
P0C7M6	0.56881	0.713252	0.955662	0.219228	-0.105869	-0.0435804	0.598902	0.874731	0.00898082	0.0455576	0.0311827
P0C870	-1.63795	-1.66661	-1.66371	-1.7953	-1.68627	-1.66856	0.0205282	0.103439	0.262998	0.373264	1.0366
P0C874	0.414158	0.361449	0.302156	0.0165652	-0.0143276	0.0696612	0.204997	0.727804	0.00158001	0.0197004	0.066711
P0C875	-1.16839	-1.49721	-1.09856	-0.971777	-0.789491	-0.927394	0.702879	0.331314	0.0829491	0.164687	0.714279
P0C8F1	2.27945	2.43671	2.48453	2.10846	1.90809	2.099	0.684054	0.94732	0.0159553	0.0626328	0.849299
P0CAP2	-0.16065	-0.2246	-0.36965	-0.230118	-0.352684	-0.218074	0.214291	0.649558	0.849822	0.892137	1.0609
P0CG29	0.828642	0.771397	0.792022	0.922969	0.949706	0.97203	0.320045	0.834284	0.00258059	0.0246985	1.18923
P0CG36	-0.321845	-0.330735	-0.394946	-0.0604443	0.0700677	-0.132713	0.501788	0.26171	0.0234157	0.076666	0.117506
P0CW27	-1.64844	-1.24532	-1.6455	-1.43057	-1.55251	-1.21265	0.234599	0.708457	0.532965	0.632648	0.92432
P0DI80	1.20149	1.2678	1.18518	1.0336	0.953885	1.04096	0.563437	0.90081	0.00531738	0.0350331	0.828698
P0DI81	-0.543684	-0.0877854	-0.326171	-0.179503	0.0365503	-0.000332513	0.549534	0.406779	0.164295	0.264957	0.149623
P0DKB6	2.0497	2.07714	2.13601	2.15818	2.18906	2.14847	0.58809	0.373667	0.0742508	0.152961	1.03718
P0DKV0	0.160677	0.190254	0.230583	0.38985	0.295753	0.343905	0.777129	0.712541	0.0138374	0.057509	1.77039
P0DMV8	2.61664	2.61711	2.60963	2.74976	2.72746	2.74109	0.0283556	0.244046	0.000939979	0.0156527	1.0478
P0DOY2	-0.516864	-0.141427	-0.300883	-0.0466495	-0.00121858	-0.250858	0.744696	0.662408	0.181534	0.285408	0.311441
P0DP23	2.30087	2.31797	2.35859	2.37172	2.2297	2.19998	0.52615	0.190239	0.385975	0.49542	0.974771
P0DPH7	3.83604	3.84933	3.89667	3.96074	3.91201	3.92753	0.783762	0.756014	0.0385314	0.101514	1.01884
P0DPK3	-0.0244614	0.1258	-0.258839	-0.0963193	-0.210236	-0.130765	0.842052	0.168288	0.497277	0.601858	2.77663
P10155	-0.684062	-0.703462	-0.773389	-0.760518	-0.745395	-0.939439	0.112247	0.317649	0.265614	0.376019	1.13163
P10176	1.65628	1.70378	1.5148	2.15562	2.2636	2.07971	0.378455	0.937634	0.0022844	0.0235925	1.33315
P10253	-0.044283	0.0841219	-0.0256959	-0.0407131	0.0223043	-0.0314646	0.0636175	0.385915	0.66613	0.749939	-3.52637
P10301	0.19464	0.191674	0.141142	0.25164	0.252945	0.253416	0.119918	0.00278358	0.0473061	0.115057	1.43709
P10321	-0.177008	-0.393525	-0.325683	0.0453113	-0.29951	0.00583778	0.369613	0.50974	0.179327	0.282865	0.277121
P10323	3.70488	3.76505	3.63878	3.90347	3.85498	3.78678	0.972665	0.924928	0.0433272	0.108935	1.03929
P10398	0.282651	0.309362	0.273069	0.399524	0.378081	0.425581	0.35952	0.767436	0.00357348	0.0288145	1.39083
P10412	1.05568	1.22568	1.29646	0.528324	0.410343	0.621592	0.284627	0.843775	0.00221116	0.0233088	0.436092
P10515	2.79667	2.8121	2.83656	2.73688	2.75512	2.75581	0.570344	0.441123	0.0147441	0.0599656	0.976612
P10599	0.667722	0.757427	0.722191	0.762481	0.837301	0.851546	0.715123	0.942605	0.0561863	0.127976	1.14156
P10606	3.46633	3.46098	3.4888	3.53239	3.47284	3.55057	0.189172	0.233435	0.176468	0.279593	1.01341
P10619	-1.39395	-1.30228	-1.50468	-1.09291	-1.38473	-1.42622	0.324065	0.472404	0.467719	0.574448	0.92929
P10620	-0.0869172	-0.0158321	0.0348549	-0.909082	-0.882831	-0.456026	0.128107	0.11228	0.0325798	0.0923345	33.1094
P10644	1.54205	1.47039	1.51361	1.6007	1.61552	1.60554	0.336688	0.0874472	0.0370618	0.0988523	1.06534
P10768	1.40246	1.51066	1.44484	1.57871	1.46786	1.42952	0.667658	0.659992	0.515634	0.61836	1.02711
P10809	1.67548	1.66422	1.65261	1.76042	1.73549	1.73235	0.312416	0.710096	0.00277978	0.0256671	1.04726
P10909	3.47596	3.49373	3.53578	3.39801	3.43839	3.43808	0.92311	0.725098	0.0288666	0.0863086	0.978012
P11021	2.78627	2.80377	2.81898	2.86354	2.86351	2.85098	0.310472	0.32655	0.0150855	0.0606591	1.0201
P11047	-0.854784	-0.833506	-0.818982	-0.788868	-0.816158	-0.814334	0.817291	0.834355	0.0997664	0.18723	0.964937
P11117	0.170704	0.197967	0.224598	0.0705413	0.158562	-0.0492232	0.255141	0.127766	0.142016	0.239109	0.303203
P11142	1.91025	1.94698	1.96802	2.14653	2.13879	2.15505	0.0643097	0.145842	0.00418874	0.0307583	1.1056
P11166	-2.27954	-2.16264	-2.19893	-2.46324	-2.56647	-2.70799	0.573574	0.381617	0.0204387	0.0717596	1.16512
P11169	2.99772	2.90671	3.01741	3.15522	3.08661	2.96333	0.950189	0.536304	0.238138	0.34701	1.03176
P11172	0.524484	0.483923	0.568866	0.690559	0.624083	0.635382	0.913773	0.822634	0.018834	0.0683109	1.23633
P11177	2.49347	2.53654	2.5007	2.60731	2.5605	2.58341	0.706445	0.985299	0.0179349	0.0663654	1.02928
P11182	-0.716296	-0.637994	-0.686471	-0.606674	-0.800041	-0.705912	0.864155	0.285762	0.72101	0.794544	1.03521
P11215	-1.89425	-1.32075	-1.96814	-1.95753	-2.07162	-1.66065	0.18971	0.525096	0.525972	0.627906	1.09775
P11216	1.23693	1.23929	1.22924	1.35581	1.30696	1.32174	0.206251	0.0876535	0.0197035	0.0700892	1.07531
P11217	1.97992	1.91713	1.96465	2.2435	2.307	2.38986	0.212117	0.330875	0.00592389	0.036892	1.18402
P11233	1.26502	1.26421	1.24458	1.14622	1.21617	1.0871	0.191965	0.0658087	0.0969409	0.183682	0.914062
P11234	0.6609	0.6971	0.65756	0.741755	0.656064	0.691489	0.161007	0.409864	0.443676	0.5515	1.03659
P11279	1.99707	2.10907	2.13739	2.02495	2.0616	2.04791	0.874718	0.120049	0.488421	0.593121	0.98253
P11310	1.80654	1.84833	1.8508	1.81791	1.84343	1.82612	0.433481	0.428388	0.732701	0.802323	0.996691
P11388	-0.656204	-0.617774	-0.649495	-0.578761	-0.449185	-0.47523	0.214133	0.166411	0.0610717	0.135281	0.781491
P11413	0.370375	0.426365	0.390491	0.445287	0.429881	0.412726	0.77099	0.493556	0.168157	0.269476	1.08479
P11586	-0.205125	-0.236402	-0.222242	-0.0609942	-0.208869	-0.157563	0.084159	0.0867447	0.207035	0.314297	0.643939
P11717	-1.49905	-1.64225	-1.47722	-1.03685	-1.28146	-1.59236	0.368612	0.189172	0.277073	0.388417	0.846735
P11766	2.4175	2.38819	2.41186	2.45608	2.46578	2.46859	0.310195	0.301659	0.0130225	0.0553969	1.02395
P11908	1.18223	1.13671	1.14646	1.18445	1.23	1.236	0.4122	0.837711	0.046087	0.113304	1.0534
P11940	0.562757	0.644847	0.613832	0.782661	0.715983	0.732942	0.880336	0.821245	0.0126895	0.0550088	1.22518
P12035	-0.250435	-0.249578	-0.205871	-0.623479	-0.552097	-0.718954	0.154921	0.171312	0.00956282	0.0472889	2.68391
P12036	0.829766	0.712325	0.801691	0.70218	0.840476	0.767065	0.391045	0.878854	0.842103	0.885756	0.985467
P12074	2.58725	2.6409	2.54448	2.43746	2.39809	2.56971	0.556139	0.445836	0.127273	0.220077	0.952736
P12081	-0.44667	-0.373233	-0.460253	-0.430091	-0.451443	-0.440056	0.0567294	0.102107	0.663601	0.748081	1.03237
P12235	1.86468	1.93243	1.92705	1.7375	1.74761	1.71037	0.153334	0.412548	0.00561542	0.0360087	0.907642
P12236	1.43831	1.40692	1.36927	1.23622	1.26597	0.938524	0.167827	0.0738355	0.12779	0.220307	0.816398
P12268	0.297582	0.331471	0.347683	0.461842	0.432707	0.398454	0.817528	0.785501	0.0121422	0.0537557	1.3238
P12273	2.86753	2.83602	2.93402	2.91005	2.93378	3.00912	0.850621	0.966373	0.159147	0.259058	1.02493
P12277	2.81422	2.86462	2.83701	2.90222	2.90908	2.82559	0.376611	0.455197	0.274843	0.385924	1.01421
P12429	1.50634	1.52412	1.51626	1.58213	1.63929	1.59795	0.385741	0.168705	0.0253947	0.0802895	1.05997
P12532	3.44603	3.60067	3.53119	4.19876	4.26501	4.20233	0.052858	0.374181	0.000971243	0.0156631	1.19741
P12694	-0.202056	-0.255224	-0.267862	-0.125744	-0.224289	-0.144808	0.529749	0.614643	0.111985	0.202595	0.682406
P12724	-0.161652	-0.135723	-0.425654	-2.27307	-1.63011	-1.96196	0.144398	0.396764	0.00401335	0.030219	8.1119
P12814	0.161711	0.192028	0.204183	0.256663	0.240104	0.249322	0.518604	0.251654	0.0263918	0.0819435	1.33727
P12821	1.51264	1.53238	1.48929	1.50629	1.47584	1.49857	0.997181	0.697641	0.317024	0.429119	0.988177
P12830	1.86193	1.71472	1.83585	1.83386	1.77856	1.78465	0.590075	0.259338	0.923397	0.94594	0.997149
P12931	-0.223138	-0.113646	-0.193202	-0.191383	-0.166239	-0.196478	0.315137	0.15338	0.832259	0.879683	1.0455
P12955	-0.466516	-0.50887	-0.467972	-0.364368	-0.305861	-0.428154	0.604174	0.267483	0.0674962	0.143473	0.760991
P12956	-0.598173	-0.665472	-0.626398	-0.572591	-0.530052	-0.590778	0.991354	0.918458	0.0694081	0.145835	0.895969
P13010	-1.27142	-1.03946	-1.14638	-1.0656	-1.04521	-1.11224	0.182438	0.162946	0.365254	0.47592	0.932258
P13073	2.52985	2.55788	2.54717	2.34925	2.32028	2.34094	0.0385304	0.946563	6.32973e-05	0.00427193	0.918214
P13164	-2.81741	-2.25012	-2.47902	-2.97531	-3.00497	-2.9915	0.0958065	0.00709116	0.101792	0.189877	1.18886
P13473	0.601427	0.690227	0.681408	0.616312	0.78272	0.780998	0.297915	0.41315	0.347394	0.458874	1.1049
P13489	2.92663	2.9677	2.90321	2.95216	2.90274	2.94797	0.406752	0.825191	0.945994	0.961341	1.00061
P13497	-1.14082	-1.30169	-1.38009	-1.35927	-1.34233	-1.34057	0.0259514	0.0168984	0.407883	0.517123	1.05744
P13637	0.353366	0.407855	0.332573	0.472396	0.43088	0.397779	0.930479	0.960576	0.0908633	0.176169	1.18949
P13639	2.18044	2.21922	2.21425	2.31898	2.30173	2.32639	0.204068	0.526548	0.00316747	0.0270549	1.05038
P13645	1.63729	1.60443	1.51709	1.0352	0.93523	1.0145	0.0706049	0.83674	0.000268468	0.0079474	0.627243
P13646	3.96776	4.04685	3.99582	3.75028	3.72111	3.772	0.163594	0.574505	0.00156088	0.019668	0.936135
P13647	1.9122	2.03987	1.98016	1.8479	1.80567	1.82343	0.503776	0.199577	0.0430499	0.108914	0.923261
P13667	0.858108	0.874296	0.840236	0.854364	0.893075	0.862685	0.900768	0.821317	0.462267	0.568884	1.01457
P13686	-1.91287	-2.12451	-2.02776	-2.09825	-1.91765	-1.47246	0.0732775	0.196444	0.413532	0.522507	0.904902
P13688	-3.03302	-2.9054	-2.8067	-1.09983	-1.87764	-1.63149	0.300813	0.152734	0.0200803	0.0710206	0.527031
P13693	1.04853	0.975809	1.04581	0.989012	0.707997	0.941367	0.0390668	0.142082	0.23483	0.343231	0.859363
P13716	0.282326	0.317615	0.178976	0.026638	0.00607916	0.0604971	0.290145	0.254005	0.0206994	0.072264	0.119671
P13796	0.550643	0.568963	0.58488	0.587483	0.64078	0.648912	0.358173	0.415202	0.0768424	0.156657	1.10131
P13797	-0.343355	-0.24537	-0.286188	-0.131865	-0.175637	-0.16615	0.694002	0.357663	0.0264839	0.0821113	0.54137
P13798	1.14438	1.1469	1.10813	1.15937	1.15453	1.20104	0.606975	0.835565	0.119467	0.211007	1.03398
P13804	1.47555	1.51922	1.40743	1.6127	1.53967	1.57014	0.967759	0.592778	0.0607364	0.134824	1.07276
P13807	0.55142	0.590478	0.49903	0.628352	0.699256	0.731107	0.890551	0.863068	0.0266859	0.0825009	1.2546
P13861	1.34007	1.42996	1.48442	1.58294	1.62664	1.65862	0.71171	0.425117	0.0228016	0.0755161	1.14426
P13928	-0.526564	-0.630145	-0.679513	-0.733924	-0.654124	-0.678083	0.473018	0.429429	0.228506	0.335805	1.12521
P13987	4.19259	4.14853	4.20251	3.91563	3.88654	4.01919	0.222696	0.289793	0.0158822	0.0625677	0.94242
P14174	2.83925	2.82992	2.82089	2.91613	3.16939	2.73202	0.113471	0.00481663	0.480018	0.586387	1.03857
P14314	1.12391	1.25602	1.22539	1.37495	1.33982	1.36131	0.429155	0.125751	0.0513932	0.120915	1.13058
P14324	0.0666801	0.0293892	-0.0430493	0.130139	0.109332	0.186905	0.989754	0.67996	0.0399182	0.103806	8.04179
P14384	0.961287	0.97024	0.931903	1.12994	1.00812	1.08526	0.457345	0.192767	0.0660495	0.141811	1.12568
P14406	5.27238	5.33896	5.26814	5.4187	5.39739	5.34582	0.447406	0.941329	0.0406607	0.105033	1.01779
P14410	-1.4182	-1.72086	-1.58204	-1.60244	-1.84527	-1.67224	0.977036	0.808547	0.308267	0.420919	1.08449
P14543	-2.01683	-2.08169	-1.9554	-1.51398	-1.43463	-1.63439	0.277287	0.562953	0.00380568	0.0297281	0.75703
P14550	2.35496	2.34308	2.32699	2.4478	2.49965	2.4965	0.131421	0.376417	0.00563139	0.0360576	1.05963
P14618	2.5306	2.57127	2.54688	2.61067	2.58356	2.57065	0.926313	0.998027	0.0812569	0.162289	1.01518
P14621	-0.777455	-0.870192	-0.757041	-0.676791	-0.76131	-0.769841	0.374851	0.840883	0.226807	0.33399	0.918182
P14625	2.40311	2.41528	2.39523	2.50423	2.4846	2.52263	0.198156	0.437935	0.00387878	0.0297281	1.04129
P14649	0.866955	0.882025	0.827127	1.03803	0.967114	0.92187	0.855971	0.37843	0.0554267	0.126883	1.13622
P14678	-0.0887168	-0.105345	-0.112066	0.212807	0.0874499	-0.0547924	0.079325	0.0187885	0.139364	0.235469	-0.801838
P14735	0.464825	0.4836	0.4468	0.555883	0.575146	0.588644	0.272185	0.88826	0.00170007	0.0202975	1.23254
P14780	-2.05143	-2.65156	-2.32415	-2.28954	-2.13526	-2.29929	0.427725	0.173129	0.625801	0.715343	0.956874
P14854	3.50652	3.65096	3.52769	3.32577	3.3829	3.39752	0.728296	0.380497	0.032858	0.0924558	0.945814
P14866	-1.71209	-1.70378	-1.71592	-1.54165	-1.6913	-1.58903	0.0433065	0.0156755	0.143403	0.240601	0.939628
P14868	0.953937	1.04596	0.962573	1.11125	1.1331	1.13619	0.13464	0.135982	0.0342947	0.0946273	1.14112
P14923	1.72714	1.7465	1.72876	1.38437	1.38462	1.417	0.0142931	0.490886	7.10839e-05	0.00427193	0.804626
P14927	2.26475	2.3351	2.3882	2.63134	2.61489	2.68297	0.256288	0.49267	0.00379639	0.0297281	1.13468
P15056	-0.533499	-0.347635	-0.398599	-0.58079	-0.572565	-0.478324	0.434527	0.517511	0.15917	0.259058	1.27502
P15086	-2.10429	-2.06516	-1.92999	-1.78589	-1.75734	-1.59714	0.723573	0.892848	0.0158583	0.0625677	0.84276
P15104	3.40728	3.3299	3.34014	3.09314	3.00918	3.08456	0.21976	0.90502	0.00123358	0.0178112	0.91164
P15121	1.04962	1.06183	1.04211	1.21049	1.17936	1.17605	0.0859347	0.428508	0.00151898	0.0195971	1.13075
P15144	1.89529	1.87425	1.87508	1.82321	1.85407	1.81883	0.459241	0.55327	0.0265995	0.0824107	0.973691
P15170	1.11073	1.11299	1.07577	1.27381	1.24027	1.21203	0.361395	0.623146	0.00427569	0.0309347	1.12929
P15259	0.846606	1.00702	0.843827	0.71881	0.772612	0.730919	0.297382	0.168998	0.0884882	0.173052	0.823867
P15289	-0.0204665	-0.0622702	-0.124601	0.0670548	0.0425392	0.0294097	0.666519	0.235085	0.0489947	0.117706	-0.670422
P15291	-1.94841	-1.90995	-2.06556	-1.40328	-1.72237	-1.57324	0.777296	0.407814	0.0295423	0.0876301	0.793207
P15309	3.77908	3.8201	3.84645	3.86013	3.90263	3.90292	0.606396	0.68711	0.0437254	0.109554	1.01923
P15311	1.04897	1.01833	0.990178	1.08182	1.06012	1.05181	0.722242	0.432389	0.0978599	0.184809	1.04457
P15328	0.608562	0.522474	0.266239	0.560319	0.398507	0.256892	0.308559	0.840498	0.677936	0.759225	0.870064
P15374	0.428352	0.429776	0.476463	0.755906	0.692384	0.756543	0.0508297	0.708727	0.000602583	0.0123067	1.65207
P15428	-0.697255	-0.639925	-0.813976	-0.962337	-0.915225	-0.849792	0.762001	0.574944	0.0428143	0.10853	1.26785
P15529	2.3866	2.37393	2.44152	2.22218	2.20965	2.1394	0.42625	0.784869	0.00364329	0.0291059	0.91241
P15531	0.266168	0.264533	0.238788	0.345618	0.373103	0.339045	0.326945	0.837547	0.0023864	0.0237651	1.37463
P15559	-0.306898	-0.0929759	-0.301216	-0.423076	-0.426268	-0.467444	0.2254	0.0825632	0.0947749	0.180846	1.8782
P15586	-1.00673	-0.897392	-0.86895	-0.843283	-0.739439	-0.793293	0.94463	0.672814	0.0687621	0.144972	0.856816
P15735	0.0674785	0.0766206	-0.00234212	0.128903	0.0748563	0.0969652	0.467601	0.564447	0.15977	0.259831	2.12141
P15880	1.9636	2.04575	1.99402	1.64942	1.51925	1.61612	0.181716	0.545154	0.00200988	0.0221767	0.797019
P15924	0.683166	0.699128	0.690898	0.560789	0.621677	0.611719	0.330967	0.115578	0.0326467	0.0923424	0.865422
P15954	3.9786	3.95417	4.06438	4.52667	4.55787	4.50237	0.0429779	0.373742	0.000922772	0.0155184	1.13251
P16035	-1.70063	-1.42307	-1.71734	-1.61236	-1.62065	-1.69212	0.0772983	0.134	0.800232	0.855666	1.01737
P16070	-2.80215	-3.13405	-3.04112	-3.00806	-3.09366	-2.959	0.617516	0.273225	0.813028	0.864217	1.00929
P16152	1.64505	1.7566	1.67762	1.83723	1.80477	1.7797	0.629257	0.401684	0.0553635	0.126805	1.06742
P16219	1.75931	1.71989	1.71849	1.69724	1.73474	1.75113	0.843055	0.824551	0.826987	0.875052	0.997191
P16333	-0.916255	-0.901404	-0.98232	-1.165	-0.855182	-0.803078	0.405206	0.0956652	0.952133	0.965764	1.00831
P16401	0.236708	0.363052	0.410308	-0.986596	-0.911338	-0.890841	0.0233831	0.477331	0.000164808	0.00628123	-2.76098
P16435	0.536144	0.573588	0.530835	0.462901	0.472039	0.526121	0.454809	0.632339	0.0746658	0.153304	0.890583
P16444	0.213813	0.224842	0.175321	-0.144696	-0.158686	0.0736855	0.0959453	0.0800041	0.0596292	0.132978	-0.374114
P16562	1.45114	1.26632	1.44099	1.55354	1.47634	1.5595	0.224384	0.331222	0.124151	0.216101	1.10363
P16615	0.519971	0.475933	0.491319	0.422485	0.354316	0.394233	0.807989	0.59465	0.0155766	0.0620001	0.787397
P16870	1.39517	1.41903	1.43879	1.81781	1.65481	1.67949	0.252707	0.119192	0.0221581	0.0742383	1.21141
P16930	-0.695826	-0.607652	-0.527091	-0.468545	-0.574322	-0.438722	0.910858	0.830897	0.144204	0.241569	0.80936
P17050	-0.991389	-1.10601	-1.3439	-0.95465	-0.983816	-0.836967	0.400104	0.314062	0.153795	0.253413	0.806507
P17066	2.6808	2.39207	1.96717	2.71298	2.7018	2.72994	0.014114	0.00435397	0.217451	0.325198	1.15691
P17152	0.0629036	0.0801539	0.0594803	-0.0315223	-0.0557548	-0.0894135	0.237642	0.253718	0.00961641	0.0474996	-0.872384
P17174	0.612934	0.566088	0.622204	0.579147	0.588744	0.611711	0.544685	0.470207	0.739967	0.808427	0.987995
P17342	1.02862	0.752429	0.798602	0.877458	0.85209	0.714773	0.653665	0.515988	0.678128	0.759225	0.94754
P17405	0.973999	0.929253	0.876578	1.29005	1.30004	1.3775	0.138873	0.981222	0.000555232	0.0119986	1.42728
P17568	-0.303343	-0.157798	-0.463599	-1.29033	-0.594705	-0.538416	0.202487	0.235751	0.164696	0.265405	2.62068
P17612	1.31729	1.34918	1.36896	1.48021	1.46939	1.49681	0.218198	0.436187	0.00382253	0.0297281	1.10184
P17655	0.178623	0.293615	0.21906	0.428899	0.254718	0.441048	0.330045	0.474486	0.12316	0.21507	1.62689
P17707	-1.22515	-0.976595	-1.13574	-0.985991	-1.06872	-0.905335	0.854911	0.589988	0.231381	0.338878	0.88691
P17812	-0.00935204	-0.0600517	-0.184299	-0.0694746	0.0100068	-0.139059	0.697661	0.812593	0.799166	0.854942	0.782519
P17858	1.04001	1.09149	1.09291	1.27447	1.23508	1.25594	0.168832	0.59652	0.00185012	0.0213144	1.16781
P17931	0.800528	0.798013	0.874881	1.04979	0.999329	1.00592	0.193686	0.563167	0.00512366	0.0345467	1.23515
P17936	-1.90543	-2.35639	-2.25345	-1.9269	-1.61855	-1.63584	0.381584	0.696848	0.0636907	0.139237	0.795254
P17980	0.947127	0.965505	0.973672	1.13599	1.125	0.993639	0.0520185	0.0608445	0.111278	0.201822	1.12761
P17987	2.05783	2.0667	2.07377	2.10341	2.09493	2.11838	0.746585	0.620343	0.0121401	0.0537557	1.01911
P18031	0.440599	0.291271	0.333287	0.30293	0.401615	0.285245	0.198705	0.795699	0.684769	0.763957	0.929243
P18054	0.348583	0.379546	0.381091	0.314362	0.392097	0.420368	0.821102	0.20186	0.874094	0.909061	1.01587
P18077	1.82171	1.84529	1.81023	0.541743	0.488291	0.443509	0.00978573	0.233775	0.000104572	0.00496662	0.26903
P18085	2.26116	2.31431	2.18127	2.12534	2.21819	2.19752	0.98717	0.690351	0.21369	0.321577	0.968078
P18124	1.6156	1.71434	1.67877	0.342751	0.292543	0.358623	0.0119593	0.642264	9.018e-06	0.00185599	0.198438
P18206	-1.09011	-1.02529	-1.03816	-0.969649	-1.01773	-1.0835	0.653327	0.527339	0.521629	0.623991	0.973782
P18440	0.580102	0.656509	0.560263	0.605748	0.631737	0.718797	0.837786	0.846998	0.304948	0.417745	1.08871
P18510	-0.331989	-0.244083	-0.404714	-0.351679	-0.421244	-0.324248	0.708788	0.554801	0.524308	0.626676	1.11866
P18621	1.82352	1.89677	1.76866	0.688818	0.61755	0.528411	0.0297781	0.778319	4.7984e-05	0.00377067	0.334268
P18669	0.940377	0.924181	0.937692	0.927866	1.16691	0.976602	0.00198867	0.0116347	0.343602	0.454838	1.09604
P18754	0.311849	0.236381	0.186196	0.461857	0.39763	0.556428	0.906148	0.768776	0.0199435	0.0707101	1.92792
P18827	-0.29136	-0.308992	-0.154007	-0.293074	-0.289017	-0.326641	0.00770425	0.114713	0.404952	0.514578	1.20464
P18859	2.06179	2.15197	2.09425	1.996	1.96281	1.99336	0.615877	0.28005	0.0321861	0.0918208	0.943589
P19012	-0.0313037	-0.0532436	-0.206582	-0.0581093	-0.179395	-0.569381	0.0370989	0.227151	0.384537	0.494634	2.77157
P19013	3.38575	3.3911	3.36215	3.32218	3.32984	3.34397	0.503068	0.677364	0.0149927	0.0604462	0.985897
P19075	-0.233854	-0.291265	-0.319668	-0.443217	-0.475654	-0.463783	0.258013	0.247218	0.0112592	0.0516039	1.63669
P19338	-0.55649	-0.454473	-0.464727	-0.220179	-0.315683	-0.293419	0.699726	0.882414	0.00795711	0.0427573	0.561961
P19367	2.37412	2.38461	2.32631	2.39411	2.38239	2.39192	0.0205154	0.0806772	0.259139	0.368821	1.01177
P19387	-0.29941	-0.264819	-0.30545	-0.618103	-0.235426	-0.292821	0.00318936	0.0254553	0.520424	0.622722	1.31813
P19388	-0.258033	-0.0501767	-0.135619	-0.140996	-0.131245	-0.151999	0.296838	0.0225701	0.923882	0.946213	0.955865
P19404	0.980002	0.886745	0.847483	0.993589	0.937094	1.12572	0.754593	0.659165	0.178484	0.281741	1.12607
P19440	0.292545	0.308034	0.262492	0.261536	0.339582	0.305113	0.536184	0.516522	0.618991	0.709812	1.05001
P19474	-0.133555	-0.0567649	-0.186722	-0.340756	-0.412595	-0.308223	0.816818	0.799364	0.0103457	0.0494627	2.81554
P19525	-0.865582	-0.79663	-0.897278	-1.02393	-1.02031	-0.939489	0.640526	0.924473	0.0253672	0.0802613	1.16575
P19623	0.76991	0.920675	0.818624	0.967542	0.894055	0.894959	0.727728	0.459673	0.199092	0.306219	1.09858
P19634	-1.22528	-1.25921	-1.11387	-1.21453	-1.23565	-1.16326	0.474938	0.384941	0.924773	0.946775	1.00419
P19784	0.337554	0.369256	0.345942	0.162885	0.174892	0.10128	0.166418	0.294337	0.00559879	0.0360087	0.417056
P19801	-0.687583	-0.703734	-0.600154	-0.570849	-0.587822	-0.674405	0.223924	0.996596	0.309731	0.422156	0.920463
P19838	-0.0468894	-0.290436	-0.1324	-0.0972894	-0.0780548	0.0765012	0.787191	0.743641	0.246159	0.355078	0.210427
P19971	-0.740755	-0.65118	-0.500786	-0.798009	-0.724193	-0.758294	0.212783	0.17155	0.199465	0.306675	1.20488
P20042	0.245112	0.0144142	0.0791621	0.0684885	-0.00222397	-0.014741	0.0926651	0.249189	0.297273	0.409602	0.152127
P20073	0.573996	0.641479	0.574038	0.594417	0.638592	0.73311	0.17898	0.461767	0.293632	0.406105	1.09869
P20142	4.42618	4.45503	4.45851	4.44244	4.55899	4.47397	0.0800869	0.161395	0.322652	0.43483	1.01017
P20151	1.56888	1.5918	1.56648	1.84844	1.72076	1.77296	0.233417	0.0937721	0.0266515	0.0824536	1.1301
P20155	0.899412	0.661205	0.530293	1.80296	1.5581	1.52519	0.332702	0.791733	0.00299651	0.0265895	2.3369
P20292	0.316481	0.24302	0.251136	0.487372	0.482069	0.279504	0.0594077	0.207991	0.156386	0.256121	1.5407
P20337	-0.078834	-0.0307368	-0.123019	-0.000385916	-0.0919616	-0.140394	0.77138	0.590273	0.999232	0.999695	1.00065
P20338	-0.105732	-0.154411	-0.273107	-0.247972	-0.629041	-0.31803	0.224897	0.304529	0.191478	0.29747	2.24106
P20339	-0.264844	-0.318216	-0.219072	-0.189634	0.0423774	0.237167	0.221897	0.105384	0.131085	0.224376	-0.112089
P20340	0.979043	0.916929	0.914448	0.98995	0.98221	0.998483	0.0470261	0.0974467	0.121187	0.212742	1.05701
P20618	1.88871	1.91525	1.92841	1.50894	1.4168	1.4654	0.0415293	0.3218	0.000963659	0.0156527	0.766024
P20645	0.576483	0.80965	0.779786	0.508999	0.538867	0.243101	0.539892	0.753599	0.0744443	0.15314	0.596037
P20674	1.03336	0.977111	1.00339	1.00097	0.711856	0.866195	0.0816906	0.0764109	0.221771	0.328928	0.855723
P20700	-0.971926	-0.893333	-1.04918	-0.762482	-0.870939	-0.923771	0.984414	0.945809	0.14297	0.24006	0.877421
P20810	0.28999	0.342347	0.308386	0.269247	0.41482	0.325261	0.569845	0.231868	0.653042	0.738861	1.07293
P20839	0.061085	-0.0638271	-0.0779194	-0.0207354	-0.0599827	-0.0397393	0.122541	0.126124	0.795683	0.851856	1.49337
P20933	-3.49599	-3.20772	-3.80313	-3.44718	-3.32081	-3.57405	0.959227	0.30548	0.789827	0.847088	0.984314
P20936	-0.273319	-0.390862	-0.244856	-0.117121	-0.235933	-0.215112	0.714157	0.802093	0.123384	0.215113	0.625021
P21128	-1.1496	-1.29411	-1.21194	-1.47181	-1.14012	-1.14897	0.063434	0.256433	0.786564	0.8455	1.02879
P21217	-2.54057	-2.32609	-2.19421	-2.38489	-3.04563	-2.63019	0.558501	0.427919	0.222651	0.329893	1.1416
P21266	4.1705	4.00546	4.038	3.85217	3.7464	3.72684	0.572391	0.743912	0.0112351	0.0516039	0.927251
P21281	0.633438	0.613033	0.649285	0.773078	0.655387	0.76216	0.0978058	0.147103	0.111092	0.201594	1.15554
P21283	-0.737519	-0.793353	-0.799573	-0.758164	-0.753789	-0.720441	0.623849	0.531706	0.243608	0.35284	0.957926
P21291	-1.22693	-1.01681	-1.10683	-1.16362	-1.12446	-1.14135	0.879121	0.0706346	0.710099	0.787126	1.02353
P21359	-0.961265	-0.909336	-0.913351	-0.963526	-0.862376	-0.947151	0.370781	0.439162	0.924869	0.946775	0.996085
P21397	0.547605	0.594206	0.50793	0.599594	0.422928	0.516634	0.529646	0.383652	0.563995	0.661489	0.932969
P21399	0.444708	0.469171	0.470981	0.589888	0.61363	0.549336	0.312502	0.337261	0.0116743	0.0528341	1.26573
P21741	1.76068	1.74006	1.77018	0.110387	0.311044	0.568925	0.0452143	0.0111156	0.00831566	0.0435984	0.18789
P21796	1.56185	1.5376	1.59518	1.44692	1.50698	1.4273	0.742277	0.650485	0.0280873	0.084831	0.933237
P21810	-0.579879	-0.746269	-0.636395	-0.520972	-0.296903	-0.526042	0.711398	0.587004	0.0948327	0.180849	0.684784
P21912	1.7414	1.67946	1.63395	1.74261	1.70378	1.75161	0.308898	0.36185	0.264208	0.374518	1.02833
P21926	0.390288	0.383369	0.252892	0.214435	0.0480777	0.332883	0.362966	0.450564	0.221178	0.328459	0.579997
P21953	0.702262	0.591265	0.707344	0.494267	0.475988	0.573774	0.331342	0.769656	0.0369898	0.0988465	0.771678
P21964	0.886816	0.864999	0.879836	0.86162	0.821571	0.849526	0.707439	0.452345	0.0898436	0.174912	0.962406
P21980	1.08817	1.06987	1.04648	1.171	1.14826	1.16528	0.289829	0.483042	0.00565231	0.036138	1.08738
P22033	0.0490352	-0.0446703	-0.0472796	-0.0949812	-0.0976366	-0.0783734	0.105368	0.0733871	0.133935	0.228081	6.31465
P22059	-0.336763	-0.298489	-0.317058	-0.214459	-0.204825	-0.202732	0.0954748	0.194171	0.00569512	0.0363162	0.653165
P22061	1.81108	1.77306	1.8143	1.88732	1.91306	1.89132	0.360834	0.531839	0.00606096	0.0371452	1.05432
P22090	1.58948	1.42933	1.43529	1.23787	1.13626	1.17932	0.514044	0.477296	0.0137611	0.0573536	0.797793
P22102	0.855408	0.841676	0.7686	0.896399	0.907263	0.883077	0.341362	0.128863	0.103516	0.192677	1.08965
P22234	1.21028	1.28292	1.27142	1.36905	1.31516	1.35645	0.794807	0.682919	0.0341557	0.0946273	1.07332
P22307	-0.393366	-0.364884	-0.291218	-0.534399	-0.346139	-0.385525	0.308184	0.437519	0.346028	0.457489	1.20639
P22314	1.88064	1.9188	1.94164	2.01129	2.00896	2.00938	0.139443	0.00451266	0.0323837	0.0921362	1.05026
P22392	1.46567	1.47552	1.4714	1.64122	1.6012	1.62348	0.0489461	0.117585	0.00392842	0.0297349	1.10273
P22492	1.70264	1.70682	1.65678	1.18514	1.25206	1.25334	0.0334863	0.669952	0.000153545	0.00608827	0.728456
P22570	0.655685	0.645564	0.709549	0.808378	0.868832	0.834048	0.323666	0.874155	0.00341709	0.0282872	1.24889
P22612	0.272419	0.364046	0.207899	0.455784	0.422647	0.495271	0.701799	0.352103	0.0424736	0.107856	1.62691
P22626	0.287187	0.0759672	0.0619178	0.531199	0.477446	0.414783	0.292876	0.35001	0.0287874	0.0861878	3.34867
P22694	-0.271541	-0.419117	-0.397883	0.0293267	-0.033607	0.00636718	0.128592	0.274575	0.00815716	0.043205	-0.00191711
P22695	2.16414	2.17764	2.05911	2.05399	2.10538	2.13327	0.454404	0.552347	0.467312	0.574275	0.983087
P22732	0.623728	0.601551	0.510392	0.649706	0.582826	0.720721	0.984307	0.861574	0.242759	0.352318	1.12536
P22735	-0.207831	-0.220968	-0.337324	-0.595537	-0.634812	-0.737979	0.265429	0.968006	0.00248457	0.024131	2.56921
P22748	1.09443	1.1445	1.1312	1.1602	1.11837	1.17753	0.997056	0.840791	0.283742	0.395591	1.02551
P22830	-0.256591	-0.134954	-0.159587	-0.142935	-0.0171002	0.000687872	0.515394	0.804038	0.0918948	0.177308	0.289127
P23141	-2.34789	-2.21705	-2.57905	-2.60663	-2.11375	-2.72381	0.609319	0.483067	0.671527	0.754628	1.04202
P23246	-0.391424	-0.351179	-0.335873	-0.166421	-0.183444	-0.156492	0.102476	0.366647	0.00233558	0.023702	0.469511
P23258	-0.00145992	-0.0140654	-0.0181119	0.223548	0.128246	0.159561	0.171504	0.0655325	0.0203018	0.0714529	-15.202
P23284	1.5597	1.60693	1.56843	1.71574	1.72127	1.67734	0.223662	0.95065	0.00325079	0.0276401	1.0801
P23352	-1.65621	-1.70823	-1.47828	-1.2193	-1.2782	-1.15511	0.385137	0.411518	0.0150624	0.0606591	0.754246
P23368	0.94804	0.979462	0.926403	0.962262	0.95425	0.989092	0.949912	0.634899	0.414375	0.522899	1.01812
P23381	0.339957	0.312906	0.315965	0.256533	0.0791017	0.256857	0.0535482	0.044465	0.165753	0.266711	0.611554
P23396	1.72168	1.74941	1.79887	1.79135	1.78174	1.80725	0.359805	0.197008	0.239879	0.348959	1.02094
P23434	-0.733129	-0.844549	-0.762474	-1.21933	-0.8752	-0.774932	0.0237242	0.118474	0.319032	0.430893	1.22619
P23435	-0.7474	-0.982824	-0.856833	-0.841683	-0.709034	-0.710647	0.322758	0.586456	0.262104	0.372268	0.874107
P23458	-1.00094	-1.03564	-1.09019	-1.06378	-1.15331	-1.19574	0.849013	0.614256	0.121338	0.212921	1.09149
P23526	0.735157	0.827792	0.782854	0.922739	0.850404	0.886319	0.979951	0.75543	0.0398081	0.103582	1.13371
P23528	2.07846	2.08181	2.02454	2.12389	2.02588	2.09318	0.381476	0.579928	0.608031	0.700352	1.0094
P23634	0.83594	0.898542	0.847507	0.838028	0.906978	0.879182	0.227786	0.959058	0.639135	0.727506	1.01634
P23743	-0.424602	-0.540727	-0.454039	-0.37941	-0.433656	-0.409062	0.373891	0.335507	0.191137	0.29705	0.861037
P23786	1.19505	1.20128	1.171	1.17385	1.15038	1.18843	0.752238	0.817672	0.277158	0.388417	0.984675
P23919	0.0409296	0.0108199	0.0284658	0.238068	0.225085	0.21599	0.0359194	0.697246	9.46027e-05	0.00475434	8.4665
P23921	-0.276097	-0.26175	-0.287148	-0.10928	-0.192546	-0.156482	0.404463	0.171856	0.028256	0.0852216	0.555528
P24158	1.22726	1.33711	1.34664	1.14667	1.09726	1.12811	0.245208	0.248087	0.0303051	0.0891012	0.86219
P24390	0.333941	0.484533	0.42345	0.317572	0.468787	0.320736	0.119305	0.867869	0.535867	0.635791	0.891435
P24534	0.869983	0.936949	0.866382	1.13875	1.13976	1.14872	0.0327699	0.0409254	0.00735179	0.0408412	1.28201
P24539	1.40337	1.3756	1.30348	0.970152	0.902772	0.848487	0.124522	0.832734	0.000682708	0.0132713	0.666612
P24666	1.52721	1.40666	1.30336	1.36991	1.56362	1.56535	0.281363	0.997234	0.394955	0.504432	1.06175
P24752	2.36656	2.42196	2.36726	2.40045	2.44426	2.4296	0.362416	0.657377	0.161038	0.261166	1.01656
P24821	-1.01572	-1.12827	-1.11121	-1.0382	-1.05357	-1.03136	0.260697	0.0715176	0.334987	0.446581	0.959426
P24941	-0.768172	-0.678497	-0.825639	-0.890901	-0.983042	-0.924722	0.950851	0.563747	0.033681	0.0938551	1.23164
P25098	0.277924	0.296456	0.143395	0.35618	0.441246	0.418536	0.681806	0.432896	0.0548464	0.126021	1.69407
P25205	-1.54783	-1.30935	-1.30212	-1.56116	-1.53623	-1.646	0.12034	0.289166	0.123342	0.215113	1.14043
P25311	0.477564	0.535134	0.520528	0.79103	0.701377	0.677258	0.485002	0.397085	0.0125875	0.0546765	1.4151
P25325	1.47713	1.56908	1.40122	1.7504	1.7721	1.77559	0.166921	0.0549928	0.0255414	0.0805447	1.19127
P25398	1.17798	1.32822	1.56688	1.41971	1.41761	1.60195	0.731031	0.448731	0.411229	0.520475	1.08991
P25685	1.19659	1.27909	1.19834	1.39372	1.43571	1.45431	0.190214	0.602337	0.00538009	0.0352498	1.16595
P25686	-0.890091	-0.799158	-0.895579	-0.476507	-0.695963	-0.497992	0.2092	0.332674	0.0327716	0.0923535	0.646257
P25705	2.95032	3.0047	3.02871	2.96799	2.98148	2.97059	0.73819	0.0651799	0.457754	0.564294	0.992912
P25786	1.13776	1.15453	1.10474	1.10367	1.06108	1.11686	0.829353	0.859308	0.160903	0.261045	0.966021
P25787	1.04295	1.17305	1.1207	0.970907	0.959981	1.05637	0.672991	0.786064	0.0773086	0.157311	0.895272
P25788	0.998063	1.06667	1.06922	0.745601	0.864838	0.818375	0.362237	0.619169	0.00726487	0.0405581	0.774999
P25789	1.05942	0.986307	1.06236	1.01072	0.939183	0.978403	0.570998	0.815963	0.139996	0.236168	0.942159
P26038	-1.50838	-1.74299	-1.08934	-1.444	-1.42989	-1.57882	0.591375	0.118907	0.86546	0.903288	1.0258
P26196	-0.664468	-0.576756	-0.695112	-0.5241	-0.513309	-0.516552	0.110742	0.0189236	0.0683166	0.144365	0.802527
P26368	-0.710425	-0.545905	-0.76754	-0.732257	-0.860714	-0.708598	0.543386	0.669519	0.325915	0.437726	1.13721
P26373	2.36729	2.14956	2.42633	0.331601	0.331266	0.339877	0.0123336	0.00325764	0.0017835	0.020777	0.144421
P26436	1.53267	1.5686	1.59579	1.52186	1.38664	1.58647	0.0876353	0.177372	0.372585	0.483577	0.956975
P26440	0.912793	0.938484	0.875028	1.01606	0.899641	1.00553	0.392593	0.392646	0.217562	0.325252	1.0715
P26583	0.149191	0.35406	0.255754	-0.679572	-0.609121	-0.697157	0.04673	0.341353	0.00111925	0.0168573	-2.61639
P26599	-0.452169	-0.474606	-0.487123	-0.833886	-0.578322	-0.681025	0.254499	0.0407533	0.0901193	0.175212	1.48047
P26639	0.238176	0.233458	0.214122	0.353482	0.400503	0.441499	0.224887	0.156558	0.0157298	0.0623138	1.74331
P26640	1.84955	1.83033	1.79389	1.89841	1.89484	1.90675	0.357197	0.0925957	0.0386072	0.10162	1.04133
P26641	2.61109	2.63261	2.63289	2.73438	2.73664	2.75491	0.0818881	0.894009	0.000295562	0.00847553	1.04435
P26885	0.442588	0.549573	0.417107	0.0769495	0.26839	0.237674	0.883579	0.634458	0.0233691	0.0766324	0.413699
P27105	0.272397	0.329492	0.147978	0.213824	0.307944	0.200062	0.776865	0.569023	0.891193	0.921028	0.962612
P27216	-0.623405	-0.572337	-0.720626	-0.741931	-0.703623	-0.828432	0.91741	0.836015	0.106707	0.19656	1.18661
P27348	1.69629	1.90827	1.70489	1.86779	1.80063	1.80249	0.508589	0.185899	0.524755	0.626863	1.03041
P27361	-0.024205	0.0277983	-0.00598305	0.049446	0.0792979	0.101487	0.866322	0.989531	0.0224078	0.074785	-96.3426
P27449	-0.789531	-0.955979	-1.1749	-1.55597	-1.9101	-1.45982	0.920279	0.796581	0.0208111	0.0724199	1.68671
P27482	1.83615	1.80667	1.80386	1.85551	1.91439	1.96136	0.361912	0.205225	0.0778169	0.157973	1.05225
P27487	1.42024	1.43887	1.40895	1.08149	1.11127	1.15825	0.0569831	0.26443	0.00206632	0.0226092	0.785137
P27635	1.38464	1.27338	1.31922	0.591207	0.680656	0.601366	0.0380468	0.86705	9.23381e-05	0.00469512	0.470988
P27701	-2.15141	-1.909	-1.65957	-1.64864	-1.9903	-1.44236	0.838316	0.881448	0.376346	0.487141	0.888341
P27708	0.233154	0.201775	0.21023	0.348177	0.280867	0.258967	0.508433	0.218121	0.081525	0.162598	1.37642
P27797	1.667	1.69202	1.63594	1.97458	2.01832	1.97583	0.0524055	0.878865	0.000127187	0.00548736	1.19495
P27824	0.91484	0.892707	0.837034	1.03084	0.985275	0.964484	0.980382	0.833629	0.0219712	0.0740137	1.12706
P27986	-1.70525	-1.76169	-1.6867	-1.16424	-1.39626	-1.45442	0.414914	0.12424	0.0432282	0.108914	0.779047
P28062	-0.578596	-0.404843	-0.373584	-0.441491	-0.659607	-0.580636	0.417585	0.999829	0.29625	0.40894	1.23928
P28065	-2.15099	-1.53598	-1.87123	-2.33965	-1.7525	-1.47788	0.671225	0.654538	0.990525	0.993744	1.00213
P28066	1.76186	1.80465	1.78074	1.49641	1.41222	1.46368	0.0823101	0.404724	0.00138423	0.0188728	0.817672
P28070	0.406639	0.583316	0.480525	0.367528	0.306381	0.229	0.994441	0.757409	0.0468339	0.114549	0.614023
P28072	1.54434	1.66501	1.67066	1.09244	1.18693	1.31525	0.326393	0.576071	0.00803017	0.0428474	0.736601
P28074	1.18564	1.26516	1.19283	0.949942	0.984669	0.891967	0.310397	0.936706	0.00186049	0.0213144	0.77576
P28161	1.8138	2.21534	1.87663	1.98455	2.02646	1.95197	0.746388	0.0616501	0.893361	0.92238	1.00969
P28288	-0.464038	-0.535261	-0.519009	-0.620416	-0.655951	-0.644496	0.412877	0.380332	0.0123652	0.0540916	1.26513
P28331	0.945571	0.985536	0.965256	1.03948	1.0151	1.0307	0.648695	0.550138	0.0148702	0.0600643	1.06523
P28482	0.902223	0.891167	0.901274	0.922394	0.944487	0.940178	0.369463	0.427664	0.0159491	0.0626328	1.04171
P28676	0.268086	0.194371	0.17498	0.367865	0.483154	0.38874	0.650528	0.778241	0.0127818	0.055072	1.94491
P28799	-1.23648	-0.970894	-1.09923	-0.602457	-0.795413	-0.752144	0.90719	0.73295	0.0184464	0.0673913	0.650217
P28838	1.98672	2.00806	2.03556	2.03587	1.97118	2.03294	0.161233	0.617233	0.906103	0.931757	1.0016
P28907	0.472169	0.557566	0.498749	0.517915	0.470358	0.403334	0.907327	0.729057	0.339729	0.451232	0.910448
P29144	0.512647	0.537142	0.519554	0.57203	0.598513	0.528923	0.320138	0.229483	0.155305	0.255026	1.08292
P29218	0.115128	0.0556237	0.156429	0.191196	0.226671	0.097527	0.95928	0.729497	0.269025	0.379551	1.57526
P29350	-0.683253	-0.763098	-0.689065	-0.631515	-0.551745	-0.681067	0.6382	0.632699	0.127952	0.220463	0.873051
P29373	0.883753	0.861386	0.853898	0.745544	0.824486	0.700949	0.306926	0.118924	0.0862202	0.169847	0.873777
P29401	0.0207279	0.009347	0.104756	0.054889	0.0125416	0.0254344	0.0775803	0.295075	0.699973	0.777377	0.688753
P29508	0.836143	0.858556	0.792429	0.764701	0.665834	0.698879	0.731132	0.614726	0.0333837	0.0933655	0.856174
P29692	0.679469	0.669823	0.590655	0.828468	0.793692	0.898513	0.795649	0.908124	0.00994047	0.0481626	1.29935
P29803	2.269	2.2295	2.27176	2.39767	2.40029	2.42198	0.126303	0.48066	0.00195987	0.0218313	1.06642
P29966	-1.12258	-1.09633	-1.18775	-0.907182	-1.1167	-1.12923	0.0398105	0.249396	0.36471	0.475498	0.925573
P29992	-0.176682	-0.112141	-0.11961	-0.0641242	-0.0367437	-0.0269412	0.630831	0.456791	0.0259382	0.0811766	0.312926
P30038	0.326761	0.172646	0.201823	0.355226	0.288892	0.240995	0.80665	0.656105	0.354498	0.465555	1.26223
P30040	1.06616	1.03535	0.919129	1.09323	1.16172	1.16403	0.468511	0.421989	0.0780348	0.158046	1.13187
P30041	3.0199	3.03261	3.01457	3.01435	3.00899	2.98485	0.491615	0.513586	0.152357	0.251716	0.993505
P30043	2.7126	2.74685	2.71927	2.70652	2.80579	2.80941	0.0968495	0.177919	0.290833	0.402844	1.01749
P30044	3.64405	3.64049	3.60644	3.64442	3.65115	3.64154	0.00877465	0.109789	0.327292	0.438759	1.00424
P30046	1.83515	1.83126	1.85086	1.92034	1.99032	1.98885	0.101822	0.12876	0.025203	0.0798831	1.06928
P30048	0.0813407	0.155488	0.176818	0.112187	0.13429	0.146794	0.933015	0.21861	0.841575	0.885415	0.950741
P30049	2.84645	2.9817	3.04893	3.12394	3.18346	3.14372	0.548944	0.160973	0.0745336	0.153179	1.06467
P30050	1.67031	1.65525	1.72672	1.51387	1.42	1.46818	0.459356	0.781774	0.00391597	0.0297349	0.871298
P30084	1.64109	1.65892	1.67767	1.70999	1.72377	1.67764	0.780384	0.745206	0.0651805	0.140982	1.02686
P30085	0.851205	0.920339	0.960019	1.09189	1.04898	1.11948	0.707997	0.585175	0.013889	0.0575533	1.19358
P30086	2.29692	2.16675	2.27411	2.5431	2.4753	2.50418	0.412123	0.384749	0.0108475	0.0510886	1.11648
P30101	2.21345	2.17396	2.18307	2.20462	2.1515	2.18145	0.832471	0.749952	0.605016	0.698705	0.994993
P30153	1.08329	1.13227	1.11637	1.1445	1.17939	1.12343	0.952905	0.876226	0.153266	0.253023	1.03463
P30154	0.521428	0.519992	0.509152	0.571759	0.576862	0.605518	0.296711	0.239781	0.0143971	0.0589244	1.13128
P30405	0.0971341	0.223503	0.00465221	0.273362	0.190062	0.279354	0.385001	0.340901	0.146454	0.24477	2.28344
P30519	0.185939	0.280544	0.251058	0.0595127	0.132094	0.12491	0.802855	0.809683	0.0224003	0.074785	0.441112
P30520	0.343437	0.413526	0.395128	0.488853	0.54625	0.532299	0.571341	0.806882	0.00772158	0.0418204	1.36048
P30533	-0.797499	-0.938484	-0.761825	-0.736018	-0.694527	-0.683553	0.244909	0.163207	0.131831	0.225118	0.846381
P30566	-0.756008	-0.835419	-0.793144	-0.858646	-0.789866	-0.876343	0.741315	0.860097	0.253238	0.362416	1.05883
P30622	1.04447	1.00126	0.994728	0.849649	1.02313	1.10105	0.330287	0.0878478	0.795421	0.851856	0.978084
P30626	0.478743	0.465052	0.37989	0.692451	0.588786	0.594295	0.846542	0.914185	0.016046	0.0628251	1.4169
P30711	0.90667	0.995922	0.918247	0.949837	0.851509	0.934628	0.967648	0.912758	0.532787	0.632612	0.969915
P30740	-0.306361	-0.305703	-0.368462	-0.486567	-0.537071	-0.464805	0.337706	0.971638	0.00478008	0.0331166	1.518
P30876	-0.0459035	-0.449101	-0.165219	-0.421168	-0.397225	-0.256695	0.408669	0.310016	0.373242	0.484284	1.62837
P31040	1.89596	1.92638	1.87199	1.90624	1.92448	1.93907	0.770792	0.531135	0.257259	0.367319	1.01325
P31150	1.20066	1.24095	1.26985	1.3804	1.38055	1.39013	0.131999	0.0537167	0.0162921	0.0630952	1.11845
P31151	-0.628154	-0.553187	-0.502104	-0.440884	-0.578067	-0.592769	0.787713	0.726218	0.714973	0.791119	0.957394
P31153	0.985031	0.95063	0.937008	1.0672	1.06995	1.14328	0.507559	0.492595	0.0155789	0.0620001	1.14195
P31327	-1.56991	-1.61604	-1.87636	-2.09757	-1.83279	-1.90509	0.651022	0.812204	0.108373	0.198385	1.15272
P31689	0.538326	0.572103	0.485629	0.581453	0.505668	0.550177	0.713691	0.864807	0.702233	0.779418	1.02584
P31749	0.314779	0.43669	0.410077	0.649008	0.678071	0.629959	0.263729	0.250144	0.0109552	0.0512808	1.68486
P31751	-1.29027	-1.23265	-1.23557	-0.88515	-1.04438	-0.990685	0.396268	0.276335	0.0162905	0.0630952	0.776963
P31930	2.04456	2.02206	1.97302	2.0234	1.92012	2.02009	0.143227	0.556905	0.566373	0.663378	0.987411
P31937	0.789306	0.834045	0.896877	0.893942	0.767995	0.898816	0.120186	0.691256	0.812439	0.864016	1.01608
P31939	0.795087	0.802355	0.738365	0.845039	0.824637	0.899945	0.970795	0.893551	0.0622103	0.137316	1.1001
P31942	-0.53489	-0.481516	-0.533104	-0.405061	-0.36717	-0.522247	0.13928	0.246681	0.202477	0.309663	0.835411
P31943	0.709821	0.682833	0.766868	0.845862	0.828353	0.869991	0.504973	0.382021	0.020181	0.0712527	1.17813
P31946	2.50397	2.52111	2.35562	2.55103	2.52441	2.68425	0.476891	0.938765	0.155117	0.254912	1.05135
P31947	1.23168	1.22692	1.27114	1.40691	1.33407	1.33836	0.497126	0.518904	0.0202984	0.0714529	1.09373
P31948	-0.0864248	-0.0718992	-0.109259	0.0901848	0.167015	0.103885	0.191918	0.347397	0.00507275	0.0343643	-1.34943
P31949	2.02246	2.24581	2.24557	2.06358	2.03964	1.79042	0.336244	0.83978	0.147737	0.246247	0.904787
P32119	2.35633	2.36988	2.38312	2.34441	2.35362	2.36129	0.909732	0.566379	0.155615	0.255437	0.992967
P32189	3.03626	3.0667	3.05965	2.87911	2.80851	2.8071	0.0678508	0.260405	0.00548816	0.0357729	0.927107
P32320	-0.991507	-1.23466	-1.14939	-0.560587	-0.724864	-0.571158	0.307468	0.711947	0.00592174	0.036892	0.550015
P32321	-2.02222	-1.80768	-1.71286	-1.66341	-1.28874	-1.94136	0.575531	0.377799	0.381324	0.491818	0.882865
P32455	-2.079	-1.95037	-1.85842	-2.11742	-2.07424	-1.99849	0.591715	0.453558	0.257852	0.36768	1.05135
P32856	-1.31785	-1.344	-1.37652	-1.85273	-1.41826	-1.31106	0.00276428	0.0238506	0.388025	0.497197	1.13463
P32926	-0.80075	-0.705757	-0.745644	-0.691624	-0.678762	-0.595296	0.932918	0.907357	0.0802266	0.160766	0.872802
P32929	-0.396536	-0.279483	-0.357511	-0.129151	-0.221375	-0.18335	0.842527	0.751675	0.0209128	0.072609	0.516556
P32969	1.13712	1.04034	1.04824	0.553438	0.401929	0.397633	0.0696204	0.534081	0.00123986	0.0178112	0.419445
P33121	1.84606	1.87336	1.8222	1.85064	1.82552	1.8234	0.22148	0.516293	0.469819	0.576209	0.992409
P33176	-0.32254	-0.241171	-0.286665	-0.220404	-0.209275	-0.169852	0.914101	0.593171	0.0495146	0.118449	0.705019
P33316	0.502324	0.567958	0.475992	0.878575	0.936911	0.919258	0.0638143	0.567744	0.000646798	0.012942	1.7686
P33897	-0.510167	-0.442728	-0.571479	-0.828105	-0.441481	-0.590606	0.148133	0.197836	0.429162	0.537946	1.2203
P34096	1.60183	1.5748	1.49518	1.59381	1.45654	1.49898	0.275893	0.765187	0.475978	0.582389	0.973782
P34896	0.125264	0.18569	0.116143	0.25617	0.202193	0.201383	0.521126	0.815117	0.054172	0.124937	1.54472
P34913	1.20457	1.20268	1.18193	1.34648	1.33955	1.37373	0.0784565	0.649237	0.000470325	0.0107988	1.13111
P34931	1.64134	1.63714	1.58968	1.82449	1.82266	1.82281	0.0339603	0.00359243	0.00669337	0.038997	1.12362
P34932	0.183075	0.171858	0.177413	0.309669	0.305993	0.384904	0.138649	0.0346418	0.0245792	0.078942	1.87954
P34949	0.0412829	0.0914546	0.106314	0.0761863	0.112503	0.116311	0.298447	0.591374	0.409915	0.519313	1.27588
P35030	-0.49551	-0.420557	-0.487441	-1.86184	-1.56016	-1.18768	0.17033	0.032625	0.0301504	0.0888275	3.2844
P35052	-0.0334147	-0.253167	0.096397	-0.276045	-0.357138	-0.12431	0.789767	0.615587	0.208336	0.315607	3.98294
P35080	1.52996	1.44685	1.44284	1.41607	1.57147	1.42895	0.128331	0.488394	0.986449	0.990115	0.999286
P35221	-1.16582	-1.15617	-1.07065	-1.02701	-1.20272	-1.09227	0.787085	0.513586	0.717065	0.79211	0.979178
P35222	-0.0271666	-0.0879602	-0.0165031	-0.164447	-0.166173	-0.163084	0.0656262	0.00448853	0.0321854	0.0918208	3.75069
P35232	2.16745	2.18125	2.20451	2.14268	2.21778	2.22521	0.742199	0.287507	0.732462	0.802323	1.00495
P35237	0.729225	0.705746	0.761505	0.965955	0.949405	0.944317	0.0594737	0.280354	0.00195225	0.0218313	1.30194
P35240	-1.19444	-1.10582	-1.32371	-1.46932	-1.26288	-1.40866	0.96654	0.967547	0.122115	0.213849	1.14263
P35244	-1.25593	-1.67819	-0.904192	-1.01716	-0.93362	-0.978021	0.0500456	0.0261635	0.307694	0.420589	0.763045
P35268	3.78352	3.76966	3.75672	3.10741	2.9965	3.06023	0.0204621	0.112525	0.00122541	0.0177725	0.810276
P35270	1.41487	1.36705	1.48482	1.72778	1.51696	1.55079	0.657985	0.427571	0.0962847	0.182759	1.12393
P35354	-1.29271	-1.2468	-1.2352	-1.01661	-1.14372	-1.16261	0.617144	0.255876	0.06672	0.142629	0.880318
P35443	-0.673298	-0.838876	-0.992716	-0.955512	-1.0509	-1.07414	0.373174	0.267983	0.162067	0.26254	1.22981
P35527	-0.857456	-0.783692	-0.72484	-1.11976	-1.17527	-1.20265	0.183489	0.572862	0.00229109	0.0235925	1.47832
P35573	0.486472	0.511133	0.477563	0.593333	0.539236	0.603812	0.364022	0.400362	0.0311102	0.0904757	1.17707
P35579	0.882174	0.870431	0.861158	0.894689	0.89092	0.90739	0.961598	0.801636	0.0299994	0.0884429	1.03031
P35580	0.0233121	0.0825856	0.0326255	0.123313	0.117691	0.165903	0.636101	0.810752	0.0212973	0.0731927	2.93746
P35606	0.749705	0.784983	0.751525	0.952196	0.917351	0.971672	0.103053	0.682636	0.00109281	0.0166895	1.24276
P35610	0.197214	0.095758	0.0144984	0.22903	0.0624291	0.0344278	0.337667	0.860546	0.942951	0.9587	1.0599
P35613	0.196842	0.331286	0.101015	0.141727	0.25273	0.19648	0.884224	0.372639	0.87488	0.909216	0.939272
P35625	1.99158	1.97297	1.96441	1.88881	1.911	1.86983	0.4606	0.62247	0.00577787	0.0364554	0.956264
P35658	-0.135723	-0.110231	-0.0879649	-0.0532112	-0.0593843	0.000196554	0.943088	0.692197	0.038905	0.102031	0.336606
P35663	1.31056	1.42998	1.41426	1.27886	1.26553	1.30157	0.121342	0.148378	0.101533	0.189722	0.925666
P35670	-0.626635	-0.572152	-0.746635	-0.571771	-0.719724	-0.663663	0.440328	0.822104	0.963867	0.973326	1.005
P35754	1.47382	1.86833	1.19167	1.65397	1.67651	1.72298	0.526702	0.0242992	0.470857	0.577153	1.11462
P35790	-0.133202	0.124726	-0.0936412	-0.0632843	-0.0472302	-0.143442	0.110357	0.242283	0.602527	0.696238	2.48693
P35813	0.520403	0.492594	0.521965	0.594352	0.610153	0.637984	0.403874	0.71536	0.00388688	0.0297281	1.20035
P35908	-0.0315822	-0.0446445	-0.0602634	-0.68088	-0.608327	-0.644843	0.0169848	0.270672	0.000297979	0.00847553	14.1699
P35914	-0.903498	-0.88485	-0.796308	-0.870434	-0.94972	-0.906737	0.603437	0.646436	0.311274	0.422792	1.05503
P35998	1.29583	1.31102	1.28481	1.36778	1.40224	1.39219	0.26119	0.708964	0.00283092	0.0259619	1.06952
P36404	1.37416	1.35082	1.37297	1.46337	1.51073	1.46915	0.267242	0.409147	0.00650096	0.0383317	1.08426
P36405	1.14607	1.1127	1.11424	1.22601	1.21584	1.26189	0.295884	0.753049	0.00409807	0.0305377	1.09805
P36507	1.02495	1.05254	1.05933	1.14044	1.04725	1.02513	0.0385731	0.164503	0.55349	0.652533	1.02423
P36542	2.33902	2.31813	2.29288	2.34231	2.27637	2.38475	0.90229	0.302842	0.642807	0.730148	1.00768
P36543	-0.158188	-0.206403	-0.042799	0.0345774	0.0781099	0.0287775	0.374687	0.187891	0.0525701	0.122608	-0.347246
P36578	1.83116	1.85268	1.81869	0.761274	0.677421	0.615533	0.0150906	0.107718	0.000802978	0.0142208	0.373325
P36639	-1.64095	-1.45581	-1.72558	-1.49283	-1.73968	-1.22664	0.465001	0.446332	0.522629	0.624841	0.924686
P36776	0.657217	0.695132	0.644528	0.657758	0.678677	0.670539	0.884742	0.276134	0.852038	0.893345	1.00506
P36871	-0.550447	-0.463471	-0.531575	-0.392961	-0.331906	-0.288429	0.623967	0.861825	0.0120768	0.0537557	0.655646
P36873	2.55058	2.85451	2.78793	2.41274	2.51666	2.56522	0.400933	0.382407	0.111105	0.201594	0.914756
P36915	0.0343162	0.0132568	-0.000596515	0.0555288	0.0958654	0.0696269	0.935545	0.847596	0.0212396	0.0731927	4.70493
P36952	0.306232	0.34052	0.281221	0.403874	0.337221	0.407048	0.436439	0.723955	0.0663539	0.142323	1.23726
P36957	1.60481	1.65375	1.56597	1.5174	1.55091	1.54943	0.60388	0.311785	0.0970637	0.183834	0.957141
P36959	0.40811	0.513134	0.053899	0.533767	0.315755	0.441041	0.192408	0.341369	0.543701	0.642569	1.32346
P36969	4.86286	4.79199	4.71823	4.49644	4.31594	4.38256	0.466358	0.769397	0.00501131	0.0342644	0.918031
P37108	-0.0770866	-0.0866043	-0.136406	-0.327149	-0.246623	-0.285715	0.332018	0.76798	0.00387436	0.0297281	2.86403
P37198	0.824703	0.952509	0.909571	0.869498	0.912382	0.843384	0.809305	0.443619	0.662569	0.747292	0.977103
P37235	-1.3898	-1.3991	-1.66506	-1.44627	-1.42862	-1.32187	0.105974	0.311961	0.453138	0.559851	0.942252
P37268	-0.610831	-0.608788	-0.692439	-0.38065	-0.680542	-0.471962	0.302986	0.177335	0.288458	0.400359	0.801835
P37802	0.204734	0.16371	0.110576	0.322568	0.331469	0.420244	0.736011	0.865065	0.00909583	0.0458719	2.24267
P37837	0.387968	0.407646	0.355067	0.369928	0.268336	0.318449	0.732211	0.427368	0.145224	0.242995	0.831433
P38117	1.85063	1.89998	1.90327	1.92791	1.87979	1.92333	0.612188	0.894742	0.325102	0.436906	1.01365
P38432	0.32013	0.279586	0.19751	0.229349	0.230662	0.229389	0.311283	0.000546939	0.424	0.532326	0.86475
P38567	1.55476	1.56375	1.52271	1.45647	1.47967	1.47431	0.375191	0.479045	0.0110494	0.0512808	0.950279
P38571	-0.785324	-0.970674	-0.829433	-1.1734	-0.969336	-1.21113	0.428566	0.71075	0.0568507	0.129049	1.29722
P38606	0.841013	0.912053	0.883122	0.989219	1.04675	1.03195	0.535126	0.821451	0.00640844	0.0381505	1.16377
P38646	0.846819	0.836968	0.816377	0.889119	0.961165	0.949278	0.345648	0.278079	0.0326373	0.0923424	1.11975
P38919	-0.988223	-1.03043	-0.990981	-0.843462	-0.780396	-0.854548	0.326847	0.514327	0.00552711	0.0358681	0.82349
P39019	0.575245	0.407109	0.362665	0.284617	0.424072	0.317361	0.534316	0.591867	0.251459	0.361065	0.762851
P39023	0.978953	1.02522	0.987924	0.17376	0.0630958	0.161746	0.0207832	0.280272	0.000417765	0.010201	0.133218
P39060	-0.733893	-0.765576	-0.807775	-0.594758	-0.672068	-0.710995	0.95567	0.56107	0.0638166	0.139442	0.857222
P39210	0.158042	-0.02586	0.0306513	-0.0691153	-0.160617	-0.00865567	0.931702	0.793165	0.131912	0.225166	-1.464
P39656	1.80642	1.76958	1.7874	1.72968	1.74961	1.74401	0.838085	0.472606	0.0289153	0.086342	0.973879
P40121	0.476121	0.530676	0.431812	0.154174	0.257639	0.472821	0.209316	0.171526	0.180399	0.284142	0.614923
P40227	1.83466	1.82456	1.82402	1.86517	1.88849	1.87121	0.286028	0.392056	0.00971374	0.0477749	1.02583
P40306	-1.50472	-1.27992	-1.32547	-2.62493	-2.30729	-2.64844	0.0897542	0.55751	0.00189442	0.0214899	1.84439
P40429	1.76507	1.82896	1.78602	0.672504	0.594444	0.6428	0.012275	0.810275	3.61062e-06	0.00120039	0.354968
P40616	1.51481	1.57427	1.55775	1.56099	1.55805	1.55717	0.0248288	0.0105894	0.636382	0.724946	1.00632
P40617	0.730922	0.726862	0.711751	0.523074	0.426918	0.4671	0.0860836	0.0871914	0.00970977	0.0477749	0.653178
P40763	0.582578	0.606667	0.555906	0.672584	0.631878	0.652394	0.942228	0.780506	0.0215659	0.0733931	1.12131
P40879	0.213254	0.186487	0.0830427	0.0750532	0.0278286	0.112213	0.644441	0.546263	0.142455	0.239497	0.445531
P40925	0.479188	0.495286	0.458294	0.532141	0.514528	0.575392	0.944252	0.516739	0.0519857	0.121803	1.13212
P40926	3.85344	3.91397	3.90664	3.91653	3.89825	3.91788	0.0174021	0.199566	0.41747	0.525424	1.00502
P40939	2.23761	2.28077	2.26326	2.22252	2.22783	2.23684	0.313467	0.20128	0.117173	0.208261	0.986075
P41091	0.326285	0.369979	0.305835	0.437294	0.414042	0.524483	0.803032	0.478626	0.0449883	0.11165	1.37294
P41181	-1.05729	-0.895851	-1.12739	-2.28065	-2.64805	-2.30677	0.1165	0.499864	0.00153396	0.0196122	2.34878
P41208	-1.31869	-1.08718	-1.01071	-0.167133	-0.2864	-0.162635	0.106835	0.320568	0.00383761	0.0297281	0.180346
P41218	-0.914394	-1.04706	-1.01835	-0.955984	-0.971755	-1.10012	0.962518	0.874947	0.805674	0.859783	1.01613
P41219	-1.69683	-1.66002	-1.68818	-1.5049	-1.5652	-1.62591	0.457351	0.185208	0.0681355	0.144142	0.930819
P41222	1.17385	1.37938	1.1555	1.34776	1.14902	1.58622	0.18975	0.48517	0.450704	0.55799	1.10092
P41226	0.0967049	0.0907688	0.0712751	0.247659	0.210296	0.276616	0.186925	0.275675	0.00724503	0.0405581	2.83893
P41236	-2.74036	-2.64018	-2.71988	-2.34063	-2.52242	-2.44562	0.626068	0.500863	0.0197383	0.0701554	0.902257
P41240	-0.0260617	0.0619965	0.107627	0.151521	0.0532948	0.170003	0.783247	0.919411	0.222757	0.329937	2.61085
P41250	0.446232	0.443254	0.429007	0.576846	0.549424	0.566811	0.0655138	0.608782	0.000455209	0.0105775	1.2841
P41252	0.720082	0.751834	0.730708	0.890766	0.907952	0.915441	0.0496443	0.757805	0.000192913	0.00683416	1.23224
P41567	-0.434189	-0.281701	-0.470103	0.128904	0.0994796	0.213441	0.157871	0.515694	0.00294178	0.0265436	-0.372536
P41743	0.307255	0.179453	0.141081	0.235439	0.0437158	-0.126093	0.778348	0.374141	0.268995	0.379551	0.24381
P42025	0.746895	0.742351	0.695535	0.828256	0.863178	0.834673	0.460742	0.596277	0.00687545	0.0393123	1.15623
P42126	1.28317	1.3046	1.29935	1.36885	1.41701	1.33783	0.523414	0.147535	0.066452	0.142394	1.06086
P42224	0.675175	0.704195	0.672927	0.80337	0.800237	0.75723	0.185333	0.625276	0.00678605	0.039158	1.15034
P42226	0.065556	0.147059	0.106622	0.1561	0.204508	0.17781	0.891535	0.520331	0.0693977	0.145835	1.68658
P42345	-0.415866	-0.438179	-0.440672	-0.429927	-0.43858	-0.320578	0.00191211	0.0860505	0.453173	0.559851	0.918413
P42356	-1.12559	-1.07693	-1.08284	-1.12425	-1.14776	-1.11001	0.626613	0.67788	0.170263	0.272288	1.02942
P42566	-0.42923	-0.432412	-0.512352	-0.330502	-0.280173	-0.253556	0.612831	0.813814	0.00933736	0.0466005	0.628992
P42677	0.435827	0.315615	0.249236	1.07912	1.16515	0.748606	0.315304	0.311331	0.0214755	0.0733892	2.99084
P42702	-1.03686	-0.919904	-1.03233	-0.934023	-0.714105	-0.819193	0.511023	0.529863	0.0931606	0.178792	0.825442
P42704	-0.323597	-0.378822	-0.342335	-0.358724	-0.348462	-0.333589	0.942096	0.335591	0.945582	0.961149	0.996192
P42765	0.272514	0.217332	0.216043	0.280244	0.235796	0.301961	0.368655	0.954454	0.23777	0.346708	1.15882
P42766	2.02861	2.08863	2.04322	0.30019	0.321529	0.436322	0.0106924	0.30823	9.66654e-05	0.00475874	0.171747
P42785	-0.46094	-0.320278	-0.270965	-0.322151	-0.304967	-0.356633	0.212883	0.135447	0.731745	0.802283	0.934961
P42858	-0.990659	-0.846661	-1.27954	-0.979282	-1.25853	-1.04619	0.409542	0.606031	0.736173	0.8053	1.05363
P42898	-0.350963	-0.319984	-0.234274	-0.0539074	-0.167447	-0.155562	0.810273	0.967819	0.0246948	0.0789431	0.41638
P43034	0.548719	0.581756	0.526893	0.559156	0.575737	0.623805	0.902889	0.805499	0.252115	0.361287	1.06114
P43155	1.60872	1.58617	1.57341	1.59973	1.59158	1.60912	0.602122	0.386636	0.422189	0.530591	1.00674
P43243	-0.132993	-0.204414	-0.141777	-0.0932541	-0.12899	-0.0390203	0.832702	0.848713	0.10451	0.193886	0.545227
P43250	-1.38787	-1.3549	-1.34804	-1.39507	-1.55955	-1.68323	0.0701114	0.0460527	0.157891	0.257511	1.13373
P43251	0.26372	0.222258	0.27526	0.298872	0.237869	0.326208	0.951613	0.547924	0.342452	0.453733	1.13361
P43304	0.32619	0.294914	0.260197	0.194173	0.192513	0.178347	0.289628	0.132334	0.024928	0.0795122	0.641136
P43307	0.548123	0.664129	0.536171	0.451659	0.420903	0.49496	0.721401	0.43177	0.0697849	0.146271	0.782145
P43358	0.224269	0.208491	0.12923	0.33786	0.380087	0.316375	0.754746	0.573923	0.0155208	0.0619137	1.84046
P43487	0.818478	1.01555	1.01982	0.881669	1.09768	0.956173	0.874383	0.952356	0.781559	0.84132	1.02862
P43490	1.27151	1.36717	1.313	1.4461	1.46803	1.45549	0.29124	0.103076	0.0319488	0.0915247	1.10576
P43686	0.968702	0.955084	0.924652	1.10872	1.13079	1.08845	0.196047	0.936465	0.00087833	0.0150641	1.16834
P43897	0.479135	0.371306	0.509894	0.457298	0.43915	0.428435	0.955415	0.0807046	0.806892	0.860659	0.973938
P45381	-1.56164	-1.97827	-1.80522	-1.87744	-1.73085	-1.92466	0.725152	0.376421	0.673798	0.756011	1.03514
P45877	0.0820462	0.218903	0.083976	0.322029	0.184385	0.322469	0.230719	0.98553	0.0835635	0.165429	2.15337
P45880	4.89413	4.90953	4.88434	4.51501	4.50181	4.53334	0.0148267	0.78081	8.3963e-06	0.00181444	0.922533
P45954	0.185402	0.162807	0.206623	0.0392055	0.0404838	0.0463617	0.053225	0.0624865	0.00645039	0.0381899	0.227188
P45974	0.700687	0.737999	0.731193	0.854846	0.842855	0.881221	0.225602	0.987556	0.00107259	0.0165008	1.18851
P45984	0.579376	1.12819	1.2032	-1.49031	-0.97255	-1.12969	0.140346	0.753836	0.00124496	0.0178112	-1.23423
P45985	0.800666	0.747648	0.713472	0.709451	0.742636	0.695081	0.438779	0.468765	0.276103	0.387189	0.949324
P46019	-0.336049	-0.291549	-0.347689	-0.14111	-0.233209	-0.176553	0.544087	0.575705	0.0162175	0.0630576	0.56483
P46020	-0.762001	-0.490873	-0.438187	-0.706443	-0.554293	-0.65747	0.759517	0.331896	0.544069	0.642668	1.13432
P46060	0.0179318	0.0641198	0.0780898	0.158977	0.0975187	0.126254	0.997251	0.976218	0.0432582	0.108914	2.39008
P46108	0.4702	0.453134	0.452319	0.625112	0.611196	0.581	0.071525	0.332777	0.00271908	0.0254978	1.32105
P46109	-0.324402	-0.263008	-0.257933	-0.0917443	-0.0666291	-0.140862	0.427462	0.979482	0.0039734	0.0300228	0.353982
P46379	0.37219	0.446977	0.443489	0.462855	0.575917	0.563548	0.404297	0.630594	0.0672548	0.1432	1.26901
P46459	1.41562	1.41807	1.42213	1.55943	1.57179	1.53792	0.0360679	0.0743867	0.00398679	0.0300714	1.09712
P46734	0.164186	0.0468491	0.0072106	-0.182229	0.00313514	-0.103204	0.903645	0.868989	0.0809047	0.161735	-1.29348
P46736	-0.679602	-0.539647	-0.546957	-0.803575	-0.830218	-0.900653	0.365066	0.574276	0.0133377	0.0561302	1.43497
P46776	2.89547	2.94931	2.91394	2.0927	2.00829	2.05577	0.0164485	0.586872	2.94263e-05	0.00295769	0.70293
P46777	0.28557	0.357503	0.322226	-0.114464	-0.0781452	-0.119158	0.0325623	0.557958	0.000210461	0.00721916	-0.322975
P46778	1.3221	1.26487	1.33599	-0.282693	-0.312882	-0.270958	0.00752012	0.492896	4.66078e-06	0.00134293	-0.220887
P46779	1.72565	1.7792	1.78952	0.0374179	0.10914	0.300351	0.0194298	0.122362	0.00139297	0.0188728	0.0844121
P46781	2.98414	2.89701	2.92498	2.34944	2.35537	2.31827	0.0249986	0.332973	0.000381582	0.00992177	0.797522
P46782	1.40376	1.5294	1.45953	1.40425	1.46296	1.46781	0.32352	0.477656	0.674684	0.756666	0.98687
P46783	2.16011	2.22315	2.15568	2.43002	2.41815	2.51828	0.206711	0.642373	0.00308509	0.0269369	1.12655
P46926	-0.810202	-0.760908	-0.752717	-0.731625	-0.696682	-0.743036	0.860496	0.750533	0.0931355	0.178792	0.934382
P46940	0.32778	0.380817	0.343814	0.346776	0.345404	0.348992	0.141674	0.010993	0.833865	0.880519	0.989322
P46976	0.891979	0.872961	0.94678	0.963056	0.946155	0.856358	0.29618	0.614908	0.678755	0.759601	1.01986
P46977	1.19799	1.28586	1.16073	1.2625	1.23744	1.23389	0.898386	0.114151	0.509753	0.612838	1.02449
P47224	0.850402	0.79842	0.683616	0.631751	0.814319	0.861751	0.229576	0.658731	0.92882	0.949021	0.989446
P47712	0.310398	0.375386	0.43256	0.277853	0.295038	0.240377	0.69958	0.344569	0.0847678	0.167367	0.727208
P47736	-0.598349	-0.611014	-0.794096	-0.802891	-0.779719	-0.720009	0.111286	0.264338	0.251586	0.361127	1.14932
P47755	0.0970981	0.149773	0.0620746	0.319763	0.252267	0.263499	0.580025	0.801553	0.00664517	0.0388321	2.70446
P47756	2.16573	2.18606	2.20081	2.05391	1.97895	2.01587	0.255507	0.360309	0.00705453	0.0399602	0.923104
P47813	-0.369707	-0.273727	-0.232045	0.00133272	-0.131847	-0.131667	0.936566	0.914643	0.0277477	0.0840992	0.299472
P47895	1.28467	1.36529	1.33118	1.54489	1.46572	1.5279	0.46937	0.97033	0.00520719	0.0348922	1.14
P47897	1.06556	1.04917	1.03864	1.19065	1.19239	1.15419	0.105046	0.56409	0.00201653	0.0221767	1.12173
P47914	1.79484	1.90837	1.58266	-0.211976	-0.298799	-0.663334	0.0695841	0.642956	0.000421631	0.0102132	-0.222122
P47929	0.683608	0.517565	0.523522	0.787409	0.690255	0.714698	0.245477	0.44477	0.0839963	0.165995	1.27116
P47972	-1.64074	-2.18771	-1.73372	-2.66298	-2.25283	-2.28204	0.537816	0.756819	0.0674207	0.143472	1.29407
P47985	1.52084	1.53122	1.49018	1.4656	1.43079	1.5051	0.736946	0.493015	0.148855	0.247282	0.969016
P48047	2.28623	2.35206	2.24615	2.33154	2.30738	2.35869	0.67907	0.372835	0.354236	0.465456	1.01644
P48059	0.948929	1.13869	1.03655	1.74447	1.75108	1.77254	0.0408023	0.0502269	0.00498476	0.0341428	1.68624
P48147	0.0926604	0.0635006	0.0515073	0.032669	0.0664434	0.0945679	0.617438	0.633526	0.841461	0.885415	0.932642
P48163	-0.355494	-0.364816	-0.38875	-0.198202	-0.169128	-0.303788	0.227562	0.113614	0.0631112	0.13839	0.605124
P48200	-0.591866	-0.413966	-0.520815	-0.713813	-0.626227	-0.603565	0.847965	0.591641	0.098298	0.185037	1.27312
P48307	-0.725539	-0.558671	-0.691489	-1.36357	-1.31817	-1.21277	0.145755	0.86881	0.000759419	0.0139374	1.97121
P48426	-0.278324	-0.398251	-0.175159	-0.208123	-0.356972	-0.251667	0.779269	0.636752	0.88953	0.919839	0.95894
P48444	0.658223	0.728583	0.632721	0.912396	0.834284	0.889758	0.387212	0.78994	0.00574452	0.0364266	1.30547
P48449	0.135426	0.124006	0.173913	0.146531	0.173608	0.183343	0.400611	0.692282	0.284924	0.396643	1.16185
P48454	0.54098	0.586628	0.554049	0.650721	0.679807	0.72953	0.616127	0.513733	0.0150881	0.0606591	1.22502
P48506	-0.136398	-0.082076	-0.0612256	0.0877376	0.0506342	-0.0065656	0.89061	0.798748	0.0193133	0.0695023	-0.471243
P48507	0.121363	0.0957662	0.0652	0.0983504	0.13818	0.201669	0.617211	0.448744	0.223747	0.331063	1.55208
P48556	1.11081	1.12288	1.14118	1.07573	1.08355	1.01772	0.679889	0.305451	0.0697251	0.146216	0.941367
P48594	0.0450652	-0.029375	0.0279653	-0.0551673	-0.145062	-0.0507956	0.646506	0.696434	0.066894	0.142773	-5.75014
P48637	-0.960597	-0.994355	-1.0644	-0.827649	-0.889224	-0.943122	0.99613	0.912074	0.0575847	0.129913	0.880983
P48643	1.1722	1.16382	1.14808	1.31097	1.32192	1.30438	0.0407072	0.685236	0.000124342	0.00548374	1.13007
P48651	0.0155784	-0.0539978	-0.0210242	0.0854628	-0.040623	-0.0737677	0.474874	0.292347	0.860179	0.89995	0.486645
P48668	2.64771	2.72554	2.57736	2.22307	2.27092	2.1915	0.167333	0.448654	0.00293655	0.0265436	0.840878
P48723	-0.617116	-0.578973	-0.705421	-0.570131	-0.456006	-0.415394	0.786701	0.788756	0.0643674	0.140008	0.758098
P48729	1.2325	1.26882	1.22898	1.25768	1.25078	1.19366	0.666124	0.562596	0.718534	0.793232	0.992446
P48730	-0.0711356	-0.120402	-0.104438	-0.10326	-0.165193	-0.162443	0.459117	0.678401	0.152134	0.251444	1.45586
P48735	0.537694	0.567717	0.543831	0.556495	0.518526	0.531836	0.987095	0.806356	0.384212	0.494506	0.974301
P48739	-1.03226	-1.15371	-0.961114	-0.991058	-1.0777	-1.08168	0.894345	0.431068	0.987053	0.990491	1.00107
P48745	0.0773586	0.0858106	-0.152104	-0.494239	-0.470911	-0.654884	0.288658	0.707912	0.00631492	0.0377498	-146.411
P49069	-0.648203	-0.623707	-0.532121	-0.865334	-0.771318	-1.08157	0.702202	0.257707	0.0652393	0.140982	1.50675
P49189	1.32601	1.33521	1.36811	1.46435	1.42085	1.44217	0.459983	0.98262	0.00517802	0.0347507	1.07397
P49207	0.514028	0.51013	0.554751	-1.25329	-1.22073	-1.24642	0.00606971	0.648117	2.65397e-07	0.000191174	-2.35634
P49221	2.81118	2.81037	2.81844	2.91321	2.8915	2.91933	0.0524609	0.170981	0.00463146	0.0325618	1.03366
P49223	2.97462	3.02136	2.97829	2.09123	2.06149	1.75576	0.0673969	0.0419691	0.00973848	0.0477749	0.65838
P49247	-1.29988	-1.28957	-1.35666	-1.48967	-1.54484	-1.47167	0.350405	0.945764	0.00356561	0.0288145	1.14193
P49257	0.428308	0.478699	0.451994	0.310823	0.445402	0.481461	0.0370618	0.147896	0.522176	0.624473	0.910732
P49281	-1.53966	-1.67292	-1.72267	-2.00957	-1.91048	-2.05063	0.609232	0.731758	0.00878689	0.0449019	1.20981
P49321	-0.980537	-0.650789	-0.813538	-1.01814	-1.08136	-0.99265	0.251345	0.144783	0.143526	0.240715	1.26475
P49327	2.40872	2.43747	2.4285	2.45839	2.42691	2.46736	0.772063	0.645459	0.165283	0.266152	1.01072
P49354	0.0580073	0.12173	0.0341497	0.278023	0.198118	0.193273	0.727439	0.949681	0.0161604	0.0630576	3.12975
P49356	-0.359959	-0.481443	-0.480038	-0.610517	-0.376076	-0.420643	0.469702	0.47522	0.750452	0.817379	1.06493
P49368	1.40842	1.3722	1.36915	1.54973	1.5402	1.51115	0.111099	0.915587	0.000958394	0.0156527	1.10875
P49407	0.297997	0.350302	0.370366	0.0579888	0.208643	0.205936	0.52262	0.315306	0.050546	0.119835	0.463909
P49411	1.25659	1.20968	1.21198	1.41112	1.4105	1.46196	0.120692	0.889131	0.000964497	0.0156527	1.16457
P49419	-0.0969417	-0.0870487	-0.140716	0.0342862	0.00500572	-0.109522	0.285555	0.247657	0.183876	0.288254	0.216288
P49427	0.598428	0.575443	0.586361	0.744178	0.71405	0.624721	0.153745	0.0697806	0.0908876	0.176169	1.18334
P49441	-0.845877	-0.979782	-0.721854	-0.69018	-0.840373	-0.836448	0.492798	0.608873	0.542918	0.642171	0.929142
P49447	0.152334	0.137485	0.146179	-0.0391157	-0.202713	0.033546	0.157405	0.00958776	0.0909785	0.176169	-0.477716
P49458	-0.743874	-0.819759	-0.793638	-0.508561	-0.560176	-0.509223	0.102908	0.739999	0.00102186	0.0161786	0.669401
P49585	-0.49613	-0.670408	-0.463669	-0.501119	-0.605488	-0.504446	0.141668	0.440952	0.935512	0.953155	0.988251
P49588	0.994298	1.02655	1.02453	1.07483	1.08747	1.12068	0.757519	0.733569	0.0117125	0.0528958	1.07802
P49589	-0.394086	-0.468424	-0.400902	-0.189729	-0.226181	-0.230679	0.220392	0.457608	0.00422019	0.0307583	0.51178
P49591	0.826863	0.842387	0.799818	0.911365	0.916494	0.955806	0.580321	0.878536	0.00523838	0.0349387	1.12742
P49593	-0.41153	-0.404355	-0.476447	-0.689971	-0.523188	-0.638822	0.402307	0.35386	0.0455309	0.112641	1.43305
P49641	-0.713861	-0.650788	-0.895163	-0.752122	-0.78046	-0.807507	0.995676	0.0942118	0.752639	0.818562	1.03552
P49720	1.48309	1.46606	1.45855	1.13823	1.14783	1.0443	0.0653003	0.0954485	0.00631073	0.0377498	0.755577
P49721	1.23461	1.31966	1.36725	1.1108	0.904053	1.09093	0.764528	0.512682	0.0334739	0.0934587	0.791986
P49748	1.10158	1.08987	1.06296	1.06846	1.0726	1.1078	0.449555	0.911671	0.918178	0.941709	0.998293
P49754	-1.62892	-1.72468	-1.64832	-1.6703	-1.61456	-1.70751	0.694163	0.920438	0.940063	0.957104	0.998089
P49755	1.82621	1.8878	1.86132	1.75448	1.71222	1.69597	0.477908	0.977097	0.00528802	0.0350331	0.925985
P49756	4.29113	4.21529	4.18287	5.07168	5.1476	4.94102	0.0665147	0.438582	0.00113945	0.0170405	1.19473
P49768	-0.606073	-0.5675	-0.587365	-0.579097	-0.58343	-0.559065	0.935653	0.621945	0.391233	0.500566	0.977656
P49770	0.0930959	0.0969339	0.166689	0.213141	0.182191	0.228078	0.320661	0.481483	0.0446072	0.110991	1.74762
P49773	1.38642	1.49732	1.41946	1.5042	1.4488	1.54969	0.901851	0.87998	0.205782	0.313014	1.04636
P49790	-1.59837	-1.63656	-1.84772	-2.03949	-2.02926	-1.67387	0.179509	0.585035	0.210661	0.318237	1.12985
P49815	-0.165531	0.074058	-0.061083	-0.281137	-0.530019	-0.0505259	0.650517	0.399261	0.226	0.333297	5.64829
P49821	0.809323	0.800683	0.915846	0.8692	0.845961	0.77605	0.830526	0.72507	0.816673	0.867239	0.986286
P49840	0.52669	0.402864	0.537382	0.536316	0.393169	0.467228	0.0960935	0.956153	0.715309	0.791288	0.952129
P49841	-0.0509067	-0.0139946	-0.005639	-0.138516	-0.229014	-0.0939744	0.514345	0.219035	0.0685754	0.144718	6.54243
P49901	2.17934	2.17062	1.98152	1.76426	1.72158	1.2676	0.400751	0.282685	0.0645568	0.140068	0.750765
P49902	0.500556	0.415534	0.431404	0.558431	0.532509	0.565539	0.285915	0.257653	0.0445379	0.110991	1.2293
P49903	-0.854267	-0.928665	-0.702682	-0.983888	-0.846294	-0.877683	0.656591	0.560598	0.407834	0.517123	1.08941
P49908	0.260832	0.366826	0.337255	0.588999	0.490871	0.709114	0.789598	0.398598	0.0311331	0.0904757	1.85404
P49913	2.38892	2.4546	2.42844	2.49654	2.38241	2.36967	0.515944	0.364477	0.873275	0.909061	0.996792
P49914	0.532022	0.716054	0.78023	0.481366	0.546638	0.342579	0.792745	0.789238	0.0866046	0.170449	0.675728
P49915	-0.967735	-1.00369	-0.978302	-0.837356	-0.875197	-0.811411	0.324022	0.495854	0.00569698	0.0363162	0.85566
P49959	-0.757682	-1.08146	-0.712426	-0.747009	-0.761643	-0.73405	0.000832694	0.0115947	0.469244	0.575732	0.87895
P50135	0.288888	0.329528	0.164797	0.42817	0.526409	0.424922	0.907853	0.619764	0.0355756	0.0965815	1.76134
P50150	0.937717	0.957876	0.958102	0.816299	0.957516	0.940577	0.000980748	0.048644	0.406716	0.516097	0.951185
P50213	1.39055	1.44201	1.42804	1.53624	1.48064	1.48554	0.96004	0.854168	0.0273865	0.0835318	1.05676
P50225	0.142384	0.206353	0.172051	0.17303	0.193818	0.229375	0.964609	0.883025	0.3677	0.478099	1.14485
P50238	1.35913	1.19815	1.20357	1.54254	1.45231	1.4731	0.328476	0.41957	0.0286653	0.0859939	1.18801
P50336	-0.0453111	-0.0882455	0.00173283	0.305826	0.23029	0.217956	0.260049	0.944063	0.00146868	0.0193636	-5.7203
P50395	1.13511	1.14583	1.16759	1.24276	1.28414	1.304	0.28438	0.43596	0.00796382	0.0427573	1.11088
P50402	0.540992	0.585983	0.581539	0.0618361	-0.0382378	-0.0473393	0.0273138	0.286434	0.0011656	0.0172525	-0.0138958
P50443	0.12546	0.0505814	0.158356	0.203293	0.157719	0.18494	0.399064	0.293417	0.144953	0.242636	1.63264
P50454	-1.00824	-1.02252	-1.13045	-0.848721	-0.956659	-0.878105	0.836301	0.820221	0.03543	0.0963399	0.848881
P50502	1.04172	1.04814	1.10395	1.12622	1.11015	1.11141	0.0840767	0.13021	0.113668	0.204613	1.04821
P50552	-1.35564	-1.69024	-1.78782	-1.43953	-1.6089	-1.96652	0.947508	0.828764	0.78133	0.841282	1.0375
P50570	0.0707317	0.118372	0.0472801	0.138268	0.0845208	0.131276	0.561924	0.786626	0.221187	0.328459	1.49784
P50579	-0.232845	-0.256262	-0.550508	-0.253941	-0.172261	-0.0968112	0.134565	0.328112	0.228932	0.33615	0.503084
P50583	1.10646	1.10997	1.04668	1.13832	1.06217	1.15174	0.614989	0.700831	0.443367	0.551302	1.02731
P50591	-0.585445	-0.778123	-0.91143	-0.6287	-0.812558	-1.19887	0.555495	0.479152	0.57073	0.667215	1.16049
P50747	0.677836	0.543493	0.39096	0.817759	0.662317	0.860973	0.785666	0.690312	0.082953	0.164687	1.452
P50851	-0.189731	-0.147902	-0.204554	-0.0710133	-0.071509	-0.0238161	0.451545	0.929501	0.00576378	0.0364266	0.306791
P50897	-1.96062	-1.95763	-1.65473	-1.70407	-1.79101	-1.90794	0.288688	0.503606	0.660389	0.745501	0.969503
P50914	3.37154	3.35192	3.2801	2.49739	2.59618	2.53602	0.0272237	0.966088	3.87861e-05	0.00349237	0.762687
P50990	1.81173	1.83951	1.83857	1.90796	1.89747	1.89839	0.176336	0.239247	0.00902456	0.0457258	1.03898
P50991	1.89475	1.86072	1.87313	1.90065	1.9031	1.902	0.0727269	0.0124351	0.121879	0.213621	1.01371
P50995	0.46646	0.409048	0.473468	0.448617	0.447656	0.4568	0.274941	0.0431813	0.952991	0.966407	1.00304
P51114	-0.06131	0.117886	0.0408312	0.350023	0.291428	0.293296	0.431504	0.241661	0.0222009	0.0743239	9.5963
P51116	-1.26432	-0.691989	-0.897416	-0.471521	-0.464991	-0.369194	0.339441	0.0786019	0.0858815	0.169257	0.457545
P51148	1.23467	1.26699	1.19751	1.45309	1.39759	1.32093	0.764579	0.428643	0.0353077	0.0961563	1.12771
P51149	0.999062	1.00943	1.0195	1.15361	1.02959	1.05714	0.0552497	0.0516933	0.198044	0.305139	1.07012
P51153	0.377835	0.438246	0.357837	0.102073	0.233657	0.502519	0.737002	0.0841248	0.443889	0.551552	0.714061
P51157	1.12196	1.23293	1.17456	1.09971	1.17783	1.11037	0.446552	0.733987	0.311044	0.422746	0.959899
P51159	1.20884	1.28951	1.23532	1.30833	1.31734	1.28663	0.321569	0.256948	0.115373	0.20682	1.04784
P51178	-0.0666199	-0.0246296	0.119972	0.0650616	-0.00376403	0.192558	0.810547	0.98236	0.4047	0.514445	8.83836
P51452	0.360993	0.327465	0.189642	0.279692	0.304618	0.358298	0.282843	0.3262	0.734617	0.804004	1.07346
P51553	0.0682076	-0.0143785	0.053242	0.0995878	0.136724	0.100598	0.69544	0.373829	0.076071	0.155451	3.14659
P51570	1.49076	1.43637	1.47365	1.5303	1.55699	1.46709	0.834787	0.529835	0.190596	0.296422	1.0349
P51571	1.55936	1.55668	1.52346	1.3268	1.33708	1.2646	0.107951	0.410884	0.00270193	0.0254417	0.846746
P51572	-0.408497	-0.190072	-0.250137	-0.149101	-0.159273	-0.150166	0.0289762	0.00650381	0.183716	0.288211	0.540282
P51580	1.02835	0.940809	1.04347	0.98518	0.998229	0.947476	0.610624	0.367267	0.500396	0.604109	0.972868
P51617	-3.73804	-3.19613	-3.30397	-3.53088	-4.09555	-3.38562	0.591669	0.736047	0.400987	0.510204	1.07559
P51648	0.0162766	0.035223	-0.0462946	-0.187809	-0.151721	-0.113283	0.602216	0.864511	0.00994949	0.0481626	-86.9959
P51649	-0.207152	-0.261595	-0.247677	-0.242445	-0.25308	-0.183973	0.229004	0.730243	0.673574	0.755956	0.948458
P51659	0.88374	0.886195	0.907964	0.918004	0.8994	0.832293	0.241523	0.162735	0.757742	0.82361	0.989469
P51665	1.06746	1.08213	1.07798	1.18165	1.20043	1.2133	0.0710773	0.366779	0.00154284	0.0196122	1.11396
P51668	0.177623	0.372095	0.269358	-0.415386	-0.471941	-0.554093	0.112306	0.676537	0.000668635	0.0132561	-1.75981
P51692	0.0549089	0.127387	0.113644	0.0800383	0.0492354	0.0816325	0.541001	0.365812	0.336465	0.447726	0.712666
P51784	-0.365027	-0.348026	-0.352502	-0.290388	-0.324664	-0.327313	0.660343	0.308605	0.0578536	0.130367	0.884389
P51808	-0.118866	0.0690094	0.00660612	-0.0844483	-0.0345748	-0.107084	0.555037	0.261255	0.390007	0.49944	5.22788
P51812	0.222317	0.276466	0.199341	0.28743	0.267009	0.350928	0.836352	0.899419	0.113252	0.204033	1.29686
P51854	0.570734	0.584299	0.572667	0.614344	0.608238	0.647639	0.443355	0.214625	0.0481523	0.116432	1.08249
P51884	-1.87035	-1.97408	-1.58374	-2.63126	-1.81464	-2.32538	0.691528	0.385524	0.192907	0.298975	1.24743
P51970	1.23548	1.2214	1.23604	1.12904	1.04463	1.05161	0.0811894	0.0643674	0.0258148	0.0809663	0.873368
P51991	0.489343	0.569144	0.522997	0.757164	0.741764	0.700653	0.254112	0.691932	0.00276009	0.025599	1.39083
P52198	0.189219	0.141035	0.13533	-0.055975	0.0636957	-0.0960838	0.375148	0.225678	0.0485351	0.116928	-0.18979
P52209	1.87511	1.89061	1.87428	2.07899	2.03386	2.10289	0.0761246	0.131367	0.00765559	0.0416373	1.10208
P52272	-0.293779	-0.284114	-0.279562	-0.0307305	-0.0633451	-0.11864	0.0892019	0.0556065	0.0122463	0.0538439	0.248078
P52292	1.37981	1.37616	1.37004	1.48721	1.48248	1.49599	0.0240913	0.68061	4.38975e-05	0.0036827	1.08233
P52294	1.23032	1.14119	1.13187	0.496505	0.288765	0.421425	0.091756	0.419307	0.00153381	0.0196122	0.344437
P52306	0.0322484	0.0780319	0.0584436	0.128843	0.122441	0.160631	0.823195	0.883374	0.0106243	0.050458	2.44136
P52429	-0.86098	-0.722264	-0.793017	-0.823247	-0.847859	-0.938327	0.975992	0.864554	0.218895	0.326356	1.09813
P52434	0.0942089	-0.0608844	-0.0029145	-0.0576962	-0.445037	-0.244792	0.468115	0.280876	0.133076	0.226796	-24.5816
P52565	1.23338	1.23644	1.15725	1.21046	1.27655	1.25818	0.667861	0.730513	0.297298	0.409602	1.03256
P52566	0.258168	0.385332	0.528309	0.65008	0.842429	0.768048	0.852246	0.677529	0.0232089	0.076535	1.92912
P52594	-0.0086734	-0.0426458	-0.109455	0.126511	0.218231	0.00929551	0.703832	0.384941	0.0866909	0.170541	-2.20209
P52597	-0.460985	-0.437917	-0.58321	-0.521201	-0.495407	-0.47967	0.757748	0.136932	0.927606	0.948005	1.00956
P52630	-0.529013	-0.417096	-0.388107	-0.525341	-0.317931	-0.546481	0.287434	0.512798	0.839917	0.884748	1.04163
P52735	-1.35216	-1.45413	-1.62552	-1.75169	-1.65701	-1.5943	0.76999	0.492593	0.124787	0.216996	1.12888
P52758	-0.967848	-1.20374	-0.884808	-2.46731	-2.22081	-2.55447	0.101047	0.954722	0.000547422	0.0119719	2.36965
P52788	0.528695	0.525798	0.578737	0.795243	0.723693	0.666769	0.450762	0.350821	0.0234245	0.076666	1.33827
P52789	-0.436536	-0.436952	-0.402393	-0.522131	-0.679363	-0.705362	0.13769	0.0804008	0.0616021	0.136186	1.49454
P52888	-0.778132	-0.724312	-0.863659	-0.767936	-0.760501	-0.820711	0.779386	0.356792	0.907987	0.933029	0.992834
P52907	0.636609	0.682726	0.694605	0.698301	0.669377	0.768584	0.527881	0.527427	0.314209	0.426378	1.06074
P52943	-0.087421	0.0157522	0.361078	-0.0220131	-0.0424006	0.0447906	0.0287484	0.0761473	0.528827	0.629556	-0.0678043
P52948	-0.739442	-0.590174	-0.722462	-0.61796	-0.578774	-0.517342	0.487424	0.5535	0.126087	0.218751	0.835288
P53004	0.82126	0.808873	0.791172	0.758671	0.74497	0.793104	0.643998	0.539465	0.0817467	0.16289	0.948557
P53007	0.910253	0.879457	0.896847	0.778673	0.730989	0.686105	0.302302	0.2013	0.0175739	0.0659307	0.817316
P53041	-1.09006	-1.05067	-1.17462	-0.93334	-0.838974	-0.874052	0.689129	0.721717	0.00987188	0.047954	0.798215
P53365	0.0880413	-0.236199	0.17062	0.191624	0.201694	0.441447	0.429987	0.601213	0.153663	0.253292	37.1638
P53367	-0.592002	-0.403983	-0.485927	-0.35437	-0.320498	-0.195488	0.995829	0.880413	0.0495389	0.118449	0.587319
P53384	0.136473	0.0399983	0.0821482	0.15298	0.125482	0.0978811	0.813859	0.487478	0.304929	0.417745	1.4552
P53396	1.40689	1.37533	1.37586	1.47148	1.45845	1.45533	0.151268	0.365447	0.00837958	0.043687	1.05464
P53582	-0.634398	-0.843667	-0.669759	-0.651658	-0.518072	-0.533011	0.390053	0.595808	0.138612	0.234567	0.792774
P53597	1.22815	1.28008	1.27841	1.48457	1.50714	1.46271	0.114338	0.721157	0.000691712	0.0133167	1.17635
P53602	0.637618	0.63878	0.688517	0.643837	0.855044	0.765193	0.0919924	0.142102	0.240581	0.34951	1.15225
P53609	0.133413	0.0705548	0.0770399	0.181393	0.26895	0.212074	0.672552	0.752289	0.0194156	0.0696383	2.35729
P53611	-1.00828	-0.961683	-1.03166	-1.06451	-1.11892	-1.07089	0.985553	0.819908	0.0362532	0.0977215	1.08419
P53618	0.803534	0.793145	0.773933	0.802382	0.779724	0.780372	0.291962	0.847739	0.824397	0.87351	0.996569
P53621	0.525236	0.560056	0.569291	0.567209	0.57961	0.556497	0.273277	0.395395	0.359267	0.470064	1.02945
P53680	1.29846	1.26907	1.29614	1.23675	1.28034	1.29231	0.169869	0.473468	0.415871	0.524092	0.985955
P53801	-1.0885	-0.876666	-0.48957	-0.286506	-0.0651776	-0.16173	0.489532	0.235909	0.0526706	0.122689	0.209152
P53816	-0.29455	-0.266203	-0.152034	-0.207501	-0.2859	-0.290583	0.0901752	0.550999	0.671693	0.754628	1.09989
P53985	0.296096	0.0787605	0.183891	0.189575	0.218489	0.121551	0.931934	0.345306	0.897597	0.925875	0.947861
P53990	-0.0791942	-0.111028	0.0301015	0.110788	0.0767648	0.0688558	0.276837	0.167899	0.0725685	0.150324	-1.60135
P53992	-0.20995	-0.0859401	-0.180771	-0.128974	-0.128088	-0.0868231	0.383459	0.242746	0.361484	0.472575	0.721445
P54105	0.663249	0.797895	0.745247	0.729906	0.60502	0.81511	0.712804	0.581284	0.810431	0.863053	0.974458
P54107	2.45312	2.52597	2.47902	2.31717	2.3312	2.29942	0.241193	0.312679	0.00727151	0.0405581	0.931576
P54136	0.694941	0.71151	0.695514	0.781507	0.71266	0.779053	0.0331881	0.112519	0.119985	0.211312	1.08147
P54252	-1.23774	-1.18869	-0.965151	-0.90961	-0.919108	-0.644057	0.578385	0.927608	0.0680105	0.144018	0.729091
P54289	-1.84791	-1.93368	-1.75683	-1.63302	-1.53752	-1.4753	0.803858	0.892169	0.0126112	0.0547247	0.838837
P54577	0.472045	0.507191	0.521237	0.660493	0.621085	0.628822	0.334305	0.807199	0.00225024	0.0234916	1.2732
P54578	0.676595	0.667061	0.704323	0.848464	0.787192	0.844289	0.174031	0.482057	0.00677342	0.039158	1.21092
P54619	0.200929	0.223041	0.251438	0.207712	0.202776	0.230391	0.392043	0.503055	0.541943	0.641369	0.948877
P54652	2.94577	2.86477	2.93284	2.99248	2.97958	3.03407	0.937969	0.597096	0.0519962	0.121803	1.03005
P54709	1.57188	1.57573	1.59342	1.68061	1.72997	1.83372	0.267691	0.0458609	0.0624387	0.137473	1.10615
P54725	-0.787475	-0.471121	-0.680881	-0.944482	-1.07436	-1.04463	0.615319	0.30249	0.0407102	0.105033	1.57953
P54727	0.203326	0.232589	0.208807	0.269894	0.273706	0.278558	0.147495	0.146797	0.0165803	0.0638683	1.27521
P54756	1.45204	1.22782	1.12044	1.34721	1.39323	1.41389	0.389166	0.0816354	0.350131	0.461502	1.09316
P54802	-1.7828	-2.20058	-2.10599	-1.83955	-1.68506	-1.58948	0.581124	0.495783	0.106815	0.196616	0.839839
P54803	-0.273725	-0.278413	-0.239533	-0.168313	-0.072988	-0.136749	0.477232	0.319761	0.024762	0.0790994	0.477534
P54819	0.772135	0.80753	0.760467	0.928829	0.798518	0.902992	0.183571	0.22466	0.12378	0.215542	1.12401
P54826	-2.53596	-2.53989	-2.4633	-2.75107	-2.81179	-2.70763	0.440885	0.807639	0.00381011	0.0297281	1.09701
P54886	-0.789134	-0.747775	-0.732251	-0.826741	-0.78365	-0.795492	0.776269	0.726578	0.1041	0.193598	1.06025
P54920	0.74381	0.725188	0.795893	0.920832	0.844362	0.864556	0.817352	0.921267	0.0177057	0.0661116	1.16109
P55010	-0.184467	-0.132987	-0.170955	-0.0694025	0.0198638	-0.14078	0.284477	0.199242	0.156297	0.256071	0.38967
P55011	-0.216577	-0.246789	-0.291035	-0.314343	-0.360603	-0.25098	0.838358	0.630427	0.220283	0.327732	1.22736
P55036	0.617937	0.50729	0.589761	0.413642	0.586115	0.631189	0.184514	0.399088	0.731134	0.801817	0.950995
P55039	0.419896	0.42016	0.450703	0.386455	0.392519	0.423395	0.512841	0.887425	0.128089	0.220559	0.93152
P55060	0.911414	0.949144	0.876953	1.00101	0.948406	0.963294	0.886705	0.719035	0.093837	0.179612	1.064
P55061	-0.213037	-0.379756	-0.104228	-1.06573	-0.984569	-1.11178	0.118278	0.353021	0.00334823	0.0281148	4.53656
P55064	1.79078	1.82854	1.7366	1.29991	1.3485	1.27604	0.0560937	0.777464	0.000204341	0.00718016	0.732732
P55072	1.90868	1.91608	1.88814	1.78798	1.82087	1.80575	0.225099	0.870915	0.00151552	0.0195971	0.947785
P55084	2.15783	2.13213	2.18088	2.20498	2.1432	2.18165	0.805363	0.756503	0.440838	0.548946	1.00912
P55145	0.838832	0.841724	0.780544	0.727965	0.76831	0.778219	0.394456	0.743768	0.0728889	0.150658	0.924178
P55157	-1.25487	-1.20276	-1.1107	-1.14722	-1.20654	-1.18472	0.931455	0.288549	0.84287	0.886347	0.991637
P55196	-0.264578	-0.427333	-0.330454	-0.0510856	-0.0946024	-0.147259	0.74367	0.511598	0.0181591	0.0668514	0.286538
P55209	0.90473	1.024	0.987164	0.819362	0.870333	0.78754	0.741877	0.634723	0.0324089	0.0921362	0.849562
P55210	0.430605	0.505016	0.596182	0.783431	0.73814	0.677409	0.804958	0.580436	0.0235348	0.0767017	1.43555
P55212	-0.0887566	-0.159005	-0.00258072	0.226578	0.0423748	0.0567483	0.874937	0.735883	0.0655832	0.141372	-1.30102
P55259	-0.687667	-0.684211	-0.68222	-0.322143	-0.415016	-0.473837	0.110324	0.00371106	0.0236865	0.0770883	0.589551
P55263	0.249483	0.274334	0.221823	0.194255	0.204476	0.181656	0.724615	0.317466	0.0512771	0.120774	0.778375
P55268	-0.901802	-0.922657	-0.922593	-0.928242	-0.879631	-0.873861	0.182175	0.278432	0.336584	0.447743	0.976222
P55327	-0.0124358	-0.259471	-0.139294	0.0994172	0.0712911	-0.147323	0.612589	0.910137	0.242858	0.352344	-0.0568711
P55735	0.437846	0.442471	0.325458	0.652855	0.522616	0.701632	0.715535	0.675403	0.0316539	0.0910508	1.55676
P55769	-0.733383	-0.80435	-0.858422	-0.56511	-0.716016	-0.820509	0.429404	0.383414	0.32222	0.434419	0.877087
P55786	1.21173	1.22744	1.21229	1.36201	1.33851	1.28784	0.189056	0.107855	0.0304182	0.0891306	1.09227
P55789	0.922343	0.89922	0.882773	0.601014	0.742829	0.805705	0.338411	0.0729117	0.0876915	0.171805	0.794852
P55795	-0.137629	-0.195186	-0.508505	0.434495	0.479424	0.34889	0.290033	0.199914	0.0178529	0.0661751	-1.50099
P55809	1.26902	1.33196	1.32627	1.49528	1.45313	1.49205	0.212611	0.622157	0.00343482	0.0283129	1.13068
P55884	0.39174	0.479429	0.405202	0.595855	0.52464	0.545589	0.657683	0.748474	0.0219365	0.0740121	1.30533
P56134	2.35877	2.32596	2.37495	1.83008	1.80624	1.80926	0.0123385	0.423606	5.92544e-05	0.00426829	0.771364
P56180	0.348059	0.371082	0.262678	0.336435	0.392455	0.381544	0.234239	0.42358	0.332062	0.443365	1.131
P56192	1.15027	1.16708	1.11789	1.21198	1.16939	1.18863	0.972809	0.840944	0.07863	0.158567	1.03923
P56377	1.32873	1.37428	1.42287	1.29257	1.29316	1.29528	0.109471	0.00272744	0.0951778	0.181375	0.940653
P56378	-0.453704	-0.374298	-0.478496	0.449618	0.415535	0.321273	0.0343873	0.800949	9.68925e-05	0.00475874	-0.908096
P56385	2.54641	2.59901	2.67317	2.81767	2.76922	2.83937	0.52777	0.480121	0.0153314	0.0612404	1.07772
P56537	1.48607	1.48156	1.47917	1.52261	1.58069	1.55469	0.211315	0.0319843	0.0506119	0.119926	1.04749
P56545	-1.09376	-1.29499	-1.18136	-1.2495	-0.761639	-1.30293	0.06581	0.206288	0.677261	0.759109	0.928282
P56556	0.233837	0.258069	0.227138	0.344154	0.308655	0.368988	0.428941	0.444919	0.0140075	0.0578987	1.42105
P56557	0.792832	0.958396	0.788178	0.806296	0.919233	0.572057	0.36588	0.458955	0.53746	0.636935	0.904773
P56589	-0.969039	-1.06921	-1.06775	-1.24685	-1.28668	-1.38699	0.639139	0.772716	0.00797972	0.0427895	1.26224
P56597	1.44646	1.40073	1.36831	1.63513	1.60883	1.70389	0.373474	0.77839	0.00300776	0.0265895	1.17373
P56730	-0.280843	-0.224827	-0.285127	0.00834011	0.0169181	-0.0433799	0.0835741	0.968765	0.000683003	0.0132713	0.0229157
P56851	2.05852	2.17738	1.97536	1.76625	2.19627	2.05793	0.388472	0.351053	0.681544	0.761358	0.96928
P56962	-1.05502	-1.02531	-1.3451	-1.26543	-1.05754	-0.945852	0.28321	0.913834	0.725463	0.797388	0.954283
P57088	0.840236	0.82143	0.774832	0.386956	0.361569	0.334269	0.0328053	0.757585	7.89293e-05	0.00437349	0.444406
P57105	1.94199	1.96523	1.95316	1.79533	1.69784	1.71803	0.108026	0.100278	0.0147394	0.0599656	0.889227
P57678	0.960216	0.96496	0.933157	0.907211	0.819589	0.873616	0.542752	0.261727	0.0629751	0.138372	0.909767
P57721	1.5206	1.53187	1.44979	1.74893	1.70791	1.70837	0.214552	0.435544	0.00451163	0.0320185	1.14725
P57735	-0.00377081	0.272066	0.293146	0.0855922	0.11588	0.13192	0.546999	0.0430873	0.511035	0.614037	0.593814
P57737	0.638673	0.63296	0.606023	0.331726	0.510801	0.32875	0.0713141	0.0580339	0.0559748	0.127731	0.623797
P57740	-0.995135	-0.878054	-0.960155	-0.821713	-0.901272	-0.891694	0.868838	0.683802	0.170869	0.27291	0.922825
P57764	0.352643	0.140521	0.154234	0.382871	0.455808	0.369079	0.153343	0.266912	0.0977019	0.184638	1.86556
P57772	0.3016	0.32048	0.296311	0.288069	0.271593	0.32153	0.655384	0.397247	0.506086	0.609277	0.959495
P58005	-0.497593	-0.398357	-0.595779	-0.482007	-0.42838	-0.597678	0.392477	0.867793	0.946224	0.961349	1.01095
P58340	1.5198	1.53037	1.51871	1.81674	1.74476	1.72173	0.0875401	0.0366641	0.0130117	0.0553969	1.15635
P58499	-0.176588	-0.30849	-0.257354	-0.389599	-0.346531	-0.475418	0.999995	0.986414	0.0441673	0.110405	1.63186
P58546	0.107189	0.384327	0.423792	0.036859	0.237614	0.153363	0.610656	0.506477	0.247776	0.356839	0.467424
P58557	-1.10805	-1.49566	-1.33575	-1.24108	-1.21637	-1.42952	0.912831	0.524895	0.901585	0.928658	0.986674
P59282	-0.797525	-0.793177	-0.689594	-0.674779	-0.606402	-0.514671	0.604362	0.730734	0.0543056	0.125041	0.787552
P59665	4.14483	4.49233	4.23823	4.17691	3.8502	4.35115	0.850358	0.664266	0.414306	0.522899	0.961389
P59910	1.10824	1.12582	1.13459	1.0014	0.924942	0.95374	0.187621	0.21626	0.0112576	0.0516039	0.854967
P59998	2.50693	2.58132	2.53964	2.48697	2.56125	2.54765	0.862098	0.940661	0.750981	0.817567	0.995803
P60033	0.256393	0.24485	0.25376	-0.245702	0.000588815	-0.15323	0.112402	0.00628985	0.0329186	0.0925662	-0.527604
P60059	1.01243	0.870322	0.887123	1.51367	1.5354	1.5843	0.0490405	0.355197	0.00144404	0.019204	1.67277
P60174	3.90169	3.85923	3.86735	3.71404	3.77875	3.74946	0.546879	0.649705	0.00677963	0.039158	0.966803
P60228	0.57397	0.642871	0.61136	0.656669	0.61686	0.619387	0.753068	0.58657	0.422395	0.530696	1.0354
P60468	0.613248	0.577602	0.696158	1.31073	1.11338	1.17274	0.186047	0.527776	0.00255835	0.0246263	1.90611
P60484	-0.075583	0.171362	0.0883063	-0.229307	-0.2535	-0.0109482	0.671832	0.938209	0.100045	0.187671	-2.68222
P60510	0.33886	0.299288	0.346124	0.336827	0.315855	0.28363	0.462212	0.938378	0.493658	0.598482	0.951272
P60602	0.369571	0.58817	0.592062	0.505482	0.380422	0.393721	0.0989081	0.448435	0.358264	0.469359	0.825669
P60660	1.76239	1.60229	1.64493	1.65659	1.53729	1.42863	0.951388	0.689435	0.19475	0.30104	0.922729
P60673	2.2299	2.18689	2.25778	2.29665	2.3419	2.28801	0.988725	0.791167	0.0360759	0.0975721	1.03775
P60709	3.99357	3.98737	4.00727	4.01183	3.99777	4.04104	0.34203	0.349526	0.240529	0.34951	1.00521
P60842	2.01403	2.03019	2.02481	2.11076	2.0737	2.09246	0.378884	0.328514	0.0121347	0.0537557	1.03425
P60866	2.12221	2.10433	2.14601	1.43788	1.36995	1.52879	0.0396658	0.131344	0.00284205	0.0259619	0.680517
P60891	0.559878	0.494566	0.503773	0.507308	0.440492	0.396792	0.738378	0.572244	0.147552	0.246128	0.862905
P60900	1.0405	1.02667	1.05148	0.784664	0.780111	0.863565	0.0689673	0.13372	0.00971859	0.0477749	0.778652
P60903	2.64936	2.54062	2.6112	2.48701	2.41932	2.43664	0.60786	0.575127	0.0214938	0.0733892	0.941264
P60953	1.3834	0.809553	1.17385	1.55235	1.4772	1.52296	0.130451	0.0369097	0.140236	0.236388	1.35217
P60981	2.24476	2.3113	2.03384	2.47324	2.45882	2.55772	0.646556	0.239812	0.0558598	0.127604	1.13656
P61006	0.390834	0.467788	0.447952	0.407146	0.534278	0.446209	0.638348	0.544332	0.579615	0.675604	1.06204
P61009	1.85348	1.83408	1.81751	1.75736	1.89453	1.88537	0.687434	0.107469	0.833425	0.880272	1.00585
P61011	-0.983508	-0.993762	-1.01911	-0.77163	-0.972326	-0.905969	0.0896519	0.065823	0.186291	0.291299	0.884376
P61018	0.535649	0.610912	0.598805	0.62781	0.506372	0.472373	0.484359	0.391227	0.445604	0.552944	0.920469
P61019	3.15952	3.22023	3.19128	3.01106	2.92608	2.94546	0.216673	0.632172	0.00290024	0.0263336	0.928072
P61020	0.273556	-0.348947	0.218051	-0.825944	-0.860198	-0.783257	0.0818831	0.0279627	0.0468513	0.114549	-17.3098
P61026	0.965203	0.920749	0.902317	0.824339	0.855407	0.869157	0.974963	0.668143	0.0297807	0.0879782	0.914152
P61077	2.55632	2.67449	2.64282	2.61628	2.51719	2.58556	0.984626	0.813218	0.326191	0.437829	0.980365
P61081	1.63915	1.71011	1.53154	1.54565	1.62371	1.39568	0.818266	0.749454	0.285644	0.397159	0.935305
P61086	1.15357	1.1663	1.10044	1.23235	1.24267	1.27092	0.686751	0.489975	0.0162391	0.0630593	1.0952
P61088	1.61577	1.52273	1.6405	1.54973	1.63064	1.73257	0.750382	0.626969	0.528159	0.629191	1.02803
P61106	1.16277	1.17385	1.22839	1.25402	1.32639	1.28624	0.770777	0.968079	0.0261004	0.0813992	1.08461
P61158	0.592418	0.616936	0.548983	0.715026	0.738481	0.744407	0.254264	0.337445	0.00848211	0.0439135	1.25
P61160	0.97368	1.01598	1.0272	1.27475	1.19412	1.19514	0.286606	0.539946	0.00452973	0.0320942	1.21451
P61163	0.505205	0.506749	0.47592	0.77879	0.602284	0.776722	0.0777282	0.0607193	0.0584629	0.131383	1.45025
P61165	1.93579	1.94652	1.83333	2.49197	2.57649	2.52922	0.0552925	0.627186	0.000298075	0.00847553	1.32928
P61201	-0.0360367	-0.0200449	0.000596268	0.0853675	0.0434953	0.0819787	0.368092	0.766171	0.00756895	0.0415526	-3.79994
P61204	3.02948	3.02304	3.00112	2.93992	2.98264	2.96054	0.740038	0.649812	0.0238291	0.0774938	0.981163
P61221	-0.0520486	-0.030392	-0.0586801	0.0375502	0.000396832	-0.0110237	0.764195	0.504158	0.0412713	0.105905	-0.190782
P61224	0.942472	0.936584	0.996448	1.02377	1.0356	0.931253	0.157813	0.497659	0.383751	0.494064	1.04003
P61225	0.512572	0.434007	0.422848	0.231759	0.186904	0.193275	0.157008	0.393372	0.00442777	0.0316835	0.446857
P61247	1.7247	1.68291	1.72362	1.33586	1.3256	1.41154	0.0467169	0.407569	0.00144852	0.019204	0.793768
P61289	-0.90322	-1.01788	-0.923553	-1.69413	-1.71988	-1.56118	0.0591622	0.678335	0.000513151	0.0114322	1.74896
P61313	2.03561	2.02652	2.00377	1.47154	1.28419	1.39994	0.0535131	0.0620307	0.00604005	0.0371452	0.685087
P61353	2.33624	2.32015	2.33832	-0.273403	-0.357453	-0.335278	0.00562537	0.102187	4.15774e-05	0.0036673	-0.138123
P61421	0.00758404	-0.0423129	0.0152439	0.0156797	0.0271086	0.072982	0.558761	0.969613	0.147483	0.246109	-5.94152
P61457	-0.0786726	-0.0417143	-0.0323625	0.315048	0.173038	0.282994	0.157348	0.196266	0.0123307	0.0539954	-5.048
P61513	0.562207	0.527935	0.783182	-1.37182	-1.3132	-1.19175	0.0279844	0.608008	0.000104125	0.00496662	-2.06946
P61586	1.73429	1.81499	1.77762	1.76069	1.7198	1.83788	0.795271	0.621597	0.94942	0.963238	0.998399
P61601	-2.40587	-2.13667	-2.393	-1.6935	-2.166	-1.96146	0.550197	0.579541	0.095774	0.18211	0.839295
P61604	2.59286	2.57195	2.56761	2.69168	2.70278	2.70486	0.0389655	0.430111	0.00077309	0.0139374	1.04745
P61619	0.491172	0.253729	0.337225	0.327644	0.0978077	0.313341	0.674925	0.932732	0.324078	0.436007	0.682723
P61626	0.586038	0.737296	0.597206	0.290905	0.537125	0.24056	0.40166	0.437853	0.0703239	0.147044	0.556401
P61758	-0.26894	-0.233753	-0.355012	-0.0733268	-0.122245	-0.155362	0.912355	0.606242	0.0227286	0.0754866	0.409154
P61769	4.68382	4.63793	4.69133	4.625	4.35991	4.45764	0.129403	0.0921273	0.127576	0.220285	0.959285
P61803	2.41411	2.41496	2.40855	2.27388	2.28306	2.38799	0.0192569	0.00780557	0.116193	0.207485	0.959559
P61916	1.68397	1.65008	1.59985	1.74768	1.66104	1.68317	0.834221	0.937839	0.214171	0.321837	1.03202
P61923	0.815279	0.839735	0.798518	0.760888	0.747935	0.754133	0.395574	0.179516	0.0252208	0.0798831	0.922326
P61960	1.20528	1.15358	1.31529	1.07284	0.887703	1.02131	0.998834	0.853904	0.0350272	0.0957542	0.811577
P61962	0.236619	0.237787	0.251438	0.332709	0.35118	0.312578	0.168575	0.307271	0.00709306	0.0400295	1.37284
P61964	-2.17282	-2.11762	-1.9329	-2.01228	-2.08891	-1.43745	0.0364697	0.222105	0.385954	0.49542	0.889978
P61966	0.281789	0.287978	0.288947	0.243685	0.286925	0.201294	0.0208096	0.0191398	0.228665	0.335924	0.852326
P61970	1.07148	0.936839	1.01098	0.981026	0.936738	1.02619	0.590655	0.608401	0.623427	0.713007	0.975045
P61978	1.30587	1.2738	1.35022	1.38304	1.42492	1.42999	0.585694	0.618854	0.0234924	0.0767017	1.07839
P61981	1.84803	1.88047	1.70723	2.26917	2.14012	2.22342	0.416333	0.668441	0.00502577	0.0342644	1.2202
P62072	-0.111326	-0.253503	-0.223261	-0.2828	-0.344755	-0.196311	0.992988	0.995415	0.267191	0.378127	1.40092
P62081	1.25955	1.22431	1.22153	0.850028	0.720777	0.837441	0.0820044	0.164332	0.00549991	0.0357729	0.649932
P62136	0.0282694	0.128522	0.0588391	0.0104962	-0.00102677	0.026271	0.164286	0.13527	0.174011	0.276779	0.165749
P62140	2.21815	2.12943	2.10186	2.22812	2.21372	2.18152	0.245585	0.266945	0.23501	0.343262	1.02697
P62191	1.10595	1.22331	1.15267	1.25173	1.23227	1.30294	0.806902	0.54994	0.0766918	0.156424	1.0876
P62195	0.73255	0.815429	0.81364	0.873356	0.901499	0.812267	0.552554	0.962585	0.118856	0.2101	1.09549
P62241	1.91956	1.95123	1.87468	0.932891	0.922457	1.08168	0.0264243	0.313394	0.00080294	0.0142208	0.511191
P62244	1.45748	1.4469	1.47147	1.46307	1.45751	1.3991	0.0391291	0.216579	0.462875	0.569308	0.987161
P62249	2.21108	2.30146	2.24688	1.97089	2.01465	1.98487	0.144628	0.386837	0.0032725	0.0277329	0.883273
P62253	-0.939551	-1.08681	-1.28702	-0.772969	-1.05713	-0.94176	0.888517	0.801791	0.240432	0.34951	0.836567
P62256	-0.941733	-0.693011	-0.778368	-0.963853	-0.923793	-0.736444	0.222936	0.959375	0.525321	0.627366	1.08743
P62258	1.43139	1.42967	1.42156	1.4315	1.42505	1.52888	0.000315065	0.0189771	0.414995	0.523529	1.02401
P62263	1.4365	1.41421	1.41091	1.31978	1.39233	1.34021	0.408722	0.243579	0.0696743	0.146181	0.950887
P62266	0.344632	0.321255	0.13801	-0.348856	0.0683778	-0.515609	0.278623	0.248048	0.07725	0.157265	-0.990285
P62269	1.28125	1.28449	1.29114	0.717856	0.840073	0.671741	0.0375748	0.00859298	0.00829647	0.0435984	0.578103
P62273	-0.909455	-0.928514	-0.936088	-2.19809	-1.83819	-1.80994	0.0701364	0.0100807	0.0142767	0.0586731	2.10746
P62277	2.64558	2.64113	2.69052	1.97533	1.9159	1.92075	0.014581	0.811771	1.12022e-05	0.00191846	0.728571
P62280	1.93749	1.86287	1.90792	1.01796	1.07766	0.953117	0.0260546	0.531073	0.000127058	0.00548736	0.53409
P62304	-0.276496	-0.112924	-0.139492	-0.748084	-0.442386	-0.44793	0.517789	0.400433	0.0478715	0.116104	3.09768
P62306	-1.34176	-1.40943	-1.42926	-1.15725	-1.13998	-1.24198	0.352485	0.826281	0.00709454	0.0400295	0.846607
P62310	-0.00647114	-0.0307552	-0.0172275	0.119888	0.0402718	0.144161	0.224652	0.0986424	0.0562842	0.128099	-5.58861
P62312	0.743467	0.704922	0.629299	0.695433	0.650043	0.702806	0.651369	0.387932	0.810535	0.863053	0.985847
P62314	0.290288	0.399781	-0.0817726	-0.494286	-0.582153	-0.806886	0.50897	0.576809	0.0128365	0.055072	-3.09606
P62318	1.12999	0.964486	1.13302	1.11129	1.04601	1.19939	0.690822	0.776368	0.579625	0.675604	1.04003
P62330	0.805757	0.898436	0.801489	0.803625	0.844503	0.772666	0.292928	0.601353	0.502393	0.606122	0.966122
P62333	0.587253	0.646608	0.600089	0.715901	0.751279	0.671351	0.761697	0.754207	0.0282486	0.0852216	1.16608
P62341	-0.1395	-0.350208	-0.509486	-1.21036	-1.53241	-1.3755	0.318608	0.857842	0.00199069	0.0220609	4.1216
P62424	1.11398	1.15457	1.18037	0.131501	0.142753	0.0546688	0.01524	0.652839	1.81752e-05	0.00231704	0.0953697
P62495	0.334211	0.373093	0.380637	0.404298	0.421292	0.41821	0.488377	0.233738	0.0552895	0.126703	1.14326
P62633	-1.25479	-1.08456	-1.11946	-0.709938	-0.737905	-0.731586	0.105326	0.0554473	0.0127529	0.055072	0.630109
P62699	-0.749301	-0.570019	-0.900423	-0.959271	-0.723651	-0.700045	0.749733	0.856523	0.689394	0.767928	1.07353
P62701	1.79015	1.75226	1.74141	1.62061	1.69072	1.717	0.832359	0.415378	0.0784636	0.158393	0.951644
P62714	1.20806	1.23808	1.19218	1.35636	1.25766	1.3301	0.469735	0.34291	0.0566942	0.128829	1.08405
P62736	3.24369	3.25815	3.14857	2.71066	2.67453	2.70178	0.0321752	0.183277	0.00218003	0.0232314	0.837993
P62750	0.786423	0.791291	0.788305	0.266919	0.291552	0.286715	0.00701181	0.0718671	0.000139127	0.00567538	0.357218
P62753	2.52853	2.46408	2.51521	1.37543	1.57635	1.47321	0.0310954	0.206668	0.00136206	0.0188077	0.589384
P62805	3.36861	3.40782	3.462	1.87019	1.79592	1.90429	0.0130035	0.833126	4.12046e-06	0.00127205	0.544067
P62820	-0.462793	-0.413367	-0.246497	-0.268224	-0.343182	-0.550478	0.787717	0.748676	0.908814	0.933435	1.03494
P62826	2.16439	2.20453	2.21331	2.27356	2.29353	2.3367	0.840528	0.788414	0.0121704	0.0537557	1.04885
P62829	1.49005	1.50452	1.4999	0.563815	0.634794	0.654477	0.0118214	0.0505326	0.000765092	0.0139374	0.412303
P62834	-0.537543	-0.327047	-0.552711	-0.415004	-0.484112	-0.482909	0.487296	0.18057	0.889617	0.919839	0.975111
P62841	0.595603	0.50602	0.560624	-0.205049	-0.450296	-0.611958	0.108542	0.0958304	0.0114008	0.0521972	-0.762403
P62847	1.48194	1.40391	1.42806	0.250992	0.326124	0.28904	0.0132929	0.938148	3.56946e-06	0.00120039	0.200782
P62851	1.44691	1.45471	1.53045	-0.270365	-0.439085	-0.231309	0.0177404	0.29666	0.000271538	0.00798359	-0.212262
P62854	2.6071	2.61904	2.60463	2.01841	1.99796	2.06808	0.0134603	0.090711	0.000826216	0.0143988	0.776993
P62873	0.343079	0.350731	0.313471	0.347419	0.346188	0.293622	0.0512985	0.579546	0.769427	0.832615	0.980093
P62875	-1.92031	-1.95503	-1.92916	-2.00926	-1.84498	-1.9914	0.752997	0.0804923	0.818684	0.86916	1.00709
P62877	1.17794	1.15491	1.09987	1.17918	1.23532	1.32197	0.708753	0.472002	0.119225	0.210667	1.08849
P62879	1.37737	1.45585	1.3879	1.5619	1.51764	1.5916	0.494582	0.864684	0.010514	0.0501561	1.10661
P62888	1.58332	1.6019	1.5181	1.25396	1.32557	1.20977	0.233924	0.721642	0.002583	0.0246985	0.805664
P62899	0.458626	0.389896	0.488319	-0.279715	-0.327347	-0.518402	0.0889496	0.27513	0.00329228	0.0278262	-0.841883
P62906	1.00726	0.895239	0.993585	0.516734	0.499159	0.575262	0.0742358	0.594012	0.00104176	0.0163009	0.549417
P62910	1.56815	1.79544	1.72705	0.585065	0.487949	0.734094	0.0919952	0.938202	0.000377318	0.00988343	0.354986
P62913	2.1709	2.23309	2.18803	2.03269	2.03121	2.07066	0.248895	0.650228	0.00375015	0.0296309	0.930602
P62917	1.07655	1.09871	1.07763	-0.0337509	-0.0991005	0.11299	0.0213278	0.0293782	0.00296654	0.0265894	-0.00610577
P62937	2.01897	1.98009	2.00458	2.10603	2.12548	2.06244	0.628451	0.538476	0.0173512	0.0655305	1.04835
P62942	0.667095	0.790143	0.791352	0.898798	1.02475	1.16389	0.805743	0.447201	0.0471904	0.115018	1.37306
P62979	2.51746	2.52534	2.45175	2.34082	2.29293	2.29676	0.150918	0.602367	0.00420446	0.0307583	0.92474
P62995	-0.860153	-0.648403	-0.670561	-0.616004	-0.728309	-0.789534	0.721895	0.725407	0.867161	0.90463	0.979225
P63000	2.34684	2.25393	2.22861	2.20229	2.31078	2.32051	0.625182	0.946727	0.979885	0.985357	1.00062
P63010	0.0399274	0.0824534	0.0496433	0.211912	0.165188	0.220882	0.214414	0.711827	0.00359551	0.028869	3.47615
P63098	-0.109243	0.043219	-0.0095075	0.323227	0.320258	0.317023	0.0822105	0.00447127	0.016224	0.0630576	-12.7167
P63104	2.06635	2.08483	2.108	2.02255	1.88987	2.04465	0.148313	0.119839	0.166348	0.267369	0.951734
P63151	0.523481	0.495214	0.532479	0.433564	0.521195	0.45444	0.24875	0.304948	0.207875	0.315019	0.908472
P63167	3.99312	3.98705	3.92536	3.55403	3.49126	3.61571	0.10253	0.530031	0.00148682	0.0193835	0.895466
P63172	1.07376	1.11668	1.45588	0.670262	0.563143	0.762546	0.664919	0.368755	0.0285119	0.0857539	0.547388
P63173	1.07153	1.21498	1.20656	0.457013	0.665599	0.616506	0.201444	0.703084	0.00236955	0.023702	0.497877
P63208	1.325	1.35654	1.3277	1.4794	1.39944	1.4862	0.168179	0.232601	0.0385021	0.101514	1.08875
P63220	-0.643598	-0.345626	-0.497846	-0.460274	-0.412588	-0.393001	0.5283	0.105378	0.484134	0.589939	0.851247
P63241	2.52598	2.6029	2.56266	2.40646	2.34602	2.43659	0.775753	0.819087	0.00915901	0.0460294	0.934673
P63244	2.0661	2.12058	2.1427	2.2649	2.20709	2.21188	0.891379	0.794962	0.0170911	0.0650779	1.05601
P63279	0.678023	0.689977	0.615892	0.617285	0.604373	0.592212	0.139549	0.182243	0.121885	0.213621	0.914299
P67812	1.73172	1.78799	1.74464	1.50164	1.49511	1.54556	0.100564	0.927652	0.000504457	0.0112967	0.862842
P67870	1.52857	1.5936	1.59118	1.68537	1.63757	1.97227	0.0574238	0.0830458	0.200861	0.308062	1.12345
P67936	-0.503244	-0.357992	-0.38537	-0.479268	-0.540982	-0.404163	0.595858	0.880428	0.376932	0.487471	1.14263
P68036	0.722614	0.680065	0.610896	0.779254	0.752713	0.816982	0.936965	0.491576	0.0543524	0.125041	1.16656
P68104	3.60133	3.62092	3.63625	3.62719	3.60505	3.64692	0.78379	0.820591	0.685629	0.764507	1.0019
P68363	4.09418	4.10851	3.9719	4.09481	4.12296	4.0984	0.00402738	0.0833574	0.390419	0.4997	1.01163
P68366	1.92878	1.96291	1.96362	2.0405	2.02163	2.0038	0.759771	0.917655	0.011069	0.0512808	1.03597
P68371	4.29959	4.27222	4.32871	4.43549	4.42346	4.40782	0.291052	0.38671	0.00739336	0.0410194	1.02839
P68400	1.7949	1.80217	1.78174	1.71374	1.68035	1.75732	0.390334	0.136723	0.0679194	0.144018	0.957725
P68402	1.64721	1.65023	1.62896	1.76327	1.73991	1.78009	0.156425	0.488441	0.00240561	0.0237919	1.07244
P68431	5.47878	5.42063	5.26465	4.00654	3.97074	3.86874	0.029561	0.585917	0.000139192	0.00567538	0.732862
P68871	0.455167	0.46147	0.519355	0.343402	0.264509	0.402346	0.834468	0.412823	0.0511834	0.120685	0.703525
P69905	0.13552	0.236316	0.14563	0.252366	0.177678	0.235109	0.219633	0.660886	0.284644	0.396592	1.2854
P78318	-0.216314	-0.233915	-0.223365	-0.112158	-0.0416526	-0.144175	0.322251	0.0590731	0.0502626	0.119491	0.442382
P78344	0.319643	0.273158	0.203662	0.255185	0.204776	0.258703	0.489733	0.419607	0.543318	0.642364	0.902318
P78356	-1.3373	-1.87397	-1.40085	-1.43561	-1.50264	-1.33032	0.0311946	0.163213	0.574317	0.670864	0.925509
P78362	-0.240604	-0.214957	-0.26223	-0.0512864	-0.0772175	-0.0407724	0.107549	0.769812	0.00060616	0.0123067	0.235829
P78371	1.64578	1.71344	1.69279	1.65468	1.68534	1.6453	0.299109	0.531828	0.406461	0.515925	0.986802
P78383	-0.811645	-0.804004	-0.78408	-1.2265	-1.23211	-1.18822	0.0166645	0.521447	6.8838e-05	0.00427193	1.51968
P78406	0.459386	0.523421	0.446501	0.270551	0.35028	0.363776	0.895476	0.799717	0.0181939	0.0668656	0.688869
P78417	0.222135	0.281413	0.20538	0.522979	0.492422	0.339508	0.285636	0.283036	0.0476167	0.115748	1.91121
P78527	-1.09225	-1.04146	-1.10414	-1.00996	-0.908531	-0.907933	0.237993	0.483834	0.035788	0.0969753	0.872933
P78537	-1.44977	-1.57717	-1.49778	-1.31394	-1.35299	-1.25767	0.875671	0.711384	0.0147764	0.0599656	0.867369
P78539	1.37825	1.45109	1.2904	1.85092	1.75065	1.71399	0.448339	0.872761	0.00316041	0.0270481	1.29027
P78540	-1.45174	-1.40281	-1.49782	-1.36419	-1.53351	-1.62448	0.948936	0.229576	0.544082	0.642668	1.03901
P78560	-0.797329	-0.649852	-0.672051	-0.534634	-0.622399	-0.582332	0.757976	0.465444	0.0914367	0.176739	0.820752
P79483	-1.03441	-1.57363	-1.36401	-1.31721	-1.17016	-1.39098	0.933038	0.291506	0.867164	0.90463	0.976409
P80188	-0.137706	-0.310797	-0.0877134	-0.262744	-0.320035	-0.248699	0.297125	0.190032	0.280013	0.391529	1.55064
P80303	0.121137	0.199776	0.12697	0.453313	0.491662	0.459564	0.0551931	0.359829	0.00185097	0.0213144	3.13595
P80404	-0.444136	-0.587518	-0.497442	-0.407944	-0.440403	-0.393895	0.301302	0.196644	0.139303	0.235459	0.812403
P80511	-0.474286	-0.360615	-0.203161	-0.804675	-0.759939	-0.725079	0.377982	0.160109	0.0260269	0.0813364	2.20574
P80723	-0.537502	-0.397063	-0.398702	-0.37931	-0.575848	-0.509387	0.187609	0.786259	0.588141	0.683318	1.09846
P81605	-1.68929	-1.97655	-1.40318	-2.44603	-3.01201	-2.73606	0.82728	0.987019	0.0110045	0.0512808	1.61651
P82909	0.881161	0.736121	0.688513	1.25994	1.25832	1.23547	0.0634511	0.0400449	0.0128744	0.055072	1.62795
P83111	-0.344515	-0.352604	-0.364402	-0.513206	-0.460445	-0.532077	0.146555	0.137696	0.0152114	0.0608737	1.41846
P83436	-0.419374	-0.401233	-0.380266	-0.350481	-0.259815	-0.279187	0.407165	0.287158	0.0482873	0.116584	0.740697
P83731	1.15181	1.26579	1.3215	0.3074	0.393809	0.237131	0.0584683	0.902145	0.000167229	0.00628489	0.250954
P84085	0.236557	0.416344	0.39862	0.561725	0.526111	0.744393	0.959564	0.832944	0.0438987	0.109861	1.74246
P84090	-0.746828	-0.852044	-0.505549	-0.0912335	-0.304196	-0.388092	0.899008	0.850659	0.032303	0.0920326	0.372322
P84095	-1.10929	-0.973766	-1.00806	-0.900696	-0.99716	-0.750155	0.659442	0.482876	0.166921	0.267911	0.856652
P84098	0.428867	0.347911	0.14139	-1.70622	-1.50209	-1.76936	0.0351495	0.940194	7.69888e-05	0.00432137	-5.42131
P84103	-2.40123	-2.40736	-2.52127	-2.21605	-2.00795	-2.03923	0.393058	0.529979	0.0148472	0.0600375	0.854481
P86790	0.0873181	0.0548891	0.151949	-0.0204096	0.190289	0.210502	0.749765	0.259744	0.744141	0.811961	1.29313
P98088	-2.38451	-2.38353	-2.37142	-2.2947	-2.23539	-2.03472	0.0711361	0.0074566	0.134843	0.229356	0.919509
P98095	0.373577	0.384556	0.344256	0.451241	0.372186	0.445967	0.220352	0.362054	0.147902	0.246333	1.15149
P98160	-0.544785	-0.732739	-0.848335	-1.12487	-0.939102	-1.08254	0.809103	0.572732	0.0400072	0.103913	1.48012
P98187	-0.185937	-0.111818	-0.110159	-0.224409	-0.315411	-0.258834	0.609089	0.939684	0.0234326	0.076666	1.9579
P98194	-2.54814	-2.4589	-2.85152	-2.62376	-2.28359	-2.00636	0.972964	0.611383	0.226028	0.333297	0.879767
P99999	1.19087	1.22927	1.32423	1.36705	1.29636	1.33271	0.596033	0.41708	0.156615	0.256301	1.06723
Q00059	0.956392	0.997921	0.992222	-0.479296	-0.463924	-0.397532	0.0082532	0.421128	1.6945e-05	0.00231704	-0.455027
Q00169	-0.758072	-0.60856	-0.646373	-0.567478	-0.60906	-0.452289	0.818447	0.955887	0.119901	0.211312	0.809152
Q00325	2.05607	2.12815	2.09421	1.69688	1.79832	1.68259	0.114563	0.489884	0.00250226	0.0241941	0.824694
Q00341	0.274749	0.319021	0.252143	0.424177	0.405455	0.448464	0.368669	0.570637	0.0058953	0.03682	1.51091
Q00535	-0.0712575	0.0168698	-0.0670074	0.0605101	-0.0144931	0.043324	0.433184	0.767367	0.130991	0.224304	-0.735952
Q00536	-1.68187	-1.35357	-1.38327	-1.51868	-1.27903	-1.24807	0.469122	0.797317	0.412123	0.521274	0.915603
Q00577	0.108304	0.177472	0.23266	0.132221	0.192916	0.189571	0.761057	0.458987	0.977674	0.98382	0.992809
Q00610	1.59536	1.61625	1.61685	1.65445	1.59859	1.62827	0.536111	0.320658	0.397231	0.507038	1.01095
Q00653	-1.36475	-1.35905	-1.14588	-1.6791	-1.69149	-1.6831	0.112512	0.00677474	0.0314501	0.0908329	1.30597
Q00688	-2.24723	-2.36104	-2.54703	-2.02733	-2.05897	-1.96348	0.558022	0.188562	0.0413171	0.105905	0.845497
Q00765	0.545	0.949424	0.772948	0.0833262	0.226814	0.270353	0.635181	0.376202	0.0246715	0.0789431	0.25602
Q00796	3.10286	3.17005	3.11589	3.08536	3.16696	3.13753	0.568378	0.851484	0.991646	0.994097	1.00011
Q00839	1.13725	1.14038	1.13961	1.20307	1.17753	1.21855	0.140231	0.0148469	0.0360624	0.0975721	1.05323
Q01082	-1.19334	-1.10241	-1.14796	-1.05607	-1.1063	-1.0396	0.812747	0.735227	0.0756494	0.154809	0.929798
Q01105	-1.12857	-1.02465	-1.05024	-0.606403	-0.805892	-0.779417	0.575065	0.397763	0.017788	0.0661116	0.684169
Q01130	-0.306851	-0.146654	-0.346351	-0.396004	-0.360147	-0.316132	0.117789	0.250479	0.272737	0.38334	1.3406
Q01415	1.21684	1.21303	1.13529	1.26202	1.29008	1.31034	0.722023	0.43287	0.0450618	0.111737	1.08339
Q01469	1.73428	1.73142	1.68482	1.71668	1.72794	1.78415	0.526748	0.740136	0.3811	0.491675	1.01519
Q01518	0.217716	0.147824	0.113807	0.324687	0.245136	0.404561	0.861453	0.610137	0.0483451	0.116584	2.03273
Q01546	0.37272	0.419174	0.570353	0.0313637	0.0556372	-0.0264863	0.277627	0.285258	0.00979741	0.0478702	0.0444227
Q01581	-0.0189599	-0.0542494	-0.034858	0.160176	0.225543	0.063029	0.322912	0.0925165	0.0533145	0.123818	-4.15248
Q01804	-2.78786	-2.92279	-2.76786	-2.05334	-2.25106	-2.55574	0.481997	0.200678	0.0542813	0.125041	0.80912
Q01813	2.0863	2.07771	2.06868	2.13114	2.10343	2.10061	0.787809	0.426534	0.0525648	0.122608	1.01644
Q01968	-0.13967	-0.120381	-0.233578	-0.122997	-0.0933557	-0.019444	0.699009	0.872433	0.139974	0.236168	0.477679
Q02127	-0.683994	-0.649414	-0.617244	-0.637244	-0.757983	-0.611286	0.218651	0.306891	0.732487	0.802323	1.02864
Q02153	-2.5131	-2.22392	-2.45879	-2.76086	-2.38547	-2.33883	0.771304	0.609717	0.584538	0.67968	1.04021
Q02218	1.35285	1.33705	1.3384	1.34801	1.33441	1.37681	0.149325	0.280687	0.506918	0.609939	1.00768
Q02241	-1.31671	-1.17063	-1.58941	-1.48521	-1.45806	-1.22986	0.753802	0.603998	0.839299	0.884748	1.02364
Q02246	-1.72215	-1.909	-2.05511	-1.69075	-1.85768	-1.4433	0.930867	0.779244	0.210953	0.318456	0.877859
Q02252	-0.0307632	-0.0312535	0.0154836	0.155708	0.137695	0.150073	0.0514271	0.211674	0.00472313	0.0329248	-9.53034
Q02338	0.390359	0.408272	0.359483	0.487647	0.42702	0.580184	0.449138	0.187083	0.117058	0.208215	1.29076
Q02383	1.91014	1.8242	1.92603	2.17718	2.28143	2.24645	0.230079	0.967581	0.00138877	0.0188728	1.18456
Q02413	-1.37392	-1.5267	-1.32032	-1.34214	-1.39852	-1.35623	0.102289	0.141965	0.577417	0.673575	0.970613
Q02487	0.172735	0.24776	0.241058	0.221591	0.220537	0.103666	0.136502	0.543013	0.456777	0.563249	0.825019
Q02543	2.08855	2.01297	1.95463	1.66447	1.75942	1.64065	0.365111	0.933165	0.00343924	0.0283129	0.836263
Q02750	0.420054	0.478907	0.463912	0.544534	0.513429	0.523241	0.848605	0.423504	0.0351717	0.0960698	1.1602
Q02790	0.979639	1.01816	0.984962	1.21528	1.1547	1.16408	0.164229	0.578655	0.00232337	0.023683	1.18483
Q02809	-0.459621	-0.423748	-0.403017	-0.318543	-0.269601	-0.270265	0.288263	0.979687	0.00352486	0.0286901	0.667302
Q02817	-0.460672	-0.432569	-0.597874	-0.309832	-0.339757	-0.454376	0.619197	0.851944	0.12975	0.222709	0.740362
Q02818	-0.989329	-1.05822	-1.1422	-0.907751	-0.916783	-0.949789	0.417325	0.156213	0.0786477	0.158567	0.869761
Q02878	1.64452	1.69369	1.72402	0.569123	0.619967	0.567528	0.0109064	0.709624	6.21133e-06	0.00157914	0.347005
Q02978	1.23091	1.34961	1.29239	0.976444	0.938746	0.971677	0.118099	0.214408	0.00588565	0.036813	0.745398
Q03013	2.38526	2.3143	2.28956	2.14653	2.09319	2.22188	0.90647	0.740247	0.0226531	0.0753722	0.924522
Q03154	0.0895406	0.0898386	0.142267	0.263448	0.140383	0.244462	0.157517	0.345658	0.0869985	0.170786	2.01555
Q03426	0.205608	0.263945	0.228049	0.323426	0.29429	0.380578	0.927636	0.617523	0.0370183	0.0988465	1.43104
Q03518	-0.9525	-1.07236	-0.882642	-0.866427	-0.80852	-1.20642	0.518705	0.331103	0.953237	0.96643	0.991011
Q04206	0.647112	0.707947	0.743461	0.731211	0.740081	0.856577	0.420697	0.650771	0.203721	0.310905	1.10929
Q04323	0.668205	0.700273	0.64397	0.739173	0.703525	0.69991	0.696455	0.740357	0.107087	0.196781	1.06468
Q04446	-0.229795	-0.287368	-0.310152	-0.133915	-0.102026	-0.0509172	0.563688	0.989006	0.00609539	0.0372094	0.346734
Q04609	0.331856	0.32621	0.304076	0.478877	0.44719	0.446479	0.12738	0.770873	0.000712648	0.013343	1.42655
Q04637	0.24293	0.221606	0.24482	0.33254	0.289561	0.324876	0.344247	0.478089	0.0121183	0.0537557	1.33498
Q04695	0.780873	0.962972	0.859384	-0.0866583	0.476837	0.50782	0.353722	0.140999	0.0896886	0.17479	0.344955
Q04727	-0.638531	-0.628802	-0.570109	-0.735675	-0.785983	-0.658129	0.750507	0.494064	0.0714587	0.148626	1.18632
Q04760	2.2399	2.20932	2.24549	2.44877	2.35464	2.31964	0.523602	0.158623	0.0561103	0.127906	1.06398
Q04837	2.48582	2.44989	2.47226	2.39147	2.46686	2.38156	0.17576	0.262611	0.162226	0.2626	0.977311
Q04917	0.740647	0.618175	0.790645	0.972315	0.903436	0.885273	0.854172	0.420334	0.0385434	0.101514	1.28452
Q05084	-0.706136	-0.739129	-0.6964	-0.725056	-0.669766	-0.692325	0.956184	0.785277	0.429826	0.538622	0.974544
Q05086	-0.525688	-0.447107	-0.492048	-0.348395	-0.382855	-0.275177	0.895696	0.676627	0.0209188	0.072609	0.687054
Q05469	0.299688	0.384546	0.329371	0.210492	0.210331	0.258162	0.579419	0.57879	0.0260213	0.0813364	0.669872
Q05513	-0.686162	-0.897917	-0.60168	-0.88651	-0.623622	-1.0144	0.336525	0.737405	0.482068	0.588392	1.15499
Q05639	1.01434	0.918724	0.932423	1.04355	1.06923	1.04897	0.18039	0.130793	0.0720937	0.149525	1.10339
Q05655	0.382019	0.371009	0.390676	0.445201	0.429836	0.455167	0.360264	0.745255	0.00324956	0.0276401	1.16307
Q05823	-0.972591	-1.26193	-1.22716	-1.01325	-1.11009	-0.989775	0.23235	0.279889	0.333062	0.444288	0.899307
Q06124	-1.56664	-1.40566	-1.54202	-1.48194	-1.39166	-1.48381	0.526265	0.53641	0.432227	0.540691	0.965243
Q06136	-1.26362	-1.21046	-1.26303	-1.6467	-1.34136	-1.62627	0.064535	0.0655443	0.0929547	0.178635	1.23473
Q06203	-0.752232	-0.585695	-0.750064	-0.628301	-0.713675	-0.61225	0.205768	0.488863	0.530559	0.630773	0.935936
Q06210	1.22762	1.18707	1.22813	1.32143	1.28134	1.28223	0.731646	0.971047	0.0131155	0.0555738	1.06648
Q06278	-0.262857	-0.167864	-0.260438	-0.0942455	-0.160104	-0.0962055	0.188976	0.644905	0.0469894	0.114739	0.507198
Q06323	0.326527	0.252613	0.322065	0.516326	0.479701	0.50144	0.18877	0.328726	0.0063022	0.0377498	1.66163
Q06481	0.0658935	0.246825	0.143028	0.343494	0.408079	0.158227	0.783455	0.655303	0.181374	0.285331	1.99628
Q06830	2.8799	2.93973	2.9056	2.94118	2.89494	2.9293	0.414757	0.778694	0.58004	0.675905	1.00461
Q07020	2.09212	2.29813	2.11261	1.4329	1.32103	1.48174	0.158594	0.687905	0.00112245	0.0168573	0.651354
Q07021	2.70762	2.74399	2.64359	2.68667	2.63915	2.66609	0.666522	0.358983	0.369984	0.480779	0.98724
Q07065	-0.266732	-0.15738	-0.181764	-0.260053	-0.201884	-0.289875	0.516824	0.753977	0.314985	0.427028	1.24087
Q07157	-1.28244	-1.22836	-1.19691	-1.01323	-1.02598	-1.05403	0.229199	0.375953	0.00586819	0.036813	0.834273
Q075Z2	-0.473674	-0.703368	-0.501446	-0.215915	-0.122467	-0.190693	0.449934	0.258867	0.0224641	0.0748573	0.315209
Q07617	-2.78894	-2.57408	-3.32596	-2.75204	-2.53812	-2.23231	0.653953	0.62279	0.232322	0.340026	0.865748
Q07666	-0.644419	-0.803955	-0.792087	-0.26477	-0.188066	-0.174991	0.0765717	0.456593	0.00239989	0.0237898	0.280223
Q07812	-0.299186	-0.052641	-0.127007	0.19496	0.116936	0.150956	0.524127	0.176232	0.0402209	0.10428	-0.966623
Q07866	-1.39555	-1.16672	-1.34461	-1.18521	-1.24373	-1.10304	0.735834	0.51159	0.211727	0.319178	0.904044
Q07955	-0.109213	-0.112291	-0.266707	0.301199	0.389063	0.526833	0.353314	0.768783	0.00295613	0.0265622	-2.49297
Q07960	-0.0903585	0.0785788	0.0327542	-0.0176975	0.0243501	-0.14287	0.703955	0.995599	0.502485	0.606122	-6.49448
Q08170	1.01758	1.18511	1.06248	1.08554	1.0679	1.0798	0.203084	0.0244064	0.851738	0.893345	0.99022
Q08188	-1.21107	-1.16769	-1.40672	-1.37656	-1.39166	-1.46974	0.254063	0.267057	0.166082	0.26704	1.11953
Q08209	1.87385	1.87581	1.9126	2.04493	1.99629	2.07852	0.296181	0.433795	0.0106428	0.050458	1.08079
Q08211	-0.290916	-0.322201	-0.266845	-0.186858	-0.195417	-0.176365	0.282608	0.212245	0.0140125	0.0578987	0.634846
Q08257	0.192478	0.249462	0.103792	0.202539	0.242506	0.302444	0.809081	0.636189	0.269026	0.379551	1.3697
Q08378	-2.43112	-2.25638	-2.3148	-2.18012	-2.32903	-2.22969	0.905149	0.84037	0.264664	0.374918	0.962376
Q08380	-0.188618	-0.133077	-0.198495	-0.146448	-0.113438	-0.148145	0.558966	0.468372	0.203089	0.31016	0.784388
Q08431	0.306728	0.287291	0.178889	0.468348	0.495157	0.571819	0.68679	0.753974	0.00847476	0.0439135	1.98642
Q08629	-0.587682	-0.616017	-0.678113	-0.186918	-0.263114	-0.2833	0.160697	0.905058	0.000673808	0.0132713	0.389695
Q08648	0.844514	0.822726	0.779495	0.784783	0.791555	0.867825	0.395918	0.677479	0.980501	0.985641	0.998949
Q08722	2.57674	2.56183	2.53547	2.50513	2.49712	2.5146	0.535281	0.297618	0.0343303	0.0946273	0.979517
Q08752	-0.917676	-0.870193	-0.846581	-0.643255	-0.672987	-0.691511	0.226403	0.620023	0.00201558	0.0221767	0.762115
Q08830	-0.153203	-0.0996396	-0.148299	0.0522101	0.0620233	0.00453353	0.167847	0.961826	0.00216747	0.0232314	-0.296073
Q08945	-1.2253	-1.22049	-1.03047	-1.09974	-1.39913	-1.07208	0.49677	0.543243	0.812288	0.864016	1.02724
Q08AI8	-0.231043	-0.153994	-0.122168	-0.289278	-0.309791	-0.245744	0.604472	0.506403	0.0523588	0.122303	1.66562
Q08AM6	-1.40894	-1.22657	-1.27129	-1.42939	-1.44004	-1.3443	0.337412	0.464776	0.19777	0.304836	1.07857
Q09028	-0.068919	-0.0935245	-0.101295	0.161126	0.199425	0.125417	0.0880268	0.343787	0.0023974	0.0237898	-1.84261
Q09161	-2.69395	-2.62995	-2.66548	-2.74521	-2.65415	-2.71578	0.946149	0.642573	0.275824	0.386923	1.01574
Q09666	-0.561028	-0.39387	-0.419786	-0.353836	-0.320027	-0.365704	0.186888	0.132305	0.1574	0.257098	0.756223
Q0IIM8	0.0640297	0.0236945	-0.0555007	-0.15223	-0.159034	-0.0996652	0.477594	0.441935	0.0329675	0.0926435	-12.7525
Q0P670	1.84821	1.95372	1.84455	-0.174625	-0.147889	-0.205041	0.00869656	0.3494	2.73828e-05	0.00281782	-0.0934309
Q0VAA2	-0.786837	-0.718222	-0.760638	-0.630144	-0.686264	-0.555454	0.828249	0.433348	0.0540081	0.124758	0.826175
Q0VDF9	-0.208491	-0.246259	-0.137217	-0.174188	-0.0716691	-0.184359	0.89836	0.881068	0.326194	0.437829	0.726756
Q0VDG4	0.151049	0.0606323	0.063233	0.102655	-0.18498	0.0109471	0.17471	0.219275	0.305772	0.418741	-0.259638
Q0VFZ6	-0.0628688	-0.0701233	-0.0977453	0.223001	0.193624	0.233066	0.0322968	0.891803	5.51716e-05	0.00411124	-2.81572
Q10567	0.544197	0.582017	0.619658	0.74171	0.711503	0.764357	0.470648	0.65877	0.00575315	0.0364266	1.27018
Q10713	-0.633377	-0.617578	-0.617438	-0.473596	-0.527256	-0.493435	0.152917	0.205704	0.00940463	0.0466669	0.799772
Q12756	-1.10805	-1.15606	-1.04843	-0.947095	-0.946549	-0.921317	0.299369	0.141185	0.0266192	0.0824128	0.849789
Q12765	0.633384	0.631412	0.64598	0.78051	0.775016	0.710208	0.0985314	0.0819288	0.0303703	0.0891306	1.18577
Q12768	-0.866092	-0.795698	-0.948236	-0.776931	-0.760408	-0.722064	0.550486	0.239633	0.104203	0.193706	0.865663
Q12769	-0.42215	-0.538355	-0.457608	-0.454886	-0.461924	-0.436061	0.104008	0.0991381	0.594957	0.689031	0.953993
Q12770	-2.91329	-2.82519	-2.80993	-3.18555	-3.15959	-2.95084	0.210275	0.31554	0.0615013	0.136103	1.08745
Q12792	0.254837	0.325852	0.330302	0.393994	0.462937	0.402094	0.904599	0.882907	0.0244446	0.0787045	1.38204
Q12798	-0.130935	-0.192581	-0.198027	-0.270746	-0.197613	0.0110356	0.223287	0.124638	0.826458	0.874835	0.876866
Q12800	-0.513256	-0.603595	-0.628703	-0.521259	-0.63313	-0.582888	0.228384	0.919134	0.956666	0.968977	0.995258
Q12802	-1.40955	-1.57159	-1.41752	-1.58125	-1.61464	-1.70037	0.390413	0.620494	0.0680048	0.144018	1.11313
Q12805	-0.254838	-0.339519	-0.32605	-0.454332	-0.566905	-0.532307	0.582129	0.765565	0.00872542	0.0447346	1.68789
Q12841	1.67944	1.63343	1.52406	1.86484	1.7961	1.82984	0.639572	0.312009	0.0275045	0.0836975	1.13518
Q12894	0.904545	0.859941	0.923175	0.583783	0.540552	0.587062	0.0576902	0.777246	0.000229189	0.00739222	0.636761
Q12904	0.474856	0.423155	0.447811	0.65035	0.687238	0.716663	0.143022	0.752431	0.000834085	0.0144197	1.52639
Q12905	-0.0988738	-0.0894688	-0.08385	-0.198284	-0.200396	-0.215667	0.0425885	0.77898	0.000115001	0.00523194	2.25703
Q12907	2.30447	2.31622	2.28809	2.31197	2.32116	2.30492	0.660146	0.496093	0.371997	0.482959	1.00424
Q12913	-1.33786	-1.37	-1.54651	-1.49652	-1.42255	-1.51066	0.592338	0.300636	0.473517	0.579921	1.04122
Q12931	0.655838	0.648256	0.578026	0.830172	0.74627	0.786184	0.776521	0.977734	0.00987483	0.047954	1.2553
Q12933	-0.817266	-0.897777	-1.03662	-0.7263	-0.694196	-0.812624	0.646821	0.464666	0.0959974	0.182294	0.811552
Q12965	-0.187829	-0.180492	-0.248899	-0.205724	-0.24657	-0.208313	0.275099	0.538471	0.605353	0.698705	1.0703
Q12974	-0.772537	-0.763435	-0.605719	-0.817978	-0.773613	-0.742382	0.0594632	0.281406	0.362544	0.473389	1.08978
Q12979	0.253017	0.117902	0.162127	-0.0260143	0.079992	0.180783	0.949794	0.612144	0.247855	0.356839	0.440413
Q13011	1.67724	1.75317	1.62529	1.52166	1.46697	1.54141	0.854062	0.526211	0.0229995	0.0760549	0.896024
Q13033	-0.981287	-0.996179	-1.01603	-0.578661	-0.96137	-0.764591	0.0494313	0.019285	0.172267	0.27494	0.769876
Q13042	0.109192	0.237954	0.229282	0.31527	0.390691	0.296596	0.894002	0.645366	0.0552147	0.126599	1.73926
Q13045	0.0625826	0.0196762	0.0805755	0.140954	0.0804446	0.127483	0.738633	0.984596	0.0736488	0.151964	2.14256
Q13057	0.817146	0.817507	0.787394	0.79754	0.832871	0.733207	0.265407	0.210328	0.58131	0.676655	0.975877
Q13085	-0.157391	-0.167698	-0.161751	-0.115598	-0.0966914	-0.0917776	0.139107	0.288936	0.00674555	0.039158	0.624572
Q13093	-0.715754	-0.58338	-0.687517	-0.51111	-0.518888	-0.455835	0.486059	0.389367	0.0354356	0.0963399	0.747908
Q13098	0.597589	0.529638	0.574253	0.625916	0.691923	0.653809	0.999074	0.958512	0.0311704	0.0904757	1.15878
Q13099	-0.197501	-0.142014	-0.112285	-0.173299	-0.34238	-0.143134	0.0773998	0.278751	0.387287	0.496398	1.4582
Q13107	-0.165777	-0.125518	-0.156846	-0.0446674	-0.0271811	-0.00385662	0.256419	0.967638	0.00187406	0.0213713	0.168931
Q13126	-0.485199	-0.540408	-0.445318	-0.228142	-0.344689	-0.226694	0.37218	0.661823	0.0121978	0.0537557	0.543553
Q13131	-0.234566	-0.195339	-0.17822	-0.120926	-0.218456	-0.162937	0.93542	0.514495	0.355668	0.466808	0.826012
Q13137	-0.63214	-0.514108	-0.499352	-0.569599	-0.562192	-0.535103	0.681419	0.119981	0.883383	0.915144	1.01294
Q13144	-0.0865684	-0.0998107	-0.150044	-0.184797	-0.113021	-0.179656	0.376746	0.821621	0.195924	0.30246	1.41927
Q13148	-0.534772	-0.55835	-0.525597	-0.425058	-0.465838	-0.38878	0.560397	0.321243	0.0228253	0.0755367	0.790548
Q13151	-0.683899	-0.712248	-0.736683	-0.697018	-0.924577	-1.10188	0.0474506	0.0367829	0.233523	0.341437	1.27693
Q13153	-0.519889	-0.504657	-0.53815	-0.52958	-0.73184	-0.576021	0.0168831	0.0524964	0.271604	0.381996	1.17581
Q13155	1.54224	1.74694	1.51933	1.50997	1.54586	1.58944	0.0256843	0.184578	0.536901	0.636622	0.966053
Q13162	1.62404	1.60632	1.63549	1.57609	1.72154	1.7133	0.358562	0.0662408	0.413643	0.522507	1.02982
Q13177	-0.841464	-0.862619	-0.919765	-1.06431	-1.06199	-0.954818	0.322898	0.588193	0.0309024	0.0900609	1.17427
Q13190	-0.319005	-0.556736	-0.538106	-0.601097	-0.463242	-0.390337	0.718201	0.79011	0.896754	0.925225	1.02888
Q13200	0.874601	0.907608	0.850804	0.924331	0.867641	0.922322	0.346587	0.87943	0.33719	0.44841	1.03087
Q13217	-0.723539	-0.766453	-0.747524	-0.652679	-0.594132	-0.665055	0.715092	0.485015	0.0204942	0.0718378	0.854459
Q13228	0.0981467	0.11811	0.116912	0.0287685	0.183623	0.109862	0.450999	0.0445025	0.942891	0.9587	0.967238
Q13232	0.0913358	-0.0343988	-0.00416972	0.0847904	-0.00011281	-0.000166924	0.0953565	0.714229	0.834782	0.881057	1.60157
Q13237	-2.12853	-2.14356	-2.08775	-1.98398	-2.26727	-2.04927	0.914196	0.0765201	0.840456	0.884977	0.990673
Q13263	-0.885393	-0.779501	-0.742525	-0.259876	-0.460446	-0.620865	0.737007	0.287278	0.0605529	0.134535	0.557106
Q13275	-1.44254	-1.48348	-1.51943	-1.36875	-1.3225	-1.45845	0.720729	0.47064	0.11599	0.207238	0.933472
Q13303	-3.01872	-3.55292	-2.77661	-3.4662	-3.27163	-3.1489	0.913538	0.278833	0.526977	0.628476	1.0576
Q13310	-0.174674	-0.270886	-0.144925	-0.152279	-0.00520681	-0.101198	0.870276	0.873649	0.127758	0.220307	0.438088
Q13347	-0.0324417	-0.091285	-0.11048	0.0642978	0.00691752	0.0615349	0.404825	0.773614	0.0167134	0.0641446	-0.566807
Q13363	-1.17801	-0.987589	-1.21676	-1.00914	-0.860709	-1.08344	0.858717	0.920927	0.212665	0.320369	0.873144
Q13409	-0.566996	-0.525863	-0.642215	-0.574962	-0.460753	-0.669484	0.889905	0.480874	0.894418	0.923036	0.982782
Q13418	-0.256495	-0.149924	-0.0995357	-0.0111376	0.00660442	0.0190031	0.352747	0.0725271	0.0597513	0.133047	-0.0285991
Q13421	-0.695852	-0.819135	-0.765831	-0.518742	-0.634292	-0.684924	0.913461	0.687799	0.0781635	0.158163	0.805833
Q13423	-0.504698	-0.447802	-0.60602	-0.552438	-0.5139	-0.56483	0.967684	0.199032	0.660649	0.745515	1.04661
Q13435	1.23012	1.13487	1.24097	1.33141	1.17484	1.0407	0.981148	0.276958	0.843751	0.886841	0.983639
Q13438	-1.59856	-1.49049	-1.69305	-1.38325	-1.48726	-1.39917	0.538127	0.465741	0.0804606	0.16107	0.892847
Q13443	-1.58922	-1.91979	-1.73369	-1.92016	-1.46169	-1.56036	0.343815	0.638409	0.589153	0.68431	0.942684
Q13445	-0.229133	-0.114329	-0.0629604	-0.0195259	0.00113895	-0.365275	0.374225	0.291238	0.957095	0.968977	0.943998
Q13451	0.353982	0.410903	0.288161	0.464427	0.36613	0.4705	0.652948	0.952251	0.167057	0.267911	1.23552
Q13454	-0.102102	-0.0884698	-0.134013	-1.13624	-1.36662	-0.865572	0.104488	0.0201009	0.0190398	0.0687467	10.3777
Q13464	-1.45145	-1.30946	-1.42191	-1.58161	-1.82718	-1.76621	0.619954	0.508616	0.0268375	0.0826561	1.2372
Q13492	-1.0511	-0.939052	-0.919793	-1.30899	-1.16914	-1.17011	0.585681	0.873172	0.0169891	0.0648647	1.25371
Q13496	-1.29856	-1.43548	-1.40146	-1.1251	-1.18005	-1.18153	0.363564	0.336913	0.0205234	0.0718817	0.843109
Q13501	-0.420727	-0.292825	-0.478001	-0.536423	-0.287502	-0.30872	0.223971	0.638752	0.850147	0.892262	0.950562
Q13505	0.290123	0.291266	0.33305	0.200456	0.343548	0.351185	0.164753	0.155304	0.90994	0.934148	0.978949
Q13508	0.597322	0.700481	0.669589	0.747017	0.79115	0.771091	0.728311	0.296051	0.0490541	0.117706	1.17377
Q13509	1.67077	1.81559	1.60852	1.50095	1.61744	1.56535	0.6645	0.461176	0.141957	0.239102	0.919302
Q13510	-0.183745	-0.172299	-0.0620199	0	-0.0834278	-0.00968191	0.324746	0.628331	0.0910906	0.176211	0.222716
Q13526	-0.323484	-0.288185	-0.474773	-0.11497	-0.201151	-0.0807476	0.8039	0.560361	0.0356142	0.0966257	0.365292
Q13530	-0.570447	-0.452263	-0.529554	-0.623971	-0.627181	-0.681522	0.854615	0.447747	0.0469571	0.114725	1.24507
Q13546	0.403731	0.277538	0.3892	0.108002	0.480802	-0.109121	0.418309	0.104716	0.371622	0.482618	0.448106
Q13547	0.176233	0.11433	0.0952698	0.0302898	-0.294246	0.359673	0.555057	0.0364246	0.660464	0.745501	0.248079
Q13555	-0.932829	-1.04788	-1.03815	-0.662683	-0.816476	-0.808639	0.549693	0.701123	0.0201954	0.0712527	0.757837
Q13557	0.579287	0.525041	0.518028	0.63747	0.32473	0.436742	0.829307	0.0890194	0.50331	0.606611	0.862291
Q13561	0.666888	0.719667	0.674354	0.779843	0.743399	0.801021	0.61409	0.979569	0.0203838	0.0716249	1.12778
Q13564	-0.453379	-0.486648	-0.505792	-0.440885	-0.460676	-0.469506	0.901741	0.465491	0.246317	0.355078	0.948298
Q13572	-0.324314	-0.246759	-0.206435	-0.29489	-0.0988339	0.0372611	0.477615	0.228628	0.280394	0.391875	0.458469
Q13576	0.179551	0.258521	0.213499	0.329378	0.285071	0.305583	0.828508	0.474716	0.0391713	0.102368	1.41202
Q13586	-0.970502	-1.16123	-0.90884	-1.06132	-0.972591	-0.902752	0.328513	0.531939	0.72025	0.794315	0.965824
Q13595	0.148513	0.248368	0.252507	0.0487216	0.14162	0.134587	0.356312	0.869948	0.076225	0.155692	0.50036
Q13596	-0.350748	-0.338466	-0.373289	-0.225562	-0.375755	-0.339441	0.0196473	0.0998224	0.466428	0.573505	0.885417
Q13613	-0.896541	-0.913474	-1.14851	-1.52461	-1.73167	-1.58507	0.274692	0.725193	0.00445489	0.0317246	1.63641
Q13616	-1.41468	-1.41795	-1.38633	-1.53399	-1.44121	-1.28496	0.73316	0.040997	0.868212	0.905068	1.00976
Q13617	-0.722829	-0.747929	-0.660476	-0.612034	-0.77055	-0.69933	0.879692	0.484304	0.774492	0.837467	0.976859
Q13618	0.584362	0.57576	0.558854	0.682961	0.647388	0.684443	0.180824	0.550904	0.00434875	0.0312734	1.17209
Q13619	-0.262837	-0.230489	-0.276105	-0.201763	-0.228752	-0.205757	0.45957	0.553732	0.0608263	0.134954	0.826938
Q13620	-1.79845	-1.61143	-1.78782	-1.58211	-1.54557	-1.59143	0.062802	0.104191	0.112574	0.203235	0.907923
Q13627	-0.294547	-0.370333	-0.443373	-1.2771	-0.657889	-0.6034	0.119111	0.0795248	0.153521	0.253289	2.29044
Q13630	0.546159	0.567541	0.579277	0.884759	0.818518	0.891564	0.0497252	0.294569	0.00216251	0.0232314	1.53271
Q13637	-0.258843	-0.234168	-0.192455	-0.317907	-0.326307	-0.283894	0.786463	0.616128	0.0317912	0.0912966	1.35398
Q13642	2.23434	2.18755	2.19138	2.23378	2.20605	2.31796	0.112263	0.33038	0.289093	0.40111	1.02185
Q13685	-0.232331	-0.366619	-0.441531	-0.598786	-0.717044	-0.425501	0.899196	0.684003	0.09559	0.18192	1.67358
Q13724	0.877201	0.87959	0.824945	0.888582	0.8351	0.837121	0.155201	0.981161	0.793864	0.85054	0.991892
Q13733	0.90091	0.926415	0.896827	1.1241	1.07326	1.10891	0.0729199	0.545492	0.00100777	0.0160722	1.21369
Q13813	-1.26346	-1.28521	-1.32606	-1.22227	-1.21345	-1.19791	0.646779	0.261677	0.0349536	0.0957542	0.937776
Q13825	-0.790199	-0.746854	-0.800554	-0.711003	-0.603606	-0.580385	0.284325	0.285919	0.0513123	0.120791	0.810656
Q13835	0.672597	0.619807	0.644758	0.514724	0.5222	0.521002	0.0999235	0.0487951	0.012721	0.0550352	0.804232
Q13838	-0.134622	-0.175611	-0.264456	-0.727325	-0.626779	-0.823319	0.222152	0.623861	0.0024483	0.0239576	3.78887
Q13867	-0.666393	-0.56215	-0.599734	-0.59706	-0.695797	-0.586831	0.307911	0.868675	0.729897	0.800988	1.02812
Q13907	-0.127321	-0.0860279	-0.0921372	-0.180529	-0.0815623	-0.0624408	0.258291	0.220737	0.882359	0.914657	1.06235
Q13938	0.818886	0.895894	0.922462	1.02095	1.06056	0.981895	0.944435	0.694316	0.0244761	0.0787095	1.16159
Q13939	2.32316	2.38659	2.3302	1.81222	1.8084	1.81641	0.0135343	0.0294626	0.00124249	0.0178112	0.772312
Q14002	-0.54256	-0.413856	-0.395059	-0.467132	-0.184897	-0.31433	0.905743	0.485749	0.260143	0.369969	0.715041
Q14008	-0.718623	-0.728816	-0.698338	-0.596676	-0.478365	-0.556939	0.355636	0.127158	0.0321522	0.0918208	0.760554
Q14011	-0.0134485	-0.322996	-0.248953	0.0433941	-0.241488	-0.0428626	0.309425	0.898265	0.413502	0.522507	0.411611
Q14012	0.195602	0.278544	0.188174	0.336988	0.357993	0.357327	0.111981	0.11016	0.039981	0.103907	1.58882
Q14019	0.178897	0.200771	0.0884802	0.26181	0.320299	0.260659	0.832435	0.491751	0.0471407	0.115002	1.80021
Q14093	1.39061	1.41879	1.44761	1.55234	1.59906	1.62671	0.381095	0.72793	0.00392708	0.0297349	1.12241
Q14103	-1.21185	-1.16865	-1.1514	-0.656852	-0.704504	-0.726228	0.0399967	0.868939	6.80393e-05	0.00427193	0.591066
Q14108	-0.557633	-0.533128	-0.577987	-0.28607	-0.41982	-0.318125	0.254981	0.188843	0.0246157	0.078942	0.613642
Q14116	-0.202821	-0.464518	-0.563921	-0.308436	-0.394365	-0.0479272	0.970214	0.966298	0.345299	0.456805	0.609723
Q14134	-0.164784	-0.127827	-0.224356	0.0125085	0.0508264	0.129168	0.673077	0.801318	0.00663974	0.0388321	-0.372371
[truncated: 2,324 more rows]

## Sheet: Table S2.2
Table S2.2 Differentially expressed proteins between UA_Ultrasonication and SDS_Ultrasonication methods
Protein Groups	P.Value	Fold.Change	Threshold
A0A1B0GVQ3	0.0278262	-4.71506	DOWN
A6NC98	0.00847553	-1.66677	DOWN
O00233	0.0296309	-6.71291	DOWN
O75367	0.00658581	-3.6902	DOWN
O94817	0.0375085	-1.35671	DOWN
O95476	0.0280035	-2.37411	DOWN
O95562	0.0416373	-1.0285	DOWN
P00395	0.00721952	-4.00858	DOWN
P07305	0.00458334	-10.4691	DOWN
P16401	0.00628123	-2.76098	DOWN
P26583	0.0168573	-2.61639	DOWN
P31948	0.0343643	-1.34943	DOWN
P45984	0.0178112	-1.23423	DOWN
P48745	0.0377498	-146.411	DOWN
P49207	0.000191174	-2.35634	DOWN
P50336	0.0193636	-5.7203	DOWN
P51648	0.0481626	-86.9959	DOWN
P51668	0.0132561	-1.75981	DOWN
P61201	0.0415526	-3.79994	DOWN
P61513	0.00496662	-2.06946	DOWN
P84098	0.00432137	-5.42131	DOWN
Q02252	0.0329248	-9.53034	DOWN
Q07955	0.0265622	-2.49297	DOWN
Q09028	0.0237898	-1.84261	DOWN
Q0VFZ6	0.00411124	-2.81572	DOWN
Q14155	0.0188163	-1.9088	DOWN
Q14257	0.00428581	-2.17559	DOWN
Q53H12	0.023702	-3.37434	DOWN
Q5THR3	0.013343	-1.59636	DOWN
Q68G75	0.0297281	-1.53989	DOWN
Q6P1Q0	0.00752948	-12.1671	DOWN
Q6ZR08	0.0288145	-17.1742	DOWN
Q7L576	0.0232314	-23.5561	DOWN
Q7Z4T9	0.0392095	-5.30596	DOWN
Q86WT1	0.0163182	-207.838	DOWN
Q8IVF4	0.023418	-11.2188	DOWN
Q8IYF3	0.0101493	-2.12014	DOWN
Q8N4E7	0.00211674	-1.53172	DOWN
Q8N9A8	0.00427193	-3.82037	DOWN
Q8NBQ7	0.0155184	-1.30326	DOWN
Q8NEC7	0.0115499	-3.17331	DOWN
Q8NEU8	0.036813	-9.60703	DOWN
Q8NEW0	0.0269497	-5.39557	DOWN
Q8WW32	0.000191174	-1.12193	DOWN
Q969Q0	0.0020303	-1.97571	DOWN
Q9BPW8	0.0232314	-5.93858	DOWN
Q9BSL1	0.039158	-1.00858	DOWN
Q9H4G4	0.0415526	-1.4388	DOWN
Q9H6L2	0.00542511	-3.71509	DOWN
Q9HCN8	0.0384486	-3.48615	DOWN
Q9NRP0	0.0388321	-1.94565	DOWN
Q9NX47	0.030455	-1.02833	DOWN
Q9NZ32	0.0461299	-1.52595	DOWN
Q9UJW0	0.0331166	-3.28819	DOWN
Q9UK41	0.0193835	-7.28107	DOWN
Q9UKF5	0.0206715	-131.606	DOWN
Q9Y2B4	0.00792051	-1.35491	DOWN
Q9Y2G3	0.00658581	-8.52677	DOWN
Q9Y3F4	0.0196122	-4.14552	DOWN
Q9Y4P1	0.0377498	-23.699	DOWN
A0A096LNT9	0.0265922	1.18781	UP
A0A1B0GTH6	0.00427193	2.5641	UP
A4D1T9	0.0213144	1.78349	UP
A4D263	0.0155128	1.31245	UP
A5PLL7	0.0428474	10.1512	UP
A6NCJ1	0.0119802	1.14278	UP
A6NNX1	0.0102376	2.23577	UP
B2RV13	0.0435984	5.70359	UP
H3BQJ8	0.0311954	1.58545	UP
H7BZ55	0.0373313	3.45415	UP
O00154	0.00427334	1.21369	UP
O00159	0.0415222	1.13935	UP
O00203	0.0259619	1.25654	UP
O00303	0.0233523	1.69149	UP
O14520	0.00567537	5.44228	UP
O14579	0.0187731	2.15492	UP
O14645	0.0360087	1.21418	UP
O14745	0.0324577	20.687	UP
O14841	0.0249834	1.19107	UP
O14896	0.0132713	1.81205	UP
O14967	0.0388321	5.22702	UP
O15118	0.0466669	1.47008	UP
O15144	0.0193636	2.54392	UP
O15254	0.0478702	1.7123	UP
O15393	0.0435984	1.2556	UP
O43175	0.0343248	1.0304	UP
O43399	0.0358684	1.3878	UP
O43681	0.0156527	1.16249	UP
O43776	0.0090382	1.2131	UP
O60232	0.0333173	1.28921	UP
O60235	0.0383145	8.46414	UP
O60437	0.0269497	19.3228	UP
O60732	0.00792051	1.6852	UP
O75351	0.0168263	1.35027	UP
O75369	0.0417461	1.41107	UP
O75828	0.0254978	1.07958	UP
O76003	0.0260733	1.13174	UP
O76062	0.0348951	3.67916	UP
O95167	0.0306717	1.80448	UP
O95202	0.0257507	3.61687	UP
O95394	0.0265894	1.13631	UP
O95433	0.0210506	1.57661	UP
O95834	0.0393123	1.1808	UP
P00558	0.0297281	1.06304	UP
P00568	0.00931807	1.09242	UP
P01009	0.0416373	1.66273	UP
P01137	0.0481626	1.09763	UP
P03905	0.0107201	8.56476	UP
P04004	0.0188728	1.46526	UP
P04040	0.0270254	7.20901	UP
P04066	0.0372094	3.05935	UP
P04279	0.0235925	1.07624	UP
P04632	0.0186674	1.25168	UP
P04899	0.0241646	2.13597	UP
P05198	0.023683	2.51889	UP
P06865	0.0297281	17.7174	UP
P07195	0.0372169	1.48409	UP
P07203	0.0307583	1.1497	UP
P07288	0.030455	1.04336	UP
P07814	0.0415526	2.66775	UP
P08133	0.0340296	1.06061	UP
P08236	0.00900017	1.29306	UP
P08294	0.0415526	1.30474	UP
P08727	0.0394505	1.1442	UP
P08758	0.0360087	1.06231	UP
P08962	0.0350331	1.5622	UP
P09429	0.0297281	5.65602	UP
P09972	0.0320154	1.06121	UP
P0C0S8	0.0359198	1.46394	UP
P0CG29	0.0246985	1.18923	UP
P0DMV8	0.0156527	1.0478	UP
P10176	0.0235925	1.33315	UP
P10398	0.0288145	1.39083	UP
P10809	0.0256671	1.04726	UP
P11142	0.0307583	1.1056	UP
P11217	0.036892	1.18402	UP
P12035	0.0472889	2.68391	UP
P12532	0.0156631	1.19741	UP
P12724	0.030219	8.1119	UP
P13639	0.0270549	1.05038	UP
P14550	0.0360576	1.05963	UP
P14625	0.0297281	1.04129	UP
P14735	0.0202975	1.23254	UP
P14927	0.0297281	1.13468	UP
P15121	0.0195971	1.13075	UP
P15170	0.0309347	1.12929	UP
P15374	0.0123067	1.65207	UP
P15531	0.0237651	1.37463	UP
P15954	0.0155184	1.13251	UP
P17405	0.0119986	1.42728	UP
P17612	0.0297281	1.10184	UP
P17858	0.0213144	1.16781	UP
P17931	0.0345467	1.23515	UP
P19474	0.0494627	2.81554	UP
P20155	0.0265895	2.3369	UP
P21980	0.036138	1.08738	UP
P22061	0.0371452	1.05432	UP
P22392	0.0297349	1.10273	UP
P22570	0.0282872	1.24889	UP
P22735	0.024131	2.56921	UP
P23284	0.0276401	1.0801	UP
P23919	0.00475434	8.4665	UP
P24534	0.0408412	1.28201	UP
P25685	0.0352498	1.16595	UP
P26641	0.00847553	1.04435	UP
P27797	0.00548736	1.19495	UP
P29692	0.0481626	1.29935	UP
P29803	0.0218313	1.06642	UP
P30520	0.0418204	1.36048	UP
P30740	0.0331166	1.518	UP
P33316	0.012942	1.7686	UP
P34913	0.0107988	1.13111	UP
P34931	0.038997	1.12362	UP
P35237	0.0218313	1.30194	UP
P35527	0.0235925	1.47832	UP
P35606	0.0166895	1.24276	UP
P35813	0.0297281	1.20035	UP
P35908	0.00847553	14.1699	UP
P35998	0.0259619	1.06952	UP
P36404	0.0383317	1.08426	UP
P36405	0.0305377	1.09805	UP
P37108	0.0297281	2.86403	UP
P37802	0.0458719	2.24267	UP
P38606	0.0381505	1.16377	UP
P40227	0.0477749	1.02583	UP
P40306	0.0214899	1.84439	UP
P41181	0.0196122	2.34878	UP
P41226	0.0405581	2.83893	UP
P41250	0.0105775	1.2841	UP
P41252	0.00683416	1.23224	UP
P42025	0.0393123	1.15623	UP
P42224	0.039158	1.15034	UP
P43686	0.0150641	1.16834	UP
P45974	0.0165008	1.18851	UP
P46108	0.0254978	1.32105	UP
P46459	0.0300714	1.09712	UP
P46783	0.0269369	1.12655	UP
P47755	0.0388321	2.70446	UP
P47895	0.0348922	1.14	UP
P47897	0.0221767	1.12173	UP
P48059	0.0341428	1.68624	UP
P48307	0.0139374	1.97121	UP
P48444	0.0364266	1.30547	UP
P48643	0.00548374	1.13007	UP
P49189	0.0347507	1.07397	UP
P49221	0.0325619	1.03366	UP
P49247	0.0288145	1.14193	UP
P49281	0.0449019	1.20981	UP
P49368	0.0156527	1.10875	UP
P49411	0.0156527	1.16457	UP
P49591	0.0349387	1.12742	UP
P49756	0.0170405	1.19473	UP
P50395	0.0427573	1.11088	UP
P50990	0.0457258	1.03898	UP
P51665	0.0196122	1.11396	UP
P51991	0.025599	1.39083	UP
P52209	0.0416373	1.10208	UP
P52292	0.0036827	1.08233	UP
P52758	0.0119719	2.36965	UP
P53396	0.043687	1.05464	UP
P53597	0.0133167	1.17635	UP
P54577	0.0234916	1.2732	UP
P54578	0.039158	1.21092	UP
P54826	0.0297281	1.09701	UP
P55061	0.0281148	4.53656	UP
P55809	0.0283129	1.13068	UP
P56589	0.0427895	1.26224	UP
P56597	0.0265895	1.17373	UP
P57721	0.0320185	1.14725	UP
P60059	0.019204	1.67277	UP
P60468	0.0246263	1.90611	UP
P61158	0.0439135	1.25	UP
P61160	0.0320942	1.21451	UP
P61165	0.00847553	1.32928	UP
P61289	0.0114322	1.74896	UP
P61604	0.0139374	1.04745	UP
P61962	0.0400295	1.37284	UP
P61981	0.0342644	1.2202	UP
P62341	0.0220609	4.1216	UP
P63010	0.028869	3.47615	UP
P68371	0.0410194	1.02839	UP
P68402	0.0237919	1.07244	UP
P78383	0.00427193	1.51968	UP
P78539	0.0270481	1.29027	UP
P80303	0.0213144	3.13595	UP
Q00341	0.03682	1.51091	UP
Q02383	0.0188728	1.18456	UP
Q02790	0.023683	1.18483	UP
Q04609	0.013343	1.42655	UP
Q05655	0.0276401	1.16307	UP
Q06323	0.0377498	1.66163	UP
Q08431	0.0439135	1.98642	UP
Q10567	0.0364266	1.27018	UP
Q12805	0.0447346	1.68789	UP
Q12904	0.0144197	1.52639	UP
Q12905	0.00523194	2.25703	UP
Q12931	0.047954	1.2553	UP
Q13613	0.0317246	1.63641	UP
Q13618	0.0312734	1.17209	UP
Q13630	0.0232314	1.53271	UP
Q13733	0.0160722	1.21369	UP
Q13838	0.0239576	3.78887	UP
Q14093	0.0297349	1.12241	UP
Q14376	0.00771101	1.41489	UP
Q14697	0.0380142	1.0439	UP
Q14749	0.0307583	1.181	UP
Q14914	0.0449019	1.08387	UP
Q15019	0.04402	2.81619	UP
Q15121	0.0197661	1.14321	UP
Q15366	0.0297281	1.08218	UP
Q15477	0.019204	1.48823	UP
Q16222	0.00727898	4.01942	UP
Q16543	0.0297281	1.52016	UP
Q16610	0.0454466	1.31352	UP
Q17R55	0.0288145	1.12501	UP
Q1ZYL8	0.0371103	1.08312	UP
Q330K2	0.028864	1.26262	UP
Q3LXA3	0.0269295	1.1965	UP
Q4LDG9	0.0269497	1.20861	UP
Q53EV4	0.0465876	1.44455	UP
Q58FF6	0.00432137	1.45338	UP
Q5BJF6	0.013343	1.09465	UP
Q5JST6	0.0297281	1.06275	UP
Q5JXX7	0.0265622	3.94847	UP
Q5T160	0.0120394	1.74664	UP
Q5T2S8	0.0193835	1.31887	UP
Q5T5A4	0.0373313	1.62133	UP
Q5TD94	0.0371452	19.6755	UP
Q5VTT2	0.0036827	1.57887	UP
Q5W041	0.0137632	2.40255	UP
Q66K79	0.0371452	1.116	UP
Q68DN1	0.00992177	1.25088	UP
Q6GMV3	0.0402503	1.12055	UP
Q6GPH6	0.00427193	1.81149	UP
Q6J272	0.028869	1.13699	UP
Q6JEL2	0.0360087	1.06166	UP
Q6P656	0.00721952	1.36837	UP
Q6P9G0	0.038997	1.4293	UP
Q6PI78	0.0343643	6.65158	UP
Q6UWU2	0.0435984	1.06077	UP
Q6V1X1	0.0189215	2.75699	UP
Q6YHK3	0.0307583	1.39177	UP
Q6ZU64	0.0435984	1.39091	UP
Q70HW3	0.0143988	1.13898	UP
Q76KD6	0.0253999	1.10538	UP
Q7Z2K6	0.0178112	2.76778	UP
Q86UE4	0.0460294	1.42073	UP
Q86VQ6	0.039158	2.35201	UP
Q86W54	0.0193835	2.43755	UP
Q86WK9	0.0431012	1.64128	UP
Q86X67	0.0465474	1.34695	UP
Q8IWA5	0.0282872	2.42145	UP
Q8IXQ6	0.00870392	1.57821	UP
Q8IYB8	0.0281779	1.32874	UP
Q8IYM1	0.0329192	1.09793	UP
Q8IYS2	0.0373313	2.76498	UP
Q8IYS8	0.00427193	1.93702	UP
Q8IYX3	0.0439135	1.49967	UP
Q8IYX7	0.00523194	1.25964	UP
Q8N0Z8	0.0247193	4.00583	UP
Q8N1D5	0.0364266	1.2106	UP
Q8N1F7	0.0105364	1.15981	UP
Q8N2U9	0.00759771	2.85736	UP
Q8N3F8	0.0291294	51.4842	UP
Q8N443	0.00759771	1.31792	UP
Q8N554	0.00457811	1.1019	UP
Q8N6G2	0.0371452	1.45444	UP
Q8N7U6	0.040639	1.21011	UP
Q8N865	0.00752948	1.40143	UP
Q8N9V2	0.0324125	1.18701	UP
Q8NA61	0.0210506	1.30114	UP
Q8NA69	0.00719628	3.22176	UP
Q8NA82	0.00721952	1.24045	UP
Q8NBU5	0.0397161	1.97812	UP
Q8NCR6	0.0435984	1.02315	UP
Q8NE86	0.0232314	1.47882	UP
Q8NEH6	0.0214805	1.9388	UP
Q8NHX4	0.00458334	1.31831	UP
Q8TBY8	0.0064763	1.79253	UP
Q8WUM4	0.0265895	1.29749	UP
Q8WVD3	0.0213144	2.17694	UP
Q8WWB3	0.0265895	2.12632	UP
Q92552	0.0230814	1.20308	UP
Q92600	0.0477749	1.31516	UP
Q92734	0.0499566	1.69984	UP
Q93009	0.0205023	1.1895	UP
Q93099	0.023683	1.69543	UP
Q96A05	0.0200401	1.36963	UP
Q96BJ8	0.0218313	1.4695	UP
Q96C23	0.0411305	1.20104	UP
Q96D46	0.0349725	4.36944	UP
Q96DA0	0.0296309	1.09472	UP
Q96EP5	0.0307583	1.07349	UP
Q96F10	0.0349387	1.73047	UP
Q96GX2	0.0119719	4.40049	UP
Q96H78	0.0200401	1.62685	UP
Q96HE7	0.0466669	2.32807	UP
Q96IJ6	0.0377498	1.18261	UP
Q96JB1	0.0254978	1.18849	UP
Q96JN2	0.0464521	1.50289	UP
Q96JQ2	0.0342644	1.22394	UP
Q96LK8	0.0160159	1.38091	UP
Q96LM6	0.0176265	1.13222	UP
Q96LP2	0.023702	1.99237	UP
Q96ND0	0.013343	3.40431	UP
Q96PU9	0.00792051	1.11273	UP
Q96RQ9	0.00496662	1.11935	UP
Q96S52	0.0477749	1.32787	UP
Q99447	0.0163009	1.32625	UP
Q99932	0.0220582	1.32977	UP
Q99963	0.0139374	2.68688	UP
Q99985	0.0492308	14.5374	UP
Q9BQ13	0.0305377	1.67427	UP
Q9BQA9	0.0187731	1.62502	UP
Q9BRA2	0.0254978	1.17127	UP
Q9BRQ6	0.0478702	2.52101	UP
Q9BSF0	0.0309347	2.09555	UP
Q9BSF4	0.0381568	1.31455	UP
Q9BT30	0.0305377	3.81172	UP
Q9BTV4	0.0197062	1.53124	UP
Q9BUN1	0.0414936	1.16988	UP
Q9BUP3	0.0133167	1.34675	UP
Q9BVA1	0.0038914	1.11625	UP
Q9BVG4	0.0371103	1.36546	UP
Q9BWH2	0.0325619	1.25893	UP
Q9BWS9	0.0215306	1.34678	UP
Q9BZW7	0.0156527	1.40919	UP
Q9C002	0.00721952	1.11175	UP
Q9C099	0.0166895	3.26722	UP
Q9C0E2	0.0331166	1.24504	UP
Q9GZP4	0.013343	1.20814	UP
Q9H0K4	0.0457475	1.14394	UP
Q9H1X1	0.0427541	1.14966	UP
Q9H2D1	0.0296309	1.49795	UP
Q9H2H8	0.0235925	1.89737	UP
Q9H3K6	0.0439135	1.18459	UP
Q9H4A3	0.034087	1.39835	UP
Q9H4M9	0.034087	3.02985	UP
Q9H5F2	0.0161786	3.024	UP
Q9H6L5	0.0269497	1.21923	UP
Q9H9S4	0.023702	1.30543	UP
Q9H9T3	0.00232785	1.8603	UP
Q9HA65	0.0405581	1.08145	UP
Q9HAD4	0.0419762	1.27787	UP
Q9HAS0	0.0431403	2.35009	UP
Q9HB07	0.0421163	1.3026	UP
Q9NP81	0.0265922	1.49314	UP
Q9NQ48	0.00231704	1.72162	UP
Q9NQ60	0.023702	1.56129	UP
Q9NQI0	0.0381899	2.10522	UP
Q9NRN7	0.0471031	7.28322	UP
Q9NS25	0.0154941	1.3424	UP
Q9NT62	0.00242519	1.36317	UP
Q9NTG7	0.0200401	6.08854	UP
Q9NUJ1	0.042931	1.05965	UP
Q9NUT2	0.0370536	4.39888	UP
Q9NWH7	0.018327	1.23846	UP
Q9NX40	0.0486276	1.42587	UP
Q9NYZ2	0.0344207	1.92633	UP
Q9P0J7	0.0282872	1.90077	UP
Q9P0S9	0.0443981	2.07106	UP
Q9P2J5	0.0173277	1.39737	UP
Q9UBF6	0.0382978	2.28667	UP
Q9UBN7	0.0160159	1.7635	UP
Q9UBR2	0.047788	1.28095	UP
Q9UBX1	0.0259619	1.08099	UP
Q9UF33	0.0246697	3.33099	UP
Q9UFH2	0.0443394	1.11754	UP
Q9UFN0	0.0373313	3.23109	UP
Q9UI12	0.0331166	2.38094	UP
Q9UJT2	0.00427193	1.35005	UP
Q9UK22	0.0215306	1.58551	UP
Q9UKT8	0.0309347	1.6443	UP
Q9ULV4	0.0324125	1.4859	UP
Q9UMS5	0.0428474	5.74201	UP
Q9UNK0	0.0360087	1.23243	UP
Q9Y266	0.0440989	3.59243	UP
Q9Y2C4	0.0393123	1.33098	UP
Q9Y4L1	0.0283129	1.08846	UP
Q9Y5K5	0.0265895	1.43202	UP
Q9Y5P6	0.0442539	1.11452	UP
Q9Y5Z4	0.0442539	1.16226	UP
Q9Y6I9	0.00231704	10.8502	UP
Q9Y6Q5	0.0254978	2.17347	UP
