# Supplementary material for: Proteomic Landscape of Human Spermatozoa: Optimized Extraction Method and Application
Source: Cells. 2022 Dec 15;11(24):4064. doi: 10.3390/cells11244064 (PMC9776871; doi:10.3390/cells11244064)
Supplement: Supplementary file 1 [file cells-11-04064-s001.zip › Table S3-In-depth protein profiling of human sperm.xlsx]

## Sheet: Sheet1
Table S3 In-depth protein profiling of human sperm
Fasta headers	Mol. weight [kDa]	Score	Sequence coverage [%]	Intensity	MS/MS count	Peptide sequences
sp|A0A0B4J2F0|PIOS1_HUMAN Protein PIGBOS1 OS=Homo sapiens (Human) OX=9606 GN=PIGBOS1 PE=1 SV=1	6.3133	1.6201	18.5	26073000	1	MQLVQESEEK
tr|A0A0G2JMH6|A0A0G2JMH6_HUMAN Ig-like domain-containing protein OS=Homo sapiens (Human) OX=9606 GN=HLA-DRA PE=1 SV=1;sp|P01903|DRA_HUMAN HLA class II histocompatibility antigen, DR alpha chain OS=Homo sapiens (Human) OX=9606 GN=HLA-DRA PE=1 SV=1;sp|P01906	28.621	2.4304	4.7	13555000	1	VEHWGLDEPLLK
tr|A0A0M3HER8|A0A0M3HER8_HUMAN Golgin subfamily A member 6-like protein 10 OS=Homo sapiens (Human) OX=9606 GN=GOLGA6L10 PE=4 SV=1;sp|A6NEY3|GG6L3_HUMAN Putative golgin subfamily A member 6-like protein 3 OS=Homo sapiens (Human) OX=9606 GN=GOLGA6L3 PE=5 SV=	62.799	1.6177	3.2	6289400	1	NQTAEPLAPEPPAGPSK
tr|A0A0U1RQG5|A0A0U1RQG5_HUMAN Uncharacterized protein OS=Homo sapiens (Human) OX=9606 GN=ENSG00000277535 PE=1 SV=1	35.144	18.958	12	18079000	3	GLGEEEGEQAAGLAAAPGGGNAEEDSEIR;IYHNDHILIR
sp|A0A0U1RRL7|MMPOS_HUMAN Protein MMP24OS OS=Homo sapiens (Human) OX=9606 GN=MMP24OS PE=1 SV=1	7.6794	65.54	74.6	185420000	6	GAPEPAQTQPQPQPQPAAPEGPEQPR;HPPQPQPQPQPQPQPEPSPWGPLDDVR
sp|A0A1B0GTD5|TEX49_HUMAN Testis-expressed protein 49 OS=Homo sapiens (Human) OX=9606 GN=TEX49 PE=4 SV=1	15.631	5.4802	29	41675000	4	DGNYSVHQNSHTR;FMDHSILNDR;NTTEETNQKEPEPTR
tr|A0A1B0GTJ6|A0A1B0GTJ6_HUMAN HCG1796489 OS=Homo sapiens (Human) OX=9606 GN=ENSG00000268655 PE=4 SV=1	37.134	8.3407	18.6	52695000	4	GGPSQALIAWTK;KDSLTYWSFEETPQVWSHGPQRPPCPR;QDSHNWAFDEVLSR;QLYLTTSAR
sp|A0A1B0GTY4|TEX50_HUMAN Testis-expressed protein 50 OS=Homo sapiens (Human) OX=9606 GN=TEX50 PE=3 SV=1	20.846	2.0571	7.3	0	1	GSPSHCLPYLLDK
sp|A0A1B0GTZ2|CC196_HUMAN Putative coiled-coil domain-containing protein 196 OS=Homo sapiens (Human) OX=9606 GN=CCDC196 PE=5 SV=1	34.479	13.53	23.2	55312000	6	GCEESSVMELLK;KQELLEMLKPLEDK;LMSNLEEK;NNLLFQK;TFEAEELSDQQK;TSGANSSGSYLPSEIR
sp|A0A1B0GU33|TEX53_HUMAN Testis-expressed protein 53 OS=Homo sapiens (Human) OX=9606 GN=TEX53 PE=4 SV=1	8.1274	10.979	55.7	178090000	5	KTSEGSSTTVGFHNPR;MFEQHHPR;SFNLNTNSLHSAVPK
sp|A0A1B0GUW6|SPEM3_HUMAN Uncharacterized protein SPEM3 OS=Homo sapiens (Human) OX=9606 GN=SPEM3 PE=3 SV=1	128.65	22.654	4.8	39100000	5	AYHGAQVCSGTNPR;PSTLIQTPTVLPTSK;SHCPGPGTQAGHVVFDAR;VQLNENSCPSK
sp|A0A1B0GUX0|VAFNB_HUMAN Protein ATP6V1FNB OS=Homo sapiens (Human) OX=9606 GN=ATP6V1FNB PE=4 SV=1	20.389	1.7308	9.1	16608000	2	KLDMPETR;QLNIDALR
sp|A0A1B0GVG6|TEX54_HUMAN Testis-expressed protein 54 OS=Homo sapiens (Human) OX=9606 GN=TEX54 PE=2 SV=1	14.093	21.732	17.7	80397000	1	GLVVPSGAEDIDLNSPDHPNHK
sp|A0A1B0GVQ3|CC200_HUMAN Coiled-coil domain-containing protein 200 OS=Homo sapiens (Human) OX=9606 GN=CCDC200 PE=4 SV=1	19.412	35.354	30.4	256930000	9	CNLQDSQRPGLMNPCQSSPIR;GSAYHWEAR;NTGYSQLK;WLMAQQQQELQQK
tr|A0A1W2PNU3|A0A1W2PNU3_HUMAN Uncharacterized protein OS=Homo sapiens (Human) OX=9606 GN=ENSG00000284526 PE=1 SV=1	30.269	49.333	36.7	973730000	19	GSSSRPPSHPPTPNASQPSSR;GYSGALTLPSISPLQYDGSGR;SNNIVTPPGQQPAPSPSPTR;SSPSHTPNPSPTQSPSQSR;SVHFYHGS;TSSLNPSPQVQHVPR
tr|A0A1W2PPE3|A0A1W2PPE3_HUMAN Uncharacterized protein OS=Homo sapiens (Human) OX=9606 GN=ENSG00000284188 PE=1 SV=1	20.278	11.696	29.1	125550000	5	AQGGHEAAAGPQSSVPGRPAQAAPAR;AVAGDGGSCSGCWCWR;RGGAQHELLEK
tr|A0A1W2PR95|A0A1W2PR95_HUMAN HCG1642624, isoform CRA_a OS=Homo sapiens (Human) OX=9606 GN=ENSG00000266826 PE=1 SV=1	39.174	2.8216	9.1	21088000	2	EYYLLHLQR;NEDLEEITSTDLK;RLDHLQQAR
tr|A0A494C103|A0A494C103_HUMAN CUB domain-containing protein OS=Homo sapiens (Human) OX=9606 GN=LOC112577516 PE=4 SV=1	15.323	4.5842	18.2	9202100	3	EYVEVLDGPPGSESLDR;IFNYAGPK
tr|A0A494C1R9|A0A494C1R9_HUMAN Testis-specific protein Y-linked 9, pseudogene OS=Homo sapiens (Human) OX=9606 GN=TSPY9P PE=3 SV=1;sp|Q01534|TSPY1_HUMAN Testis-specific Y-encoded protein 1 OS=Homo sapiens (Human) OX=9606 GN=TSPY1 PE=1 SV=4;sp|P0CW01|TSPYA_H	35.718	5.521	6.1	10288000	2	ASHSTPIEWYPDYEVEAYR
sp|A0AV96|RBM47_HUMAN RNA-binding protein 47 OS=Homo sapiens (Human) OX=9606 GN=RBM47 PE=1 SV=2	64.098	75.567	21.4	537040000	23	DYAFVHFTSR;EEILEEIAK;GFAFVEYESHR;GYAFVMYCHK;LLGVCCSVDNCR;NLMIETTEDTIK;NLMIETTEDTIKK;PITPVYTVAPNVQR;REEILEEIAK;SFGQFNPGCVER;TAEDSTAAMSSDSAAGSSAK;YGGPPPGWEGPHPQR
sp|A0AVF1|IFT56_HUMAN Intraflagellar transport protein 56 OS=Homo sapiens (Human) OX=9606 GN=TTC26 PE=2 SV=1	64.177	54.144	20	550390000	13	ALEEYENATK;DLEPTTPQEYILK;GVVNAALGQEMGSR;HNLVVFR;LLFHLAHK;MGQFYYSAK;QDDVQEAYNLIK;SHYQEAIDIYK;SHYQEAIDIYKR;SLMDNASSSFEFAK;STGNTQVEYMIR
sp|A0AVT1|UBA6_HUMAN Ubiquitin-like modifier-activating enzyme 6 OS=Homo sapiens (Human) OX=9606 GN=UBA6 PE=1 SV=1	117.97	273.43	34.1	4.1759e+09	62	ACIGDTLCQK;AILSNEATK;AVTIHDTEK;CLANLRPLLDSGTMGTK;DDDHNGHIDFITAASNLR;DKFESSFSHK;DKFESSFSHKPSLFNK;DPPEEEIPFCTLK;EKYGIEPTMVVQGVK;FESSFSHKPSLFNK;FWQTYSSAEEVLQK;GDRYDALR;GHTEVIVPHLTESYNSHR;GHTEVIVPHLTESYNSHRDPPEEEIPFCTLK;GMITVTDPDLIEK;IQEFKPSNK;IQSGHSLEGCFQVIK;KINDFCR;LETGQFLTFR;MEGSEPVAAHQGEEASCSSWGTGSTNK;MLYVPVMPGHAK;MYSIEPADR;NAIFQLEK;NFALLGVGTSK;NLVLAGIK;NWSQCVELAR;TVFFESLER;VCPTTETIYNDEFYTK;VTGGY…
sp|A0FGR8|ESYT2_HUMAN Extended synaptotagmin-2 OS=Homo sapiens (Human) OX=9606 GN=ESYT2 PE=1 SV=1	102.36	9.9769	4.7	78238000	6	ALALLEDEER;IHFIEAQDLQGK;SIQIHGTMR;VLVALASEELAK
sp|A0JNW5|UH1BL_HUMAN UHRF1-binding protein 1-like OS=Homo sapiens (Human) OX=9606 GN=UHRF1BP1L PE=1 SV=2	164.2	11.083	3.3	60691000	5	AISIQSSEMIATNTR;FVIPSEVK;IYSVNAHWEHGDLR;VIMEMSTCEEPR
sp|A0MZ66|SHOT1_HUMAN Shootin-1 OS=Homo sapiens (Human) OX=9606 GN=SHTN1 PE=1 SV=4	71.639	121.79	45.8	2586700000	48	AESFAQEMFIEQNK;ATQPETTEEVTDLK;ATQPETTEEVTDLKR;DQIVSVQEEK;EDSIENVR;ELEEQLENETLHK;EQAIGEYEDLR;ESAEALATK;GILGTLNK;GVHLRPVNQTAR;ISMLYMAK;KILAIELENLK;KKAESFAQEMFIEQNK;KVTAEADSSSPTGILATSESK;LTQQLEEER;LVEVIEEVNK;QAEPVVVLDPVSTHEPQTK;QAVEEMMDR;QQLELLEEDKK;QSHLLLQSSIPDQQLLK;SLDPENSETELER;SMPVLGSVSSVTK;TLEAEFNSPSPPTPEPGEGPR;TVLNSEVLEQR;VKELEEQLENETLHK;VTAEADSSSPTGILATSESK;VTFQPPSSIGCR
sp|A0PK00|T120B_HUMAN Transmembrane protein 120B OS=Homo sapiens (Human) OX=9606 GN=TMEM120B PE=1 SV=1	40.245	4.2173	5	9720500	1	EWHELEGEFQELQETHR
sp|A1A4V9|CC189_HUMAN Coiled-coil domain-containing protein 189 OS=Homo sapiens (Human) OX=9606 GN=CCDC189 PE=2 SV=1	37.921	15.399	16.6	120750000	7	ELEQLQGLVEER;EMEEQAVTPQKEELETVAPPEPEPSHIHVLR;YLDVHSMHQLEK
sp|A1A519|F170A_HUMAN Protein FAM170A OS=Homo sapiens (Human) OX=9606 GN=FAM170A PE=2 SV=1	37.158	38.807	41.5	376170000	25	DSPQPQSPLAQVQER;EEEGQPTEEDLGLR;IYYMQVQMNK;MEEVTLSEVVR;NLLSDSEPSGEEKEHEER;SQEDALQPGSTR;SQHVSLSSYSSYK;SWSQCPGCVFHSPK;TCVSSLCVNK;TCVSSLCVNKEER;TESDSLPGSPTVEDTPR
sp|A1A5C7|S22AN_HUMAN Solute carrier family 22 member 23 OS=Homo sapiens (Human) OX=9606 GN=SLC22A23 PE=1 SV=2	73.747	6.2296	6.4	97411000	4	KGEQPLLLTNAELK;SMMGHEVK;WDLVCDNAWK;WLMATQQFESAK
sp|A1IGU5|ARH37_HUMAN Rho guanine nucleotide exchange factor 37 OS=Homo sapiens (Human) OX=9606 GN=ARHGEF37 PE=2 SV=2	76.277	38.632	21.2	204090000	16	AEGSMAQLPHHHVPEPAFR;ALLGPQNLIK;AVSALQDVNTNINEYK;FLHDLQETASK;GQIVAILQNK;INTHTLSK;KEPELQR;LLEVGSVTYQEEAAR;LQLYHVVPSAEELRR;LVEDALGR;QEAGLIPR;VQPPPTTQPLLPGSER
sp|A1L0T0|ILVBL_HUMAN Acetolactate synthase-like protein OS=Homo sapiens (Human) OX=9606 GN=ILVBL PE=1 SV=2	67.867	33.414	17.9	407980000	8	DGHPVVVNILIGR;EQVPSLGSNVACGLAYTDYHK;HEVTAVFAADAMAR;HGGENVAAVLR;HKIPVMALVGNDAGWTQISR;LSGTVGVAAVTAGPGLTNTVTAVK;VLHDAQQQCR
sp|A1L3X0|ELOV7_HUMAN Elongation of very long chain fatty acids protein 7 OS=Homo sapiens (Human) OX=9606 GN=ELOVL7 PE=1 SV=1	33.356	4.724	6.4	46508000	2	AFSDLTSR;TVHLYDNWIK
sp|A1XBS5|FA92A_HUMAN Protein FAM92A OS=Homo sapiens (Human) OX=9606 GN=FAM92A PE=1 SV=2	33.43	5.9203	11.8	30686000	5	CVSGTGQVSTCR;HLEETINNFER;QLQTAVSNVEK
sp|A2A3N6|PIPSL_HUMAN Putative PIP5K1A and PSMD4-like protein OS=Homo sapiens (Human) OX=9606 GN=PIPSL PE=5 SV=1	95.047	4.2127	7.3	62382000	4	DCLVLQSFK;EAEFLQK;EKVNVDIINFGEEEVNTEK;IVVMNNLLPR;LHTVQPK;LTAFVNTLNGK;VNVDIINFGEEEVNTEK
sp|A2RRP1|NBAS_HUMAN Neuroblastoma-amplified sequence OS=Homo sapiens (Human) OX=9606 GN=NBAS PE=1 SV=2	268.57	63.747	11.3	207510000	26	AEEIEHYAR;AKDWCEELACR;AQDLHLFETLK;AVQEDEVGVPGSNSADLLR;EAGHEAEAGSLLLAVR;ECISQSPTCYK;ELLQYGLK;EYFNSSTNLTDSCMDLAR;IISALSGGSADLGGPR;IVDHLLASLQQGR;KQPPVSESHWR;LLLVGGCETAEVGMSK;LLMNSCSEDK;QSPGVANELLK;QVDIADIENEENR;SEYVITNNPWVR;SIDLVLAASR;SWVLHECLER;TDPEAFHQHMVK;VLSGSPYYK;VNFQIHHEGGENISASPLTSK
sp|A2RTX5|SYTC2_HUMAN Threonine--tRNA ligase 2, cytoplasmic OS=Homo sapiens (Human) OX=9606 GN=TARS3 PE=1 SV=1	92.644	20.255	13.8	86799000	10	AILGSVER;AVSSTELSALENICK;FNLTYVSK;HQPIFIK;IDNAVNVR;IHGEILVTSAIDK;IYGISFPDNK;NELSGTLSGLTR;NSSTYWEGNPEMETLQR;QVMVIPVGPTCEK
sp|A2RU49|HYKK_HUMAN Hydroxylysine kinase OS=Homo sapiens (Human) OX=9606 GN=HYKK PE=1 SV=2	41.933	3.9123	7.5	3133300	2	AVEEIWFETAK;GDNTASLVSVDSGSEIK
sp|A2RUS2|DEND3_HUMAN DENN domain-containing protein 3 OS=Homo sapiens (Human) OX=9606 GN=DENND3 PE=1 SV=2	135.89	4.8516	3.7	15078000	4	ELVAHMDTVR;LFEALTVGQEK;LISEILDKPHEASK;SLQIVLPAR
sp|A2RUT3|TMM89_HUMAN Transmembrane protein 89 OS=Homo sapiens (Human) OX=9606 GN=TMEM89 PE=2 SV=1	17.571	5.9735	16.4	93385000	3	GEHPQVTTEPCGPWK;RAPISDHTLLR
sp|A3KMH1|VWA8_HUMAN von Willebrand factor A domain-containing protein 8 OS=Homo sapiens (Human) OX=9606 GN=VWA8 PE=1 SV=2	214.82	2.0085	0.6	16638000	1	ENVVVIHPDFR
sp|A4D126|ISPD_HUMAN D-ribitol-5-phosphate cytidylyltransferase OS=Homo sapiens (Human) OX=9606 GN=CRPPA PE=1 SV=2	49.872	6.2869	10.4	53390000	5	DLYAAESIIK;LVEGSPDLWK;MENLMQIR;QFCPILER;VTSEALGHAGR
sp|A4D1P6|WDR91_HUMAN WD repeat-containing protein 91 OS=Homo sapiens (Human) OX=9606 GN=WDR91 PE=1 SV=2	83.343	14.997	14.6	138130000	10	AQEFFAK;GFTHTLR;KPEASGPEAEPCPELHTEPVEPLTR;LEDIYRPTIHK;LFDMQQHECAMSWR;LGDSELAMVCSQR;LTTLLAHK;QATELQNQAEWK;VLESCLSLGGHR
sp|A4D1S5|RAB19_HUMAN Ras-related protein Rab-19 OS=Homo sapiens (Human) OX=9606 GN=RAB19 PE=2 SV=2	24.4	19.717	18.4	110400000	9	HVLFEDACTLAEK;MQVWDTAGQER;TCVVQHFK;TITQSYYR
sp|A4D1T9|PRS37_HUMAN Probable inactive serine protease 37 OS=Homo sapiens (Human) OX=9606 GN=PRSS37 PE=1 SV=1	26.444	27.517	19.1	167090000	4	DGTEQTINPIQIVR;SHFNPCVGVLIK;VMLGNFK;VRDGTEQTINPIQIVR;YVSWIENTAK
sp|A4D1U4|DEN11_HUMAN DENN domain-containing protein 11 OS=Homo sapiens (Human) OX=9606 GN=DENND11 PE=1 SV=1	51.445	2.6917	4.8	19497000	2	ELYDVYVDNQNVK;IQSDFIYFR
sp|A4D263|SPT48_HUMAN Spermatogenesis-associated protein 48 OS=Homo sapiens (Human) OX=9606 GN=SPATA48 PE=4 SV=2	49.672	24.004	26	271050000	15	EMAVDLFR;HQAPLSR;ILSEELQQNR;LGGWTSPLK;MDVEIQDTPGK;SLSHIFTFDEEATCTDEGEPLVQTNKK;TIPTLVDFSDVKPQHR;VHFTATHPANSNIPSTTPSPDSELHR
sp|A4FU69|EFCB5_HUMAN EF-hand calcium-binding domain-containing protein 5 OS=Homo sapiens (Human) OX=9606 GN=EFCAB5 PE=1 SV=3	173.4	46.656	10.2	274220000	15	ALMQDAEAHGNKK;EVDELLYTYK;FTDLHSIIR;HLCHSADEFR;IYVPDTICNR;LHIQFPK;MEFTEYISSHIK;MLLCQEYK;QLNSGITPPLPSK;QMFAELFLHCDHGK;SHIESLR;YILEIENVR;YLVNNICAFDPTAK;YVTFEDEEQANLIYGNSR
sp|A4QMS7|CE049_HUMAN Uncharacterized protein C5orf49 OS=Homo sapiens (Human) OX=9606 GN=C5orf49 PE=2 SV=1	16.991	48.613	40.1	131870000	6	ANHVQADFYR;INQPIEPLNR;MEDDEEETTASTLR;SLGLHVNEEEQERPVGVLTSSVYGK
sp|A5D8V6|VP37C_HUMAN Vacuolar protein sorting-associated protein 37C OS=Homo sapiens (Human) OX=9606 GN=VPS37C PE=1 SV=2	38.658	5.5902	5.6	32334000	2	EMALATNR;NLEFQGPLEISR
sp|A5D8V7|CC151_HUMAN Coiled-coil domain-containing protein 151 OS=Homo sapiens (Human) OX=9606 GN=CCDC151 PE=1 SV=1	69.139	138.26	38.2	605010000	28	AFFESSQWNIK;AQEAEHITSVYLQLK;AYLMDESLNLENR;DATGTDETHSLVR;DSLEHLASK;EFLASLEGR;EHLLLQSDDTIQDSLHAK;GAGKPSVHSQVAELHK;LDSMEAEVVR;LEELQLQHSLR;LIHITVEDGR;LLEMAEAQNR;LQAEAQER;LQAQLQGHDVQEMLCHIANR;NQETISQLR;RLEELQLQHSLR;TGQALEHLDHR;TKHELEALHVVNQEALNAR;VKDATGTDETHSLVR;YSGEATLVSQQK
sp|A5D8W1|CFA69_HUMAN Cilia- and flagella-associated protein 69 OS=Homo sapiens (Human) OX=9606 GN=CFAP69 PE=1 SV=3	105.88	53.648	8.5	132970000	6	ALEAITTASENIGK;AQAASGICTHLNDPDPSGQLLFR;GFSHYDR;LLEETDKDGLEEK;MVASLQSDIIESQACQDMQNEQK
sp|A5PLL7|TM189_HUMAN Plasmanylethanolamine desaturase OS=Homo sapiens (Human) OX=9606 GN=TMEM189 PE=1 SV=3	31.135	2.762	9.3	33106000	2	ELAALYSPGK;RLEDLIQGLTGEKPR
sp|A5PLN9|TPC13_HUMAN Trafficking protein particle complex subunit 13 OS=Homo sapiens (Human) OX=9606 GN=TRAPPC13 PE=1 SV=2	46.523	18.45	12.7	106890000	6	ADLQTSSQR;AYLQPMDTR;FQVLKPLDVK;LQTSQLQR;LTKPTLFTNIPVTCEEK
sp|A5YKK6|CNOT1_HUMAN CCR4-NOT transcription complex subunit 1 OS=Homo sapiens (Human) OX=9606 GN=CNOT1 PE=1 SV=2	266.94	101.57	17.8	706150000	44	AFSAFVGQMHQQGILK;AHGGPNFMMHSGISQASEYDDPPGLR;AQAEQQHNPAANPTMIR;ASQQEIQHIVNR;AVQELVHPVVDR;AYGSPWCNK;CLFSHVDFSGDGK;CYHNLDAFVR;ECHLLVLK;EIDDEANSYFQR;EVFNCMLR;EVTAAQVAR;EVTYELDHPGFQIR;EWVNLYHSAAAGR;FWNHEFVHCAPEIEK;GFAAQFIK;GLHNVVYGIQR;HSGEATNTVTK;KDFALDSEESR;LATEFELR;LFQSVAQCCMGQK;LGTSGLNQPTFQQSK;MLAHTPQQK;MQGSITTPGSIALAQAQAQAQVPAK;NKPILHTDLDVK;NLFEEYR;NLTAGMAMITCR;NSFASALR;NVELTKPMQILYK;QLAVYEEFAR;SL…
sp|A5YM69|ARG35_HUMAN Rho guanine nucleotide exchange factor 35 OS=Homo sapiens (Human) OX=9606 GN=ARHGEF35 PE=1 SV=1	53.286	4.6571	6.8	18360000	1	ELQVPEENR;YYSPCEEHPAETNQNEGAESGTIR
sp|A6H8Z2|F221B_HUMAN Protein FAM221B OS=Homo sapiens (Human) OX=9606 GN=FAM221B PE=2 SV=2	45.394	64.404	22.4	110620000	6	GTDTVSNWHRPL;GVDASDSTAHTAQPGHQLGNTAR;HSHEEHAATGPHPCR;IISDISVPCK;MEAHEIIEEPHITMDAEK;WEEHETFFDTQK
sp|A6NCJ1|CS071_HUMAN Uncharacterized protein C19orf71 OS=Homo sapiens (Human) OX=9606 GN=C19orf71 PE=4 SV=2	24.176	36.954	40.2	541600000	11	ASDYVPSLSAPQRPPGTTQNYR;ECSMPSAYTQHLR;ETAWHDPIVPAQYQAPSTR;EWVLEPYCPSTCQR;WHSCYQHR;YGVEPLWR
sp|A6NCM1|IQCAL_HUMAN IQ and AAA domain-containing protein 1-like OS=Homo sapiens (Human) OX=9606 GN=IQCA1L PE=3 SV=3	95.06	2.2745	3.8	12435000	2	IQVDELMR;SILLVGPSGMGK;YFLLEQSTTVR
sp|A6NDG6|PGP_HUMAN Glycerol-3-phosphate phosphatase OS=Homo sapiens (Human) OX=9606 GN=PGP PE=1 SV=1	34.006	17.581	22.4	443310000	11	AVEMAAQR;AVVVGFDPHFSYMK;FIAGTGCLVR;GETAVPGAPEALR;LGFITNNSSK;YLQQPGCLLVGTNMDNR
sp|A6NDK9|GOG6C_HUMAN Golgin subfamily A member 6C OS=Homo sapiens (Human) OX=9606 GN=GOLGA6C PE=3 SV=1	79.883	1.8725	8.5	0	1	ALLNAHVTQVTESLK;ALSAVSTQQQEEDR;LQSQVENNQALSLLSK;LQYSLQR;TTLYHTK
sp|A6NDN3|GOG6B_HUMAN Golgin subfamily A member 6B OS=Homo sapiens (Human) OX=9606 GN=GOLGA6B PE=3 SV=3;sp|Q9NYA3|GOG6A_HUMAN Golgin subfamily A member 6A OS=Homo sapiens (Human) OX=9606 GN=GOLGA6A PE=2 SV=3;sp|P0CG33|GOG6D_HUMAN Golgin subfamily A member	79.912	28.42	8.5	116700000	5	ALCAVSTQQQEEDR;ALLNAHVTQVTESLK;LQSQVENNQALSLLSK;LQYSLQR;TTLYHTK
sp|A6NDU8|CE051_HUMAN UPF0600 protein C5orf51 OS=Homo sapiens (Human) OX=9606 GN=C5orf51 PE=1 SV=1	33.62	52.206	35	191590000	13	AAAVSSVVR;GALLYMYCHSLTK;LLCGEEK;LVDEDFPEDSSSQK;QILNFFHHR;YCADQQPENHEVDTSVSGAGCTTYK;YCADQQPENHEVDTSVSGAGCTTYKEPLDFR;YVSVCEGPLKEQEWNTTNAK
sp|A6NEK1|ARRD5_HUMAN Arrestin domain-containing protein 5 OS=Homo sapiens (Human) OX=9606 GN=ARRDC5 PE=3 SV=2	38.382	31.067	25.7	426820000	10	GDREECLSTPQPPMSVVK;GYVEWSEEAGASCDYSR;LDSSELLR;MYLLVQGTSTFHK;QEANTPVTR;SIELVLPEDR;VVFTTEINNQTSK
sp|A6NEN9|CX065_HUMAN Uncharacterized protein CXorf65 OS=Homo sapiens (Human) OX=9606 GN=CXorf65 PE=4 SV=1	21.305	1.8938	6.6	19617000	1	TNTIDLCEQTGK
sp|A6NF34|ANTRL_HUMAN Anthrax toxin receptor-like OS=Homo sapiens (Human) OX=9606 GN=ANTXRL PE=3 SV=3	70.628	4.9342	4.6	34618000	3	ICFPHSQECLSLPQAPCSPR;STIDALTSK
sp|A6NFE3|EFC10_HUMAN EF-hand calcium-binding domain-containing protein 10 OS=Homo sapiens (Human) OX=9606 GN=EFCAB10 PE=2 SV=2	14.721	2.4062	7.9	38080000	1	ELQAAEYLEK
sp|A6NFQ2|TCAF2_HUMAN TRPM8 channel-associated factor 2 OS=Homo sapiens (Human) OX=9606 GN=TCAF2 PE=1 SV=2;tr|A0A1B0GVM2|A0A1B0GVM2_HUMAN Peptidase M60 domain-containing protein OS=Homo sapiens (Human) OX=9606 GN=TCAF2C PE=4 SV=1	100.9	11.404	9.7	98366000	9	AGCFPVPTPEMR;AQAHEALSPPER;GQVLIAASSYGR;GSQLGPVPVTIR;GVWGPIHELGHNQQR;VQIGCHTDDLTK;VVLAAHECLLCAPK
sp|A6NFQ7|DPRX_HUMAN Divergent paired-related homeobox OS=Homo sapiens (Human) OX=9606 GN=DPRX PE=3 SV=1	21.648	-2	4.7	0	1	MPGSEDLRK
sp|A6NFZ4|FA24A_HUMAN Protein FAM24A OS=Homo sapiens (Human) OX=9606 GN=FAM24A PE=3 SV=1	11.258	10.171	43.8	238420000	6	ATTMESCPSLQCCEGCR;MHASSDSLPPCCCDINEGL;VCWATNSQAK
sp|A6NGY3|CE052_HUMAN Uncharacterized protein C5orf52 OS=Homo sapiens (Human) OX=9606 GN=C5orf52 PE=2 SV=2	17.908	2.3752	11.3	13014000	2	IYEMEVSALEK;VIIHDNR
sp|A6NIH7|U119B_HUMAN Protein unc-119 homolog B OS=Homo sapiens (Human) OX=9606 GN=UNC119B PE=1 SV=1	28.136	33.59	23.5	141920000	7	LMIENPYETR;SDSFYFVDNK;TVGATVEFTVGDKPVSNFR;VTENYLCKPEDNIYSIDFTR
sp|A6NIV6|LRIQ4_HUMAN Leucine-rich repeat and IQ domain-containing protein 4 OS=Homo sapiens (Human) OX=9606 GN=LRRIQ4 PE=4 SV=2	63.976	8.2603	11.2	116260000	5	IGQLPSELGSLSK;MTEIGLSGNR;NLEVLGLDDNK;NLHHLELLGLTGNHLK;QLPDAICQAQALK
sp|A6NJI9|LRC72_HUMAN Leucine-rich repeat-containing protein 72 OS=Homo sapiens (Human) OX=9606 GN=LRRC72 PE=2 SV=2	33.655	3.5745	4.5	18306000	1	TVLDDPEDAVFVR
sp|A6NJV1|F166C_HUMAN Protein FAM166C OS=Homo sapiens (Human) OX=9606 GN=FAM166C PE=3 SV=1	23.421	2.0589	4.5	39077000	1	TYQTFPSGK
sp|A6NK58|LIPT2_HUMAN Putative lipoyltransferase 2, mitochondrial OS=Homo sapiens (Human) OX=9606 GN=LIPT2 PE=1 SV=1	25.195	8.8452	19	52638000	3	ARPPPYTGVWLDDR;ICAIGVR;LCELQGLQDAR;MHVASLEACAVR
sp|A6NM11|L37A2_HUMAN Leucine-rich repeat-containing protein 37A2 OS=Homo sapiens (Human) OX=9606 GN=LRRC37A2 PE=2 SV=2;tr|A0A0G2JMZ2|A0A0G2JMZ2_HUMAN Uncharacterized protein OS=Homo sapiens (Human) OX=9606 GN=ENSG00000275621 PE=1 SV=1	188.39	-2	14.4	153760000	1	ALTAPEEHK;AYSWTEK;DMYKPLSATR;EQGAQASVENAAEEK;ETPTQPPK;HTFEPLPFLK;IENYINESTEAQSEQK;IEWDTDQWK;LIAHVIR;LILPSHMACCLCQFK;LLSGQQEVK;MDCSGAHVQVTCAK;NILMMTVELEK;NSIEAVCK;QLSTPQSQK;QTLQNEYSSTDTPYPGSLPPELR;SLQEDEEGFSR;SLTEVTGPPTELEPAQDSLVQSESYTQNK;TEVELSPTMK;WEYNNVGTDLSPEPK
sp|A6NMS7|L37A1_HUMAN Leucine-rich repeat-containing protein 37A OS=Homo sapiens (Human) OX=9606 GN=LRRC37A PE=2 SV=3	188.26	214.34	14.4	6.7722e+09	34	ALTAPEEHK;AYSWTEK;DLYKPLSATR;EQGAQASVENAAEEK;ETPTQPPK;HTFEPLPFLK;IENYINESTEAQSEQK;IEWDTDQWK;LIAHVIR;LILPSHMACCLCQFK;LLSGQQEVK;MDCSGAHVQVTCAK;NILMMTVELEK;NSIEAVCK;QLSTPQSQK;QTLQNEYSSTDTPYPGSLPPELR;SLQEDEEGFSR;SLTEVTGPPTELEPAQDSLVQSESYTQNK;TEVELSPTMK;WEYNNVGTDLSPEPK
sp|A6NNT2|CP096_HUMAN Uncharacterized protein C16orf96 OS=Homo sapiens (Human) OX=9606 GN=C16orf96 PE=4 SV=3	125.04	3.1551	2	4857700	2	EGDAQPILNPMK;LVHSDLDPLKK
sp|A6NNW6|ENO4_HUMAN Enolase 4 OS=Homo sapiens (Human) OX=9606 GN=ENO4 PE=2 SV=4	68.464	3.5222	5.6	36006000	3	EVICIPHPELTTK;GKYEVIMGTYK;LLEQGNISIPK
sp|A6NNX1|RIAD1_HUMAN RIIa domain-containing protein 1 OS=Homo sapiens (Human) OX=9606 GN=RIIAD1 PE=4 SV=1	10.809	1.9451	16.3	0	1	PDPGALSAAQLEQLR
sp|A6PVS8|LRIQ3_HUMAN Leucine-rich repeat and IQ domain-containing protein 3 OS=Homo sapiens (Human) OX=9606 GN=LRRIQ3 PE=1 SV=1	73.674	29.625	5.9	14065000	2	ALDHHVISDEEIIQNWHLPER;INAILAHNSPVLIVQR
sp|A6QL63|BTBDB_HUMAN Ankyrin repeat and BTB/POZ domain-containing protein BTBD11 OS=Homo sapiens (Human) OX=9606 GN=BTBD11 PE=2 SV=3	120.88	3.1005	2.5	8316900	3	AGPAVPGGLPK;FFQLEALQR;VVASGVPR
sp|A7E2U8|CD047_HUMAN UPF0602 protein C4orf47 OS=Homo sapiens (Human) OX=9606 GN=C4orf47 PE=2 SV=1	34.376	15.546	24.6	115850000	8	AGTFDPYPSHSADPYVAK;EMSDLQAGYFDPHFVR;IFEGEGYINLNQVR;QFSHSADFYDAAK;YVSQFNRPFNEAASK
sp|A7E2V4|ZSWM8_HUMAN Zinc finger SWIM domain-containing protein 8 OS=Homo sapiens (Human) OX=9606 GN=ZSWIM8 PE=1 SV=1	197.3	26.979	10.7	140930000	16	AAAELALSCLPHAHALNPNEIQR;AGGNSSTSIFTHPSSSGGHQGPHR;AHNDHPNNFSR;HGGPSAPGALQPLTSGSAGPAQPGSVAGAGPGPTEGFTEK;IHNASAVCLR;LAVLDPALSPQR;LSPAHAHNHLR;MEVLFACAEALHAHGYSSEASR;NVPESSPHSPCEGLPSEAALTPRPEGK;TTVSEAEHPLLCEGTR
sp|A7MBM2|DISP2_HUMAN Protein dispatched homolog 2 OS=Homo sapiens (Human) OX=9606 GN=DISP2 PE=2 SV=2	152	-2	0.6	123040000	1	MVEPLEDR
sp|A8K2U0|A2ML1_HUMAN Alpha-2-macroglobulin-like protein 1 OS=Homo sapiens (Human) OX=9606 GN=A2ML1 PE=1 SV=3	161.1	3.5888	1.8	4245900	3	ILDSNEPCGGQK;IVTMDSNFVPVNDK
sp|A8MQT2|GOG8B_HUMAN Golgin subfamily A member 8B OS=Homo sapiens (Human) OX=9606 GN=GOLGA8B PE=2 SV=2;sp|A7E2F4|GOG8A_HUMAN Golgin subfamily A member 8A OS=Homo sapiens (Human) OX=9606 GN=GOLGA8A PE=2 SV=3	67.277	1.6924	3.5	4980500	1	NPAAEPSPGAPAPQELGAADK
sp|A8MTL0|IQCF5_HUMAN IQ domain-containing protein F5 OS=Homo sapiens (Human) OX=9606 GN=IQCF5 PE=2 SV=2;sp|Q8IXL9|IQCF2_HUMAN IQ domain-containing protein F2 OS=Homo sapiens (Human) OX=9606 GN=IQCF2 PE=1 SV=1	18.048	3.1261	12.2	126000000	2	TLLHAALR;VFIEGHYELK
sp|A8MV24|CQ098_HUMAN Uncharacterized protein C17orf98 OS=Homo sapiens (Human) OX=9606 GN=C17orf98 PE=4 SV=1	17.564	4.696	19.5	28158000	4	LWSAIPPYNAQQDYHAR;SYFQSHVVPPLLR
sp|A8MVS5|HIDE1_HUMAN Protein HIDE1 OS=Homo sapiens (Human) OX=9606 GN=HIDE1 PE=2 SV=2	24.753	16.467	17	45065000	4	GGQVVQLLQAPTDQR;TMPEEDPATLDDHSGTTATPSNSR
sp|A8MXV4|NUD19_HUMAN Nucleoside diphosphate-linked moiety X motif 19 OS=Homo sapiens (Human) OX=9606 GN=NUDT19 PE=1 SV=1	42.233	5.7049	6.9	14782000	3	HLYDIHVTVQPK;TDNTGTLPEDVAFR
sp|A8MYP8|ODF3B_HUMAN Outer dense fiber protein 3B OS=Homo sapiens (Human) OX=9606 GN=ODF3B PE=2 SV=1	27.279	4.3537	10.7	41053000	3	GTDGAPAYSIYGR;HSDYLAPLVTDADN
sp|A8MYU2|KCNU1_HUMAN Potassium channel subfamily U member 1 OS=Homo sapiens (Human) OX=9606 GN=KCNU1 PE=1 SV=2	129.54	2.7532	2.1	52678000	2	SLHFQGQFR;VYGVADSCTSLLSGR
sp|A8MYV0|DCD2C_HUMAN Doublecortin domain-containing protein 2C OS=Homo sapiens (Human) OX=9606 GN=DCDC2C PE=1 SV=4	41.607	11.826	13.2	158310000	8	EIKPVVHCDINVPSK;ELDYIHIVPR;FKELDYIHIVPR;TLAEPLVQR;VLGLDALQAGGK
sp|A8MYZ5|IQCF6_HUMAN IQ domain-containing protein F6 OS=Homo sapiens (Human) OX=9606 GN=IQCF6 PE=4 SV=3	13.059	3.8707	24.3	35720000	4	LYTCQEWAVVK;TLLQAALR;WHASQTR
sp|A8MZ97|CB074_HUMAN Uncharacterized protein C2orf74 OS=Homo sapiens (Human) OX=9606 GN=C2orf74 PE=4 SV=3	21.915	3.6076	5.7	32370000	1	VVTSNPEDHER
sp|B1AK53|ESPN_HUMAN Espin OS=Homo sapiens (Human) OX=9606 GN=ESPN PE=1 SV=1	91.732	102.9	16.2	992900000	22	DGYTAADLSDFNGHSHCTR;DNSGATVLHLAAR;DRDGYTAADLSDFNGHSHCTR;ELSSCDGHDGLR;FLVEEAALPAAAR;GDFPSLR;HVETEALK;HVETEALKK;LLVEHYPEGVNAQTK;QGELDVLR;SLHAAGLLGPSLR;SLHAAGLLGPSLRDPLDALPVHHAAR;TVENLSVEHR;VQDKDNSGATVLHLAAR
sp|B1ANS9|WDR64_HUMAN WD repeat-containing protein 64 OS=Homo sapiens (Human) OX=9606 GN=WDR64 PE=2 SV=1	123.63	22.857	9.3	190670000	12	AFEVEQDFK;FTVNSDDFGIK;HQQLVLALER;KHPGIANLPEAQPPILVTAHEDGHLR;KLHNDWVMK;KVYRPEDCFTVNPDLHPK;LEDNLPVR;LFELSQTR;RLEDNLPVR;VYRPEDCFTVNPDLHPK
sp|B2RC85|R10B2_HUMAN Radial spoke head 10 homolog B2 OS=Homo sapiens (Human) OX=9606 GN=RSPH10B2 PE=2 SV=2;sp|P0C881|R10B1_HUMAN Radial spoke head 10 homolog B OS=Homo sapiens (Human) OX=9606 GN=RSPH10B PE=2 SV=1	100.55	6.6028	7	16193000	6	FYYASGAMYDGEWVSNKK;KQVEYAVLR;LIVESYEGEK;LMTENIRPNACQIK;TLYSMSYMNK
sp|B2RTY4|MYO9A_HUMAN Unconventional myosin-IXa OS=Homo sapiens (Human) OX=9606 GN=MYO9A PE=1 SV=2	292.7	4.9327	2.2	22126000	4	FLPIYNPK;IILLQSTCR;IYPGAISEGTIYCPIPAR;NQCIVISGESGSGK;THLNTLER
sp|B2RUZ4|SMIM1_HUMAN Small integral membrane protein 1 OS=Homo sapiens (Human) OX=9606 GN=SMIM1 PE=1 SV=1	8.749	19.973	35.9	179770000	3	DGVSLGAVSSTEEASR;MQPQESHVHYSR
sp|B3GLJ2|PATE3_HUMAN Prostate and testis expressed protein 3 OS=Homo sapiens (Human) OX=9606 GN=PATE3 PE=2 SV=1	11.747	16.745	32.7	161210000	4	GEACMLLR;GFGVCTAQK;TYVHTCCNYNYCNFK
sp|B3SHH9|TM114_HUMAN Transmembrane protein 114 OS=Homo sapiens (Human) OX=9606 GN=TMEM114 PE=2 SV=2	24.166	5.3544	5.8	13304000	1	VQSPCTPLMNPFR
sp|B4DYI2|S31C2_HUMAN Putative spermatogenesis-associated protein 31C2 OS=Homo sapiens (Human) OX=9606 GN=SPATA31C2 PE=5 SV=2;sp|P0DKV0|S31C1_HUMAN Putative spermatogenesis-associated protein 31C1 OS=Homo sapiens (Human) OX=9606 GN=SPATA31C1 PE=5 SV=1	124.43	1.8156	1	6267600	1	VLGATSEESER
sp|D6REC4|CFA99_HUMAN Cilia- and flagella-associated protein 99 OS=Homo sapiens (Human) OX=9606 GN=CFAP99 PE=3 SV=1	52.292	2.8356	5.7	8623500	2	ELVEQVIEGQK;LQALQQGGSGPGPAR
sp|E9PAV3|NACAM_HUMAN Nascent polypeptide-associated complex subunit alpha, muscle-specific form OS=Homo sapiens (Human) OX=9606 GN=NACA PE=1 SV=1	205.42	67.76	0.7	195730000	2	IEDLSQQAQLAAAEK
sp|E9PJ23|NPIB6_HUMAN Nuclear pore complex-interacting protein family member B6 OS=Homo sapiens (Human) OX=9606 GN=NPIPB6 PE=3 SV=1;sp|O75200|NPIB7_HUMAN Nuclear pore complex-interacting protein family member B7 OS=Homo sapiens (Human) OX=9606 GN=NPIPB7 PE	49.162	39.014	25.2	556270000	18	EAEAQQLPKPK;ETDFGVGVR;HCTQAWAIR;HRETDFGVGVR;MVAAEHR;QPPPPTQQHSITDNSLSLK;RVDEVEQSPKPK;SICMHTK;TPPLATQEAEVEKPPKPK;VDEVEQSPKPK;WRVDEVEQSPKPK
sp|H3BRN8|CO065_HUMAN Uncharacterized protein C15orf65 OS=Homo sapiens (Human) OX=9606 GN=C15orf65 PE=2 SV=1	13.763	5.2288	23.1	28873000	2	ATGFYQNNTLNTAPDR;STSPSNSDTEMK
sp|H7C350|CC188_HUMAN Coiled-coil domain-containing protein 188 OS=Homo sapiens (Human) OX=9606 GN=CCDC188 PE=3 SV=2	43.547	27.515	10	14712000	2	ELCQGQEAFVQQSQNELQQIR;QGGSIGSGTRPCPCPPLSR
sp|O00116|ADAS_HUMAN Alkyldihydroxyacetonephosphate synthase, peroxisomal OS=Homo sapiens (Human) OX=9606 GN=AGPS PE=1 SV=1	72.911	29.155	14.9	253670000	10	AHGHCLHEIFLLR;CAPASIR;EEILANGGSLSHHHGVGK;ETNISYSQEADDR;EWIQNTLGVNVEHK;EYVDPNNIFGNR;IRPVPEYQK;TIISLDTSQMNR
sp|O00124|UBXN8_HUMAN UBX domain-containing protein 8 OS=Homo sapiens (Human) OX=9606 GN=UBXN8 PE=1 SV=2	30.541	2.5381	11.9	6828700	2	LGGDEGTSQTSFETSNR;PLTEFPSPAEQPTCK
sp|O00139|KIF2A_HUMAN Kinesin-like protein KIF2A OS=Homo sapiens (Human) OX=9606 GN=KIF2A PE=1 SV=3	79.954	11.661	10.3	89895000	7	AVFQESIR;DLDVITIPSK;GMATCFAYGQTGSGK;GSLDYRPLTTADPIDEHR;QQVQVVGLQER;THTMGGDFSGK
sp|O00142|KITM_HUMAN Thymidine kinase 2, mitochondrial OS=Homo sapiens (Human) OX=9606 GN=TK2 PE=1 SV=4	31.004	8.1874	20.8	46460000	6	GHNPLGLMYHDASR;HTRPQVSSVR;MLELFEQNR;SVICVEGNIASGK;YIFVENLYR
sp|O00148|DX39A_HUMAN ATP-dependent RNA helicase DDX39A OS=Homo sapiens (Human) OX=9606 GN=DDX39A PE=1 SV=2	49.129	2.881	15	63526000	1	DVQEIFR;ELAFQISK;GSYVSIHSSGFR;HFVLDECDK;ILNDVQDR;MLEQLDMR;NCPHVVVGTPGR
sp|O00151|PDLI1_HUMAN PDZ and LIM domain protein 1 OS=Homo sapiens (Human) OX=9606 GN=PDLIM1 PE=1 SV=4	36.071	5.2882	12.8	30937000	4	GCTDNLTLTVAR;GHFFVEDQIYCEK;HRHPECYVCTDCGTNLK
sp|O00154|BACH_HUMAN Cytosolic acyl coenzyme A thioester hydrolase OS=Homo sapiens (Human) OX=9606 GN=ACOT7 PE=1 SV=3	41.796	52.401	24.5	274310000	10	CVAALAR;IMRPDDANVAGNVHGGTILK;LMDEVAGIVAAR;MIEEAGAIISTR;SLPVPQLVPETEDEK;TNIVTASVDAINFHDK;VLEVPPVVYSR
sp|O00159|MYO1C_HUMAN Unconventional myosin-Ic OS=Homo sapiens (Human) OX=9606 GN=MYO1C PE=1 SV=4	121.68	96.331	25.5	1.9767e+09	41	AVASEIFK;DLQIYSR;DQAVMISGESGAGK;DVESPSWR;FDEVLIR;GDVVLQSDHVIETLTK;HHPHFLTHK;HLGYKPEEYK;IICDLVEEK;KRPETVATQFK;KYEAFLQR;LLQFYAETCPAPER;LLSVEGSTLR;MSLLQLVEILQSK;NFHIFYQLLEGGEEETLR;NGHLAVVAPR;NNDLLFR;PQDGVAVLVR;QKGDVVLQSDHVIETLTK;RDQAVMISGESGAGK;SLCPETWPTWAGR;TFTWLVGK;TLFATEDALEVR;TSFLLNLR;VNSININQGSITFAGGPGR;VTMESALTAR;YMDVQFDFK
sp|O00161|SNP23_HUMAN Synaptosomal-associated protein 23 OS=Homo sapiens (Human) OX=9606 GN=SNAP23 PE=1 SV=1	23.354	88.748	58.8	759060000	22	AHQITDESLESTR;AHQITDESLESTRR;CCGLCVCPCNR;DMALNIGNEIDAQNPQIK;IDIANAR;IEEGLDQINK;ILGLAIESQDAGIK;MDNLSSEEIQQR;TITMLDEQK;TITMLDEQKEQLNR;TLTELNK;TTWGDGGENSPCNVVSK
sp|O00165|HAX1_HUMAN HCLS1-associated protein X-1 OS=Homo sapiens (Human) OX=9606 GN=HAX1 PE=1 SV=2	31.62	1.6065	3.9	0	1	IFGGVLESDAR
sp|O00170|AIP_HUMAN AH receptor-interacting protein OS=Homo sapiens (Human) OX=9606 GN=AIP PE=1 SV=2	37.636	67.296	26.7	525160000	14	AVPLIHQEGNR;GELPDFQDGTK;HVVLYPLVAK;NIAVGKDPLEGQR;TLHSDDEGTVLDDSR;VESPGTYQQDPWAMTDEEK;YYDAIACLK
sp|O00178|GTPB1_HUMAN GTP-binding protein 1 OS=Homo sapiens (Human) OX=9606 GN=GTPBP1 PE=1 SV=3	72.453	66.265	28.4	705150000	21	DDVIVTASNFSSER;GMVMVSPR;KIPVLVQSK;LHGGFDSDCSEDGEALNGEPELDLTSK;LLQTTNNSPMNSK;QTATILSMDKDCLR;RDEGGPSGGPAVGAPPPGDEASSVGAGQPAASSNLQPQPK;TSSVGNDILGFDSEGNVVNKPDSHGGSLEWTK;VGDNDFLEVR;VITFIDLAGHEK;YQAMVHCGSIR
sp|O00186|STXB3_HUMAN Syntaxin-binding protein 3 OS=Homo sapiens (Human) OX=9606 GN=STXBP3 PE=1 SV=2	67.764	11.202	7.1	36287000	3	SCEVIIGSTHVLTPK;SVDCFLHDFASK;TEQDLALGTDAEGQK
sp|O00189|AP4M1_HUMAN AP-4 complex subunit mu-1 OS=Homo sapiens (Human) OX=9606 GN=AP4M1 PE=1 SV=2	49.976	8.9424	13.7	36684000	6	AELAEGALR;GVVSLSQELSSPEQK;HLSHSDAYVIR;LFPSVQWDR;LTGLPGDESPVVMHHHGR
sp|O00194|RB27B_HUMAN Ras-related protein Rab-27B OS=Homo sapiens (Human) OX=9606 GN=RAB27B PE=1 SV=4	24.608	106.92	52.3	2902600000	24	ADLPDQR;LLALGDSGVGK;SLTTAFFR;TDGDYDYLIK;TQIPDTVNGGNSGNLDGEKPPEK;TQIPDTVNGGNSGNLDGEKPPEKK;VHLQLWDTAGQER;VVYNAQGPNGSSGK;YGIPYFETSAATGQNVEK;YTDNKFNPK
sp|O00203|AP3B1_HUMAN AP-3 complex subunit beta-1 OS=Homo sapiens (Human) OX=9606 GN=AP3B1 PE=1 SV=3	121.32	67.724	19.3	1243200000	29	ALKDPNQLIR;DHFQLGTLSHTLNIK;DRDHFQLGTLSHTLNIK;EGSTAQLIINTEK;ELKPVLSQG;GMFEPYLK;KIENIHIGEK;KLLQMQPAQHGEIIK;KNAAHAIQK;LLDSITVPVAR;LLQMQPAQHGEIIK;LQILNLGAK;LYSLDPEQK;NTKPLLQSR;NVEVIELAK;QFAAATIQTIGR;SFTSEDDLVK;STDPTMIK;THVLLHR;TQFVSPWK;TVIGSVLLR;VVNVANVGAVPSGQDNIHR
sp|O00204|ST2B1_HUMAN Sulfotransferase 2B1 OS=Homo sapiens (Human) OX=9606 GN=SULT2B1 PE=1 SV=2	41.307	171.49	34.5	2185200000	19	DVVVSLYHYSK;EGDPSWIR;GKDNFLFITYEELQQDLQGSVER;ICGFLGR;ICGFLGRPLGK;KGVCGDWK;LMSSHLPIQIFTK;NHFTVAQSEAFDR;PNSSPSPSPGQASETPHPRPS;PSLEPNTSLER;SVPIWER
sp|O00213|APBB1_HUMAN Amyloid-beta A4 precursor protein-binding family B member 1 OS=Homo sapiens (Human) OX=9606 GN=APBB1 PE=1 SV=2	77.243	6.6087	5.8	38253000	4	LVEPQSQALLHAQPIISIR;NIATSLHEICSK;SSVAVNNCIR
sp|O00214|LEG8_HUMAN Galectin-8 OS=Homo sapiens (Human) OX=9606 GN=LGALS8 PE=1 SV=4	35.808	16.167	24.3	72520000	11	ADVAFHFNPR;AGCIVCNTLINEK;DIALHLNPR;EEITYDTPFK;EEITYDTPFKR;LNTPMGPGR;NSFLQESWGEEER;SFNVDLLAGK;SKDIALHLNPR
sp|O00217|NDUS8_HUMAN NADH dehydrogenase [ubiquinone] iron-sulfur protein 8, mitochondrial OS=Homo sapiens (Human) OX=9606 GN=NDUFS8 PE=1 SV=1	23.705	33.347	14.3	248790000	3	LCEAICPAQAITIEAEPR;YVNMQDPEMDMK
sp|O00221|IKBE_HUMAN NF-kappa-B inhibitor epsilon OS=Homo sapiens (Human) OX=9606 GN=NFKBIE PE=1 SV=3	52.863	9.3411	11.2	149580000	6	AGADSLLR;CLLEGRPEPGR;GLMGISSTLCK;HGDTALHVACQR;NGADIDVQEGTSGK
sp|O00231|PSD11_HUMAN 26S proteasome non-ATPase regulatory subunit 11 OS=Homo sapiens (Human) OX=9606 GN=PSMD11 PE=1 SV=3	47.463	144.84	55.2	6.7226e+09	48	AAAAVVEFQR;AELRDDPIISTHLAK;AQSLLSTDR;CVAQASK;DDPIISTHLAK;DIQENDEEAVQVK;EQSILELGSLLAK;FHGILDQGEGVLIIFDEPPVDK;KLSQMILDK;LQATLDMQSGIIHAAEEK;LQATLDMQSGIIHAAEEKDWK;LVSLYFDTK;PFLNSISK;RDIQENDEEAVQVK;SLADFEK;TGQAAELGGLLK;TTANAIYCPPK;TYEAALETIQNMSK;TYHALSNLPK;VIEPFSR;VQIEHISSLIK;VVDSLYNK;YQEALHLGSQLLR;YVRPFLNSISK
sp|O00232|PSD12_HUMAN 26S proteasome non-ATPase regulatory subunit 12 OS=Homo sapiens (Human) OX=9606 GN=PSMD12 PE=1 SV=3	52.904	323.31	34.4	5269200000	51	AIYDTPCIQAESEK;EAASILQELQVETYGSMEK;EEMIHNLQ;ERVEFILEQMR;FFQEENTEK;GSLESPATDVFGSTEEGEK;GSLESPATDVFGSTEEGEKR;IYVEIER;KGSLESPATDVFGSTEEGEK;KGSLESPATDVFGSTEEGEKR;LFTTMELMR;LNSLMSLVNK;MEVDYSATVDQR;TASDMVSTSR;TTHLIAK;VEFILEQMR;VVEHNIR;WSTLVEDYGMELR
sp|O00233|PSMD9_HUMAN 26S proteasome non-ATPase regulatory subunit 9 OS=Homo sapiens (Human) OX=9606 GN=PSMD9 PE=1 SV=3	24.682	12.655	31.8	166680000	10	ANYDVLESQK;GIGMNEPLVDCEGYPR;HNIICLQNDHK;KLGQSESQGPPR;QVEEALHQLHAR;RKEEIEAQIK
sp|O00244|ATOX1_HUMAN Copper transport protein ATOX1 OS=Homo sapiens (Human) OX=9606 GN=ATOX1 PE=1 SV=1	7.4016	5.7633	51.5	42590000	4	HEFSVDMTCGGCAEAVSR;TVSYLGLE;YDIDLPNKK
sp|O00253|AGRP_HUMAN Agouti-related protein OS=Homo sapiens (Human) OX=9606 GN=AGRP PE=1 SV=1	14.44	16.67	16.7	20426000	1	LHESCLGQQVPCCDPCATCYCR
sp|O00258|WRB_HUMAN Tail-anchored protein insertion receptor WRB OS=Homo sapiens (Human) OX=9606 GN=WRB PE=1 SV=2	19.779	2.274	14.9	18106000	3	LVAFPTR;WITPLDR;YYSVPVAVVPSK
sp|O00264|PGRC1_HUMAN Membrane-associated progesterone receptor component 1 OS=Homo sapiens (Human) OX=9606 GN=PGRMC1 PE=1 SV=3	21.671	50.784	35.9	906810000	19	DFTPAELR;FDGVQDPR;FYGPEGPYGVFAGR;GDQPAASGDSDDDEPPPLPR;GLATFCLDK;ILMAINGK;KFYGPEGPYGVFAGR;RDFTPAELR;RFDGVQDPR
sp|O00267|SPT5H_HUMAN Transcription elongation factor SPT5 OS=Homo sapiens (Human) OX=9606 GN=SUPT5H PE=1 SV=1	121	2.4177	2.9	13920000	3	EHNFQPGDNVEVCEGELINLQGK;VIDGPHSGR
sp|O00273|DFFA_HUMAN DNA fragmentation factor subunit alpha OS=Homo sapiens (Human) OX=9606 GN=DFFA PE=1 SV=1	36.521	14.862	24.8	205210000	14	AAFGEEVDAVDTGISR;ACDILAIDK;EQHGVAASCLEDLR;FVALASNEK;KTETVQEACER;LQHTLQQVLDQR;LQQTQSLHSLR
sp|O00291|HIP1_HUMAN Huntingtin-interacting protein 1 OS=Homo sapiens (Human) OX=9606 GN=HIP1 PE=1 SV=5	116.22	69.541	12.1	320430000	11	AIGEELLPR;DSLVSGAAHR;GHVSELEADLAEQQHLR;GVNQATAGVVASTISGK;KTQEQLEVLESLK;LHSCLPADTLQGHR;QQAADDCEFLR;SVSVTAAGQCR;TQEQLEVLESLK;VLELENELQK;YSELVQNHADLLR
sp|O00299|CLIC1_HUMAN Chloride intracellular channel protein 1 OS=Homo sapiens (Human) OX=9606 GN=CLIC1 PE=1 SV=4	26.922	82.522	57.3	12815000000	32	AEEQPQVELFVK;EEFASTCPDDEEIELAYEQVAK;FLDGNELTLADCNLLPK;GFTIPEAFR;GVTFNVTTVDTK;IGNCPFSQR;KFLDGNELTLADCNLLPK;LHIVQVVCK;NSNPALNDNLEK;VLDNYLTSPLPEEVDETSAEDEGVSQR;VLDNYLTSPLPEEVDETSAEDEGVSQRK;YLSNAYAR
sp|O00303|EIF3F_HUMAN Eukaryotic translation initiation factor 3 subunit F OS=Homo sapiens (Human) OX=9606 GN=EIF3F PE=1 SV=1	37.563	133.11	34.2	1427500000	21	AYVSTLMGVPGR;EAPNPIHLTVDTSLQNGR;HSVEVTNCFSVPHNESEDEVAVDMEFAK;IGVDLIMK;TCFSPNR;TMGVMFTPLTVK;VIGLSSDLQQVGGASAR;VIGTLLGTVDK;VSADNTVGR
sp|O00330|ODPX_HUMAN Pyruvate dehydrogenase protein X component, mitochondrial OS=Homo sapiens (Human) OX=9606 GN=PDHX PE=1 SV=3	54.122	214.35	37.9	1.8754e+09	43	ANLENPIR;DVGPPPPVSK;DVGPPPPVSKPSEPR;DVGPPPPVSKPSEPRPSPEPQISIPVK;EHIPGTLR;GIQEIADSVK;GLLTPIIK;HSLDASQGTATGPR;ITESRPTPAPTATPTAPSPLQATAGPSYPR;IVVEEGSK;IVVEEGSKNIR;PSEPRPSPEPQISIPVK;PSPEPQISIPVK;PSPEPQISIPVKK;PTPAPTATPTAPSPLQATAGPSYPR;QDLVKDDIK;QLITVTMSSDSR;QMPDVNVSWDGEGPK;STVPHAYATADCDLGAVLK;VSVNDFIIK;VVDDELATR
sp|O00339|MATN2_HUMAN Matrilin-2 OS=Homo sapiens (Human) OX=9606 GN=MATN2 PE=1 SV=4	106.84	104.47	17.9	404540000	16	AIEEELQEIASEPTNK;CSEGFVLAEDGR;DVCQAIDHGCEHICVNSDDSYTCECLEGFR;GFTLNPDKK;GICEALEDSDGR;KGICEALEDSDGRQDSPAGELPK;QGYILNSDQTTCR;SFACQCPEGHVLR;SFTQGEGAR;THPQTALLESSCENK;VGLLQYGSTVK;VIMIVTDGRPQDSVAEVAAK
sp|O00391|QSOX1_HUMAN Sulfhydryl oxidase 1 OS=Homo sapiens (Human) OX=9606 GN=QSOX1 PE=1 SV=3	82.577	20.69	16.3	285260000	10	DCASHFEQMAAASMHR;ELCSACHNER;EVALDLSQHK;EVLPAIR;FVAVLAK;LEEIDGFFAR;NGSGAVFPVAGADVQTLR;QNVDHSQEAAK;SFYTAYLQR;VLNTEANVVR;VNWIGCQGSEPHFR
sp|O00399|DCTN6_HUMAN Dynactin subunit 6 OS=Homo sapiens (Human) OX=9606 GN=DCTN6 PE=1 SV=1	20.747	3.715	7.4	51257000	1	IAPGAVVCVESEIR
sp|O00400|ACATN_HUMAN Acetyl-coenzyme A transporter 1 OS=Homo sapiens (Human) OX=9606 GN=SLC33A1 PE=1 SV=1	60.908	13.258	10.6	63476000	5	ECVGASNQNCR;EETQGITDTYK;IGFSAADAVTGLK;LQDEGSSSWK;YTAGPQPLNTFYK
sp|O00410|IPO5_HUMAN Importin-5 OS=Homo sapiens (Human) OX=9606 GN=IPO5 PE=1 SV=4	123.63	323.31	25	3.4791e+09	53	AKLEEHFK;EGFVEYTEQVVK;EHIMQMLQNPDWK;ENVNATENCISAVGK;FLFDSVSSQNVGLR;HIVENAVQK;HLHSIMVLK;IFSIIAEGEMHEAIK;IFSIIAEGEMHEAIKHEDPCAK;KQAEETYENIPGQSK;KVCDIAAELAR;LCGDTSLNNMQR;LMVPLLK;LQELIQK;MLVQCMQDQEHPSIR;NLIDEDGNNQWPEGLK;PMLQYVCDNSPEVR;QAEETYENIPGQSK;QMAAVLLR;SLVEIADTVPK;STACQMLVCYAK;TKENVNATENCISAVGK;VCDIAAELAR;VIAALLQTMEDQGNQR;VIQSADSK;VQAHAAAALINFTEDCPK
sp|O00418|EF2K_HUMAN Eukaryotic elongation factor 2 kinase OS=Homo sapiens (Human) OX=9606 GN=EEF2K PE=1 SV=2	82.143	19.066	6.6	45888000	6	AFDSGQNLSPDR;ASAVALEVQR;DRPGKPLFHLEHYIEGK;YNSNSGFVR
sp|O00429|DNM1L_HUMAN Dynamin-1-like protein OS=Homo sapiens (Human) OX=9606 GN=DNM1L PE=1 SV=2	81.876	138.6	29.8	1170900000	26	AEELLAEEK;AVMHFLVNHVK;DCEVIER;DIELQIR;FATEYCNTIEGTAK;GHAVNLLDVPVPVAR;GVSPEPIHLK;ICYIFHETFGR;IIQHCSNYSTQELLR;LEEPSLR;LGIIGVVNR;NVASGGGGVGDGVQEPTTGNWR;SKPIPIMPASPQK;SQLDINNK;SQLDINNKK;SSVLESLVGR;SVTDSIRDEYAFLQK;VPSALAPASQEPSPAASAEADGK;YIETSELCGGAR
sp|O00442|RTCA_HUMAN RNA 3-terminal phosphate cyclase OS=Homo sapiens (Human) OX=9606 GN=RTCA PE=1 SV=1	39.336	70.055	32.8	600810000	21	DLYVNIQPVQEPK;DMAAAAVR;GGIHTADTK;KSEDEEDAAKDTYIIECQGIGMTNPNL;QLNPINLTER;STPGLRPQHLSGLEMIR;TGPVTLHTQTAIHFAEQIAK;VEVDGSIMEGGGQILR
sp|O00443|P3C2A_HUMAN Phosphatidylinositol 4-phosphate 3-kinase C2 domain-containing subunit alpha OS=Homo sapiens (Human) OX=9606 GN=PIK3C2A PE=1 SV=2	190.68	56.779	14.9	351050000	26	DALHDVQFSTR;DLVTEDGADPNPYVK;EGQIEPSFVFR;GMVELVPASDTLR;ILASAPNWK;LLDILHK;LLLDDSFETKK;LVQLLGGVAEK;SCSFFSSNAVPLK;SIIQQHNLETLENDIK;SLSVATVTR;STGHMFHIDFGK;TAEDDETPVDLNK;TNPGYLLSPVTAQR;TYLLPDNHK;VCGQEEVLQNNHCLGSHEHIQNCR;VDNVEVLDHEEEK;VDNVEVLDHEEEKNVSSLLAK;VQSFFQK;YEHVLGALLSVGGK;YNPDKHYIYVVR
sp|O00459|P85B_HUMAN Phosphatidylinositol 3-kinase regulatory subunit beta OS=Homo sapiens (Human) OX=9606 GN=PIK3R2 PE=1 SV=2	81.544	15.849	11.8	41662000	8	EYDQLYEEYTR;GCYACSVVVDGDTK;IFEEQGQTQEK;NETEDQYALMEDEDDLPHHEER;TAIEAFNETIK;TSQELQMK;VYHQQYQDK
sp|O00462|MANBA_HUMAN Beta-mannosidase OS=Homo sapiens (Human) OX=9606 GN=MANBA PE=1 SV=3	100.89	19.391	9.2	130150000	9	DVNSIELR;FNDLNYR;FQSAVLYAAQQSK;GSNWIPADSFQDR;TVELIEEPIK;VHTWSSLEPVCSR;VTSELLR;YSFDITNVVR
sp|O00468|AGRIN_HUMAN Agrin OS=Homo sapiens (Human) OX=9606 GN=AGRN PE=1 SV=6	217.32	154.3	18.2	753670000	31	ALGPAGCEADASAPATCAEMR;ASCYNSALGCCSDGK;CEHPPPGPVCGSDGVTYGSACELR;CEPGFWNFR;DDCEQMTGLCSCKPGVAGPK;EAACLQQTQIEEAR;FGALCEAETGR;GAPEGTVCGSDGADYPGECQLLR;GLYVAAQGACR;GMLCGFGAVCEPNAEGPGR;HQGPCDQAPSPCLGVQCAFGATCAVK;KFDGPCDPCQGALPDPSR;KSPCPSVVAPVCGSDASTYSNECELQR;QAPVCGDDGVTYENDCVMGR;QLLTPEHVLR;QVDVTSFAGHPCTR;SGCTPCSCDPQGAVR;TEATQGLVLWSGK;TFVGAGLR;VCGSDGVTYGNECQLK;VLGAPVPAFEGR;VLPEGGAQCECPLGR;VTCDGAYRPVCAQDGR
sp|O00469|PLOD2_HUMAN Procollagen-lysine,2-oxoglutarate 5-dioxygenase 2 OS=Homo sapiens (Human) OX=9606 GN=PLOD2 PE=1 SV=2	84.685	10.936	9.2	129720000	8	ACDELVEEMEHYGK;EFIAPVTLK;IIAPLVTR;IVGPEENLSQAEAR;LTHLHEGLPVK;SEDYVDIVQGNR
sp|O00471|EXOC5_HUMAN Exocyst complex component 5 OS=Homo sapiens (Human) OX=9606 GN=EXOC5 PE=1 SV=1	81.852	105.98	31.5	824750000	28	EIIEQMEMK;EVAAVLLHFK;GYSHCVDVYIK;HILAAEQK;KVQELQK;LDTGIDR;LEQQCQK;LHLIAQELPFDR;LIQNVFEIK;LMEFNLGTDK;LSDPSDLPR;LSECLQK;NILHSFVQLR;QFNDHLMPLISSSPK;QVCSGEQLANLDK;SIGTGGIQDLK;SNQVAFQHFQELDEHISYVATK;TDFKPEDENNVLIQYTNACVK;TLNCMIGQMK;VCHLGDQLEGVNTPR
sp|O00483|NDUA4_HUMAN Cytochrome c oxidase subunit NDUFA4 OS=Homo sapiens (Human) OX=9606 GN=NDUFA4 PE=1 SV=1	9.3697	3.6829	32.1	289480000	4	FYSVNVDYSK;LGPNDQYK;NNPEPWNK
sp|O00487|PSDE_HUMAN 26S proteasome non-ATPase regulatory subunit 14 OS=Homo sapiens (Human) OX=9606 GN=PSMD14 PE=1 SV=1	34.577	168.61	31.9	2538000000	28	AVAVVVDPIQSVK;AVEEEDKMTPEQLAIK;HNESVVK;KNELEQK;KSWMEGLTLQDYSEHCK;LINANMMVLGHEPR;MLLNLHK;MTPEQLAIK;QTTSNLGHLNK;SWMEGLTLQDYSEHCK;VVIDAFR
sp|O00499|BIN1_HUMAN Myc box-dependent-interacting protein 1 OS=Homo sapiens (Human) OX=9606 GN=BIN1 PE=1 SV=1	64.699	107.03	14.7	248670000	12	ADETKDEQFEQCVQNFNK;HHYESLQTAK;KLNECLQEVYEPDWPGRDEANK;LNECLQEVYEPDWPGRDEANK;VNHEPEPAGGATPGATLPK;VQAQHDYTATDTDELQLK
sp|O00505|IMA4_HUMAN Importin subunit alpha-4 OS=Homo sapiens (Human) OX=9606 GN=KPNA3 PE=1 SV=2	57.81	23.517	14.2	242490000	4	AENPSLENHR;DYVISLGVVK;IEVLQQHENEDIYK;LLSSDRNPPIDDLIK;NPPIDDLIK;NVPQEESLEDSDVDADFK;VQTAALR
sp|O00506|STK25_HUMAN Serine/threonine-protein kinase 25 OS=Homo sapiens (Human) OX=9606 GN=STK25 PE=1 SV=1	48.111	9.7633	10.3	75799000	5	EFVEACLNK;EFVEACLNKDPR;GFANQHSR;GLDYLHSER;NSPPTLEGQHSK;NSPPTLEGQHSKPFK
sp|O00507|USP9Y_HUMAN Probable ubiquitin carboxyl-terminal hydrolase FAF-Y OS=Homo sapiens (Human) OX=9606 GN=USP9Y PE=2 SV=2	291.07	49.857	18.5	113840000	12	CIINNTHR;CLAENAVYLCDR;DDVFGYPHQFEDKPALSK;DGLFDTIQR;DGLTISFTK;DGQLWLCAPQAK;DNVNSENELIEQK;EICSLFGEASQNLSQTQR;EIYTNLGPR;EYNIGVLR;FDDGDVTECK;FGTLNGFQILHDR;FLFTTGFHTK;FSEYLLECPSAEVR;GDLLEGANAYHCEK;GIPDDRDGLFDTIQR;HSNPEEEEWLTAER;ICQGCPHR;IIEDCSNSEDTIK;ILDYSCSQDR;KEYNIGVLR;LAEDDKDGVMAHK;LIGQLNLK;LLLTAIGYGHVR;LLQISSFNGK;LMGDEPDLDPDINK;LVELCVAK;LWGEPVNLR;LYAGDHEDYDPQTVR;NDALSMIIK;NESILLAQEISNEASR;NVHDLLAK…
sp|O00519|FAAH1_HUMAN Fatty-acid amide hydrolase 1 OS=Homo sapiens (Human) OX=9606 GN=FAAH PE=1 SV=2	63.065	39.491	17.8	644550000	16	AGLENMDR;ALLCEDMFR;DVESLALCLR;EEVYTSSQPLR;GCVYGQEAVR;GYFGDIWDK;LSAFLSNMK;LSVGPMAR;LWELQHEIEVYR;VGYYETDNYTMPSPAMR
sp|O00522|KRIT1_HUMAN Krev interaction trapped protein 1 OS=Homo sapiens (Human) OX=9606 GN=KRIT1 PE=1 SV=2	84.347	2.8471	3.4	8392200	2	QGFLNEENLK;VCSESSTHFATLTAR
sp|O00534|VMA5A_HUMAN von Willebrand factor A domain-containing protein 5A OS=Homo sapiens (Human) OX=9606 GN=VWA5A PE=2 SV=2	86.488	37.236	18.8	245750000	14	AISQGHQAFLLEGDSSSR;ALHSDRPPSASQPR;ASGGTSEFITGK;DVFSCNVGNLQPGSK;DVPRPILLGASAPLK;MLSPEQTVIFR;SGSMQSPMSSQDTSQLR;TSAQVSLAAGHK;YQFSGSSK;YTQQTMEEALGR;YVQELPLEADGALR
sp|O00560|SDCB1_HUMAN Syntenin-1 OS=Homo sapiens (Human) OX=9606 GN=SDCBP PE=1 SV=1	32.444	33.81	25.5	378450000	7	ANVAVVSGAPLQGQLVAR;FGDQVLQINGENCAGWSSDK;MAPSIMK;NGLLTEHNICEINGQNVIGLK;SLMDHTIPEV
sp|O00562|PITM1_HUMAN Membrane-associated phosphatidylinositol transfer protein 1 OS=Homo sapiens (Human) OX=9606 GN=PITPNM1 PE=1 SV=4	134.85	11.723	5.6	70718000	6	ALGIGVYPVR;ASDTVVCEGRPQVLSGR;IEQFIHDVGLR;IHFPEALGHVALR;ILDTIDIVR;TNQAYSAFLR
sp|O00567|NOP56_HUMAN Nucleolar protein 56 OS=Homo sapiens (Human) OX=9606 GN=NOP56 PE=1 SV=4	66.049	3.1036	5.2	18533000	3	AQLGLGHSYSR;IINDNATYCR;LLLETHLPSK
sp|O00571|DDX3X_HUMAN ATP-dependent RNA helicase DDX3X OS=Homo sapiens (Human) OX=9606 GN=DDX3X PE=1 SV=3	73.243	157.8	31	1.74e+09	31	DLMACAQTGSGK;DREEALHQFR;FSGGFGAR;GCHLLVATPGR;GLDISNVK;IVEQDTMPPK;KGADSLEDFLYHEGYACTSIHGDR;LEQELFSGGNTGINFEK;LVDMMER;MLDMGFEPQIR;QEVPSWLENMAYEHHYK;QSSGASSSSFSSSR;SDYDGIGSR;VGSTSENITQK;VRPCVVYGGADIGQQIR;VVWVEESDKR;YLVLDEADR
sp|O00584|RNT2_HUMAN Ribonuclease T2 OS=Homo sapiens (Human) OX=9606 GN=RNASET2 PE=1 SV=2	29.48	87.227	11.3	104160000	4	HGTCAAQVDALNSQK;LIMVQHWPETVCEK
sp|O00623|PEX12_HUMAN Peroxisome assembly protein 12 OS=Homo sapiens (Human) OX=9606 GN=PEX12 PE=1 SV=1	40.797	4.9783	10.3	16348000	2	AQHHSPLLR;LTVQDIQALEHKPAK;TSASFSENFYGLK
sp|O00625|PIR_HUMAN Pirin OS=Homo sapiens (Human) OX=9606 GN=PIR PE=1 SV=1	32.113	4.2806	7.9	13801000	2	IEPHHTAVLGEGDSVQVENKDPK
sp|O00628|PEX7_HUMAN Peroxisomal targeting signal 2 receptor OS=Homo sapiens (Human) OX=9606 GN=PEX7 PE=1 SV=1	35.891	12.215	9.9	27433000	3	EHAQEVYSVDWSQTR;IVIPAHQAEILSCDWCK
sp|O00629|IMA3_HUMAN Importin subunit alpha-3 OS=Homo sapiens (Human) OX=9606 GN=KPNA4 PE=1 SV=1	57.886	30.832	14.2	642960000	11	DYVISLGVVK;IEQLQNHENEDIYK;LLSSDRNPPIDDLIK;NEVVVELR;NPPIDDLIK;NVPHEDICEDSDIDGDYR;QRNEVVVELR;VQTAALR
sp|O00743|PPP6_HUMAN Serine/threonine-protein phosphatase 6 catalytic subunit OS=Homo sapiens (Human) OX=9606 GN=PPP6C PE=1 SV=1	35.144	46.99	24.3	1.9143e+09	15	AHQLVHEGYK;LVTVWSAPNYCYR;NQEIPHK;QITQVYGFYDECQTK;VTNEFVHINNLK;YGNANAWR;YLPENDLK;YLPENDLKR
sp|O00750|P3C2B_HUMAN Phosphatidylinositol 4-phosphate 3-kinase C2 domain-containing subunit beta OS=Homo sapiens (Human) OX=9606 GN=PIK3C2B PE=1 SV=2	184.77	2.1264	0.7	6689800	1	TFEEFQELHNK
sp|O00754|MA2B1_HUMAN Lysosomal alpha-mannosidase OS=Homo sapiens (Human) OX=9606 GN=MAN2B1 PE=1 SV=3	113.74	16.434	7.9	102840000	9	DGSLELMVHR;FLEDTFGNDGRPR;HLVLLDTAQAAAAGHR;LEHQFAVGEDSGR;LEMEQVWR;LQETTLVANQLR;LVNAQQAK
sp|O00757|F16P2_HUMAN Fructose-1,6-bisphosphatase isozyme 2 OS=Homo sapiens (Human) OX=9606 GN=FBP2 PE=1 SV=2	36.743	2.8765	8.3	134650000	1	AISSAVR;IYSLNEGYAK;YVGSMVADVHR
sp|O00763|ACACB_HUMAN Acetyl-CoA carboxylase 2 OS=Homo sapiens (Human) OX=9606 GN=ACACB PE=1 SV=3	276.54	9.1827	7.2	51470000	6	AIGIGAYLVR;DMYDQVLK;EEAISNMVVALK;EIEFLPSR;FGAYIVDGLR;GGVLEPEGTVEIK;GHVIAAR;ITSENPDEGFKPSSGTVQELNFR;MHLYLGAAK;NILVDYGLR;RIPVQAVWAGWGHASENPK;TVEVAVPADPANLDSEAK;VIQVENSHIILTGASALNK;YLYLTPQDYTR
sp|O00764|PDXK_HUMAN Pyridoxal kinase OS=Homo sapiens (Human) OX=9606 GN=PDXK PE=1 SV=1	35.102	28.471	26	1256400000	18	AQAGEGVRPSPMQLELR;IHSQEEALR;KIHSQEEALR;LVYVCDPVLGDK;PSPMQLELR;RNPAGSVVMER;TVSTLHHVLQR;VLSIQSHVIR;YDYVLTGYTR
sp|O00767|ACOD_HUMAN Acyl-CoA desaturase OS=Homo sapiens (Human) OX=9606 GN=SCD PE=1 SV=2	41.522	1.9386	3.6	68818000	1	GSTLDLSDLEAEK
sp|O14493|CLD4_HUMAN Claudin-4 OS=Homo sapiens (Human) OX=9606 GN=CLDN4 PE=1 SV=1	22.077	2.045	5.3	12163000	1	CTNCLEDESAK
sp|O14494|PLPP1_HUMAN Phospholipid phosphatase 1 OS=Homo sapiens (Human) OX=9606 GN=PLPP1 PE=1 SV=1	32.156	206.82	37.3	19168000000	36	AIGTFLFGAAASQSLTDIAK;EEDSHTTLHETPTTGNHYPSNHQP;ERKEEDSHTTLHETPTTGNHYPSNHQP;GVFCNDESIK;GVFCNDESIKYPYK;INCSDGYIEYYICR;KEEDSHTTLHETPTTGNHYPSNHQP;LRPHFLDVCDPDWSK;MKGDWAR;NNYIATIYK;PHFLDVCDPDWSK
sp|O14508|SOCS2_HUMAN Suppressor of cytokine signaling 2 OS=Homo sapiens (Human) OX=9606 GN=SOCS2 PE=1 SV=1	22.172	2.2338	9.6	51726000	2	EAPEGTFLIR;TSAGPTNLR
sp|O14520|AQP7_HUMAN Aquaporin-7 OS=Homo sapiens (Human) OX=9606 GN=AQP7 PE=1 SV=1;sp|A6NL99|AQP73_HUMAN Putative aquaporin-7-like protein 3 OS=Homo sapiens (Human) OX=9606 GN=AQP7P3 PE=5 SV=2	37.231	38.03	19.6	831210000	13	EPLKLEDSVAYEDHGITVLPK;IQEILQR;LEDSVAYEDHGITVLPK;MGSHEPTISPLTPVSVSPANR;SSVHPAPPLHESMALEHF
sp|O14530|TXND9_HUMAN Thioredoxin domain-containing protein 9 OS=Homo sapiens (Human) OX=9606 GN=TXNDC9 PE=1 SV=2	26.534	21.347	21.2	90815000	9	DFFQEVK;ESENVVCHFYR;HLAILSK;LVEEHLDSEIQK;VLEHQLLQTTK
sp|O14545|TRAD1_HUMAN TRAF-type zinc finger domain-containing protein 1 OS=Homo sapiens (Human) OX=9606 GN=TRAFD1 PE=1 SV=1	64.84	19.718	18.4	181680000	12	AEFLDDQETR;AFESDVFHNR;ALPSLNTGSSSPR;AVCEADQSHGGPR;KHEETECPLR;LDSQPQETSPELPR;LKEHEDYCGAR;NIGMCPTCK;SDMETHMAAEHCQVTCK
sp|O14548|COX7R_HUMAN Cytochrome c oxidase subunit 7A-related protein, mitochondrial OS=Homo sapiens (Human) OX=9606 GN=COX7A2L PE=1 SV=2	12.615	3.7952	26.3	61908000	2	GLPDQMLYR;LTSDSTVYDYAGK;NKVPELQK
sp|O14556|G3PT_HUMAN Glyceraldehyde-3-phosphate dehydrogenase, testis-specific OS=Homo sapiens (Human) OX=9606 GN=GAPDHS PE=1 SV=2	44.501	323.31	65.2	84261000000	139	AEVEPQPQPEPTPVR;AEVEPQPQPEPTPVREEIKPPPPPLPPHPATPPPK;AGIALNDNFVK;APPPPEPK;AVGSPYVVESTGVYLSIQAASDHISAGAQR;EEIKPPPPPLPPHPATPPPK;ELTVGINGFGR;FGIVEGLMTTVHSYTATQK;GAHQNIIPASTGAAK;GKLTGMAFR;GPMAGILAYTEDEVVSTDFLGDTHSSIFDAK;LAQPAPYSAIKEAVK;LISWYDNEYGYSHR;LTGMAFR;NGQLVVDNHEISVYQCK;NGQLVVDNHEISVYQCKEPK;PPPPPLPPHPATPPPK;TVDGPSR;VPTPDVSVVDLTCR;VVAVNDPFIDPEYMVYMFK;YKGSVEFR
sp|O14561|ACPM_HUMAN Acyl carrier protein, mitochondrial OS=Homo sapiens (Human) OX=9606 GN=NDUFAB1 PE=1 SV=3	17.417	7.3177	20.5	643800000	5	LMCPQEIVDYIADK;LSVNSHFMK;LYDKIDPEK
sp|O14562|UBFD1_HUMAN Ubiquitin domain-containing protein UBFD1 OS=Homo sapiens (Human) OX=9606 GN=UBFD1 PE=1 SV=2	33.382	3.8611	3.6	22802000	1	LEQDQLWIGTK
sp|O14569|C56D2_HUMAN Cytochrome b561 domain-containing protein 2 OS=Homo sapiens (Human) OX=9606 GN=CYB561D2 PE=1 SV=1	23.973	8.7677	5.4	78920000	2	ALSAETESHIYR
sp|O14579|COPE_HUMAN Coatomer subunit epsilon OS=Homo sapiens (Human) OX=9606 GN=COPE PE=1 SV=3	34.482	44.069	29.9	727390000	12	CSPTLLLLNGQAACHMAQGR;DSIVAELDR;KFGVVLDEIKPSSAPELQAVR;LQDAYYIFQEMADK;MFADYLAHESR;NAFYIGSYQQCINEAQR
sp|O14595|CTDS2_HUMAN Carboxy-terminal domain RNA polymerase II polypeptide A small phosphatase 2 OS=Homo sapiens (Human) OX=9606 GN=CTDSP2 PE=1 SV=2	30.664	1.8624	4.1	5656700	1	MEHGSIITQAR
sp|O14602|IF1AY_HUMAN Eukaryotic translation initiation factor 1A, Y-chromosomal OS=Homo sapiens (Human) OX=9606 GN=EIF1AY PE=1 SV=4;sp|P47813|IF1AX_HUMAN Eukaryotic translation initiation factor 1A, X-chromosomal OS=Homo sapiens (Human) OX=9606 GN=EIF1AX	16.442	21.84	25	200120000	8	AYGELPEHAK;EDGQEYAQVIK;ELVFKEDGQEYAQVIK;LEALCFDGVK
sp|O14617|AP3D1_HUMAN AP-3 complex subunit delta-1 OS=Homo sapiens (Human) OX=9606 GN=AP3D1 PE=1 SV=1	130.16	93.379	21.3	1085100000	35	AEGTTYRDELLTK;ALDIDLDKPLADSEK;ALDIDLDKPLADSEKLPIQK;AVFHEEEQR;DLILQCLDDKDESIR;EQAGEAEGAQAVTQLMVDR;GMELSVLDSLNAR;HGHLIAAQMLDVAIR;HRPSEADEEELAR;KLMTHVDK;KNLMEIVK;KQEQANNPFYIK;LLESGDLSMSSIK;LYASILQQK;MSFQNLLAK;NLQDLVR;SIQGHHVCLLVK;VDSCASMYSR;VTTLPGHIQAVYVQNVVK;YISQCIDEIK;YISQCIDEIKQELK;YLGLLAMSK
sp|O14618|CCS_HUMAN Copper chaperone for superoxide dismutase OS=Homo sapiens (Human) OX=9606 GN=CCS PE=1 SV=1	29.04	9.5966	15.3	236310000	5	FLQLTPER;GDLGNVR;QICSCDGLTIWEER;SLIIDEGEDDLGR
sp|O14638|ENPP3_HUMAN Ectonucleotide pyrophosphatase/phosphodiesterase family member 3 OS=Homo sapiens (Human) OX=9606 GN=ENPP3 PE=1 SV=2	100.12	263.21	25.5	2555400000	35	AHNIPHDFFSFNSEEIVR;CFDASFR;CSFYLADK;DRGDCCWDFEDTCVESTR;FYTMYFEEPDSSGHAGGPVSAR;GDCCWDFEDTCVESTR;KDCCADYK;LEASLCSCSDDCLQR;MESTLTLATEQPVKK;MEYMTDYFPR;NLHNCVNIILLADHGMDQTYCNK;NVDHCLLYHR;PTNVESCPEGKPEALWVEER;SMEAIFLAHGPSFK;SNTNCGGGNHGYNNEFR;VNLPFGR;VQPVSEILQLK
sp|O14641|DVL2_HUMAN Segment polarity protein dishevelled homolog DVL-2 OS=Homo sapiens (Human) OX=9606 GN=DVL2 PE=1 SV=1	78.947	12.769	10.3	78318000	6	DIVHKPGPIVLTVAK;GDGGIYIGSIMK;GLSVHTDMASVTK;TSGIGDSRPPSFHPNVSSSHENLEPETETESVVSLR
sp|O14645|IDLC_HUMAN Axonemal dynein light intermediate polypeptide 1 OS=Homo sapiens (Human) OX=9606 GN=DNALI1 PE=1 SV=2	29.662	60.697	46.9	1223100000	25	ALQAEQGK;AQLEGIIAPK;ETGICPVR;EVTINCAER;HNEEIQFLK;IAELETEKR;KHNEEIQFLK;KIAELETEK;KIAELETEKR;MDVVHLQEQLDLK;RELYSQCFDELIR;TKLPSTPCVPDPTK;VSPQQPGPSGSAPQPPK;YDTPVLVSR
sp|O14653|GOSR2_HUMAN Golgi SNAP receptor complex member 2 OS=Homo sapiens (Human) OX=9606 GN=GOSR2 PE=1 SV=2	24.775	1.8603	5.2	0	1	YDVQHLQTALR
sp|O14656|TOR1A_HUMAN Torsin-1A OS=Homo sapiens (Human) OX=9606 GN=TOR1A PE=1 SV=1	37.808	19.263	19.3	128510000	9	DIEHALSVSVFNNK;DLDDNLFGQHLAK;GYEIDEDIVSR;LKDIEHALSVSVFNNK;LYCLFAECCGQK;NSGFWHSSLIDR
sp|O14657|TOR1B_HUMAN Torsin-1B OS=Homo sapiens (Human) OX=9606 GN=TOR1B PE=1 SV=2	37.978	4.4079	9.2	91131000	4	GSAIDEDIVTR;HSGLWHSGLIDK;PLNASALK
sp|O14662|STX16_HUMAN Syntaxin-16 OS=Homo sapiens (Human) OX=9606 GN=STX16 PE=1 SV=3	37.031	2.0613	4.3	16066000	1	WVDGVDEIQYDVGR
sp|O14672|ADA10_HUMAN Disintegrin and metalloproteinase domain-containing protein 10 OS=Homo sapiens (Human) OX=9606 GN=ADAM10 PE=1 SV=1	84.141	66.758	25.4	279780000	18	AIDTIYQTTDFSGIR;DTSLFSDEFK;EAVIAQISSHVK;FEGFIQTR;GGTFYVEPAER;LVDADGPLAR;MDPSTCASTGSVQWSR;TITLQPGSPCNDFR;TLPFHSVIYHEDDINYPHK;VLDYDTSHIYTGHIYGEEGSFSHGSVIDGR;VSHITFAHEVGHNFGSPHDSGTECTPGESK;YGPQGGCADHSVFER
sp|O14683|P5I11_HUMAN Tumor protein p53-inducible protein 11 OS=Homo sapiens (Human) OX=9606 GN=TP53I11 PE=1 SV=2	21.054	4.9495	8.5	34982000	2	ILGVGGEDDDGEVHR;KILGVGGEDDDGEVHR
sp|O14684|PTGES_HUMAN Prostaglandin E synthase OS=Homo sapiens (Human) OX=9606 GN=PTGES PE=1 SV=2	17.102	2.1625	6.6	152530000	2	AFANPEDALR
sp|O14727|APAF_HUMAN Apoptotic protease-activating factor 1 OS=Homo sapiens (Human) OX=9606 GN=APAF1 PE=1 SV=2	141.84	47.94	13.8	250770000	21	AFDSQCQILLTTR;AHEDEVLCCAFSTDDR;CCSWSADGAR;DFVCHQGTVLSCDISHDATK;IHVSPDFK;IITQFQR;LDQDESFSQR;LQNLCTR;LVNAIQQK;LVVRPHTDAVYHACFSEDGQR;LWDATSANER;NCSQLQDLHK;NTMFGHTNSVNHCR;TVLCEGGVPQRPVVFVTR
sp|O14730|RIOK3_HUMAN Serine/threonine-protein kinase RIO3 OS=Homo sapiens (Human) OX=9606 GN=RIOK3 PE=1 SV=2	59.092	12.395	5.2	38401000	2	EMHNLAR;ESVVFHAYGGSMEDEKEDSK
sp|O14732|IMPA2_HUMAN Inositol monophosphatase 2 OS=Homo sapiens (Human) OX=9606 GN=IMPA2 PE=1 SV=1	31.321	2.3272	7.6	12503000	2	ALVLTEIGPK;FIAEEAAASGAK
sp|O14733|MP2K7_HUMAN Dual specificity mitogen-activated protein kinase kinase 7 OS=Homo sapiens (Human) OX=9606 GN=MAP2K7 PE=1 SV=2	47.484	2.9849	6	42059000	3	LCDFGISGR;LLEHSFIK;MQGPIPER
sp|O14734|ACOT8_HUMAN Acyl-coenzyme A thioesterase 8 OS=Homo sapiens (Human) OX=9606 GN=ACOT8 PE=1 SV=1	35.914	21.36	18.2	349460000	8	GYIGEGDMK;HYWVPAK;QDGVLAVTCAQEGVIR;SVSEDVHVHSLHCYFVR;VKPQVSESK
sp|O14735|CDIPT_HUMAN CDP-diacylglycerol--inositol 3-phosphatidyltransferase OS=Homo sapiens (Human) OX=9606 GN=CDIPT PE=1 SV=1	23.539	5.9233	13.1	98100000	3	ALNQGTR;MIDLSGNPVLR;NMAALDAADR
sp|O14737|PDCD5_HUMAN Programmed cell death protein 5 OS=Homo sapiens (Human) OX=9606 GN=PDCD5 PE=1 SV=3	14.285	2.9432	16.8	35433000	1	ADEELEALRR;LSNLALVKPEK
sp|O14744|ANM5_HUMAN Protein arginine N-methyltransferase 5 OS=Homo sapiens (Human) OX=9606 GN=PRMT5 PE=1 SV=4	72.683	71.47	25.4	1289400000	26	AAMAVGGAGGSR;DDIIENAPTTHTEEYSGEEK;DLNCVPEIADTLGAVAK;DRDPEAQFEMPYVVR;DWNTLIVGK;EFIQEPAK;EGQTICVR;EKDRDPEAQFEMPYVVR;LEVQFIITGTNHHSEK;LHNFHQLSAPQPCFTFSHPNR;LHNFHQLSAPQPCFTFSHPNRDPMIDNNR;NRPGPQTR;SDLLLSGR;YSQYQQAIYK
sp|O14745|NHRF1_HUMAN Na(+)/H(+) exchange regulatory cofactor NHE-RF1 OS=Homo sapiens (Human) OX=9606 GN=SLC9A3R1 PE=1 SV=4	38.868	77.45	48.6	1.0364e+09	21	AGLLAGDR;AQEAPGQAEPPAAAEVQGAGNENEPR;ETDEFFK;ETDEFFKK;IVEVNGVCMEGK;KGPSGYGFNLHSDK;KNELFSNL;LLVVDPETDEQLQK;LVEPGSPAEK;LVEVNGENVEKETHQQVVSR;QHGDVVSAIR;SADAAAGAPLPR;SASSDTSEELNSQDSPPK;SVDPDSPAEASGLR
sp|O14772|FPGT_HUMAN Fucose-1-phosphate guanylyltransferase OS=Homo sapiens (Human) OX=9606 GN=FPGT PE=1 SV=3	68.009	43.933	15.2	217750000	8	CSVAPGSVVEYSR;DVEDMITYR;FLHKPSIEK;MLLAFYEK;NTSNVIKEESELVEMR;PGNFCQQDFAGGDIADLK;TCLSLWTAR;VTEELFSGNK
sp|O14773|TPP1_HUMAN Tripeptidyl-peptidase 1 OS=Homo sapiens (Human) OX=9606 GN=TPP1 PE=1 SV=2	61.247	67.966	17.2	706800000	22	LFGGNFAHQASVAR;LSELVQAVSDPSSPQYGK;LYQQHGAGLFDVTR;PSYQEEAVTK;QAELLLPGAEFHHYVGGPTETHVVR;VNTELMK;WLLAAGAQK
sp|O14786|NRP1_HUMAN Neuropilin-1 OS=Homo sapiens (Human) OX=9606 GN=NRP1 PE=1 SV=3	103.13	22.537	12.7	113240000	7	FVSDYETHGAGFSIR;FVTAVGTQGAISK;IDVSSNGEDWITIK;IESPGYLTSPGYPHSYHPSEK;SFEGNNNYDTPELR;TGPIQDHTGDGNFIYSQADENQK;YDYVEVFDGENENGHFR
sp|O14787|TNPO2_HUMAN Transportin-2 OS=Homo sapiens (Human) OX=9606 GN=TNPO2 PE=1 SV=3	101.39	47.008	15.5	696440000	15	ACFIHVK;CVTLVQK;DNEEKDSAFR;DSQSPNTATQR;GDVEEDEAVPDSEQDIKPR;ICEDSSELLDSDALNR;LMPPLIQK;PLMTELLK;PWCTSLR;QECLNNIGDASSLIR;SHAIACVNQFIMDR;SIACWTLSR;SLSGLILK
sp|O14795|UN13B_HUMAN Protein unc-13 homolog B OS=Homo sapiens (Human) OX=9606 GN=UNC13B PE=1 SV=2	180.68	131.83	24.8	1149000000	53	AISPTSSSR;CQDLLNADCLQR;DGQAGFGEQEKPLEVTGQAEK;DHFLGPQESFPEENASSPFTQAR;DKTGSSDPYVTVQVSK;DSCNDSMQSYDLDYPER;DVFTVNK;ELDLEAADSLK;FHFECHNSSDR;FNTYVTLK;IDLSTYR;IHMDETGLTILR;ITITVVCAQGLQAK;KIHMDETGLTILR;KKPLPLVSDLSLVQSR;KLECPDPSILAHYMR;KPLPTAAAQCSFEDPDSAVDDR;LKDHMVR;LLDQLHNSLR;NNFPAGSPER;PFVEVTMVGPHQSDK;QELPPEEQGPSIR;QSVLDGTSK;SADYMNLHFK;STTVAVR;TGSSDPYVTVQVSK;TQNIIMAMK;TSLKDEELK;VLMQYADILSK;VQELQSPPR;VV…
sp|O14818|PSA7_HUMAN Proteasome subunit alpha type-7 OS=Homo sapiens (Human) OX=9606 GN=PSMA7 PE=1 SV=1	27.887	87.043	37.9	3.5323e+09	17	DIVVLGVEK;GRDIVVLGVEK;GSTAVGVR;ILNPEEIEK;KGSTAVGVR;LTVEDPVTVEYITR;LYQTDPSGTYHAWK;NIELAVMR;NYTDEAIETDDLTIK;YVAEIEKEKEENEK
sp|O14828|SCAM3_HUMAN Secretory carrier-associated membrane protein 3 OS=Homo sapiens (Human) OX=9606 GN=SCAMP3 PE=1 SV=3	38.287	41.548	30.3	436840000	10	AQQEFAAGVFSNPAVR;ELQHAALGGTATR;EPPPAYEPPAPAPLPPPSAPSLQPSR;KQEELNR;NYGSYSTQASAAAATAELLK;TAAANAAAGAAENAFR;TGASFQK
sp|O14829|PPE1_HUMAN Serine/threonine-protein phosphatase with EF-hands 1 OS=Homo sapiens (Human) OX=9606 GN=PPEF1 PE=1 SV=1	75.791	166.58	35.2	1.9684e+09	41	AFQLQDHR;AFYVVHR;ATCFQPLR;DRWDYVDSIDVPDSYNGPR;EVTICGDLHGK;FFQYQVTK;GGGCYFGPDVTSK;GNHEDFMMNLR;IEKPVQEAHSTLVETLYR;LCSGTTPR;LFSSHYNVHIDDSQVNK;NGCFPNTCR;NQSLESEQDMR;QMPNFTHIQTSPSK;QRVDTMENSAIK;SHECKPEGYEICHDGK;VDTMENSAIK;VGVTFNAHGR;VVTIFSASNYYEEGSNR;YEDLMKPDVTNLG
sp|O14841|OPLA_HUMAN 5-oxoprolinase OS=Homo sapiens (Human) OX=9606 GN=OPLAH PE=1 SV=3	137.46	323.31	37.3	13700000000	117	AFRPYGLHGGEPGAR;AGDFGAAFVER;ALGMDTVHIHR;AQTGPPR;AQVAANQK;DIPLNQGCLAPVR;DLLHIGTQAR;DQPLDSSHIASIR;DVQVLFMR;ELGFTHVSLSSEAMPMVR;FHFAIDR;FMSIAEQMGR;GEAGTGTPVK;GGPVTVTDANLVLGR;GGTFTDVFAQCPGGHVR;GHDPSAHVLACFGGAGGQHACAIAR;GHTACADAYLTPAIQR;GKLEGLLSR;GLNLLIR;GLPLEVSSEDHMDDGSPIR;GSILDPSPEAAVVGGNVLTSQR;ILEQEAGMLLPR;ITDPEILESR;KGGPVTVTDANLVLGR;LEEQCVDALQAQGFPR;LEGLLSR;LLSEDPANYADAPTEGIR;LVQGGVFQEEAVTEALR;MGTT…
sp|O14863|ZNT4_HUMAN Zinc transporter 4 OS=Homo sapiens (Human) OX=9606 GN=SLC30A4 PE=1 SV=2	47.482	14.384	9.1	174090000	7	ANHLLLNTFGMYR;CTIQLQSYR;FTFGFHR;NHGQDSLAVR
sp|O14867|BACH1_HUMAN Transcription regulator protein BACH1 OS=Homo sapiens (Human) OX=9606 GN=BACH1 PE=1 SV=2	81.957	20.903	14.5	175650000	12	DHILSTLGETK;FLDSTADQQECPR;ISESPEPGQR;KLDCIQNLESEIEK;LTPEQLDCIHDIR;QNLTGLCQK;SENECLGGVPECR;SVLAACSSYFHSR;TFGESQDLPLK
sp|O14874|BCKD_HUMAN [3-methyl-2-oxobutanoate dehydrogenase [lipoamide]] kinase, mitochondrial OS=Homo sapiens (Human) OX=9606 GN=BCKDK PE=1 SV=2	46.36	6.4829	5.1	0	1	TVTSFYNQSAIDAAAEKPSVR
sp|O14879|IFIT3_HUMAN Interferon-induced protein with tetratricopeptide repeats 3 OS=Homo sapiens (Human) OX=9606 GN=IFIT3 PE=1 SV=1	55.984	19.437	9.2	25930000	4	EAEGEQFVEEALEK;HLDGNNEAALECLR;QAEELIQQEHADQAEIR
sp|O14880|MGST3_HUMAN Microsomal glutathione S-transferase 3 OS=Homo sapiens (Human) OX=9606 GN=MGST3 PE=1 SV=1	16.516	27.486	30.3	839950000	8	SGLGSGPK;VEYPIMYSTDPENGHIFNCIQR;VLYAYGYYTGEPSK;YKVEYPIMYSTDPENGHIFNCIQR
sp|O14893|GEMI2_HUMAN Gem-associated protein 2 OS=Homo sapiens (Human) OX=9606 GN=GEMIN2 PE=1 SV=1	31.585	5.0657	14.3	39938000	2	DFTPELGR;RVQIEAAQCPDVVVAQIDPK;SQQLDSNVTMPK
sp|O14896|IRF6_HUMAN Interferon regulatory factor 6 OS=Homo sapiens (Human) OX=9606 GN=IRF6 PE=1 SV=1	53.129	29.262	13.3	496430000	14	DNIVAQLK;EFNLMYDGTK;EYGQTMTVSNPQGCR;GKEYGQTMTVSNPQGCR;LLDVMDR;SFDSGSVR;YQEGVDDPDPAK
sp|O14907|TX1B3_HUMAN Tax1-binding protein 3 OS=Homo sapiens (Human) OX=9606 GN=TAX1BP3 PE=1 SV=2	13.735	34.544	39.5	86278000	8	IMQVNGWDMTMVTHDQAR;SYIPGQPVTAVVQR;VSEGGPAEIAGLQIGDK
sp|O14908|GIPC1_HUMAN PDZ domain-containing protein GIPC1 OS=Homo sapiens (Human) OX=9606 GN=GIPC1 PE=1 SV=2	36.049	15.975	14.1	116940000	6	APPLVENEEAEPGR;DTELAATMVELGK;IEGFTNVK;NPDELAEALDER
sp|O14910|LIN7A_HUMAN Protein lin-7 homolog A OS=Homo sapiens (Human) OX=9606 GN=LIN7A PE=1 SV=2	25.996	16.402	42.9	65740000	4	ATVAAFAASEGHSHPR;EQNSPIYISR;GDQLLSVNGVSVEGEHHEK;LQESGEVPVHK;QQQQLLIQQQQQQQQQQTQQNHMS;RGDQLLSVNGVSVEGEHHEK;VLEEMEAR;VLQSEFCTAIR
sp|O14920|IKKB_HUMAN Inhibitor of nuclear factor kappa-B kinase subunit beta OS=Homo sapiens (Human) OX=9606 GN=IKBKB PE=1 SV=1	86.563	41.118	15.6	302640000	12	DLKPENIVLQQGEQR;IIDLGYAK;ITYETQISPR;LGTGGFGNVIR;PQPESVSCILQEPK;TSIQIDLEK;VEEVVSLMNEDEK;WHNQETGEQIAIK;YLNQFENCCGLR;YSEQTEFGITSDK
sp|O14925|TIM23_HUMAN Mitochondrial import inner membrane translocase subunit Tim23 OS=Homo sapiens (Human) OX=9606 GN=TIMM23 PE=1 SV=1;sp|Q5SRD1|TI23B_HUMAN Putative mitochondrial import inner membrane translocase subunit Tim23B OS=Homo sapiens (Human) OX	21.943	2.3443	4.8	18180000	1	NVQILNMVTR
sp|O14929|HAT1_HUMAN Histone acetyltransferase type B catalytic subunit OS=Homo sapiens (Human) OX=9606 GN=HAT1 PE=1 SV=1	49.512	4.2533	6.2	19793000	2	LCQDLPCFSR;VDENFDCVEADDVEGK
sp|O14949|QCR8_HUMAN Cytochrome b-c1 complex subunit 8 OS=Homo sapiens (Human) OX=9606 GN=UQCRQ PE=1 SV=4	9.9062	19.872	54.9	926870000	9	AYPHVFTK;EFGNLTR;GIPNVLR;HVISYSLSPFEQR;KNPAAYENDK
sp|O14964|HGS_HUMAN Hepatocyte growth factor-regulated tyrosine kinase substrate OS=Homo sapiens (Human) OX=9606 GN=HGS PE=1 SV=1	86.191	40.09	14.3	728350000	20	ALQNAVTTFVNR;ESDAMFAAER;KQEYLEVQR;LYYEGLQDK;NCGQTVHDEVANK;QTMEELKDLLK;QVEVNVR;RLYYEGLQDK;VCEPCYEQLNR;VEGHVFPEFK;VQFGVMTR;VVQDTYQIMK
sp|O14966|RAB7L_HUMAN Ras-related protein Rab-7L1 OS=Homo sapiens (Human) OX=9606 GN=RAB29 PE=1 SV=1	23.155	1.9831	8.4	33994000	3	CDLSPWAVSR;NINEAMR
sp|O14967|CLGN_HUMAN Calmegin OS=Homo sapiens (Human) OX=9606 GN=CLGN PE=1 SV=1	70.038	240.65	42.5	2682000000	42	AALEKPMDLEEEK;AALEKPMDLEEEKK;AKKDDMDEEISIYDGR;DDMDEEISIYDGR;EIEDPNDKKPEEWDER;EVADHWAADGWR;GSLLEDVVPPIKPPK;GVLEQEEKEEK;HHAISAVLAK;IGCGEWKPPMIDNPK;IMIANANKPGVLK;IPDPSAVKPEDWDESEPAQIEDSSVVKPAGWLDDEPK;KDDMDEEISIYDGR;KTDICIPQTK;LLADTDDLILENFYDK;SEEEIEIIEGQEESNQSNK;SGSEDEMKEADESTGSGDGPIK;TDICIPQTK;TGVFEEK;TSYIIMFGPDK;WEIEELKENQVPGDR
sp|O14972|VP26C_HUMAN Vacuolar protein sorting-associated protein 26C OS=Homo sapiens (Human) OX=9606 GN=VPS26C PE=1 SV=1	33.01	53.175	26.3	151950000	7	DATEIQNIQIADGDVCR;GTALDIK;LFTCPTLETTNFK;TCEFIVHSAPQK;VETCGCAEGYAR;VYHAGEVLSGVVVISSK
sp|O14974|MYPT1_HUMAN Protein phosphatase 1 regulatory subunit 12A OS=Homo sapiens (Human) OX=9606 GN=PPP1R12A PE=1 SV=1	115.28	24.239	8.9	121000000	12	DYDGWTPLHAAAHWGK;ILVDNLCDMEMVNK;QGVDIEAAR;QWLNSGHINDVR;SGGTALHVAAAK;STQGVTLTDLQEAEK;WIGSETDLEPPVVK
sp|O14975|S27A2_HUMAN Very long-chain acyl-CoA synthetase OS=Homo sapiens (Human) OX=9606 GN=SLC27A2 PE=1 SV=2	70.311	20.472	13.7	202230000	7	ALHDHLGLR;DETLTYAQVDR;IQDTIEITGTFK;KDDVSIYYVSR;SLLHCFQCCGAK;YDVEKDEPVRDENGYCVR;YLCNSPQKPNDR
sp|O14976|GAK_HUMAN Cyclin-G-associated kinase OS=Homo sapiens (Human) OX=9606 GN=GAK PE=1 SV=2	143.19	68.808	13.2	464580000	22	AIIQEVCFMK;ALVEEEITR;AMLQVNPEER;EAPPWENSSMR;EEQQDILSK;GDLDISYITSR;GQLVEFLK;IFYQTCR;LCDFGSATTISHYPDYSWSAQR;LLDWIEGK;LLSNEEEK;NVCVVHCMDGR;PFCEVYVGDER;SGCRPFCEVYVGDER;VENLLLSNQGTIK;VIQSVANYAK;YDLDACDIQEK
sp|O14979|HNRDL_HUMAN Heterogeneous nuclear ribonucleoprotein D-like OS=Homo sapiens (Human) OX=9606 GN=HNRNPDL PE=1 SV=3	46.437	2.9042	3.8	24889000	1	VFVGGLSPDTSEEQIK
sp|O14980|XPO1_HUMAN Exportin-1 OS=Homo sapiens (Human) OX=9606 GN=XPO1 PE=1 SV=1	123.38	83.766	17.4	1.5523e+09	23	AVGHPFVIQLGR;DFEEYPEHR;DTDSINLYK;EFAGEDTSDLFLEER;ESPFSTSASPLLSGSQHFDVPPR;LFEFMHETHDGVQDMACDTFIK;LISGWVSR;LISTLIYK;MAKPEEVLVVENDQGEVVR;NQCEGIK;NVDILKDPETVK;QLLDFSQK;QMLPLNTNIR;TSESLCQNNMVILK;TSSDPTCVEK
sp|O14986|PI51B_HUMAN Phosphatidylinositol 4-phosphate 5-kinase type-1 beta OS=Homo sapiens (Human) OX=9606 GN=PIP5K1B PE=1 SV=2	61.036	12.337	12.2	25278000	5	ALVYDGDTVSVHRPSFYADR;EAEFLQK;EKEEETPQNVPDAK;IVVMNNVLPR;VLYSTAMESIQGPGK
sp|O15013|ARHGA_HUMAN Rho guanine nucleotide exchange factor 10 OS=Homo sapiens (Human) OX=9606 GN=ARHGEF10 PE=1 SV=4	151.61	28.354	8.8	80997000	9	FIVLATALHEK;GNYQNLNQSVAHDWTSGLQR;ILEQYEKPLSEMEPK;SDLSSSSGSLSLSHGSSSLEHR;SLIAQDHR;VIECFNVESR;WSVPLGHVDAIEYGSSAGTGEHSR;YILGSVVDSEK
sp|O15020|SPTN2_HUMAN Spectrin beta chain, non-erythrocytic 2 OS=Homo sapiens (Human) OX=9606 GN=SPTBN2 PE=1 SV=3	271.32	178.07	24.1	824720000	53	ALAQEDQGAGEVER;AVSASALR;AYAGDKAEEIGR;CNAHYNLQNAFNLAEK;DEAEMSSWLR;DLEAIAAR;DLNAAEALQR;DQADPQCLFLR;DTSTIGQER;DVSSADLVIK;EKEVEAIQAQAK;ELTLEKPELK;EQQHLLASADTGR;ETWLSENQR;EVVAASHELGQDYEHVTMLR;EYRPCDPQLVSER;FQIQDISVETEDNK;FQIQDISVETEDNKEK;GQVLAAAYELQR;HCAYEHDIQALSPQVQQVQDDGHR;HMQAVAEAWAQLQGSSAAR;HRPDLLDFESLK;HRPDLLDFESLKK;IHCLENVDK;IHGLLEAGR;IVNTQEQLNHR;KHEAIETDIVAYSGR;KQEMEAFGK;LEDLEVVQQR;LGHELELR;LIS…
sp|O15021|MAST4_HUMAN Microtubule-associated serine/threonine-protein kinase 4 OS=Homo sapiens (Human) OX=9606 GN=MAST4 PE=1 SV=4	284.09	1.6553	1.4	5915000	1	DSSAASASPHQPIVIHSSGK;LTDFGLSK;NQIQQAFVER
sp|O15027|SC16A_HUMAN Protein transport protein Sec16A OS=Homo sapiens (Human) OX=9606 GN=SEC16A PE=1 SV=4	251.89	8.2192	3.6	36616000	7	CLQNENLIDK;ELLLYGR;FTGSFDDDPDPHRDPYGEEVDR;LLPSAPQTLPDGPLASPAR;SSLSSHSHQSQIYR;TMATMGDTLASR
sp|O15031|PLXB2_HUMAN Plexin-B2 OS=Homo sapiens (Human) OX=9606 GN=PLXNB2 PE=1 SV=3	205.12	14.972	6.7	75905000	13	DIFYKPFHGDIQCGGHAPGSSK;DTTHNLPEFIVK;FGAQLQCVTGPQATR;GSSLHVGSDLLK;HNIQDEDTIHIWK;LQQIAAALENK;SQLEGLEESVR;VGVSQQPEDSQQDLPGER;VNTLMHYNVR
sp|O15040|TCPR2_HUMAN Tectonin beta-propeller repeat-containing protein 2 OS=Homo sapiens (Human) OX=9606 GN=TECPR2 PE=1 SV=4	153.85	4.2241	3.8	24505000	4	DLCSVSAQSAQSR;EGVSSFCPEGEQWK;LDLSQLGAVK;LTSLACGNQHIWACDSR
sp|O15041|SEM3E_HUMAN Semaphorin-3E OS=Homo sapiens (Human) OX=9606 GN=SEMA3E PE=1 SV=1	89.227	5.5358	5.4	54216000	3	ALEAENNAHAIYTR;FHHCDMYGSACADCCLAR;LCVNDVGGQR
sp|O15042|SR140_HUMAN U2 snRNP-associated SURP motif-containing protein OS=Homo sapiens (Human) OX=9606 GN=U2SURP PE=1 SV=2	118.29	3.4326	2.3	4621400	3	LYSILQGDSPTK;TIQGHLQSENFK
sp|O15056|SYNJ2_HUMAN Synaptojanin-2 OS=Homo sapiens (Human) OX=9606 GN=SYNJ2 PE=1 SV=3	165.54	43.571	12.2	244840000	17	DFHEGAINFGPTYK;DLEASSEPEPTPGAAKPETPQAPPLLPR;ELEAVGEFR;GGEEVLNR;GLEANAPAFDR;ITATDFYPLQEEAKEEER;LETLLRPQLK;LGAEGDCSVLLEAR;LLPGAPQQPPK;LTDAYGCLGELR;QHQVSCCDWLLK;TIQSNFFDGVK;TLGLSSKPIVDR;YDVGSAAYDTSDK
sp|O15063|K0355_HUMAN Uncharacterized protein KIAA0355 OS=Homo sapiens (Human) OX=9606 GN=KIAA0355 PE=1 SV=2	116.02	2.2383	3.3	12577000	2	GVSFNESAADNLK;NSGSGGGLSGMGHTPEVEEAVR
sp|O15066|KIF3B_HUMAN Kinesin-like protein KIF3B OS=Homo sapiens (Human) OX=9606 GN=KIF3B PE=1 SV=1	85.124	60.685	21.2	390530000	16	AFFDEEEDHWK;AIVEDHSLVAEEK;ASYLEIYQEEIR;EIEHVMNVGNQNR;ERPDTGVYVK;ETYSSLQQEVDIK;LLQDSLGGNAK;LNLVDLAGSER;NIVDHTNEQQK;QELEQTQNELTR;SQNQQYLVR;SVGATNMNEHSSR;TYTMEGIR;VNEDPKDALLR
sp|O15067|PUR4_HUMAN Phosphoribosylformylglycinamidine synthase OS=Homo sapiens (Human) OX=9606 GN=PFAS PE=1 SV=4	144.73	55.554	8.7	216710000	13	AFSITQGLLK;DAGLHCLELGHTGEAGPHAMVR;DFLTHVSAR;ELSDPAGAIIYTSR;FCDNSSAIQGK;FQQQQGLR;HLAVMPHPER;KEFFLQR;LNFSTPTSTNIVSVCR;VGPGPALMLR
sp|O15068|MCF2L_HUMAN Guanine nucleotide exchange factor DBS OS=Homo sapiens (Human) OX=9606 GN=MCF2L PE=1 SV=2	128.11	20.849	9.2	184090000	9	ALSLDGEQLIGNK;EEVYIVQAPTPEIK;ELENYTDCPELVGR;GSAGEEEESLAILR;HLFLHEK;HVMSELLDTER;MEDFQIYEK;QCSDCPFFQECQR;VLTSQLQACR
sp|O15084|ANR28_HUMAN Serine/threonine-protein phosphatase 6 regulatory ankyrin repeat subunit A OS=Homo sapiens (Human) OX=9606 GN=ANKRD28 PE=1 SV=5	112.96	199.6	25.5	1092400000	26	AIHWAAYMGHIEVVK;AVASCSEEAVQVLLK;DKNWQTPLHIAAANK;DKQGYNAVHYSAAYGHR;GASVLAVDENGYTPALACAPNK;GAVTGHEECVDALLQHGAK;GCTPLHYAATSDTDGK;GHETSALLILEK;KEDVNFQDNEK;KLLSSGFDIDTPDDFGR;LLVSHGAEVTCK;NDANPGIR;NLINATNAALQTPLHVAAR;NTALHLACSK;SQTIIQSGAVIDCEDK;SQTIIQSGAVIDCEDKNGNTPLHIAAR;SYTPLHAAASSGMISVVK;TALHHAAFSGHGEMVK
sp|O15085|ARHGB_HUMAN Rho guanine nucleotide exchange factor 11 OS=Homo sapiens (Human) OX=9606 GN=ARHGEF11 PE=1 SV=1	167.7	7.8348	4.1	17995000	5	AFFIICTSK;FQLFMQEAESHPQCR;NLAEDASSTEAAGGYK;SLGGESSGGTTPVGSFHTEAAR
sp|O15111|IKKA_HUMAN Inhibitor of nuclear factor kappa-B kinase subunit alpha OS=Homo sapiens (Human) OX=9606 GN=CHUK PE=1 SV=2	84.639	47.803	31.5	496680000	22	CIFACEEMSGEVR;DLKPENIVLQDVGGK;EADNTVMFMQGK;EIWHLLK;GGPVDLTLK;HRPSDHSYSDSTEMVK;IIDLGYAK;IIVHTVQSQDR;IVHILNMTSAK;LGTGGFGNVCLYQHR;LLNKPENCCGLK;LNHANVVK;MERPPGLRPGAGGPWEMR;NTLISASQQLK;QGDLMESLEQR;RQGDLMESLEQR;SIQLDLER;SLSDCVNYIVQDSK;VWAEAVHYVSGLK;WCHEIQIMK;YSEQMTYGISSEK
sp|O15118|NPC1_HUMAN NPC intracellular cholesterol transporter 1 OS=Homo sapiens (Human) OX=9606 GN=NPC1 PE=1 SV=2	142.17	15.103	5.9	36306000	6	GAEDGTSVQASESCLFR;GCDESVDEVTAPCSCQDCSIVCGPK;LDIFCCVR;NSYSPLLLK;VTTNPVDLWSAPSSQAR
sp|O15120|PLCB_HUMAN 1-acyl-sn-glycerol-3-phosphate acyltransferase beta OS=Homo sapiens (Human) OX=9606 GN=AGPAT2 PE=1 SV=1	30.914	8.4642	11.9	42101000	4	NDNGDLLPFK;SSTAMTVMADLGER;VWIYPEGTR
sp|O15121|DEGS1_HUMAN Sphingolipid delta(4)-desaturase DES1 OS=Homo sapiens (Human) OX=9606 GN=DEGS1 PE=1 SV=1	37.866	6.9842	6.8	61996000	2	EDFEWVYTDQPHADR;PLFINPK
sp|O15126|SCAM1_HUMAN Secretory carrier-associated membrane protein 1 OS=Homo sapiens (Human) OX=9606 GN=SCAMP1 PE=1 SV=2	37.92	32.918	15.1	591540000	11	AQQEFATGVMSNK;EHALAQAELLK;EMQNLSQHGR;EREMQNLSQHGR;PLYGAFR;TTGASFEK
sp|O15127|SCAM2_HUMAN Secretory carrier-associated membrane protein 2 OS=Homo sapiens (Human) OX=9606 GN=SCAMP2 PE=1 SV=2	36.648	9.8527	4.3	545890000	4	ELQNTVANLHVR;ERELQNTVANLHVR
sp|O15143|ARC1B_HUMAN Actin-related protein 2/3 complex subunit 1B OS=Homo sapiens (Human) OX=9606 GN=ARPC1B PE=1 SV=3	40.949	67.014	22.6	649440000	10	ASSEGGTAAGAGLDSLHK;EHNGQVTGIDWAPESNR;EVEERPAPTPWGSK;FQNLDKK;IVTCGTDR;NSVSQISVLSGGK;PAPTPWGSK;WAPNENK
sp|O15144|ARPC2_HUMAN Actin-related protein 2/3 complex subunit 2 OS=Homo sapiens (Human) OX=9606 GN=ARPC2 PE=1 SV=1	34.333	46.435	40.3	2367500000	29	ASHTAPQVLFSHR;DDETMYVESK;DNTINLIHTFR;DSIVHQAGMLK;DYLHYHIK;ELQAHGADELLK;ELQAHGADELLKR;EPPLELK;IIEETLALK;ILLEVNNR;MILLEVNNR;NCFASVFEK;VFMQEFK;YFQFQEEGKEGENR
sp|O15145|ARPC3_HUMAN Actin-related protein 2/3 complex subunit 3 OS=Homo sapiens (Human) OX=9606 GN=ARPC3 PE=1 SV=3	20.546	4.2791	19.7	354680000	5	DTDIVDEAIYYFK;LIGNMALLPIR;VFDPQNDKPSK
sp|O15155|BET1_HUMAN BET1 homolog OS=Homo sapiens (Human) OX=9606 GN=BET1 PE=1 SV=1	13.289	2.8217	9.3	109600000	2	SLSIEIGHEVK
sp|O15160|RPAC1_HUMAN DNA-directed RNA polymerases I and III subunit RPAC1 OS=Homo sapiens (Human) OX=9606 GN=POLR1C PE=1 SV=1	39.249	19.957	16.2	113230000	5	AASQAVEEMR;FSPVATASYR;LGLIPIHADPR;NQGDEEGTEIDTLQFR;VVLGEFGVR
sp|O15162|PLS1_HUMAN Phospholipid scramblase 1 OS=Homo sapiens (Human) OX=9606 GN=PLSCR1 PE=1 SV=1	35.049	13.999	12.9	142560000	10	FTIQNEK;HWTGILR;IIDNMGQEVITLER;VYFAAEDTDCCTR
sp|O15173|PGRC2_HUMAN Membrane-associated progesterone receptor component 2 OS=Homo sapiens (Human) OX=9606 GN=PGRMC2 PE=1 SV=1	23.818	80.437	33.6	1417300000	14	DALRDEYDDLSDLNAVQMESVR;DEYDDLSDLNAVQMESVR;DFSLEQLR;EWEMQFK;GLATFCLDK;GLATFCLDKDALR;GLGAGAGAGEESPATSLPR;ILLAVNGK;RDFSLEQLR;RGLGAGAGAGEESPATSLPR
sp|O15182|CETN3_HUMAN Centrin-3 OS=Homo sapiens (Human) OX=9606 GN=CETN3 PE=1 SV=2	19.55	1.9957	7.2	10029000	1	ELGENMSDEELR
sp|O15195|VILL_HUMAN Villin-like protein OS=Homo sapiens (Human) OX=9606 GN=VILL PE=2 SV=3	95.906	39.534	14.4	145060000	12	AGAVALQALK;ATQGASSDLHYWVGK;EQLMHQAVEDLPEGVDPAR;KNEETVLEGQEPPHFWEALGGR;LFQVQGTDSHNTR;LQDELGGQTVLHR;RLPEEVPSFQPR;VEVWCIQDLHR;VVVTVISR
sp|O15198|SMAD9_HUMAN Mothers against decapentaplegic homolog 9 OS=Homo sapiens (Human) OX=9606 GN=SMAD9 PE=1 SV=1	52.493	2.7774	6.4	8856700	1	SVLIDGFTDPSNNR;VLTQMGSPHNPISSVS
sp|O15211|RGL2_HUMAN Ral guanine nucleotide dissociation stimulator-like 2 OS=Homo sapiens (Human) OX=9606 GN=RGL2 PE=1 SV=1	83.548	57.182	10.4	224340000	11	AGTLEALVR;DRPGHSHLCPSVR;ELLVQEVK;GVGGGSADLIR;GYNLQPDHDIQR;LEALESHPTDELER;LESFLLQTGYAAGK
sp|O15212|PFD6_HUMAN Prefoldin subunit 6 OS=Homo sapiens (Human) OX=9606 GN=PFDN6 PE=1 SV=1	14.582	29.434	40.3	105460000	6	ETLAQLQQEFQR;KLQGEVEK;LEAQLTENNIVK;LLGPVLVK;QKLEAQLTENNIVK;RLDYITAEIK
sp|O15217|GSTA4_HUMAN Glutathione S-transferase A4 OS=Homo sapiens (Human) OX=9606 GN=GSTA4 PE=1 SV=1	25.704	3.9858	16.2	51577000	5	EVVNMAQK;KKPPPDEIYVR;LSNIPTIK;SILHYIADK
sp|O15228|GNPAT_HUMAN Dihydroxyacetone phosphate acyltransferase OS=Homo sapiens (Human) OX=9606 GN=GNPAT PE=1 SV=1	77.187	104.99	25.3	659670000	21	AIQEHPVVLLPSHR;CSVLNSEEIHYVIK;CYTPLVYK;DFEEGCYLLCK;DVFADEFIFLPGNTLK;EDVYSCFR;FCAFTLSK;GITPCKPIDIK;INNNCIFNVNEPATTK;KEDVYSCFR;KFTSQLLDQGTSQCYDVLSSDVQK;LEEMLGCK;QSEDMHAFVTEVAYK;SSYNLVPR;VCVNEEGIQK
sp|O15230|LAMA5_HUMAN Laminin subunit alpha-5 OS=Homo sapiens (Human) OX=9606 GN=LAMA5 PE=1 SV=8	399.73	262.43	19	1.5659e+09	77	ADDGAGEFSTSVTR;ADDGAGEFSTSVTRPSVLCDGQWHR;AGALLPAIHEQLR;AHPASNAIDGTER;AHVEGPSCDR;ASPDGLCQVSLQQGR;AVAAEAQDTATR;AWSQEGPHR;CFCFGATER;CNCESDFTDGTCEDLTGR;CRPNTQGPTCSEPAR;CVCHGHADACDAKDPTDPFR;CVPCQCHGHSDR;DDAAICTTEYSR;DHYLPDLHHLR;DISIGGR;DLGAPQAAAEAELAAAQR;DQASQLLAGTEATLGHAK;DTLASVFR;DTQDHLAVFHLDSEASVR;EQVLPAGQIVNCDCSAAGTQGNACR;FGPQTLER;FYLQGPEPEPGQGTEDR;GDSCQECAPGFYR;GPPPELQPQPEGPPR;GQDLGQAVLDAGHSVSTLE…
sp|O15231|ZN185_HUMAN Zinc finger protein 185 OS=Homo sapiens (Human) OX=9606 GN=ZNF185 PE=1 SV=3	73.525	14.165	14.2	57289000	5	EYVNASEVSSGKPVSAR;GGQGDPAVPAQQPADPSTPER;GGQGDPAVPTQQPADPSTPEQQNSPSGSEQFVR;ITLEHLGICCHEYCFK;TTGGICTYCNR
sp|O15232|MATN3_HUMAN Matrilin-3 OS=Homo sapiens (Human) OX=9606 GN=MATN3 PE=1 SV=2	52.816	11.038	8.4	29071000	3	IIDTLDIGPADTR;INEYGQIHR;LVSTEDACGCEATLAFQDK
sp|O15243|OBRG_HUMAN Leptin receptor gene-related protein OS=Homo sapiens (Human) OX=9606 GN=LEPROT PE=1 SV=1	14.254	2.7561	9.9	33640000	1	VTYDSDATSSACR
sp|O15254|ACOX3_HUMAN Peroxisomal acyl-coenzyme A oxidase 3 OS=Homo sapiens (Human) OX=9606 GN=ACOX3 PE=1 SV=2	77.628	19.997	15.9	374370000	10	FGASLGSLSSGR;FWVGNMGK;LCVPGDQCHGLHPFIVQIR;MGDVTPEGTYVSPFK;PLASWTTQQGIQECR;SGSSDFEAR;TATHAVVFAK;TTAHYDPATEEFIIHSPDFEAAK
sp|O15258|RER1_HUMAN Protein RER1 OS=Homo sapiens (Human) OX=9606 GN=RER1 PE=1 SV=1	22.958	46.147	32.1	1.0631e+09	22	FWHAATK;LGQIYQSWLDK;SEGDSVGESVHGK;SEGDSVGESVHGKPSVVYR;VDPSLMEDSDDGPSLPTK;YIPFTHGK
sp|O15260|SURF4_HUMAN Surfeit locus protein 4 OS=Homo sapiens (Human) OX=9606 GN=SURF4 PE=1 SV=3	30.394	7.7239	13	930880000	15	MWFQWSEQR;QYLPHVAR;QYMQLGGR;SMFAGVPTMR
sp|O15264|MK13_HUMAN Mitogen-activated protein kinase 13 OS=Homo sapiens (Human) OX=9606 GN=MAPK13 PE=1 SV=1	42.089	32.649	19.2	124940000	7	ASPQAADLLEK;DLKPGNLAVNEDCELK;MLELDVDKR;SYIQSLPQTPR;TYVSPTHVGSGAYGSVCSAIDK;TYVSPTHVGSGAYGSVCSAIDKR
sp|O15269|SPTC1_HUMAN Serine palmitoyltransferase 1 OS=Homo sapiens (Human) OX=9606 GN=SPTLC1 PE=1 SV=1	52.743	24.951	21.4	155710000	9	DHPALNYNIVSGPPSHK;EQEIEDQKNPR;EVAQAVLL;HNDMADLER;LLQEIVDQCMNR;VVGESLSPAFHLQLEESTGSR;VVVTVEQTEEELER;YGVGTCGPR
sp|O15270|SPTC2_HUMAN Serine palmitoyltransferase 2 OS=Homo sapiens (Human) OX=9606 GN=SPTLC2 PE=1 SV=1	62.924	11.663	7.1	10753000	3	FCLSAAHTK;QEIGNLDKHEELEELVAR;VLEEYGAGVCSTR
sp|O15294|OGT1_HUMAN UDP-N-acetylglucosamine--peptide N-acetylglucosaminyltransferase 110 kDa subunit OS=Homo sapiens (Human) OX=9606 GN=OGT PE=1 SV=3	116.92	52.411	17.7	327000000	19	AFLDSLPDVK;AIQINPAFADAHSNLASIHK;ASSVGNVADSTEPTKR;DSGNIPEAIASYR;EQGNIEEAVR;EYQAGDFEAAER;GQLQEAIEHYR;IIFSPVAPK;INVLHKPPYEHPK;ISPTFADAYSNMGNTLK;IVLNGIDLK;LCPTHADSLNNLANIK;LGTDLEYLK;LQEALMHYK;LVSIVADQLEK
sp|O15296|LX15B_HUMAN Arachidonate 15-lipoxygenase B OS=Homo sapiens (Human) OX=9606 GN=ALOX15B PE=1 SV=3	75.856	156.54	31.4	5544800000	56	AYNPGWPHCLDEK;DDGMQIWGAVER;ELLIVPGQVVDR;ELQAWVR;EPGDQRPLGTYPDEHFTEEAPR;GESPPLPLDNLGK;GFLNQESSGIPSSLETR;GVEDIPGYYYR;NANFYLQAGSAFAEMK;PLGTYPDEHFTEEAPR;QEELQAR;QEMYQWK;QLPHCHPLFK;TVEDLELNIK;VSTGEAFGAGTWDK;VSVSIVGTR;VSWADHHPVLQQQR;WFQLTPPR;YTLHINTLAR
sp|O15305|PMM2_HUMAN Phosphomannomutase 2 OS=Homo sapiens (Human) OX=9606 GN=PMM2 PE=1 SV=1	28.082	28.562	38.6	819130000	12	EMDDFLQK;GTFIEFR;HVENDGYK;IEFYELDK;IEFYELDKK;IGVVGGSDFEK;NGMLNVSPIGR;TMGYSVTAPEDTR;TMGYSVTAPEDTRR;TMPGGNDHEIFTDPR;VQEQLGNDVVEK
sp|O15321|TM9S1_HUMAN Transmembrane 9 superfamily member 1 OS=Homo sapiens (Human) OX=9606 GN=TM9SF1 PE=2 SV=2	68.86	33.891	12.4	188810000	11	GFVGYMEESGFLPHSHK;ILCHMQLSSAQVEQLR;SLSLGEVLDGDR;TVVGNPR;VGPYHNPQETYHYYQLPVCCPEK
sp|O15327|INP4B_HUMAN Inositol polyphosphate 4-phosphatase type II OS=Homo sapiens (Human) OX=9606 GN=INPP4B PE=1 SV=4	104.74	73.91	20.1	382540000	20	DCMGEVVNR;DGGSEGSGGNNDGEKEPSLTDAIPSHPR;EEGASEEGQHFLPTAQANDPGDCQFTSIQK;ELGELSPHWDNLR;GQDSIPHHSDYDEEEWDR;MGEIEDGEADHITTDVQGQK;NTGYQFIYYSPENTAK;SSTEESSPQDQPPVMR;TELFVHAFK;TSVLPEHKDPPPEVGR;VVGTIEVSVVK
sp|O15344|TRI18_HUMAN E3 ubiquitin-protein ligase Midline-1 OS=Homo sapiens (Human) OX=9606 GN=MID1 PE=1 SV=1	75.25	7.7034	11.1	44239000	7	EIPIEPAPHLR;LIQTCQHVEVNASR;NSASWALCR;QNHYTVHGLQSGTK;VLCQFCDQDPAQDAVK;VSHDNLTVER
sp|O15355|PPM1G_HUMAN Protein phosphatase 1G OS=Homo sapiens (Human) OX=9606 GN=PPM1G PE=1 SV=1	59.271	28.755	16.5	89868000	9	AIGDHFYK;ALDMSYDHKPEDEVELAR;ELAQIAGRPTEDEDEKEK;GTEAGQVGEPGIPTGEAGPSCSSASDK;LTTEEVIK;QLIVANAGDSR
sp|O15357|SHIP2_HUMAN Phosphatidylinositol 3,4,5-trisphosphate 5-phosphatase 2 OS=Homo sapiens (Human) OX=9606 GN=INPPL1 PE=1 SV=2	138.6	50.444	17.1	323770000	19	ALQDMSSTAPPAPQPSTR;ASACGAPGPGGALGSQAPSWYHR;DGSFLVR;DSQEDWTTFTHDR;ESIQEDLAEEAPCLQGGR;GGASHLPHLTR;KDFIFVSAR;LFEEPEKPPPTGRPPAPPR;LLSLGDR;LYEWISIDKDEAGAK;NQNYLDILR;SFENDAQSSDNINFLK;TGIANTLGNK;TIPVQAFEVK;VDQLNLER;VFDQQSSPMVTR;VLSGLEILSK
sp|O15371|EIF3D_HUMAN Eukaryotic translation initiation factor 3 subunit D OS=Homo sapiens (Human) OX=9606 GN=EIF3D PE=1 SV=1	63.972	80.347	19.3	692890000	10	CEHDGVMTGANGEVSFINIK;DSSVEVR;EEMDFPQLMK;GAVIATELK;IFHTVTTTDDPVIR;LGDDIDLIVR;NLAMEATYINHNFSQQCLR;TLNEWDSR;YLILKDPNK
sp|O15372|EIF3H_HUMAN Eukaryotic translation initiation factor 3 subunit H OS=Homo sapiens (Human) OX=9606 GN=EIF3H PE=1 SV=1	39.93	100.45	29.8	1078000000	25	DFSPEALKK;EFTAQNLGK;EGTGSTATSSSSTAGAAGK;GEPPLPEEDLSK;HELLSLASSNHLGK;KEGTGSTATSSSSTAGAAGK;LFKPPQPPAR;NLQLLMDR;QQENMQR;SAVADKHELLSLASSNHLGK;VDEMSQDIVK
sp|O15382|BCAT2_HUMAN Branched-chain-amino-acid aminotransferase, mitochondrial OS=Homo sapiens (Human) OX=9606 GN=BCAT2 PE=1 SV=2	44.287	35.891	16.6	210510000	9	EIQYGIR;EVFGSGTACQVCPVHR;LCLPSFDK;LGGNYGPTVLVQQEALK;PVLIGNEPSLGVSQPTR
sp|O15393|TMPS2_HUMAN Transmembrane protease serine 2 OS=Homo sapiens (Human) OX=9606 GN=TMPRSS2 PE=1 SV=3	53.859	197.03	32.7	3.6207e+09	39	CSNSGIECDSSGTCINPSNWCDGVSHCPGGEDENR;KLYHSDACSSK;KSWHPVCQDDWNENYGR;LQKPLTFNDLVK;LYHSDACSSK;NNDIALMK;NNFYSSQGIVDDSGSTSFMK;PLTFNDLVK;QSFMFYGAGYQVEK;SWHPVCQDDWNENYGR;TKNNDIALMK;TSEVLNAAK;VISHPNYDSK;VLLIETQR;VLTQASNPVVCTQPK
sp|O15397|IPO8_HUMAN Importin-8 OS=Homo sapiens (Human) OX=9606 GN=IPO8 PE=1 SV=2	119.94	19.63	7.6	96439000	8	DNIVEGIIR;EITQQLENICLR;ETENDDVTNVIQK;IEQQGGFTFENK;IIDLVLQK;IIVSDHVEFPVR;VLQSDEYEEVEDK
sp|O15400|STX7_HUMAN Syntaxin-7 OS=Homo sapiens (Human) OX=9606 GN=STX7 PE=1 SV=4	29.815	16.32	10.7	81202000	2	EFGSLPTTPSEQR;TLNQLGTPQDSPELR
sp|O15431|COPT1_HUMAN High affinity copper uptake protein 1 OS=Homo sapiens (Human) OX=9606 GN=SLC31A1 PE=1 SV=1	21.09	10.757	15.8	244080000	4	AVVVDITEHCH;YNSMPVPGPNGTILMETHK
sp|O15439|MRP4_HUMAN Multidrug resistance-associated protein 4 OS=Homo sapiens (Human) OX=9606 GN=ABCC4 PE=1 SV=3	149.52	19.716	7.4	61842000	8	DGALESQDTENVPVTLSEENR;HLTALIK;ILTTEIGLHDLR;MDTELAESGSNFSVGQR;QSAEVENMMISVER;VIEYTDLEK;VIQPIFLGK;VSEAIVSIR
sp|O15484|CAN5_HUMAN Calpain-5 OS=Homo sapiens (Human) OX=9606 GN=CAPN5 PE=1 SV=2	73.168	40.711	19.2	1.0679e+09	10	ADPDNLQALHTLHLR;AVTAADMEAR;DSPTGANSYVIIK;EWNGPWSDTSEEWQK;GHAYAVTDVR;LHGAWTLHEDPR;MHSLQHK;VFTDVPSNCR;VINTSHLSIHK;VLKDEFLGQVHLK;YFTDIIK
sp|O15498|YKT6_HUMAN Synaptobrevin homolog YKT6 OS=Homo sapiens (Human) OX=9606 GN=YKT6 PE=1 SV=1	22.417	38.178	39.4	225910000	12	EQDYLCHVYVR;GEKLDDLVSK;IILHNTMESLLER;LYSLSVLYK;NDSLAGVVIADNEYPSR;SEVLGTQSK;VQAELDETK
sp|O15511|ARPC5_HUMAN Actin-related protein 2/3 complex subunit 5 OS=Homo sapiens (Human) OX=9606 GN=ARPC5 PE=1 SV=3	16.32	99.694	57	731790000	11	ALAAGGVGSIVR;FVDEEDGGDGQAGPDEGEVDSCLR;GFESPSDNSSAMLLQWHEK;KVDVDEYDENKFVDEEDGGDGQAGPDEGEVDSCLR;NPPINTK;QGNMTAALQAALK;VDVDEYDENKFVDEEDGGDGQAGPDEGEVDSCLR
sp|O15523|DDX3Y_HUMAN ATP-dependent RNA helicase DDX3Y OS=Homo sapiens (Human) OX=9606 GN=DDX3Y PE=1 SV=2	73.153	8.8365	32.4	86025000	4	DLMACAQTGSGK;DREEALHQFR;FSGGFGAR;GCHLLVATPGR;GLDISNVR;IVEQDTMPPK;KGADSLEDFLYHEGYACTSIHGDR;LEQELFSGGNTGINFEK;LVDMMER;MLDMGFEPQIR;NDPELDQQLANLDLNSEK;QEVPSWLENMAYEHHYK;QSSGSSSSGFGASR;VGSTSENITQK;VRPCVVYGGADIGQQIR;VVWVEDLDKR;YLVLDEADR
sp|O15530|PDPK1_HUMAN 3-phosphoinositide-dependent protein kinase 1 OS=Homo sapiens (Human) OX=9606 GN=PDPK1 PE=1 SV=1;sp|Q6A1A2|PDPK2_HUMAN Putative 3-phosphoinositide-dependent protein kinase 2 OS=Homo sapiens (Human) OX=9606 GN=PDPK2P PE=5 SV=1	63.151	43.4	30.8	581760000	32	AGNEYLIFQK;AHPFFESVTWENLHQQTPPK;GEIPWSQELRPEAK;IGSFDETCTR;KIGSFDETCTR;LDHPFFVK;LEYDFPEK;LGCEEMEGYGPLK;LLVLDATK;LLVLDATKR;LYFTFQDDEK;PGAGSLQHAQPPPQPR;QGPAMDGTAAEPR;RLGCEEMEGYGPLK;TFFVHTPNR;TYYLMDPSGNAHK;VLSPESK;YQSHPDAAVQ
sp|O15533|TPSN_HUMAN Tapasin OS=Homo sapiens (Human) OX=9606 GN=TAPBP PE=1 SV=1	47.625	6.7736	10.5	36323000	8	HHSDGSVSLSGHLQPPPVTTEQHGAR;IHHPSLPASGR;VSLMPATLAR
sp|O15551|CLD3_HUMAN Claudin-3 OS=Homo sapiens (Human) OX=9606 GN=CLDN3 PE=1 SV=1	23.318	3.9066	11.8	51518000	2	DFYNPVVPEAQK;STGPGASLGTGYDR
sp|O43143|DHX15_HUMAN Pre-mRNA-splicing factor ATP-dependent RNA helicase DHX15 OS=Homo sapiens (Human) OX=9606 GN=DHX15 PE=1 SV=2	90.932	8.9406	6.2	47187000	4	EVDDLGPEVGDIK;SNLGSVVLQLK;TEMQDNTYPEILR;YGVIILDEAHER
sp|O43147|SGSM2_HUMAN Small G protein signaling modulator 2 OS=Homo sapiens (Human) OX=9606 GN=SGSM2 PE=1 SV=4	113.28	3.4154	2.2	9321900	2	SVDMEEMGTGR;VVQYLAENCSK
sp|O43149|ZZEF1_HUMAN Zinc finger ZZ-type and EF-hand domain-containing protein 1 OS=Homo sapiens (Human) OX=9606 GN=ZZEF1 PE=1 SV=6	331.07	323.31	22.6	1.6201e+09	69	AEAEQSVTCAHCR;AIHLLLR;AVTPSPEQVFAECSQK;CLQCSDMDLCK;CLSDGCDTR;CVYMDNANEPHNVIILK;CYAYIETSSNSADIDK;DFTNYFGHLEGCGADLHK;DGFLTETGK;DLAVDLIEK;DPSCQTQISDSPADASPPTGLPDAEDSEVSSQKPIEEK;DTEESVCGATLLLR;DVIATFTDHCIK;EGLDIHSSMILR;EINALAEHGDLELDER;EKESPGDLTR;ESLDQLVQK;FCAEEHFK;FDGDELTTDER;FDSQCNTEEGCDELAMSSSSDFQQDR;FTVTAGHLGR;GFIQACR;GFSSLNDR;HQVCPELELEASWPTHPHR;HSSEATEVNPESLAK;KDTEESVCGATLLLR;KEINALAEHGDLELDER;…
sp|O43156|TTI1_HUMAN TELO2-interacting protein 1 homolog OS=Homo sapiens (Human) OX=9606 GN=TTI1 PE=1 SV=3	122.07	71.454	7.7	83842000	11	ALVGLVNDESPEIQAQCNK;HLALHPHTPK;LMNSQDDQGK;TQTVENVEHLQTR;TSATQPWNR;TVSFIMADEQLK;WNSDDLNASPK
sp|O43164|PJA2_HUMAN E3 ubiquitin-protein ligase Praja-2 OS=Homo sapiens (Human) OX=9606 GN=PJA2 PE=1 SV=4	78.213	7.7242	9.9	39223000	5	ETENNQMTSESGATAGR;NHGSSPEQVVRPK;SETEIPTCGSALNQTTESSQSFVAVHHSEEGR;SGTCPVCR
sp|O43169|CYB5B_HUMAN Cytochrome b5 type B OS=Homo sapiens (Human) OX=9606 GN=CYB5B PE=1 SV=3	16.694	46.539	41.3	630490000	8	ELWLVIHGR;GQEVETSVTYYR;QYYIGDIHPSDLKPESGSK;SGSMATAEASGSDGK;YYTSESK
sp|O43175|SERA_HUMAN D-3-phosphoglycerate dehydrogenase OS=Homo sapiens (Human) OX=9606 GN=PHGDH PE=1 SV=4	56.65	323.31	38.5	23315000000	66	AGTGVDNVDLEAATR;ALQSGQCAGAALDVFTEEPPR;ALQSGQCAGAALDVFTEEPPRDR;ALVDHENVISCPHLGASTK;AWAGSPK;EELIAELQDCEGLIVR;FMGTELNGK;GGIVDEGALLR;GTIQVITQGTSLK;ILQDGGLQVVEK;KFMGTELNGK;KILQDGGLQVVEK;KVLISDSLDPCCR;MAFANLR;MQSFGMK;QADVNLVNAK;QHVTEAFQFHF;QIPQATASMK;TLGILGLGR;VLISDSLDPCCR;VTADVINAAEK
sp|O43181|NDUS4_HUMAN NADH dehydrogenase [ubiquinone] iron-sulfur protein 4, mitochondrial OS=Homo sapiens (Human) OX=9606 GN=NDUFS4 PE=1 SV=1	20.108	19.594	25.7	151450000	6	EDAVSFAEK;LDITTLTGVPEEHIK;NNMQSGVNNTK;SYGANFSWNK
sp|O43182|RHG06_HUMAN Rho GTPase-activating protein 6 OS=Homo sapiens (Human) OX=9606 GN=ARHGAP6 PE=1 SV=3	105.95	68.595	20	497960000	17	ACSTPHVQVAGK;AEESTAIIAVVQK;ASSGDISPYDNNSPVLSER;GAMSVDSITDLDDNQSR;LSSANSLPAGEQDSPR;LVDSCCQHLEK;RPPPPYPGPGKPAAAAAWIQGPPEGVETPTDQGGQAAER;SLLAMQEDAAPGGSEK;SSDKEFSVQSSAR;SVPIQSLSELER;TQAAAPATEGR;WQGSPAELDSDTQGAR
sp|O43236|SEPT4_HUMAN Septin-4 OS=Homo sapiens (Human) OX=9606 GN=SEPTIN4 PE=1 SV=1	55.098	48.856	24.3	820690000	21	ADTLTPPEVDHK;ADTLTPPEVDHKK;AQCIQSMTR;DFSGNASCHPPEAK;EEIEHFGIK;ETHYENYR;FLEDTTDDGELSK;IMQTVEITK;IREEIEHFGIK;LDPYDSSEDDKEYVGFATLPNQVHR;LLGAEER;THMQDLK
sp|O43237|DC1L2_HUMAN Cytoplasmic dynein 1 light intermediate chain 2 OS=Homo sapiens (Human) OX=9606 GN=DYNC1LI2 PE=1 SV=1	54.099	108.89	40	2.9809e+09	41	CDAVSVLEK;CDAVSVLEKEHDYRDEHLDFIQSHLR;DAVFIPAGWDNEK;DAVFIPAGWDNEKK;DEHLDFIQSHLR;DFQDYMEPEEGCQGSPQR;EHDYRDEHLDFIQSHLR;ELAAEDEQVFLMK;GGPASVPSSSPGTSVK;GLEYLYLSVHDEDRDDHTR;IAILHENFTTVKPEDAYEDFIVKPPVR;KTGSPGSPGAGGVQSTAK;LVHDKELAAEDEQVFLMK;NILVFGEDGSGK;NLDLLYK;PWTVMESLQK;TGSPGSPGAGGVQSTAK;TVLSNVQEELDR
sp|O43242|PSMD3_HUMAN 26S proteasome non-ATPase regulatory subunit 3 OS=Homo sapiens (Human) OX=9606 GN=PSMD3 PE=1 SV=2	60.977	267.52	47.9	5556700000	89	AIQLEYSEAR;AKPPPGGGEQEPPPPPAPQDVEMK;AKPPPGGGEQEPPPPPAPQDVEMKEEAATGGGSTGEADGK;ALDLVAAK;AVQGFFTSNNATR;CYYYHAR;DGVIEASINHEK;ELDTVTLEDIK;ELDTVTLEDIKEHVK;EMIDIYSTR;EQQDLEFAK;EREQQDLEFAK;FNQVLDQFGEK;FQADGTYTLIIR;ISDDLMQK;ISLADIAQK;KAPQHTAVGFK;LNHYVLYK;MISLSYSR;MLPSTSR;NYLHYSLYDQAEK;SVFPEQANNNEWAR;SYNKDLESAEER;TAAAAAEHSQR;TMTNALR
sp|O43246|CTR4_HUMAN Cationic amino acid transporter 4 OS=Homo sapiens (Human) OX=9606 GN=SLC7A4 PE=2 SV=3	68.267	13.586	6.6	64214000	7	ELPGLNSTHYVVFPR;GLPTIASLAR;SSPPSSPGPASPGPLTK
sp|O43247|TEX33_HUMAN Testis-expressed protein 33 OS=Homo sapiens (Human) OX=9606 GN=TEX33 PE=2 SV=2	30.724	4.8137	16.1	71141000	4	AIDEVFEGQK;DLEHWHGR;NQGLSSPQPLPLGASAQGSSLGQCHLK
sp|O43252|PAPS1_HUMAN Bifunctional 3-phosphoadenosine 5-phosphosulfate synthase 1 OS=Homo sapiens (Human) OX=9606 GN=PAPSS1 PE=1 SV=2	70.832	4.8468	9.3	44733000	5	ATNVTYQAHHVSR;DDDVPLMWR;DIVPVDASYEVK;GCTVWLTGLSGAGK;TDAETLPALK
sp|O43264|ZW10_HUMAN Centromere/kinetochore protein zw10 homolog OS=Homo sapiens (Human) OX=9606 GN=ZW10 PE=1 SV=3	88.828	52.79	24.6	340710000	21	ALFQNTER;ASFVTEVLAHSGR;DLHVSTGEFTDLK;INVPELPTPDEDNKLEVQK;ITALEDISTEDGDR;KYVTGAQR;LGTECFLAQMR;LSEDIDLLK;NCLVYSIPTNSSK;NFSNMDDEENYSAASK;NINSHFANK;NLMTSEIHNTVK;QVLHQLK;VSNTQYHEVMNLEPENTLDQHSFSLPTCR;YQEEVPVYVPK;YVTGAQR
sp|O43278|SPIT1_HUMAN Kunitz-type protease inhibitor 1 OS=Homo sapiens (Human) OX=9606 GN=SPINT1 PE=1 SV=2	58.397	31.505	20.8	435540000	11	ACCTTQNCNLALVELQPDR;DVENTDWR;EEECILACR;KDPNQVELWGLK;NNFEEEQQCLESCR;NNYLREEECILACR;QTEDYCLASNK;SFVYGGCLGNK;VQPQEPLVLK;WYYDPTEQICK
sp|O43281|EFS_HUMAN Embryonal Fyn-associated substrate OS=Homo sapiens (Human) OX=9606 GN=EFS PE=1 SV=1	58.815	6.2727	3.6	17460000	2	AQGSRPPDQACTGDPELPER
sp|O43291|SPIT2_HUMAN Kunitz-type protease inhibitor 2 OS=Homo sapiens (Human) OX=9606 GN=SPINT2 PE=1 SV=2	28.228	30.154	23.8	77216000	6	RQDSEDHSSDMFNYEEYCTANAVTGPCR;SEEACMLR;SIHDFCLVSK;TVWSSGDDKEQLVK
sp|O43292|GPAA1_HUMAN Glycosylphosphatidylinositol anchor attachment 1 protein OS=Homo sapiens (Human) OX=9606 GN=GPAA1 PE=1 SV=3	67.622	14.223	10.6	72070000	8	GGLLCTLQGK;KLPFPDETHER;PHGSHGLFLR;SVGLEVYTQSFSR;VVSTQAPDR;YMVSGTNVYGILR
sp|O43299|AP5Z1_HUMAN AP-5 complex subunit zeta-1 OS=Homo sapiens (Human) OX=9606 GN=AP5Z1 PE=1 SV=2	88.604	3.7267	3.6	9339600	3	HLLPVMAK;TLAHSPATSSTHSEEGAEAIR
sp|O43314|VIP2_HUMAN Inositol hexakisphosphate and diphosphoinositol-pentakisphosphate kinase 2 OS=Homo sapiens (Human) OX=9606 GN=PPIP5K2 PE=1 SV=3	140.41	19.385	8.4	61180000	9	DRDFTAEDYEK;FFVGPEDTEINPGNYR;GCEEDKNLPSGYGYRPASR;QLLMELGQNNDSEIEENKPK;QLQEVLDIAR;VQAEELGR;VQMTAAAFAK;WGGELTPAGR
sp|O43318|M3K7_HUMAN Mitogen-activated protein kinase kinase kinase 7 OS=Homo sapiens (Human) OX=9606 GN=MAP3K7 PE=1 SV=1	67.195	29.29	14.9	132050000	12	EIEVEEVVGR;ICDFGTACDIQTHMTNNK;KQELVAELDQDEKDQQNTSR;MITTSGPTSEKPTR;NLPKPIESLMTR;PIESLMTR;SDTNMEQVPATNDTIK
sp|O43323|DHH_HUMAN Desert hedgehog protein OS=Homo sapiens (Human) OX=9606 GN=DHH PE=1 SV=1	43.577	6.6246	10.4	22414000	5	ALDITTSDRDR;QFVPGVPER;VTEGWDEDGHHAQDSLHYEGR
sp|O43324|MCA3_HUMAN Eukaryotic translation elongation factor 1 epsilon-1 OS=Homo sapiens (Human) OX=9606 GN=EEF1E1 PE=1 SV=1	19.81	17.943	47.1	1.4827e+09	9	AAAAELSLLEK;AIVQQWLEYR;EYLLGSTAEEK;FIVDLTVQEK;NDIHTLLK;QHLSSVVFIK;VTQVDGHSSK;WFCHIQHYPGIR
sp|O43325|LYRM1_HUMAN LYR motif-containing protein 1 OS=Homo sapiens (Human) OX=9606 GN=LYRM1 PE=2 SV=1	14.281	1.9939	13.9	10308000	2	NLTDTDLIK;QYILNEAR
sp|O43353|RIPK2_HUMAN Receptor-interacting serine/threonine-protein kinase 2 OS=Homo sapiens (Human) OX=9606 GN=RIPK2 PE=1 SV=2	61.194	21.469	20.9	165990000	14	EAEILHK;HLHIHTPLLDSER;LHHCPGNHSWDSTISGSQR;LQSVSSAIHLCDK;PVINEESLPYDIPHR;SLPAPQDNDFLSR;TQNILLDNEFHVK;TTPCSSAIINPLSTAGNSER
sp|O43379|WDR62_HUMAN WD repeat-containing protein 62 OS=Homo sapiens (Human) OX=9606 GN=WDR62 PE=1 SV=4	165.95	30.62	8.5	123430000	11	ACLPSGSFLTCSSDNTIR;DIQMISCGADK;FWNLDSSPDSHWQK;IHELHFMDELVK;NQVAEMLGHK;PSLPAPESPGLPAHPSNPQLPEAR;THVLAAGK;VLVSSGQVDTGQQQAR;VMQVSPDGQHLASGDR
sp|O43390|HNRPR_HUMAN Heterogeneous nuclear ribonucleoprotein R OS=Homo sapiens (Human) OX=9606 GN=HNRNPR PE=1 SV=1	70.942	5.3308	9.8	33977000	6	AGPIWDLR;ENILEEFSK;GFCFLEYEDHK;LCDSYEIRPGK;LMMDPLSGQNR;TGYTLDVTTGQR
sp|O43396|TXNL1_HUMAN Thioredoxin-like protein 1 OS=Homo sapiens (Human) OX=9606 GN=TXNL1 PE=1 SV=3	32.251	216.14	55.7	5760800000	41	AGCECLNESDEHGFDNCLR;AGCECLNESDEHGFDNCLRK;FQGPDNGQGPK;FQNVNSVTIFVQSNQGEEETTR;IAPAFSSMSNK;IDQYQGADAVGLEEK;IFINLPR;IKQHLENDPGSNEDTDIPK;PVGSDPDFQPELSGAGSR;QHLENDPGSNEDTDIPK;SEPTQALELTEDDIK;SEPTQALELTEDDIKEDGIVPLR;SMDFEEAER;VGVKPVGSDPDFQPELSGAGSR;VRIDQYQGADAVGLEEK
sp|O43399|TPD54_HUMAN Tumor protein D54 OS=Homo sapiens (Human) OX=9606 GN=TPD52L2 PE=1 SV=2	22.237	38.925	31.1	157870000	5	LGLSTLGELK;MDSAGQDINLNSPNK;TPAVEGLTEAEEEELR;TSAALSTVGSAISR;VEEEIVTLR
sp|O43402|EMC8_HUMAN ER membrane protein complex subunit 8 OS=Homo sapiens (Human) OX=9606 GN=EMC8 PE=1 SV=1	23.773	15.316	21	38331000	4	DHSYVIAGYYQANER;FTMDCVAPTIHVYEHHENR;NDWTNPEINK
sp|O43405|COCH_HUMAN Cochlin OS=Homo sapiens (Human) OX=9606 GN=COCH PE=1 SV=1	59.482	8.1832	6.5	21120000	3	ENVLAVIR;LCTHEQMMCSK;YMSGGTATGDAISFTVR
sp|O43414|ERI3_HUMAN ERI1 exoribonuclease 3 OS=Homo sapiens (Human) OX=9606 GN=ERI3 PE=1 SV=2	37.238	9.83	15.7	190310000	10	AYSFAMGCWPK;EGLLDPNVK;GLSLQHIGR;GLSLQHIGRPHSGIDDCK;NGLLDMNK;VDEWMAK
sp|O43427|FIBP_HUMAN Acidic fibroblast growth factor intracellular-binding protein OS=Homo sapiens (Human) OX=9606 GN=FIBP PE=1 SV=3	41.878	9.3849	15.4	127470000	7	GLVNVAAK;SDHWPLSDVR;SLVCTALR;TFHMLER;VLVADKDLLDLHK;YYAFDEAFVR
sp|O43432|IF4G3_HUMAN Eukaryotic translation initiation factor 4 gamma 3 OS=Homo sapiens (Human) OX=9606 GN=EIF4G3 PE=1 SV=2	176.65	14.984	7.4	77758000	6	AIDEPSFSVAYANMCR;ELEAASAPEER;LDFIESDSPCSSEALSK;LDQPANLLR;LLTTIGK;MDQYFNQMEK;MLTEAIMHDCVVK;NHDEESLECLCR;SIIDEFLHINDFK;VGVESTLER
sp|O43451|MGA_HUMAN Maltase-glucoamylase, intestinal OS=Homo sapiens (Human) OX=9606 GN=MGAM PE=1 SV=5	209.85	323.31	17.9	3.8726e+09	68	AAQLPYDVQHADIDYMDER;AHTEGVTVVR;DASLNHPPYMPHLESR;DFTYDSVDFK;EIEELYNNPQNPER;FEVPHEHVQSFSGNAAASLTYQVEISR;GELFWDNGETK;GFPEFVNELHNNGQK;HNGVPSQTSPTVTYDSNLK;ILDGYLFCK;INCIPDQPPTK;KNPFGIEIR;LDVTYHK;LTDQTNNR;NEMLQFK;NHNTIGTR;PTYEAVQEVTGQR;QLDFTLSPK;RDFTYDSVDFK;REIEELYNNPQNPER;SSVYANAFPSTPVNPLR;STFPSSGR;TLCMDAVQHWGK;TLPAPLDHINLHVR;TVFPNKR;TWPIFNR;VEMELPGDK;WYDYYTGVDINAR;YEYGTLDNMR;YLYGFGETEHR
sp|O43488|ARK72_HUMAN Aflatoxin B1 aldehyde reductase member 2 OS=Homo sapiens (Human) OX=9606 GN=AKR7A2 PE=1 SV=3	39.589	89.96	30.6	1337500000	12	ALQAAYGASAPSVTSAALR;EHHFEAIALVEK;FFGNSWAETYR;LQCPQVDLFYLHAPDHGTPVEETLHACQR;QVETELFPCLR;RMDAPASAAAVR;SLKPDSVR;SQLETSLK
sp|O43490|PROM1_HUMAN Prominin-1 OS=Homo sapiens (Human) OX=9606 GN=PROM1 PE=1 SV=1	97.201	6.9571	6	35327000	6	LTFEQVYSDCKK;NLQDFAACGIDR;SLHQQSTQLSSSLTSVK;TLLNETPEQIK
sp|O43493|TGON2_HUMAN Trans-Golgi network integral membrane protein 2 OS=Homo sapiens (Human) OX=9606 GN=TGOLN2 PE=1 SV=4	45.879	14.267	10.5	84653000	5	ADTNQLADK;IIAFVLEGK;SGAEAQTPEDSPNR;SSAEAQTPEDTPNK
sp|O43504|LTOR5_HUMAN Ragulator complex protein LAMTOR5 OS=Homo sapiens (Human) OX=9606 GN=LAMTOR5 PE=1 SV=1	9.6138	4.1955	22	44500000	1	GTLSDEHAGVISVLAQQAAK
sp|O43520|AT8B1_HUMAN Phospholipid-transporting ATPase IC OS=Homo sapiens (Human) OX=9606 GN=ATP8B1 PE=1 SV=3	143.69	113.12	14.1	1.0077e+09	28	EAEENREPFR;EFTEWNKK;EIQVGDVIR;FMAASVASTNR;FMAASVASTNRDEALDK;GADTVIYER;IEQVDFSWNTYADGK;IWVLTGDK;IWVLTGDKK;LLLVHGR;LQDGVPETISK;MSLEITDQYLQR;NTSFPLDADK;TDGQLNYQAASPDEGALVNAAR;TGTLTQNIMTFK;TQNTITISELGTER;YHEQPHFMNTK
sp|O43572|AKA10_HUMAN A-kinase anchor protein 10, mitochondrial OS=Homo sapiens (Human) OX=9606 GN=AKAP10 PE=1 SV=2	73.817	19.834	26.7	148590000	10	AGTHQVSMETQESSSTLTVASR;AHSLNTVK;GDEFLGGNVSLTAPGSVGPPDESHPGSSDSSASQSSVK;KHETTASFLTDSLDKR;KQPSHMEAAHFGDLGR;PIPITEAMR;SIEQDAVNTFTK;TNSTQNHLLLSQECDSAHSLR;VSDLGQFIR;WVQGNTDEAQEELAWK;YLNDLIHSVR
sp|O43581|SYT7_HUMAN Synaptotagmin-7 OS=Homo sapiens (Human) OX=9606 GN=SYT7 PE=1 SV=3	45.501	45.674	28	994880000	22	AMDIGGTSDPYVK;AVNTAPVPGQTPHDESDR;AVNTAPVPGQTPHDESDRR;DFSGTSDPFVK;DLKPCSDGSGSR;ETTIIITVMDKDK;IYLLPDKK;NDPIGEVSIPLNK;NSLETVGTPDSGR;VDLTQMQTFWK
sp|O43583|DENR_HUMAN Density-regulated protein OS=Homo sapiens (Human) OX=9606 GN=DENR PE=1 SV=2	22.092	10.273	23.2	123380000	4	AADISESSGADCK;LDADYPLR;LTVENSPK;WPEVDDDSIEDLGEVKK
sp|O43592|XPOT_HUMAN Exportin-T OS=Homo sapiens (Human) OX=9606 GN=XPOT PE=1 SV=2	109.96	70.881	18.1	1240000000	23	ALAYFEQLK;ASALQDMMR;DLQEFIPLINQITAK;DVVHTSEEAR;EEACDCLFEVVNK;FMEVEVAIR;GVDLYLR;ILMAIDSELVDRDVVHTSEEAR;LMLAQDEER;LVELWGGK;NAQEALQAIETK;NLLTPLMEK;QLTVLSDQQK;TCFIILSK;TYSDDHVK;VFSSTLQNWQTTR;YSELTTVQQQLIR
sp|O43598|DNPH1_HUMAN 2-deoxynucleoside 5-phosphate N-hydrolase 1 OS=Homo sapiens (Human) OX=9606 GN=DNPH1 PE=1 SV=1	19.108	26.387	14.9	204340000	5	AAAMVPGR;FGTVLTEHVAAAELGAR;RFGTVLTEHVAAAELGAR
sp|O43615|TIM44_HUMAN Mitochondrial import inner membrane translocase subunit TIM44 OS=Homo sapiens (Human) OX=9606 GN=TIMM44 PE=1 SV=2	51.355	43.323	27	186810000	18	ALGLQFHSR;CLGSGIQFLSSHNLPHGSTYQMR;DQDELNPYAAWR;EIDDSVLGQTGPYR;ENNVVFNR;ESLHEVSK;LGELTGTVK;MKYDESDNAFIR;RLEESDVLQEAR;VFEPNEEALGVVLHK;YDESDNAFIR
sp|O43617|TPPC3_HUMAN Trafficking protein particle complex subunit 3 OS=Homo sapiens (Human) OX=9606 GN=TRAPPC3 PE=1 SV=1	20.274	31.981	42.8	720320000	11	DYENDEDVNKQLDK;ETADVIAK;FVQDTLK;FVQDTLKGDGVTEIR;GALEMVQMAVEAK;GDGVTEIR;LIEDFLAR;MGFNIGVR;RIEDNLPAGEE
sp|O43633|CHM2A_HUMAN Charged multivesicular body protein 2a OS=Homo sapiens (Human) OX=9606 GN=CHMP2A PE=1 SV=1	25.104	42.523	19.4	250930000	8	AEAAASALADADADLEER;AMGTMNR;IMMEFER;KAEAAASALADADADLEER;SNNSMAQAMK
sp|O43639|NCK2_HUMAN Cytoplasmic protein NCK2 OS=Homo sapiens (Human) OX=9606 GN=NCK2 PE=1 SV=2	42.915	7.595	19.5	26516000	4	DSESSPSDFSVSLK;GVEGDFLIR;LWLLDDSK;NYVVVLSDGPALHPAHAPQISYTGPSSSGR;VQLVDNVYCIGQR
sp|O43657|TSN6_HUMAN Tetraspanin-6 OS=Homo sapiens (Human) OX=9606 GN=TSPAN6 PE=1 SV=1	27.563	37.331	23.3	626970000	10	DADKVNNEGCFIK;DWTDTNYYSEK;IQNTLHCCGVTDYR;IQNTLHCCGVTDYRDWTDTNYYSEK;LEDCTPQR;LQTKPVITCFK
sp|O43674|NDUB5_HUMAN NADH dehydrogenase [ubiquinone] 1 beta subcomplex subunit 5, mitochondrial OS=Homo sapiens (Human) OX=9606 GN=NDUFB5 PE=1 SV=1	21.75	6.6582	16.9	111240000	3	ELIDHSPK;GDGPWYYYETIDK;TMAVLQIEAEK
sp|O43676|NDUB3_HUMAN NADH dehydrogenase [ubiquinone] 1 beta subcomplex subunit 3 OS=Homo sapiens (Human) OX=9606 GN=NDUFB3 PE=1 SV=3	11.402	4.4639	18.4	211760000	4	IEGTPLETIQK;MELPDYR
sp|O43681|ASNA_HUMAN ATPase ASNA1 OS=Homo sapiens (Human) OX=9606 GN=ASNA1 PE=1 SV=2	38.792	25.458	14.4	968410000	8	IDTHNIIVNQLVFPDPEKPCK;LEETLPVIR;LIQELAK;TTCSCSLAVQLSK
sp|O43684|BUB3_HUMAN Mitotic checkpoint protein BUB3 OS=Homo sapiens (Human) OX=9606 GN=BUB3 PE=1 SV=1	37.154	30.105	13.4	34588000	3	MHDLNTDQENLVGTHDAPIR;VAVEYLDPSPEVQK;VYTLSVSGDR
sp|O43688|PLPP2_HUMAN Phospholipid phosphatase 2 OS=Homo sapiens (Human) OX=9606 GN=PLPP2 PE=1 SV=1	32.573	3.6595	7.6	37530000	2	GFYCGDDSIR;SDFNNYVAAVYK
sp|O43692|PI15_HUMAN Peptidase inhibitor 15 OS=Homo sapiens (Human) OX=9606 GN=PI15 PE=1 SV=1	29.065	6.5966	16.7	91955000	5	AVYLVCNYAPK;DYAFPYPQDCNPR;FLGQNLSVR;GNWIGEAPYK
sp|O43707|ACTN4_HUMAN Alpha-actinin-4 OS=Homo sapiens (Human) OX=9606 GN=ACTN4 PE=1 SV=2	104.85	323.31	55.8	12967000000	139	ACLISLGYDVENDR;ACLISLGYDVENDRQGEAEFNR;AGTQIENIDEDFR;AGTQIENIDEDFRDGLK;ALDFIASK;ASFNHFDKDHGGALGPEEFK;ASIHEAWTDGK;CQLEINFNTLQTK;DGLAFNALIHR;DHALLEEQSK;DHGGALGPEEFK;DYETATLSDIK;EAILAIHK;EGLLLWCQR;ELPPDQAEYCIAR;ETTDTDTADQVIASFK;FAIQDISVEETSAK;GISQEQMQEFR;HEAFESDLAAHQDR;HRDYETATLSDIK;HRPELIEYDK;HRPELIEYDKLR;HTNYTMEHIR;ICDQWDALGSLTHSR;KAGTQIENIDEDFRDGLK;KDDPVTNLNNAFEVAEK;KHEAFESDLAAHQDR;LDHLAEK;LSGSNPY…
sp|O43708|MAAI_HUMAN Maleylacetoacetate isomerase OS=Homo sapiens (Human) OX=9606 GN=GSTZ1 PE=1 SV=3	24.212	8.3798	18.5	331630000	5	DFQALNPMK;FKVDLTPYPTISSINK;LLPQDPK;PILYSYFR;VDLTPYPTISSINK
sp|O43731|ERD23_HUMAN ER lumen protein-retaining receptor 3 OS=Homo sapiens (Human) OX=9606 GN=KDELR3 PE=2 SV=1	25.027	1.5884	4.7	19477000	1	TFDSENDTFR
sp|O43741|AAKB2_HUMAN 5-AMP-activated protein kinase subunit beta-2 OS=Homo sapiens (Human) OX=9606 GN=PRKAB2 PE=1 SV=1	30.302	4.721	8.5	47627000	2	KSDFEVFDALK;LDSMESSETSCR
sp|O43747|AP1G1_HUMAN AP-1 complex subunit gamma-1 OS=Homo sapiens (Human) OX=9606 GN=AP1G1 PE=1 SV=5	91.35	122.83	21.3	1.7749e+09	33	ADCASGIFLAAEK;AVEYNALFK;DLAGEVEK;ELLYFLDSCEPEFK;FLLNNDK;IEFTFER;NDDDSSEAMNDILAQVATNTETSK;NHGVLHTSVVLLTEMCER;QDVHLLMTNCIK;SSFREEDNTYR;STIVDCLK;TSNSYLR;TVQTDHNAVQR;VLTTAGSYVR;VVSIYGSSIDVELQQR
sp|O43759|SNG1_HUMAN Synaptogyrin-1 OS=Homo sapiens (Human) OX=9606 GN=SYNGR1 PE=1 SV=2	25.455	12.113	14.6	213510000	3	AGGAFDPYTLVR;DNPLNEGTDAAR;MEGGAYGAGK
sp|O43760|SNG2_HUMAN Synaptogyrin-2 OS=Homo sapiens (Human) OX=9606 GN=SYNGR2 PE=1 SV=1	24.81	12.231	20.5	2.1416e+09	14	AGGSFDLR;DVLVGADSVR;FLTQPQVVAR;MESGAYGAAK;QMYCVFNR
sp|O43765|SGTA_HUMAN Small glutamine-rich tetratricopeptide repeat-containing protein alpha OS=Homo sapiens (Human) OX=9606 GN=SGTA PE=1 SV=1	34.063	57.254	23.3	529880000	9	AICIDPAYSK;AIELNPANAVYFCNR;ALELDPDNETYK;LGNYAGAVQDCER;MGLALSSLNK;VENFEAAVHFYGK
sp|O43772|MCAT_HUMAN Mitochondrial carnitine/acylcarnitine carrier protein OS=Homo sapiens (Human) OX=9606 GN=SLC25A20 PE=1 SV=1	32.943	20.481	28.6	690930000	12	ADQPKPISPLK;CLLQIQASSGESK;EGITGLYR;ELIRDEGVTSLYK;FQTAPPGK;GFNAVMIR;GTVLTLMR;NIFTPEGK;YTGTLDCAK
sp|O43776|SYNC_HUMAN Asparagine--tRNA ligase, cytoplasmic OS=Homo sapiens (Human) OX=9606 GN=NARS1 PE=1 SV=1	62.942	235.07	30.7	6.6159e+09	35	DVCLYPR;EAEDSLRR;EGIDPTPYYWYTDQR;EPFPTIYVDSQKENER;HLAEYTHVEAECPFLTFDDLLNR;IFDSEEILAGYK;IFDSEEILAGYKR;KEDGTFYEFGEDIPEAPER;KYGTCPHGGYGLGLER;LEDLVCDVVDR;LMTDTINEPILLCR;NDPSLPEPK;VFGWVHR;VLAELYVSDR;YGTCPHGGYGLGLER
sp|O43795|MYO1B_HUMAN Unconventional myosin-Ib OS=Homo sapiens (Human) OX=9606 GN=MYO1B PE=1 SV=3	131.98	61.144	18.5	1.0537e+09	34	DLSQAMWK;DQCILITGESGAGK;DQFTDQQK;EICELTGIDQSVLER;FLNDTSLPHSCFR;IIIAEVVNK;LEASELFK;LEDLATLIQK;LGNIEFKPESR;LNQVCATHQHFESR;LVMSYVAAVCGK;NNDLLYR;QRLEDLATLIQK;RPPTAGSQFK;SEVPLVDVTK;SLFPEGNPAK;SLRDQDKDQCILITGESGAGK;THFLLMK;VLYQVEGFVDK;VSTTLNVAQAYYAR;YNYLSLDSAK
sp|O43805|SSNA1_HUMAN Sjoegren syndrome nuclear autoantigen 1 OS=Homo sapiens (Human) OX=9606 GN=SSNA1 PE=1 SV=2	13.596	3.4625	15.1	77319000	2	TIAETEAAYLK;VNENLAR
sp|O43808|PM34_HUMAN Peroxisomal membrane protein PMP34 OS=Homo sapiens (Human) OX=9606 GN=SLC25A17 PE=1 SV=1	34.566	8.5914	12.4	211010000	6	EEGLLAPYR;FGIMGLYK;FRNEDIVPTNYK;NEDIVPTNYK;NILYLLHQR
sp|O43813|LANC1_HUMAN Glutathione S-transferase LANCL1 OS=Homo sapiens (Human) OX=9606 GN=LANCL1 PE=1 SV=1	45.283	32.348	19	1.0096e+09	15	AFPNPYADYNK;ELLQQMER;IDPHAPNEMLYGR;LHSLVKPSVDYVCQLK;LTPEFSQR;PSVDYVCQLK;QAEDCITR;SLAEGYFDAAGR
sp|O43815|STRN_HUMAN Striatin OS=Homo sapiens (Human) OX=9606 GN=STRN PE=1 SV=4	86.131	13.341	6.8	56671000	6	CYIASAGADALAK;GYTSIFNMETQQR;TCIQEFTAHR;VISHPTLPISITAHEDR
sp|O43820|HYAL3_HUMAN Hyaluronidase-3 OS=Homo sapiens (Human) OX=9606 GN=HYAL3 PE=1 SV=1	46.5	5.8395	8.4	38147000	5	ALMEDTLR;CHAATLAR;HRLEEAFR;LPPAHHQAFVR
sp|O43822|CF410_HUMAN Cilia- and flagella-associated protein 410 OS=Homo sapiens (Human) OX=9606 GN=CFAP410 PE=1 SV=1	28.34	76.28	45.7	598130000	11	ALSEGEEITAAPER;ASELHSVR;ELDAEGLEAVQQTVGSR;GQFPSLSAR;LCCTLSSLSSAAETGRDPLDSEEEATSGAQDER;LDNQAVTEEELSR;LSELYLR;VLWLAENPCCGTSPHR
sp|O43826|G6PT1_HUMAN Glucose-6-phosphate exchanger SLC37A4 OS=Homo sapiens (Human) OX=9606 GN=SLC37A4 PE=1 SV=1	46.36	12.073	10	137330000	6	AAQGYGYYR;AGLSNYGNPR;FVSGVLSDQMSAR;NLDPMPSEGKK
sp|O43837|IDH3B_HUMAN Isocitrate dehydrogenase [NAD] subunit beta, mitochondrial OS=Homo sapiens (Human) OX=9606 GN=IDH3B PE=1 SV=2	42.183	67.368	30.4	1.6786e+09	18	AAAVPVEFQEHHLSEVQNMASEEK;DMGGYSTTTDFIK;EQTEGEYSSLEHESAR;HLNLEYHSSMIADAVK;HNNLDLVIIR;IHTPMEYK;KLDLFANVVHVK;LDLFANVVHVK;LEQVLSSMK;SVIGHLQTK
sp|O43847|NRDC_HUMAN Nardilysin OS=Homo sapiens (Human) OX=9606 GN=NRDC PE=1 SV=3	131.7	93.986	18.9	1.7229e+09	31	AFDCPETEYPVK;ALNKGDANSEVTVYYQSGTR;DAIDREVEAVDSEYQLAR;EMLFGSLAR;ETLDTLEK;EVEAVDSEYQLAR;FFWGNAETLK;FHLISPLIQK;GDANSEVTVYYQSGTR;GSLSNAGDPEIVK;HGGSDNASTDCER;IEEFLSSFEEK;IVNTPQGCLWYK;KNNIDTHAR;LKECEDTHLGEEVDR;LLILEYAR;LVAGEHGLIIR;QTLGYHVYPTCR;TVFQFDVQR;YIATDFTLK;YNSEVVDK;YNSEVVDKK
sp|O43852|CALU_HUMAN Calumenin OS=Homo sapiens (Human) OX=9606 GN=CALU PE=1 SV=2	37.106	105.16	44.4	1373400000	23	DIVVQETMEDIDK;DWILPSDYDHAEAEAR;EETKDWILPSDYDHAEAEAR;EQFVEFR;GHDLNEDGLVSWEEYK;HLVYESDQNKDGK;IDGDKDGFVTVDELK;MDKEETKDWILPSDYDHAEAEAR;TFDQLTPEESK;TFDQLTPEESKER;VHHEPQLSDK;VHNDAQSFDYDHDAFLGAEEAK;WIYEDVER
sp|O43854|EDIL3_HUMAN EGF-like repeat and discoidin I-like domain-containing protein 3 OS=Homo sapiens (Human) OX=9606 GN=EDIL3 PE=1 SV=1	53.764	73.44	28.5	371190000	15	ALFGLQK;DFGHVQFVGSYK;DKVFQGNFDNDTHR;GDTFIGYVCK;GFNGIHCQHNINECEVEPCK;GLINAWTAAENDR;GNIDNNTPYANSFTPPIK;GTNEDMVFR;KNVIDPPIYAR;LYPQVCR;SGHIQDYQITASSIFR;VFQGNFDNDTHR;VFQGNFDNDTHRK
sp|O43865|SAHH2_HUMAN S-adenosylhomocysteine hydrolase-like protein 1 OS=Homo sapiens (Human) OX=9606 GN=AHCYL1 PE=1 SV=2	58.951	93.108	30	2720200000	44	FDNLYCCR;GCCAALK;GIVEESVTGVHR;KQIQFADDMQEFTK;KYPNVFK;LCVPAMNVNDSVTK;NGPFKPNYYR;NSCIVCNMGHSNTEIDVTSLR;QDVYLLPK;QIQFADDMQEFTK;QKFDNLYCCR;QVDVVITCTGNK;QVVVCGYGEVGK;RVVLLAEGR;SQVDHVIWPDGK;SQVDHVIWPDGKR;TTDVMFGGK;VVLLAEGR;YKQDVYLLPK
sp|O43896|KIF1C_HUMAN Kinesin-like protein KIF1C OS=Homo sapiens (Human) OX=9606 GN=KIF1C PE=1 SV=3	122.95	16.755	11.6	94276000	7	CVVSMQGNTTSIINPK;EDGGTVGVFSPK;EHPILGPYVQDLSK;ELLEQQGIDIK;ESWPGMGSGEAPTPLQPPEEVTPHPATPAR;IIAELNETWEEK;LVTEPLVLK;TVAATNMNETSSR;VISALADMQSK
sp|O43920|NDUS5_HUMAN NADH dehydrogenase [ubiquinone] iron-sulfur protein 5 OS=Homo sapiens (Human) OX=9606 GN=NDUFS5 PE=1 SV=3	12.517	8.8871	33	59671000	4	EWIECAHGIGYTR;WLTIQSGEQPYK;YTPPPHHIGK
sp|O43924|PDE6D_HUMAN Retinal rod rhodopsin-sensitive cGMP 3,5-cyclic phosphodiesterase subunit delta OS=Homo sapiens (Human) OX=9606 GN=PDE6D PE=1 SV=1	17.42	27.173	25.3	70320000	5	ELNFSSTEQMEK;ILWQGTEDLSVPGVEHEAR;LNWMNLR
sp|O43933|PEX1_HUMAN Peroxisome biogenesis factor 1 OS=Homo sapiens (Human) OX=9606 GN=PEX1 PE=1 SV=1	142.87	10.562	6.5	38363000	8	DFTVLVDR;DQLFSQPPVLR;FTDLDLQHVAK;HFSDQGENVAEINR;SQPPSIYNASATSVFHK;TGILLYGPPGTGK;TLLAGVIAR
sp|O60232|ZNRD2_HUMAN Protein ZNRD2 OS=Homo sapiens (Human) OX=9606 GN=ZNRD2 PE=1 SV=1	21.474	49.253	19.6	143100000	4	EHQLASASELPLGSR;MLGETCADCGTILLQDK;SLQQLQH
sp|O60238|BNI3L_HUMAN BCL2/adenovirus E1B 19 kDa protein-interacting protein 3-like OS=Homo sapiens (Human) OX=9606 GN=BNIP3L PE=1 SV=1	23.93	8.4143	21.9	44790000	5	DHSSQSEEEVVEGEKEVEALKK;ILLDAQHESGQSSSR;KGGIFSAEFLK
sp|O60256|KPRB_HUMAN Phosphoribosyl pyrophosphate synthase-associated protein 2 OS=Homo sapiens (Human) OX=9606 GN=PRPSAP2 PE=1 SV=1	40.925	106.27	38.8	1.5264e+09	28	AGLTHLITMDLHQK;AQSFAER;DVFIIQTVSK;EKPPITVVGDVGGR;GKDVFIIQTVSK;IEESAIDEVVVTNTIPHEVQK;IFVMATHGLLSSDAPR;IHNGESMSYLFR;LGIAVIHGEAQDAESDLVDGR;LLASMMCK;RIEESAIDEVVVTNTIPHEVQK;VQIQESVR;VQVYQEPNR
sp|O60259|KLK8_HUMAN Kallikrein-8 OS=Homo sapiens (Human) OX=9606 GN=KLK8 PE=1 SV=1	28.048	1.67	3.5	168880000	1	LGDHSLQNK
sp|O60262|GBG7_HUMAN Guanine nucleotide-binding protein G(I)/G(S)/G(O) subunit gamma-7 OS=Homo sapiens (Human) OX=9606 GN=GNG7 PE=1 SV=1	7.5217	4.5576	25	374120000	3	IEAGIER;SATNNIAQAR
sp|O60264|SMCA5_HUMAN SWI/SNF-related matrix-associated actin-dependent regulator of chromatin subfamily A member 5 OS=Homo sapiens (Human) OX=9606 GN=SMARCA5 PE=1 SV=1;sp|P28370|SMCA1_HUMAN Probable global transcription activator SNF2L1 OS=Homo sapiens (H	121.9	3.9978	2.8	20756000	4	CNTLITLIER;LDSIVIQQGR;YLVIDEAHR
sp|O60268|K0513_HUMAN Uncharacterized protein KIAA0513 OS=Homo sapiens (Human) OX=9606 GN=KIAA0513 PE=1 SV=1	46.638	43.252	31.9	249930000	16	AVTAYSPEDEK;CVSEATFYR;EKPAGSIDSYLK;FGEYCSSENGK;GFFGGLETK;IFSGGEDLDQEEK;LCNDFLK;LLSDHIEQMATE;QAVIGNLDEEQYK;SSSNESFSSNQSTESTQDEETLALR;WCHMTQEER
sp|O60271|JIP4_HUMAN C-Jun-amino-terminal kinase-interacting protein 4 OS=Homo sapiens (Human) OX=9606 GN=SPAG9 PE=1 SV=4	146.2	58.099	21.1	674230000	27	AGPSAQEPGSQTPLK;AKDDDDSDIPTAQR;ATTPASTANSDVATIPTDTPLKEENEGFVK;CMTVVHDK;DGGSVVGASVFYK;DQISVLPNEQDLVR;DSILSIVHVK;DVAGLDTEGSK;DVLQGELEAVK;ELEEELRK;ENPAMQEK;ETDYPAGEDLSESGQVDK;EYNALHQR;FIEFEDSQEQEKK;HIEVQVAQETR;HTEMIHNYMEHLER;LHQLSGSDQLESTAHSR;LKDSILSIVHVK;LMELQEAVR;SFDAHPR;SSTLSQLPGDK;TSGVPGNRPGSVIR;YNAPTSHVTPSVK
sp|O60282|KIF5C_HUMAN Kinesin heavy chain isoform 5C OS=Homo sapiens (Human) OX=9606 GN=KIF5C PE=1 SV=1	109.49	213.51	43.2	1283000000	46	ALEQQMESHR;ANEQLTDELAQK;DLLDVSK;EDLKGLEETVSR;EKYDEEISSLYR;ELAACQLLISQHEAK;ELQTLHNLR;ELSQLQELSNHQK;FKGDETVVIGQGK;FKGDETVVIGQGKPYVFDR;FRPLNEAEILR;GDETVVIGQGKPYVFDR;HVAVTNMNEHSSR;ILQDSLGGNCR;IRDLLDVSK;ISFLENNLEQLTK;KLFVQDLTTR;LFVQDLTTR;LHDPQLMGIIPR;LLLLNDK;LQDAEEMKK;LQIENEAAK;LQIENEAAKDEVK;LRDEIEEK;LYLVDLAGSEK;MHEVSFQDKEK;NGEAVPEDEQISAK;NVIQHLEMELNR;QLDDKDDEINQQSQLAEK;QLEESQDSLSEELAK;QLESAQMDSNR;QLE…
sp|O60291|MGRN1_HUMAN E3 ubiquitin-protein ligase MGRN1 OS=Homo sapiens (Human) OX=9606 GN=MGRN1 PE=1 SV=2;sp|Q96PX1|RN157_HUMAN E3 ubiquitin ligase RNF157 OS=Homo sapiens (Human) OX=9606 GN=RNF157 PE=1 SV=3	60.752	7.0163	8.5	17334000	4	DTLILPCR;HLCLCTSCADTLR;PVQFPYVTPAPHEPVK;YQANNCPICR
sp|O60292|SI1L3_HUMAN Signal-induced proliferation-associated 1-like protein 3 OS=Homo sapiens (Human) OX=9606 GN=SIPA1L3 PE=1 SV=3	194.61	1.836	1	4829000	1	GDHIFLQATEGSVEDIR
sp|O60303|K0556_HUMAN Protein KIAA0556 OS=Homo sapiens (Human) OX=9606 GN=KIAA0556 PE=1 SV=4	180.92	3.9522	1.7	21229000	4	EGQALPIHLHQISASPR;VVTNLIDGVNR
sp|O60307|MAST3_HUMAN Microtubule-associated serine/threonine-protein kinase 3 OS=Homo sapiens (Human) OX=9606 GN=MAST3 PE=1 SV=2	143.14	4.3395	3.3	42733000	2	ATGTFDNEIVMMNHVYR;LLQDAHER;LTDFGLSK;NQIQQVFVER
sp|O60309|L37A3_HUMAN Leucine-rich repeat-containing protein 37A3 OS=Homo sapiens (Human) OX=9606 GN=LRRC37A3 PE=2 SV=2	180.62	17.737	12.3	132740000	2	ALTAPEEHK;AYSWTEK;ETPTQPPK;HTFEPLPFLK;IEWDTDQWK;LIAHVIR;LIVPSHMACCLCQFK;LLSGQQEVK;MDCSGAHVQVTCAK;NILMMTVELEK;NSIEAVCK;QTLQNEYSSTDTPYPGSLPPELR;SLQEDEEGFSR;SLTEVTGPPTELEPAQDSLVQSESYTQNK;TENYINESTEAQSEQK;WEYNNVGTDLSPEPK
sp|O60313|OPA1_HUMAN Dynamin-like 120 kDa protein, mitochondrial OS=Homo sapiens (Human) OX=9606 GN=OPA1 PE=1 SV=3	111.63	150.9	22.7	529310000	25	CNEEHPAYLASDEITTVR;DFFTSGSPEETAFR;DTWHQVYR;EEDLAALR;EFDLTKEEDLAALR;EGCTVSPETISLNVK;ESVEQQADSFK;EVLEDFAEDGEKK;EYEEEFFQNSK;FNLETEWK;GSGEMMTR;GVEVDPSLIK;IDQLQEELLHTQLK;IQQIIEGK;LDAFIEALHQEK;QQLTNTEVR;RVQLAEDLKK;TQEQCVHNETK;VIQHNALEDR;VTLSEGPHHVALFK
sp|O60331|PI51C_HUMAN Phosphatidylinositol 4-phosphate 5-kinase type-1 gamma OS=Homo sapiens (Human) OX=9606 GN=PIP5K1C PE=1 SV=2	73.259	3.6688	7.3	43680000	4	ALVHDGDTVSVHRPSFYAER;EAEFLQK;FYGLYCVQSGGK;VVVMNNILPR
sp|O60333|KIF1B_HUMAN Kinesin-like protein KIF1B OS=Homo sapiens (Human) OX=9606 GN=KIF1B PE=1 SV=5	204.47	7.2127	6.1	12955000	5	EFSQVHGSVSDCK;EHPLLGPYVEDLSK;HDEAFSTEPLK;IIAELNETWEEK;IMSTPGGEEAIER;MVMEGFSEEIGNHLK;SHQFTSLR;TVAATNMNETSSR;TVVAVEVQDLK
sp|O60343|TBCD4_HUMAN TBC1 domain family member 4 OS=Homo sapiens (Human) OX=9606 GN=TBC1D4 PE=1 SV=2	146.56	196.32	31.3	2164800000	60	AHTFSHPPSSTK;AIHQQILLLR;AQPDDPESQMACHVFR;ATDPSQVPDVISSIR;AYSLLDK;CDMEDIHTLLK;CSSVTGVQR;DISSCSQGIK;DLNCNPNNK;DNEDAFYNSQK;EVLITWDKK;FEINLISPDTK;FEVLYCGK;HLSSLTDNEQADIFER;HVDHFGFICR;IEGLYPPR;IITQVFEMDISK;ILEDSGFDEQQEFR;KAPSSLIDDCMEK;LCEACPMHSLHK;LDYEEVGACQK;LEASRDELQSR;LGSVDSFER;LLHDYHR;LLPADALVNCDLLLR;LWYVGGSCLDHR;MKPVSDQEENELVILHLR;NTLPDMNTSEMEK;QLTAQQHAILVDLGR;RQNMDLLEK;SQKPEAGGCGAPAAR;THVHIGEGPS…
sp|O60423|AT8B3_HUMAN Phospholipid-transporting ATPase IK OS=Homo sapiens (Human) OX=9606 GN=ATP8B3 PE=2 SV=4	146.75	27.564	7.8	183830000	8	EVAEDIYEDWQQR;HQEASLLLQNR;IWVLTGDK;LLLVHGR;LQDGVPETIK;TGTLTQNILTFNK;TLCLAYR;VEEGPSEEIFTMEPLPHVHR;VYGPDSEATTRPK
sp|O60437|PEPL_HUMAN Periplakin OS=Homo sapiens (Human) OX=9606 GN=PPL PE=1 SV=4	204.74	71.2	16.2	253190000	28	AQADEVLQLR;ASQEEQIAR;EAEVLLLQQR;FSIEEALQSGR;GQELAAMACELQAQK;ICANSQQYQQAVK;LHSEGDQLLAAEHPGR;LQLEEEQHR;LQNDPQLEAEYQQLQEDHQR;LQSEINMAATETR;LSELEFHNSK;LTPAQYDR;NSIEAHMEAVHADWK;QLLEGELETLR;SIVVIHPDTGR;SLQQSWELLATHENHLNQDDTVPESSR;STQEEIWTLR;SYQSELEALR;TENPGDASDLQGR;VLDKYEDVVQGLQK;VVLQQDPQQAR;VVLSESVQVEK;YEEEPGLR
sp|O60447|EVI5_HUMAN Ecotropic viral integration site 5 protein homolog OS=Homo sapiens (Human) OX=9606 GN=EVI5 PE=1 SV=3	92.948	2.1029	2.6	9030600	2	LIQAAYQVK;VIPHQFDGVPDK
sp|O60476|MA1A2_HUMAN Mannosyl-oligosaccharide 1,2-alpha-mannosidase IB OS=Homo sapiens (Human) OX=9606 GN=MAN1A2 PE=1 SV=1	73.003	2.0442	1.7	7365900	1	FDGAVEAVAVR
sp|O60487|MPZL2_HUMAN Myelin protein zero-like protein 2 OS=Homo sapiens (Human) OX=9606 GN=MPZL2 PE=1 SV=1	24.484	2.6932	6	9833200	1	NPPDVDGVIGEIR
sp|O60488|ACSL4_HUMAN Long-chain-fatty-acid--CoA ligase 4 OS=Homo sapiens (Human) OX=9606 GN=ACSL4 PE=1 SV=2	79.187	31.231	14.1	47878000	8	AKPTSDKPGSPYR;EILSEENEMQPNGK;GVMMHHSNLIAGMTGQCER;HIIYVDNK;LKDWQEGGYTINDKPNPR;LQAGEYVSLGK;LTLLAQQK;VQEMNYIQK
sp|O60493|SNX3_HUMAN Sorting nexin-3 OS=Homo sapiens (Human) OX=9606 GN=SNX3 PE=1 SV=3	18.762	21.197	34	134990000	6	AETVADTR;CLHMFLQDEIIDK;FTTYEIR;KQGLEQFINK;VVVPPLPGK;YSDFEWLR
sp|O60502|OGA_HUMAN Protein O-GlcNAcase OS=Homo sapiens (Human) OX=9606 GN=OGA PE=1 SV=2	102.91	53.479	18.7	584090000	16	ANSSVVSVNCK;EIPVESIEEVSK;ESELSSNPAASAGASLEPPAAPAPGEDNPAGAGGAAVAGAAGGAR;GGLAGEFQR;ISWIPFMQEK;KLDQVSQFGCR;KQPDEEPMDMVVEK;LDQVSQFGCR;LGCFEIAK;MAEELKPMDTDKESIAESK;RAPVIWDNIHANDYDQK;STELIPR;VTDPSVAK
sp|O60504|VINEX_HUMAN Vinexin OS=Homo sapiens (Human) OX=9606 GN=SORBS3 PE=1 SV=2	75.34	19.636	13.6	83860000	9	AMYQYRPQNEDELELR;DFVYPSSTR;ELAELSAELDKDLR;FDFQAQSPK;LCDDGPQLPTSPR;QGIFPASYVQVSR;YEGIGPVDESGMPIAPR
sp|O60506|HNRPQ_HUMAN Heterogeneous nuclear ribonucleoprotein Q OS=Homo sapiens (Human) OX=9606 GN=SYNCRIP PE=1 SV=2	69.602	52.016	19.9	421110000	15	AGPIWDLR;DSDLSHVQNK;DYAFIHFDER;GFCFLEYEDHK;KYGGPPPDSVYSGQQPSVGTEIFVGK;LMMDPLTGLNR;LYNNHEIR;TGYTLDVTTGQR;TKEQILEEFSK;VTEGLTDVILYHQPDDK
sp|O60507|TPST1_HUMAN Protein-tyrosine sulfotransferase 1 OS=Homo sapiens (Human) OX=9606 GN=TPST1 PE=1 SV=1	42.188	3.56	6.8	24861000	3	AMLDAHPDIR;CMLVHYEQLVLHPER
sp|O60518|RNBP6_HUMAN Ran-binding protein 6 OS=Homo sapiens (Human) OX=9606 GN=RANBP6 PE=1 SV=2	124.71	10.484	7.6	35636000	5	AATASAGVPATVSEK;EGFVEYTEQVVK;HDLDIIK;INETINYEDPCAK;LMVPLLK;NLIDEDGTNHWPEGLK;NVIATENCISAIGK
sp|O60522|TDRD6_HUMAN Tudor domain-containing protein 6 OS=Homo sapiens (Human) OX=9606 GN=TDRD6 PE=2 SV=2	236.51	1.7919	0.6	11902000	1	TITAGAGSLAPGR
sp|O60524|NEMF_HUMAN Nuclear export mediator factor NEMF OS=Homo sapiens (Human) OX=9606 GN=NEMF PE=1 SV=4	122.95	40.245	12.1	313050000	16	ATLLLESGIR;AVDEFYSK;DQQQNEIIVK;ERYPLDHAR;EVQTVTSIQK;FRTDEADDVK;IHTTEFEWPK;LEALQQAQEIDK;LEALQQAQEIDKLK;LTEIVASAPK;NMMPSSFAMK;VLVSLQK;YLTPGDIYVHADLHGATSCVIK
sp|O60547|GMDS_HUMAN GDP-mannose 4,6 dehydratase OS=Homo sapiens (Human) OX=9606 GN=GMDS PE=1 SV=1	41.949	93.778	41.4	2307800000	26	EMVHADVELMR;ETTPFYPR;FYQASTSELYGK;GSGDGEMGKPR;GYEVHGIVR;IINEVKPTEIYNLGAQSHVK;LHYGDLTDSTCLVK;RDWGHAK;SFLHIGK;SSSFNTGR;TCGLINSVK;TIVWEGK;VHVTVDLK;VQEIPQK;YYRPTEVDFLQGDCTK
sp|O60551|NMT2_HUMAN Glycylpeptide N-tetradecanoyltransferase 2 OS=Homo sapiens (Human) OX=9606 GN=NMT2 PE=1 SV=1	56.98	3.3896	10	5480700	1	AMELLSACQGPAR;LDEVITSHGAIEPDKDNVR;MVEINFLCVHK;VAPVLIR
sp|O60568|PLOD3_HUMAN Multifunctional procollagen lysine hydroxylase and glycosyltransferase LH3 OS=Homo sapiens (Human) OX=9606 GN=PLOD3 PE=1 SV=1	84.784	33.881	17.1	274510000	15	AVMNFVVR;DVFSGSDTDPDMAFCK;FVQSGSR;GLDYEGGGCR;ILIEENR;ILIEENRK;LTHYHEGLPTTWGTR;LVGPEEALSPGEAR;SEDYVELVQR;TYVGPMTESLFPGYHTK;VIAPMLSR;YKDDDDDQLFYTR
sp|O60602|TLR5_HUMAN Toll-like receptor 5 OS=Homo sapiens (Human) OX=9606 GN=TLR5 PE=1 SV=4	97.832	8.4789	4.9	33206000	5	DHPQGTEPDMYK;NHIAIIQDQTFK;SLYLHPSFGK;VLNLAYNK
sp|O60603|TLR2_HUMAN Toll-like receptor 2 OS=Homo sapiens (Human) OX=9606 GN=TLR2 PE=1 SV=1	89.837	13.979	5.2	64268000	4	GSSGSLNSIPSGLTEAVK;IHSVTGCIPK;TLGETSLFSHLTK
sp|O60610|DIAP1_HUMAN Protein diaphanous homolog 1 OS=Homo sapiens (Human) OX=9606 GN=DIAPH1 PE=1 SV=2	141.35	71.365	16.8	1.0264e+09	32	AEMDEVER;AMDPAVPNMMIDAAK;DDAMAAVPAK;DVQNFPAATDEK;DVQNFPAATDEKDK;DVQNFPAATDEKDKFVEK;EMVSQYLYTSK;FQPLLDGLK;HELQVEMK;KLYKPEVQLR;KMESDFEQK;LGLHQVLQDLR;LHDEKEETAGSYDSR;LNAILFK;LQDLQGEK;LYKPEVQLR;MMHSNMETLYK;NMFLQAVK;NSETFPTILEEAK;QMPEPEQLK;VLEAMTER;VQLNVFDEQGEEDSYDLK;VSAENLQK
sp|O60613|SEP15_HUMAN Selenoprotein F OS=Homo sapiens (Human) OX=9606 GN=SELENOF PE=1 SV=4	18.092	8.1108	7.3	30894000	1	GCCQEEAQFETK
sp|O60635|TSN1_HUMAN Tetraspanin-1 OS=Homo sapiens (Human) OX=9606 GN=TSPAN1 PE=1 SV=2	26.301	2.1132	5.4	952850000	1	VEGCFNQLLYDIR
sp|O60641|AP180_HUMAN Clathrin coat assembly protein AP180 OS=Homo sapiens (Human) OX=9606 GN=SNAP91 PE=1 SV=2	92.501	2.9591	4	16610000	1	ALVTTHHLMVHGNER;FIQYLASR;SGSHGYDMSTFIR
sp|O60645|EXOC3_HUMAN Exocyst complex component 3 OS=Homo sapiens (Human) OX=9606 GN=EXOC3 PE=1 SV=3	85.566	56.687	18.4	568150000	19	DAVVQHSQLAAAVENLK;DDHIGALLAVR;DGLMYEQYR;DIQQSLADVSK;ETQDLIEQGALLQAHR;IEGTQADTR;LMDLECSR;MFTILER;NLLNMYHQALSTR;QLWMVLQR;TGLSQLHNALNDVK;YKDEAQLYKEEHLR
sp|O60658|PDE8A_HUMAN High affinity cAMP-specific and IBMX-insensitive 3,5-cyclic phosphodiesterase 8A OS=Homo sapiens (Human) OX=9606 GN=PDE8A PE=1 SV=2	93.303	6.8356	4.7	18024000	1	HFEHVNK;IHSMTIEAPITK;LVAEDAPSPAAPPLSSGGPR
sp|O60664|PLIN3_HUMAN Perilipin-3 OS=Homo sapiens (Human) OX=9606 GN=PLIN3 PE=1 SV=3	47.074	115.1	34.3	1120700000	22	DTVATQLSEAVDATR;IATSLDGFDVASVQQQR;LEPQIASASEYAHR;LGSLSER;QEQSYFVR;QHAYEHSLGK;QLQGPEK;QLQGPEKEPPKPEQVESR;SEEWADNHLPLTDAELAR;SVVTGGVQSVMGSR;TLTAAAVSGAQPILSK;VSGAQEMVSSAK
sp|O60676|CST8_HUMAN Cystatin-8 OS=Homo sapiens (Human) OX=9606 GN=CST8 PE=1 SV=1	16.275	2.8014	14.1	27049000	3	ESEDKYVFLVVK;KNETGVLR
sp|O60684|IMA7_HUMAN Importin subunit alpha-7 OS=Homo sapiens (Human) OX=9606 GN=KPNA6 PE=1 SV=1	60.029	29.581	22.8	616070000	12	EAAWAITNATSGGTPEQIR;EACWTISNITAGNR;GKNPPPEFAK;IEFLQSHENQEIYQK;IQAVIDSGVCR;KEAAWAITNATSGGTPEQIR;KEACWTISNITAGNR;LVELLMHNDYK;METMASPGK;NAVWALSNLCR;NNALNPEEMR;RLVELLMHNDYK;YLVSLGCIK
sp|O60701|UGDH_HUMAN UDP-glucose 6-dehydrogenase OS=Homo sapiens (Human) OX=9606 GN=UGDH PE=1 SV=1	55.023	132.18	31.4	3.0851e+09	29	ASVGFGGSCFQK;EQIVVDLSHPGVSEDDQVSR;ESSSIYISK;EVVESCR;IIDSLFNTVTDK;IIDSLFNTVTDKK;ILTTNTWSSELSK;MLKPAFIFDGR;RIPYAPSGEIPK;VLIGGDETPEGQR;VTVVDVNESR;YIEACAR;YLMDEGAHLHIYDPK;YWQQVIDMNDYQR
sp|O60704|TPST2_HUMAN Protein-tyrosine sulfotransferase 2 OS=Homo sapiens (Human) OX=9606 GN=TPST2 PE=1 SV=1	41.911	11.611	8	33161000	2	AIEVMYAQCMEVGK;STDQVIKPVNLEALSK
sp|O60711|LPXN_HUMAN Leupaxin OS=Homo sapiens (Human) OX=9606 GN=LPXN PE=1 SV=1	43.332	19.924	27.2	133670000	9	EEIGSSPFFER;GHCASCQKPIAGK;GTLCHGCGQPITGR;PFCELHYHHR;SGLAYCPNDYHQLFSPR;TYCQPCFNK;VLTAMNQTWHPEHFFCSHCGEVFGAEGFHEK
sp|O60716|CTND1_HUMAN Catenin delta-1 OS=Homo sapiens (Human) OX=9606 GN=CTNND1 PE=1 SV=1	108.17	22.708	5.8	55798000	6	LVENCVCLLR;NCDGVPALVR;SNAAAYLQHLCYR;YQEAAPNVANNTGPHAASCFGAK
sp|O60732|MAGC1_HUMAN Melanoma-associated antigen C1 OS=Homo sapiens (Human) OX=9606 GN=MAGEC1 PE=1 SV=3	123.64	2.4306	1	4954000	1	VWVQEHYLEYR
sp|O60733|PLPL9_HUMAN 85/88 kDa calcium-independent phospholipase A2 OS=Homo sapiens (Human) OX=9606 GN=PLA2G6 PE=1 SV=2	89.902	109.88	28.7	594120000	21	AILTLLR;CNIMGPNGYPIHSAMK;EEGQLILFQNTPNR;EVAVADYTSSDR;FDCAIVLLTHGANADAR;FNQNVNLRPPAQPSDQLVWR;GCAEMIISMDSSQIHSK;GCNVNSTSSAGNTALHVAVMR;GEHGNTPLHLAMSK;GSRPYESGPLEEFLK;IISCANCAENEEGCTPLHLACR;MVVDCCTDPDGR;THDHLLCLDGGGVK;VLLLCNAR;VMLTGTLSDR;VREEGQLILFQNTPNR;YGASPLHWAK
sp|O60749|SNX2_HUMAN Sorting nexin-2 OS=Homo sapiens (Human) OX=9606 GN=SNX2 PE=1 SV=2	58.47	81.521	28.5	711930000	19	ALSQLAEVEEK;EDSSSTEFVEK;ELSANTAAFAK;FSDFLGLHSK;MMVANKPDK;MNESDAWFEEK;QQQFENLDQQLR;RFSDFLGLHSK;SAAMLGNSEDHTALSR;SMSAPVIFDR;TSLSMFSK;WEDAQITLLK;YLESLVQTQQQLIK;YLHVGYIVPPAPEK
sp|O60762|DPM1_HUMAN Dolichol-phosphate mannosyltransferase subunit 1 OS=Homo sapiens (Human) OX=9606 GN=DPM1 PE=1 SV=1	29.634	13.346	28.5	281230000	11	ASLEVSR;DVAEQLEK;EGNFDIVSGTR;FIPEFIR;HATGNYIIIMDADLSHHPK;PGASDLTGSFR;YSVLLPTYNER
sp|O60763|USO1_HUMAN General vesicular transport factor p115 OS=Homo sapiens (Human) OX=9606 GN=USO1 PE=1 SV=2	107.89	238.14	29.9	2797700000	40	CQNEQLQTAVTQQVSQIQQHK;DKLELEITDSK;DKLELEITDSKK;DNQHQGSYSEGAQMNGIQPEEIGR;DSEQVAELK;EGSYIQR;EQDLQLEELR;EQLDSSNSTIAILQTEK;GVMGGQSAGPQHTEAETIQK;IVAFENAFER;LLTSLLK;LMDLLADSR;LREEIEELKR;LSALLQETK;MKPWFEVGDENSGWSAQK;NNNSNQNFFK;NQELLQSQLTEK;NQELLQSQLTEKDSMIENMK;SQLNSQSVEITK;SSQTSGTNEQSSAIVSAR;SVEVQGETETIIATK;TLEQHDNIVTHYK;VLVSPTNPPGATSSCQK
sp|O60784|TOM1_HUMAN Target of Myb protein 1 OS=Homo sapiens (Human) OX=9606 GN=TOM1 PE=1 SV=2	53.818	39.859	18.5	373290000	13	AADRLPNLSSPSAEGPPGPPSGPAPR;AGLQSLEASGR;GVTSEEFDK;GVTSEEFDKFLEER;LRSELEMVSGNVR;NNPPTIVHDK;SELEMVSGNVR;YEAPQATDGLAGALDAR
sp|O60825|F262_HUMAN 6-phosphofructo-2-kinase/fructose-2,6-bisphosphatase 2 OS=Homo sapiens (Human) OX=9606 GN=PFKFB2 PE=1 SV=2	58.476	116.65	37.6	1086900000	23	AYLTEENGQIAVFDATNTTR;DMILNFAEQNSFK;FLEEQEITDLK;GADELPYLR;HGESEFNLLGK;IGGDSGLSVR;KFLEEQEITDLK;KQCALVALEDVK;LNVEAVNTHR;LTPVAYGCK;NRENVMEDFLK;QCALVALEDVK;QGNVLVISHQAVMR;RDMILNFAEQNSFK;TIQTAESLGVPYEQWK;VFNLGVYR;VINVGQR;VQDYIQSK;VTYRPLDPDNYDK;VTYRPLDPDNYDKDLSFIK
sp|O60826|CCD22_HUMAN Coiled-coil domain-containing protein 22 OS=Homo sapiens (Human) OX=9606 GN=CCDC22 PE=1 SV=1	70.755	47.268	26.3	223410000	17	AVELLPDGTANLAK;DLEEQIETELGKK;DRPGDEDWVHR;FTFHLEPQAQATQVSDVPATSR;ILEIVGNIR;LPTDASEDADQPAGDSAILLR;LQHLQGSALQK;LQLVVENSAQR;LVVPELSSR;QENAGLLGR;QLMSELETLPR;SIEEVEADMK;TLGVSFVQAESECR
sp|O60831|PRAF2_HUMAN PRA1 family protein 2 OS=Homo sapiens (Human) OX=9606 GN=PRAF2 PE=1 SV=1	19.258	3.5937	6.2	95577000	2	ALDDFVLGSAR
sp|O60832|DKC1_HUMAN H/ACA ribonucleoprotein complex subunit DKC1 OS=Homo sapiens (Human) OX=9606 GN=DKC1 PE=1 SV=3	57.673	2.0641	2.5	4975800	1	LHNAIEGGTQLSR
sp|O60841|IF2P_HUMAN Eukaryotic translation initiation factor 5B OS=Homo sapiens (Human) OX=9606 GN=EIF5B PE=1 SV=4	138.83	184.14	26.1	2.9723e+09	51	ADRETVAVKPTENNEEEFTSK;DAQEMADSLGVR;DELIHELK;DPIVMGVTVEAGQVK;DWFRDEMQK;ELEELSLEAQGIK;ETVAVKPTENNEEEFTSK;EVEAAQGVK;GLLLPPPMK;HFEATDILVSK;HIAVFPCK;HKEVEAAQGVK;HTHVQDGEAGGITQQIGATNVPLEAINEQTK;IEPIPGESPK;ILPQYIFNSR;KFEEETVK;KGQEVCVK;KRPIYEDK;KSPDSDVAATLK;KSPDSDVAATLKK;LLQAQGVEVPSK;NKPGPNIESGNEDDDASFK;NTKDEFEER;QGTPMCVPSK;RLAHCEELR;RLEELEAK;TSEVPYAGINIGPVHK;VTVDTGVIPASEEK;VTVDTGVIPASEEKAETPTAAEDDNEGDKK
sp|O60879|DIAP2_HUMAN Protein diaphanous homolog 2 OS=Homo sapiens (Human) OX=9606 GN=DIAPH2 PE=1 SV=1	125.57	54.696	11.8	515350000	16	EKENDELDIQLK;ELEAEIQQLR;FPEELEHVESASK;HECTLSSQEYVHELR;LLGAITTAAER;LLNCLESLR;LSTMHNNMMK;NDYYIRPQYYK;QEAQAELQK;VFDENKEDDLTELSHR;VKEDKFENPDLFAK
sp|O60884|DNJA2_HUMAN DnaJ homolog subfamily A member 2 OS=Homo sapiens (Human) OX=9606 GN=DNAJA2 PE=1 SV=1	45.745	181.48	34	1.6041e+09	15	DGNDLHMTYK;EHEVFQR;EISFAYEVLSNPEKR;EYHPDKNPNAGDK;EYHPDKNPNAGDKFK;GEDMMHPLK;GEGMPQYR;ILEVHVDK;LYDILGVPPGASENELKK;NVLCSACSGQGGK;QLAPGMVQQMQSVCSDCNGEGEVINEK;QLAPGMVQQMQSVCSDCNGEGEVINEKDR;VIEPGCVR
sp|O60888|CUTA_HUMAN Protein CutA OS=Homo sapiens (Human) OX=9606 GN=CUTA PE=1 SV=2	19.116	8.1968	7.8	84910000	3	GKIEEDSEVLMMIK
sp|O60890|OPHN1_HUMAN Oligophrenin-1 OS=Homo sapiens (Human) OX=9606 GN=OPHN1 PE=1 SV=1	91.64	43.08	18.2	281570000	13	AQEDTVAAMMNIK;CYEQELER;ESQLQEADLQVDKER;HLVNVCEHSK;IYLGPPEESAAPPVPPPR;LWMEAMDGKEPIYHSPITK;NLSEPVMTYR;NYSSAVQK;QGPLDLTLK;QQEMELNEVGFK;TLTMTPMEQKPGAK;TVGSNIQVQK
sp|O60906|NSMA_HUMAN Sphingomyelin phosphodiesterase 2 OS=Homo sapiens (Human) OX=9606 GN=SMPD2 PE=1 SV=2	47.645	18.749	17.5	188030000	8	AQAELQHVLGR;EAQDLGPEPQPALLLGQQEGDR;HSPPQQNPSSTHGPAER;LSPTYPAAHHFR;SFETTTGFDPHR
sp|O60925|PFD1_HUMAN Prefoldin subunit 1 OS=Homo sapiens (Human) OX=9606 GN=PFDN1 PE=1 SV=2	14.21	1.921	13.1	12713000	1	AAPVDLELK;VIDTQQK
sp|O60927|PP1RB_HUMAN E3 ubiquitin-protein ligase PPP1R11 OS=Homo sapiens (Human) OX=9606 GN=PPP1R11 PE=1 SV=1	13.952	4.3938	19.8	10891000	2	CCCIYEKPR;KVEWTSDTVDNEHMGR
sp|O60936|NOL3_HUMAN Nucleolar protein 3 OS=Homo sapiens (Human) OX=9606 GN=NOL3 PE=1 SV=2	22.629	27.711	24.5	448330000	5	GEAACQELLR;LLLLVQGK;PSETIDR;SYDPPCPGHWTPEAPGSGTTCPGLPR
sp|O75071|EFC14_HUMAN EF-hand calcium-binding domain-containing protein 14 OS=Homo sapiens (Human) OX=9606 GN=EFCAB14 PE=1 SV=1	55.031	22.91	10.9	162100000	6	ELNALIGLAGDSR;QISLLTSAVNHLK;TMELLQSDMNQHFLK;VNLIESDVVAMSK
sp|O75083|WDR1_HUMAN WD repeat-containing protein 1 OS=Homo sapiens (Human) OX=9606 GN=WDR1 PE=1 SV=4	66.193	323.31	59.7	13065000000	79	AHDGGIYAISWSPDSTHLLSASGDK;DIAWTEDSK;DIAWTEDSKR;DYSGQGVVK;FATASADGQIYIYDGK;GPVTDVAYSHDGAFLAVCDASK;IAVVGEGR;IKDIAWTEDSK;IKDIAWTEDSKR;IWDTTQK;KCFSIDNPGYEPEVVAVHPGGDTVAIGGVDGNVR;KVFASLPQVER;LATGSDDNCAAFFEGPPFK;LHHVSSLAWLDEHTLVTTSHDASVK;LYSILGTTLK;LYSILGTTLKDEGK;MTVDESGQLISCSMDDTVR;NIDNPALADIYTEHAHQVVVAK;NNPSKPLHVIK;SIQCLTVHK;SYIYSGSHDGHINYWDSETGENDSFAGK;VCALGGSK;VFASLPQVER;VINSVDIK;VVTVFSVADGYSENNVFY…
sp|O75110|ATP9A_HUMAN Probable phospholipid-transporting ATPase IIA OS=Homo sapiens (Human) OX=9606 GN=ATP9A PE=1 SV=3	118.58	153.6	21.3	1356600000	32	AIALCHNVTPVYESNGVTDQAEAEK;DESTGEITFYMK;DKEVNSQVYSR;DQSSMQLR;EVNSQVYSR;FSPPSYSK;GEAHLELNAFR;KHDCALVISGDSLEVCLK;LETATCTAK;LLMVHGR;LTCAVGDGGNDVSMIQESDCGVGVEGK;NVINNQK;PTLETLR;SLAEEQYQDFEAR;SSTIPEQLGR;SVMNTSNPR;TDQLDGETDWK;TGTLTQNEMIFK;TVWLGHPEK;TVWLGHPEKR;VWMLTGDKLETATCTAK
sp|O75113|N4BP1_HUMAN NEDD4-binding protein 1 OS=Homo sapiens (Human) OX=9606 GN=N4BP1 PE=1 SV=4	100.38	14.324	8.9	85524000	7	AVLDEFTAPAEK;GVYSSTNELTTDSTPK;HIVIDGSNVAITHGLK;IWLQLCGAQEAVHSAK;SHIQQFVK;TGGIIVTNDNFR
sp|O75116|ROCK2_HUMAN Rho-associated protein kinase 2 OS=Homo sapiens (Human) OX=9606 GN=ROCK2 PE=1 SV=4	160.9	70.125	21.3	366760000	30	ADSEQLAR;CSLLDCDLK;DATIASLEETNR;DSDIEQLR;ENLLLSDSPSCR;EQEFPVEPVGEK;IFQILYANEGESK;KEQEFPVEPVGEK;KPPAPDPFAR;LKDEEISAAAIK;LKDVQEQLSR;MDETGMVHCDTAVGTPDYISPEVLK;MQTQQVNTLK;NDQWHWDNIR;NIDNFLNR;NLLLLANSTEEQQK;NSLCFPEDAEISK;PVTQTDVYR;QIQQLESNNR;QLDETNALLR;SDSAFFWEER;SIAEEQYSDLEKEK;SNMEIDMTYQLK;TLTSDVANLANEKEELNNK;VENLLLEAEKR;VIQQSLEQEEAEHK
sp|O75121|MFA3L_HUMAN Microfibrillar-associated protein 3-like OS=Homo sapiens (Human) OX=9606 GN=MFAP3L PE=1 SV=3	45.379	2.3277	5.6	9359000	2	SDSPAADSDASSLHEQPQQIAIK
sp|O75122|CLAP2_HUMAN CLIP-associating protein 2 OS=Homo sapiens (Human) OX=9606 GN=CLASP2 PE=1 SV=3	141.06	32.282	10.4	97613000	11	AFTDVPSIQIYSSR;AGGDATDSSQTALDNK;DYNPYNYSDSISPFNK;EGGAGAVDEDDFIK;ELEETLNK;LIPLITSNCTSK;LTQEESFSVWDEHFK;SAEEAASVLATSISPEQCIK;VITWTTEPK;VLVNSASAQK
sp|O75129|ASTN2_HUMAN Astrotactin-2 OS=Homo sapiens (Human) OX=9606 GN=ASTN2 PE=1 SV=2	148.24	2.0099	2	25258000	2	GYDLVTGEQAPEK;VVPLYTLIQDNGTK
sp|O75131|CPNE3_HUMAN Copine-3 OS=Homo sapiens (Human) OX=9606 GN=CPNE3 PE=1 SV=1	60.13	121.9	31.5	3.0841e+09	32	DIVQFVPFR;FGVYDIDNK;GSITISAEEIK;GSITISAEEIKDNR;ISLNSLCYGDMDK;LYGPTNFSPIINHVAR;NCLNPQFSK;NNLNPVWR;NNLNPVWRPFK;NSGVISVK;QFQNAPK;QTSDGNWLMVHR;SCLPQIK;SDPYLEFHK;SSPVEFECINEK;VECYDYDNDGSHDLIGTFQTTMTK;VVLFEMEAR
sp|O75140|DEPD5_HUMAN GATOR complex protein DEPDC5 OS=Homo sapiens (Human) OX=9606 GN=DEPDC5 PE=1 SV=2	181.26	2.579	1.6	8731800	2	GFGGSDDELVVNPK;MHLFQEAIAHR
sp|O75143|ATG13_HUMAN Autophagy-related protein 13 OS=Homo sapiens (Human) OX=9606 GN=ATG13 PE=1 SV=1	56.571	11.389	12.2	34808000	6	EGGVPLAPNQPVHGTQADQER;METDLNSQDR;METDLNSQDRK;THCAATPSSSEDTETVSNSSEGR;VSYTVYNR
sp|O75146|HIP1R_HUMAN Huntingtin-interacting protein 1-related protein OS=Homo sapiens (Human) OX=9606 GN=HIP1R PE=1 SV=2	119.39	79.51	25.5	505780000	31	AINTQEAPVK;ALELMGQLQDQQALR;ALVDNEQLR;AVGWGATQLVEAADK;DGHPNVLHDCQR;DLQIESLK;DLQIESLKR;EIGDLWGHLHDR;EMAATSAAIEDAVR;FHEQFHSLR;FSHLAADTIINGGATSHLAPTDPADR;HELAQLR;IILGTHHEK;LHSCLPADTLQGHR;LLVTTSTSLQK;QHYVLAGASGSPGEEVAIRPSTAPR;QLNTAIAVSQMSSGQCR;QLTVTQQSQEEVAR;RIILGTHHEK;SQVNALEGELEEQR;SQVNALEGELEEQRK;SSQEQGELQGR;VVLHTGK;YGQLVNVYTK
sp|O75147|OBSL1_HUMAN Obscurin-like protein 1 OS=Homo sapiens (Human) OX=9606 GN=OBSL1 PE=1 SV=4	206.94	1.5949	0.5	9101500	1	ICTVSGHGR
sp|O75153|CLU_HUMAN Clustered mitochondria protein homolog OS=Homo sapiens (Human) OX=9606 GN=CLUH PE=1 SV=2	146.67	35.493	16.4	306670000	26	ASDAFHFFQSGQAK;AVGSISSTAFDIR;DQEQSVIYGSIDFGK;DWNEELQTTR;ELAETIAADDGTDPR;FLENALAVSTK;FNPDIFSPGVR;HQLDHVFK;HQLQEASR;IGIGELITR;LGYEEHIPGQTR;LHYIMGDYAEALSNQQK;QVSITASTR;RHQLQEASR;SEDPPGQEAGSEEEGSSASGLAK;TVVSHPR;VHSDFTAAATR;VLTMSGWNPPPGNR;YLELLER
sp|O75157|T22D2_HUMAN TSC22 domain family protein 2 OS=Homo sapiens (Human) OX=9606 GN=TSC22D2 PE=1 SV=3;sp|Q15714|T22D1_HUMAN TSC22 domain family protein 1 OS=Homo sapiens (Human) OX=9606 GN=TSC22D1 PE=1 SV=3	79.227	2.9752	4.5	53246000	3	EEVEVLK;HSSTFDQTAER;IEQAMDLVK;SHLMYAVR
sp|O75165|DJC13_HUMAN DnaJ homolog subfamily C member 13 OS=Homo sapiens (Human) OX=9606 GN=DNAJC13 PE=1 SV=5	254.41	219.41	20.1	2214600000	52	ADTVGLACEAINR;AIIEEGDKEIATK;AQTAELFAK;ATVPLQSNVIEAAPDMK;CHEEIGPFTDTR;CVAVLTR;CYSVAAQFEECR;DKVSTTVR;DQDNAIIRPLPK;EELKDTLESEMR;EKVDLVLMHWR;ELGSANVISWNHHEFEVK;EMMLEHFK;EQSELVAQALK;FGQDHAR;FLENLLEK;GQGTEFNLTFR;HLHTAMFTISSDQR;ITEMPSIIK;KLAVASVTEILK;LFQHPSMAIIK;LGGYLAEEQATPENPTIR;LLLEEDENEESGSIK;LLLEEDENEESGSIKR;LTELLEK;MQELALSEGALPR;NQQDNPEANWK;PLQSIPQLK;SEETNQQEVANSLAK;SLQYGEQVNEILCR;SNLIWNFK;SYEFFNE…
sp|O75170|PP6R2_HUMAN Serine/threonine-protein phosphatase 6 regulatory subunit 2 OS=Homo sapiens (Human) OX=9606 GN=PPP6R2 PE=1 SV=2	104.94	321.34	19.6	880890000	30	DFHQLLLNPPK;DVGSSVWAAGTSAPEEK;FDLNTTSHVDK;GNMGHLTR;ILEAWEANDHTQAAGGMR;KAPLLASDSSSSGGSHSEDGDQK;KTEQVITFLK;LKDFHQLLLNPPK;LMAALLHTNTPSINQELCR;LVELIHPSQDEDR;LVSCVEPAGLR;NMFDGDR;QDVLHWLNEEK;QSNASQTLCDIVR;SYAVSSSVLHGIEPR;TEQVITFLK
sp|O75175|CNOT3_HUMAN CCR4-NOT transcription complex subunit 3 OS=Homo sapiens (Human) OX=9606 GN=CNOT3 PE=1 SV=1	81.871	8.8149	3.2	0	1	EQLYQQAMEEAAWHHMPHPSDSER
sp|O75179|ANR17_HUMAN Ankyrin repeat domain-containing protein 17 OS=Homo sapiens (Human) OX=9606 GN=ANKRD17 PE=1 SV=3	274.25	22.188	6.1	117590000	4	CHLCMESIVQAK;DGSTMLIEAAK;DTALTIAADK;ESALTLACYK;FLLEAGADQEHK;GASLEEVNDEGYTPLMEAAR;ILLNAGAEINSR;LEALLEAAGIGK;LEEIEAKNK;NTALTLACFQGR;SLAEACSEGDVNAVR;TKDTPLSLACSGGR;TVDPETQAR
sp|O75190|DNJB6_HUMAN DnaJ homolog subfamily B member 6 OS=Homo sapiens (Human) OX=9606 GN=DNAJB6 PE=1 SV=2	36.087	27.319	22.7	696280000	7	HAPHCLSEEEGEQDRPR;IVENGQER;QVAEAYEVLSDAK;VDYYEVLGVQR;VEVEEDGQLK;WHPDKNPENK;WHPDKNPENKEEAER
sp|O75191|XYLB_HUMAN Xylulose kinase OS=Homo sapiens (Human) OX=9606 GN=XYLB PE=1 SV=3	58.382	5.6915	5.8	25572000	4	DLPEFGTQGGVHVHK;VVAFTGDNPASLAGMR
sp|O75223|GGCT_HUMAN Gamma-glutamylcyclotransferase OS=Homo sapiens (Human) OX=9606 GN=GGCT PE=1 SV=1	21.007	31.509	37.2	462450000	9	AIEPNDYTGK;ENGLPLEYQEK;LDFGNSQGK;SNLNSLDEQEGVK;SYLMTNYESAPPSPQYK;VSEEIEDIIK
sp|O75251|NDUS7_HUMAN NADH dehydrogenase [ubiquinone] iron-sulfur protein 7, mitochondrial OS=Homo sapiens (Human) OX=9606 GN=NDUFS7 PE=1 SV=3	23.563	9.2011	15.5	148520000	5	KVYDQMPEPR;LDDLVNWAR;QSDVMIVAGTLTNK;VYDQMPEPR
sp|O75264|SIM24_HUMAN Small integral membrane protein 24 OS=Homo sapiens (Human) OX=9606 GN=SMIM24 PE=2 SV=2	14.964	39.776	24.6	88773000	2	ARAEDEEETTFR;EGESNLGLDLEEKEPGDHER
sp|O75298|RTN2_HUMAN Reticulon-2 OS=Homo sapiens (Human) OX=9606 GN=RTN2 PE=1 SV=1	59.263	2.6096	3.1	25937000	2	LSHQITSR;VVSAATQLR
sp|O75306|NDUS2_HUMAN NADH dehydrogenase [ubiquinone] iron-sulfur protein 2, mitochondrial OS=Homo sapiens (Human) OX=9606 GN=NDUFS2 PE=1 SV=2	52.545	41.064	24.2	490130000	12	GEFGVYLVSDGSSR;GSGIQWDLR;IIAQCLNK;LDYVSMMCNEQAYSLAVEK;LVMELSGEMVR;MFEFYER;MHAAYIR;NITLNFGPQHPAAHGVLR;TSMESLIHHFK;VLFGEITR
sp|O75312|ZPR1_HUMAN Zinc finger protein ZPR1 OS=Homo sapiens (Human) OX=9606 GN=ZPR1 PE=1 SV=1	50.925	65.985	15	208150000	6	AISGLEQDQPAR;DDALVITHYNR;EIIVSSFSCEHCGWNNTEIQSAGR;EVIIMATNCENCGHR;IQDQGVR
sp|O75323|NIPS2_HUMAN Protein NipSnap homolog 2 OS=Homo sapiens (Human) OX=9606 GN=NIPSNAP2 PE=1 SV=1	33.742	10.72	22.4	307420000	10	ICQEVLPK;KDAHSNLLAK;LQFHNVKPECLEAYNK;SDMLLSR;SGPNIYELR;YEGGYPALTEVMNK
sp|O75340|PDCD6_HUMAN Programmed cell death protein 6 OS=Homo sapiens (Human) OX=9606 GN=PDCD6 PE=1 SV=1	21.868	9.5481	14.1	203290000	5	DNSGMIDKNELK;LSDQFHDILIR;TYDRDNSGMIDKNELK
sp|O75347|TBCA_HUMAN Tubulin-specific chaperone A OS=Homo sapiens (Human) OX=9606 GN=TBCA PE=1 SV=3	12.855	76.472	44.4	190650000	11	AEDGENYDIKK;ILENEKDLEEAEEYK;ILENEKDLEEAEEYKEAR;LEAAYLDLQR;MMIPDCQR;RLEAAYLDLQR
sp|O75348|VATG1_HUMAN V-type proton ATPase subunit G 1 OS=Homo sapiens (Human) OX=9606 GN=ATP6V1G1 PE=1 SV=3	13.757	267.39	33.9	387850000	4	ASQSQGIQQLLQAEK;EEAQAEIEQYR;GSCSTEVEKETQEK
sp|O75351|VPS4B_HUMAN Vacuolar protein sorting-associated protein 4B OS=Homo sapiens (Human) OX=9606 GN=VPS4B PE=1 SV=2	49.301	14.79	15.5	296810000	7	IYIPLPEPHAR;LHLGTTQNSLTEADFR;NLFQLAR;SLSNTKPTVNEHDLLK;VQSATHFK;WSDVAGLEGAK
sp|O75352|MPU1_HUMAN Mannose-P-dolichol utilization defect 1 protein OS=Homo sapiens (Human) OX=9606 GN=MPDU1 PE=1 SV=2	26.638	2.1613	4	249320000	5	AAEADGPLKR
sp|O75355|ENTP3_HUMAN Ectonucleoside triphosphate diphosphohydrolase 3 OS=Homo sapiens (Human) OX=9606 GN=ENTPD3 PE=1 SV=2	59.105	53.713	24.4	605200000	16	ACHDQETCSFDGVYQPK;AFEECMQK;FDEVYAR;FTEETWPQIHFEK;GQVPSHLHGSTPIHLGATAGMR;GSGISSYGNNPQDVPR;HSEHAFDHAVDSD;NHLTNPCYPR;TTVYVYQWPAEK;YGIVLDAGSSR
sp|O75356|ENTP5_HUMAN Ectonucleoside triphosphate diphosphohydrolase 5 OS=Homo sapiens (Human) OX=9606 GN=ENTPD5 PE=1 SV=1	47.517	34.027	12.1	156540000	7	AVDTDMIDYEK;LATLGALETEGTDGHTFR;LHQPEEVQR;QGAETVQGLLEVAK
sp|O75363|BCAS1_HUMAN Breast carcinoma-amplified sequence 1 OS=Homo sapiens (Human) OX=9606 GN=BCAS1 PE=1 SV=2	61.708	100.38	36.8	1111600000	29	AEHQDKVDEVPGLSGQSDDVPAGK;ANFTSQETQGAGK;DPTLLPPETGGAGGEAPSKPK;EDSVPTGAEENVVCESPVEIIK;EGQELGTADCSVPGDPEGLETAK;EKEGQELGTADCSVPGDPEGLETAK;GCNPSGHTQSVTTPEPAK;GDGGITHSEEINGK;MLDAQVQTDPVSIGPVGK;RAEHQDKVDEVPGLSGQSDDVPAGK;TDNVATSSPETTEISAVADANGK;TGDQAADSSLGSVK;TITPPEPEPTGAPQK;TLVSPNK;VDEVPGLSGQSDDVPAGK
sp|O75367|H2AY_HUMAN Core histone macro-H2A.1 OS=Homo sapiens (Human) OX=9606 GN=MACROH2A1 PE=1 SV=4	39.617	18.768	13.7	75250000	5	FVIHCNSPVWGADK;FVIHCNSPVWGADKCEELLEK;NCLALADDKK;NGPLEVAGAAVSAGHGLPAK
sp|O75368|SH3L1_HUMAN SH3 domain-binding glutamic acid-rich-like protein OS=Homo sapiens (Human) OX=9606 GN=SH3BGRL PE=1 SV=1	12.774	3.7455	11.4	42165000	2	VYIASSSGSTAIK
sp|O75369|FLNB_HUMAN Filamin-B OS=Homo sapiens (Human) OX=9606 GN=FLNB PE=1 SV=2	278.16	323.31	46.2	25410000000	224	AAGSGELGVTMK;ADIEMPFDPSK;AEGPGLSK;AEISCIDNK;AEITFDDHK;AEVSIQNNK;AGGPGLER;AGLAPLEVR;AGPGTLSVTIEGPSK;AGSNMLLIGVHGPTTPCEEVSMK;AGVENGKPTHFTVYTK;AHGPGLEGGLVGK;AHGPGLEGGLVGKPAEFTIDTK;AHIANPSGASTECFVTDNADGTYQVEYTPFEK;AIVDGNLK;AIVHDNK;AIVHDNKDGTYAVTYIPDK;ANEPTHFTVDCTEAGEGDVSVGIK;AWGPGLHGGIVGR;AYGPGLEK;CLATGPGIASTVK;CVYKPMQPGPHVVK;DAGEGLLAVQITDQEGK;DAGEGLLAVQITDQEGKPK;DAGYGGISLAVEGPSK;DGTVTVR;DGTYAVTYIPDK…
sp|O75380|NDUS6_HUMAN NADH dehydrogenase [ubiquinone] iron-sulfur protein 6, mitochondrial OS=Homo sapiens (Human) OX=9606 GN=NDUFS6 PE=1 SV=1	13.711	13.501	33.1	72658000	6	TGTCGYCGLQFR;VIACDGGGGALGHPK;VTHTGQVYDDKDYR
sp|O75381|PEX14_HUMAN Peroxisomal membrane protein PEX14 OS=Homo sapiens (Human) OX=9606 GN=PEX14 PE=1 SV=1	41.236	17.802	17	90166000	5	ASSEQAEQPSQPSSTPGSENVLPR;EGHSPEGSTVTYHLLGPQEEGEGVVDVK;IQELAHELAAAK
sp|O75382|TRIM3_HUMAN Tripartite motif-containing protein 3 OS=Homo sapiens (Human) OX=9606 GN=TRIM3 PE=1 SV=2	80.829	8.8153	8.9	48000000	6	GEFTNLQGVSAASSGR;QGQEHIGSSCSFAEQALR;VLPCLHTFCER;VLQSQLDTLR;VYSADGEFLFK
sp|O75390|CISY_HUMAN Citrate synthase, mitochondrial OS=Homo sapiens (Human) OX=9606 GN=CS PE=1 SV=2	51.712	25.299	21.7	7.5898e+09	41	ALGFPLER;ALGFPLERPK;AYAQGISR;DYIWNTLNSGR;GFSIPECQK;GLVYETSVLDPDEGIR;HLPNDPMFK;IVPNVLLEQGK;LVAQLYK;SMSTEGLMK;VVPGYGHAVLR
sp|O75396|SC22B_HUMAN Vesicle-trafficking protein SEC22b OS=Homo sapiens (Human) OX=9606 GN=SEC22B PE=1 SV=4	24.593	74.699	46	2.0027e+09	28	ANNLSSLSK;DLQQYQSQAK;GEALSALDSK;IMVANIEEVLQR;KLNEQSPTR;KVPTVSR;LNEQSPTR;NLGSINTELQDVQR;RNLGSINTELQDVQR;VADGLPLAASMQEDEQSGR;VLLTMIAR
sp|O75410|TACC1_HUMAN Transforming acidic coiled-coil-containing protein 1 OS=Homo sapiens (Human) OX=9606 GN=TACC1 PE=1 SV=2	87.793	4.9611	6	15294000	3	ANEEIAQVR;EQALADLNSVER;ICDELIAK;TAVLTLIR;TIAQMIEDEQR
sp|O75417|DPOLQ_HUMAN DNA polymerase theta OS=Homo sapiens (Human) OX=9606 GN=POLQ PE=1 SV=2	289.62	1.8159	0.4	70651000	3	ILAHLSHDR;ILAHLSHDRR
sp|O75425|MSPD3_HUMAN Motile sperm domain-containing protein 3 OS=Homo sapiens (Human) OX=9606 GN=MOSPD3 PE=2 SV=1	25.518	3.8688	8.9	27986000	2	HFQEHPR;HVAPIPSHYDVQDR
sp|O75431|MTX2_HUMAN Metaxin-2 OS=Homo sapiens (Human) OX=9606 GN=MTX2 PE=1 SV=1	29.763	34.044	20.5	284210000	12	ANAEYMSPSGK;GHSLSDGLEEVQK;IEQHYFEDR;LGTQPYFFNK;NYSNLLAFCR;RIEQHYFEDR
sp|O75436|VP26A_HUMAN Vacuolar protein sorting-associated protein 26A OS=Homo sapiens (Human) OX=9606 GN=VPS26A PE=1 SV=2	38.169	59.27	33.6	1.5491e+09	20	EITGIGPSTTTETETIAK;ELALPGELTQSR;GESIPIR;HYLFYDGESVSGK;IQHMELQLIK;LEHQGIR;LFLAGYDPTPTMR;QQEIILWR;RLEHQGIR;SNTHEFVNLVK;YEIMDGAPVK;YEIMDGAPVKGESIPIR
sp|O75438|NDUB1_HUMAN NADH dehydrogenase [ubiquinone] 1 beta subcomplex subunit 1 OS=Homo sapiens (Human) OX=9606 GN=NDUFB1 PE=1 SV=1	6.9611	3.8566	19	74228000	2	ELQPSEEVTWK
sp|O75439|MPPB_HUMAN Mitochondrial-processing peptidase subunit beta OS=Homo sapiens (Human) OX=9606 GN=PMPCB PE=1 SV=2	54.366	18.238	17.6	192530000	11	FHFGDSLCTHK;FTGSEIR;IDAVNAETIR;LCTSVTESEVAR;RIPIPELEAR;SFGGGMNLSSK;STQAATQVVLNVPETR;VTCLESGLR
sp|O75460|ERN1_HUMAN Serine/threonine-protein kinase/endoribonuclease IRE1 OS=Homo sapiens (Human) OX=9606 GN=ERN1 PE=1 SV=2	109.73	1.6218	3.9	706330000	2	GSTLPLLEGPQTDGVTIGDK;NYWLLIGHHETPLSASTK
sp|O75475|PSIP1_HUMAN PC4 and SFRS1-interacting protein OS=Homo sapiens (Human) OX=9606 GN=PSIP1 PE=1 SV=1	60.103	1.9766	1.5	165730000	2	IDNLDVNR
sp|O75477|ERLN1_HUMAN Erlin-1 OS=Homo sapiens (Human) OX=9606 GN=ERLIN1 PE=1 SV=2	39.171	23.767	29.9	407700000	12	ADAEYYAAHK;AKADAEYYAAHK;EALEPSGENVIQNK;IEEGHLAVYYR;ISEIEDAAFLAR;KYQAIASNSK;LLIAAQK;LTPEYLELK;MNMTQAR;NFELMEAEK;RNFELMEAEK;SVQTTLQTDEVK;YQAIASNSK
sp|O75487|GPC4_HUMAN Glypican-4 OS=Homo sapiens (Human) OX=9606 GN=GPC4 PE=1 SV=4	62.411	60.135	32.2	391460000	18	ELLENAEK;FWSSLPSNVCNDER;ICPQGSTCCSQEMEEK;ISDAIMNMQDNSVQVSQK;KFWSSLPSNVCNDER;LVNSQYHFTDEYLECVSK;NDAPLHEINGDHLK;SVVSEQCNHLQAVFASR;TFAQGLAVAGDVVSK;TYGHLYMQNSELFK;VFQGCGPPKPLPAGR;VSVVNPTAQCTHALLK;YTEQLKPFGDVPR
sp|O75489|NDUS3_HUMAN NADH dehydrogenase [ubiquinone] iron-sulfur protein 3, mitochondrial OS=Homo sapiens (Human) OX=9606 GN=NDUFS3 PE=1 SV=1	30.241	12.654	20.1	376040000	7	DHTNAQFK;ILTDYGFEGHPFR;KDFPLSGYVELR;SLVDLTAVDVPTR;YDDEVKR
sp|O75503|CLN5_HUMAN Ceroid-lipofuscinosis neuronal protein 5 OS=Homo sapiens (Human) OX=9606 GN=CLN5 PE=1 SV=2	41.496	2.8479	5.9	24486000	2	FYYPFKPHLPTK;LQAPVWEFK
sp|O75506|HSBP1_HUMAN Heat shock factor-binding protein 1 OS=Homo sapiens (Human) OX=9606 GN=HSBP1 PE=1 SV=1	8.5435	3.6407	14.5	24993000	2	FQTMSDQIIGR
sp|O75521|ECI2_HUMAN Enoyl-CoA delta isomerase 2, mitochondrial OS=Homo sapiens (Human) OX=9606 GN=ECI2 PE=1 SV=4	43.585	123.5	31.5	887580000	20	ATEMLIFGK;ATFHTPFSHLGQSPEGCSSYTFPK;EKLHAVNAEECNVLQGR;KSTGFETLVVTSEDGITK;LHAVNAEECNVLQGR;NAINTEMYHEIMR;NNAVLLR;PGVFDLINK;QATEGPCNMPKPGVFDLINK;WLSDECTNAVVNFLSR
sp|O75531|BAF_HUMAN Barrier-to-autointegration factor OS=Homo sapiens (Human) OX=9606 GN=BANF1 PE=1 SV=1	10.058	6.5042	44.9	290970000	5	DCFGCLR;HRDFVAEPMGEKPVGSLAGIGEVLGK;KDEDLFR
sp|O75533|SF3B1_HUMAN Splicing factor 3B subunit 1 OS=Homo sapiens (Human) OX=9606 GN=SF3B1 PE=1 SV=3	145.83	8.4344	3.1	3309400	3	IMGNLGAADIDHK;LDDLVRPYVHK;LLVDVDESTLSPEEQK
sp|O75534|CSDE1_HUMAN Cold shock domain-containing protein E1 OS=Homo sapiens (Human) OX=9606 GN=CSDE1 PE=1 SV=2	88.884	121.7	34.6	2.0698e+09	37	AVAAPRPDR;CQGVVCAMK;DNFGFIETANHDK;DVEGSTSPQIGDK;DVEGSTSPQIGDKVEFSISDK;EAEDGIIAYDDCGVK;EATFSNPK;EIFFHYSEFK;EKEAEDGIIAYDDCGVK;ELPFGDKDTK;EMGVIAAMR;EVATDVR;FNISTDR;FNISTDRR;GTVSFHSHSDHR;IKQEILPEER;INFVIDNNK;LFFHCSQYNGNLQDLK;LLGYVATLK;LLPQGTVIFEDISIEHFEGTVTK;LLTSYGFIQCSER;NITLDDASAPR;NQNDPLPGR;QEILPEER;THSVNGITEEADPTIYSGK;VEFSISDK;VGDDVEFEVSSDR;VGDDVEFEVSSDRR;VTLLEGDHVR
sp|O75569|PRKRA_HUMAN Interferon-inducible double-stranded RNA-dependent protein kinase activator A OS=Homo sapiens (Human) OX=9606 GN=PRKRA PE=1 SV=1	34.404	6.4715	11.2	201710000	5	AEAPPLER;EDSGTFSLGK;HRAEAPPLER;VTVGDITCTGEGTSK
sp|O75592|MYCB2_HUMAN E3 ubiquitin-protein ligase MYCBP2 OS=Homo sapiens (Human) OX=9606 GN=MYCBP2 PE=1 SV=4	513.63	173.97	14.9	1.0241e+09	73	AHTCVLMK;ALSVVSTVVR;ALTVQLK;ATWIGASGDQTFLR;DAIYSDSSSLVTDLK;DGELYMFGK;DLTSIVDIK;DMAAGHLSEAWSR;DQYGDVVHVPNMK;EDYSVVNR;EGISEDLPVK;EHTGKPTTSSSEACR;ELWCYNAVVADAR;FESHGGGWGYSAHSVEAIR;FYNDPAGYAMNR;GHFVTQVAMGK;GHIYNSTSR;GQIPQILYYR;GSTPTQISEIIIK;GTTITGTAGTTVGK;GTYTTDDSPSDIAEIR;HCVLEWQK;HHHENFVGYQDDNLFQDEMR;HIGWVTSELPGGDNHIIK;ILSEGVDHCMVK;LDVSYEPMIVK;LEQCMVCTVCGDCTGYGASCVSSGRPDR;LEYEGLHK;LHSNPSAFNIYCNVR;LI…
sp|O75596|CLC3A_HUMAN C-type lectin domain family 3 member A OS=Homo sapiens (Human) OX=9606 GN=CLEC3A PE=1 SV=1	22.232	2.3545	12.7	15614000	2	HFHEANEDCISK;NSDEINALQDYGK
sp|O75602|SPAG6_HUMAN Sperm-associated antigen 6 OS=Homo sapiens (Human) OX=9606 GN=SPAG6 PE=2 SV=1	55.476	44.056	20.4	1324700000	16	CTYLPALEPFLYDAPPNILK;GVPQLSVCLSEEPEDHIK;HQILSALSQVSK;LANYNDDLAEAVVK;LFVTSGGLK;NASTLIR;QVLQVFEQYQK;YYSPGYSDTLLQR
sp|O75604|UBP2_HUMAN Ubiquitin carboxyl-terminal hydrolase 2 OS=Homo sapiens (Human) OX=9606 GN=USP2 PE=1 SV=2	68.071	20.642	13.9	111050000	7	DLHHGSNAHTALVEEFAK;EDVLDGDEKPTCCR;FLLDGLHNEVNR;FVGYNQQDAQEFLR;IGDLFVGQLK;SNPENLDHLPDDEKGR
sp|O75608|LYPA1_HUMAN Acyl-protein thioesterase 1 OS=Homo sapiens (Human) OX=9606 GN=LYPLA1 PE=1 SV=1	24.669	12.6	21.7	679750000	15	ALIDQEVK;ASFPQGPIGGANR;TLVNPANVTFK;TYEGMMHSSCQQEMMDVK
sp|O75610|LFTY1_HUMAN Left-right determination factor 1 OS=Homo sapiens (Human) OX=9606 GN=LEFTY1 PE=2 SV=1;sp|O00292|LFTY2_HUMAN Left-right determination factor 2 OS=Homo sapiens (Human) OX=9606 GN=LEFTY2 PE=1 SV=2	40.88	5.6096	10.9	56096000	5	EHLGPLASGAHK;LVSVHESGWK;QEMYIDLQGMK;VTVEWLR
sp|O75643|U520_HUMAN U5 small nuclear ribonucleoprotein 200 kDa helicase OS=Homo sapiens (Human) OX=9606 GN=SNRNP200 PE=1 SV=2	244.5	9.2808	3.8	29103000	8	CVIMCQGSK;EEISATQIIVCTPEK;IVALSSSLSNAK;LYDLNHNEIGELIR;NIEMTQEDVR;VFSLSSEFK;VVLLTGETSTDLK
sp|O75663|TIPRL_HUMAN TIP41-like protein OS=Homo sapiens (Human) OX=9606 GN=TIPRL PE=1 SV=2	31.444	11.654	20.2	291550000	9	CVNNYQGMLK;EVIKPYDWTYTTDYK;LYHEADK;MMIHGFQSSHR;VVPTTDHIDTEK
sp|O75665|OFD1_HUMAN Oral-facial-digital syndrome 1 protein OS=Homo sapiens (Human) OX=9606 GN=OFD1 PE=1 SV=1	116.67	15.821	11.1	51090000	9	ELTMFQNDFEK;ESCNMETQTSSTFNR;HQEIETK;IIQQEQDQESADK;NDVVEALTGSAASR;QLQDEIEHSAQLK;QTQTALENEVYCNPK;SLTTQVADLK;VVSEQPQVGTLEER
sp|O75674|TM1L1_HUMAN TOM1-like protein 1 OS=Homo sapiens (Human) OX=9606 GN=TOM1L1 PE=1 SV=2	52.988	21.29	18.5	310850000	7	EATNTTSEPSAPSQDLLDLSPSPR;EVYLDLVK;LHSELDMVK;NSTVTLVPEQIGK;VMSAILMENTPGSENHEDIELLQK;YNLPLDIQNR
sp|O75688|PPM1B_HUMAN Protein phosphatase 1B OS=Homo sapiens (Human) OX=9606 GN=PPM1B PE=1 SV=1	52.642	61.242	29	327010000	18	ALGDYDYK;DSELDKHLESR;HIYFINCGDSR;HNAHGAGNGLR;IQNAGGSVMIQR;NGQVCFSTQDHKPCNPR;NVIEAVYSR;SGEEGMPDLAHVMR;SGSALELSVENVK;SGSTAVGVMISPK;VANYCSTHLLEHITTNEDFR
sp|O75694|NU155_HUMAN Nuclear pore complex protein Nup155 OS=Homo sapiens (Human) OX=9606 GN=NUP155 PE=1 SV=1	155.2	296.91	27.5	4.2905e+09	89	AAPQSPSVPK;ANELLQR;CITDTLQELVNQSK;DHIPITDSPVVVQQHMLPPK;DHIPITDSPVVVQQHMLPPKK;ELSDSVTLSSSDR;EVSAWATR;FHEAQLSEK;GLQEFLDR;GVIQVYDLGQDGQGMSR;HGEPEEDIVGLQAFQER;HLLVSNVGGDGEEIER;IITPLNK;IQLQIQETLQR;ISNQVDLSNVCAQYR;IYAGTPR;KDPQGLGLHFYK;KFHEAQLSEK;KPGPPVLSSDPNMLSNEEAGHHFEQMLK;LHQEDQACATCLILACSTAACDR;LPPGFSASSTVEKPSK;LYFSTCPFR;LYGEFADPFK;MHALSLK;NSQFAGGPLGNPNTTAK;PNTLTLVHVR;QYSHHSSVQDAVSQLDSELMDITK;SFSNAA…
sp|O75695|XRP2_HUMAN Protein XRP2 OS=Homo sapiens (Human) OX=9606 GN=RP2 PE=1 SV=4	39.641	5.2128	8.9	121080000	6	CTLACQQFR;GFFLVQTK;MFVSESK;SIVPISR
sp|O75718|CRTAP_HUMAN Cartilage-associated protein OS=Homo sapiens (Human) OX=9606 GN=CRTAP PE=1 SV=1	46.561	21.303	24.2	456450000	14	AFYECLAACEGSR;AIAAAHTFLLK;DELMPLESAYR;EVLADFQR;IQCEENLTPVIGGYPVEK;SLPGAEDYIK;SLPGAEDYIKDLETK;SYESLFIR;VMQQNLVYYQYHR
sp|O75746|CMC1_HUMAN Calcium-binding mitochondrial carrier protein Aralar1 OS=Homo sapiens (Human) OX=9606 GN=SLC25A12 PE=1 SV=2	74.761	43.257	16.1	221960000	10	AGQTTYSGVIDCFR;DVEVTKEEFAQSAIR;EEFAQSAIR;EEGPSAFWK;IVQLLAGVADQTK;IYSTLAGTR;LQVAGEITTGPR;LTVNDFVR;QQSPGLGR;VSALNVLR;YLGLYNDPNSNPK
sp|O75751|S22A3_HUMAN Solute carrier family 22 member 3 OS=Homo sapiens (Human) OX=9606 GN=SLC22A3 PE=1 SV=1	61.279	2.8733	4	12487000	2	GIALPETVDDVEK;PSFDEALQR
sp|O75787|RENR_HUMAN Renin receptor OS=Homo sapiens (Human) OX=9606 GN=ATP6AP2 PE=1 SV=2	39.008	5.5356	7.1	185020000	5	ILVDALQK;SFDTSLIR;YGEDSEQFR
sp|O75794|CD123_HUMAN Cell division cycle protein 123 homolog OS=Homo sapiens (Human) OX=9606 GN=CDC123 PE=1 SV=1	39.134	12.251	14.9	47209000	6	DFVDLSTGEDAHK;DYTQYYDHISK;SVILPLPQNVK;VQEAINSLGGSVFPK
sp|O75800|ZMY10_HUMAN Zinc finger MYND domain-containing protein 10 OS=Homo sapiens (Human) OX=9606 GN=ZMYND10 PE=1 SV=2	50.343	14.234	23.2	104610000	10	EMGSEGWNQQHENLEK;HQLQHVFSPSEQDLR;KLTLLVAQSGCGGPPEGEGSQDSNPMQELQK;LDVLEAVAPERPR;LQQFEGSR;WHTVAPSEQQK;YCLTSFAK
sp|O75821|EIF3G_HUMAN Eukaryotic translation initiation factor 3 subunit G OS=Homo sapiens (Human) OX=9606 GN=EIF3G PE=1 SV=2	35.611	8.0058	20	93705000	6	ADDNATIR;EKLPGELEPVQATQNK;ELAEQLGLSTGEK;ETDLQELFR;GFAFISFHR;VTNLSEDTR
sp|O75822|EIF3J_HUMAN Eukaryotic translation initiation factor 3 subunit J OS=Homo sapiens (Human) OX=9606 GN=EIF3J PE=1 SV=2	29.062	11.887	17.4	367200000	8	DDFTEFGK;ITNSLTVLCSEK;KLQEESDLELAK;LQEESDLELAK;VLTPEEQLADK;VLTPEEQLADKLR
sp|O75828|CBR3_HUMAN Carbonyl reductase [NADPH] 3 OS=Homo sapiens (Human) OX=9606 GN=CBR3 PE=1 SV=3	30.85	19.646	41.2	865780000	10	AFENCSEDLQER;EGWPNSPYGVSK;FHQLDIDDLQSIR;FVEDTKNEVHER;GIGLAIAR;GQAAVQQLQAEGLSPR;ILVNACCPGPVK;LGVTVLSR;SDDPMPFDIK;VVNISSLQCLR
sp|O75832|PSD10_HUMAN 26S proteasome non-ATPase regulatory subunit 10 OS=Homo sapiens (Human) OX=9606 GN=PSMD10 PE=1 SV=1	24.428	159.89	54	968000000	26	ASTNIQDTEGNTPLHLACDEER;ASTNIQDTEGNTPLHLACDEERVEEAK;DDAGWSPLHIAASAGR;DHYEATAMHR;GAQVNAVNQNGCTPLHYAASK;HEIAVMLLEGGANPDAK;LEELKESILADK;LLVSQGASIYIENK;LLVSQGASIYIENKEEK;NRHEIAVMLLEGGANPDAK
sp|O75843|AP1G2_HUMAN AP-1 complex subunit gamma-like 2 OS=Homo sapiens (Human) OX=9606 GN=AP1G2 PE=1 SV=1	87.116	50.898	19.6	695360000	23	ADCASGILLAAER;AILTAVHMIR;AVEYDTLFR;DLAPEVEK;ETDASLSR;FLLNSDR;GYALTALMK;HDAHLLITNSIK;HRPTVVECLR;LLLQPSPYVR;LQDLIEEIR;LVQSDHSAVQR;SLQLQLQAPSGNTVPAR;VLAVNILGR;VLQSHMSLPATR
sp|O75844|FACE1_HUMAN CAAX prenyl protease 1 homolog OS=Homo sapiens (Human) OX=9606 GN=ZMPSTE24 PE=1 SV=2	54.812	16.881	15.4	735360000	8	DIQEDSGMEPR;LKEEIEVMAK;RFEFQADAFAK;SSHSNAYFYGFFK;TTTHVPPELGQIMDSETFEK;VYVVEGSK
sp|O75864|PPR37_HUMAN Protein phosphatase 1 regulatory subunit 37 OS=Homo sapiens (Human) OX=9606 GN=PPP1R37 PE=1 SV=4	74.766	2.0764	2	13338000	1	NTPLLDHSAPFVAR
sp|O75874|IDHC_HUMAN Isocitrate dehydrogenase [NADP] cytoplasmic OS=Homo sapiens (Human) OX=9606 GN=IDH1 PE=1 SV=2	46.659	284.56	47.8	20165000000	84	ATDFVVPGPGK;CATITPDEK;DAAEAIKK;DATNDQVTK;DATNDQVTKDAAEAIKK;DIFQEIYDK;FKDIFQEIYDK;FKDIFQEIYDKQYK;GLPNVQR;GWPLYLSTK;ISGGSVVEMQGDEMTR;KISGGSVVEMQGDEMTR;LIDDMVAQAMK;NILGGTVFR;SDYLNTFEFMDK;SEGGFIWACK;SIEDFAHSSFQMALSK;SQFEAQK;TVEAEAAHGTVTR;VEITYTPSDGTQK;VTYLVHNFEEGGGVAMGMYNQDK
sp|O75880|SCO1_HUMAN Protein SCO1 homolog, mitochondrial OS=Homo sapiens (Human) OX=9606 GN=SCO1 PE=1 SV=1	33.814	4.016	11	24255000	3	HIGKPLLGGPFSLTTHTGER;KGEIAASIATHMR;PLLGGPFSLTTHTGER
sp|O75882|ATRN_HUMAN Attractin OS=Homo sapiens (Human) OX=9606 GN=ATRN PE=1 SV=2	158.54	37.463	10.2	152620000	15	CTWLIEGQPNR;GDECQLCEVENR;GEACDIPHCTDNCGFPHR;IMQSSQSMSK;LTGSSGFVTDGPGNYK;NHNALLASLTTQK;SCALDQNCQWEPR;SEAACLAAGPGIR;WSVLPRPDLHHDVNR;YGHSLALYK;YYTAINFVATPDEQNR
sp|O75884|RBBP9_HUMAN Serine hydrolase RBBP9 OS=Homo sapiens (Human) OX=9606 GN=RBBP9 PE=1 SV=2	21	22.65	26.3	299680000	5	ASGYFTRPWQWEK;EQQEVADRLETK;NMPDPITAR;TIIIGHSSGAIAAMR
sp|O75886|STAM2_HUMAN Signal transducing adapter molecule 2 OS=Homo sapiens (Human) OX=9606 GN=STAM2 PE=1 SV=1	58.164	21.488	17.7	314510000	11	AIELSLQEQK;HSELSELNVK;IFHLEVCSR;LNVIDDDVEEIKK;LVNEAPVYSVYSK;SEPEPVYIDEDKMDR;SLYPSSEIQLNNK;VLEALELYNK
sp|O75891|AL1L1_HUMAN Cytosolic 10-formyltetrahydrofolate dehydrogenase OS=Homo sapiens (Human) OX=9606 GN=ALDH1L1 PE=1 SV=2	98.828	76.082	27.6	748970000	30	ADPLGLEAEKDGVPVFK;AGLILFGNDDK;ECEVLPDDTVSTLYNR;EGHEVVGVFTVPDKDGK;GDDEEGECSIDYVEMAVNK;GENCIAAGR;GMVQAVR;GQALPDVVAK;GVVNVLPGSGSLVGQR;HGSIIYHPSLLPR;IGFTGSTEVGK;IQGSTIPINQAR;KEGHEVVGVFTVPDKDGK;KVSLELGGK;LFVEDSIHDEFVR;LMEYCQHGVK;LQAGTVFVNTYNK;LRGDDEEGECSIDYVEMAVNK;LSDHPDVR;NIQLEDGK;RVVEEVR;SCAISNVK;VLEVEDSTDFFK;VSLELGGK
sp|O75907|DGAT1_HUMAN Diacylglycerol O-acyltransferase 1 OS=Homo sapiens (Human) OX=9606 GN=DGAT1 PE=1 SV=2	55.278	11.065	12.1	34237000	4	DAAAGPDVGAAGDAPAPAPNK;LQDSLFSSDSGFSNYR;RTGSRPSSHGGGGPAAAEEEVR
sp|O75915|PRAF3_HUMAN PRA1 family protein 3 OS=Homo sapiens (Human) OX=9606 GN=ARL6IP5 PE=1 SV=1	21.614	2.5557	8.5	72674000	2	LTDYISK;MDVNIAPLR
sp|O75935|DCTN3_HUMAN Dynactin subunit 3 OS=Homo sapiens (Human) OX=9606 GN=DCTN3 PE=1 SV=1	21.119	58.265	43	1.0381e+09	16	AGLTDLQR;ALLEEYNK;AVPEHAAR;KIEDLIK;LAQIHIQQQDQCVEITEESK;VQVALGNISSK;WVYGPGGAR;YLDPEYIDR
sp|O75947|ATP5H_HUMAN ATP synthase subunit d, mitochondrial OS=Homo sapiens (Human) OX=9606 GN=ATP5PD PE=1 SV=3	18.491	38.151	45.3	1.0027e+09	18	AGLVDDFEK;AGLVDDFEKK;IVEYEKEMEK;KYPYWPHQPIENL;SCAEWVSLSK;SWNETLTSR;VPVPEDKYTAQVDAEEKEDVK;YTAQVDAEEK;YTAQVDAEEKEDVK
sp|O75951|LYZL6_HUMAN Lysozyme-like protein 6 OS=Homo sapiens (Human) OX=9606 GN=LYZL6 PE=1 SV=1	16.956	30.37	24.3	1302000000	6	GMNNWVEWR;SYSENLCHVDCQDLLNPNLLAGIHCAK
sp|O75952|CABYR_HUMAN Calcium-binding tyrosine phosphorylation-regulated protein OS=Homo sapiens (Human) OX=9606 GN=CABYR PE=1 SV=2	52.773	173.15	35.3	10481000000	44	ENEQSKENEQSPR;EVPSSEAAEDVMVAAPLVCSGK;GQPEVPAQLLDAEGAIK;KLECLKEPGK;LECLKEPGK;LECLKEPGKTSVESK;LVVPYGLK;MISSKPR;PVLSGEAAEAVHSGTSVK;QFHQIKVEK;STDTDEDNVTR;STDTDEDNVTRTEYSDK;TLLEGISR;TTQFPSVYAVPGTEQTEAVGGLSSK;TTQFPSVYAVPGTEQTEAVGGLSSKPATPK;WSEGTTPQK
sp|O75955|FLOT1_HUMAN Flotillin-1 OS=Homo sapiens (Human) OX=9606 GN=FLOT1 PE=1 SV=3	47.355	35.615	26.2	415280000	15	AIMAHMTVEEIYK;AQADLAYQLQVAK;AQQVAVQEQEIAR;DIHDDQDYLHSLGK;GEAEAFAIGAR;ITLVSSGSGTMGAAK;SPPVMVAGGR;SQLIMQAEAEAASVR;VQVQVVER
sp|O75962|TRIO_HUMAN Triple functional domain protein OS=Homo sapiens (Human) OX=9606 GN=TRIO PE=1 SV=2	346.9	8.2841	2.7	37281000	7	HLEQCVQLR;LQRPLTPGSSDSLTASANYSK;LVESGHYASQQIR;QIASQLEQEWK;RHEDFEEVAQNTYTNADK;THQSALQVQQK
sp|O75964|ATP5L_HUMAN ATP synthase subunit g, mitochondrial OS=Homo sapiens (Human) OX=9606 GN=ATP5MG PE=1 SV=3	11.428	15.546	39.8	1438200000	10	GIIGYDV;IVNSAQTGSFK;KIVNSAQTGSFK;LATFWYYAK;VELVPPTPAEIPR
sp|O75969|AKAP3_HUMAN A-kinase anchor protein 3 OS=Homo sapiens (Human) OX=9606 GN=AKAP3 PE=1 SV=2	94.75	323.31	62	93695000000	244	AESYSLISMK;AQDKAESYSLISMK;ATDIMDAMLR;ATDIMDAMLRKLYNVMFAK;CVYQSLYMGNEPTPTK;DLEKSTAEFQDVR;DTTIATILLK;EGLTLWHK;EIPCQGPR;EVVSDLIDSFLR;FKPGESFGGETSNSGDPHK;FKPGESFGGETSNSGDPHKGFSVDYYNTTTK;GFSVDYYNTTTK;GTGSAEAVLQNAYQAIHNEMR;GTSGQPPEGCAAPTVIVSNHNLTDTVQNK;KLCERPLASSPPR;KLYNVMFAK;KVPEHVR;LCERPLASSPPR;LCVIIAK;LHFEMTHK;LLQLSAAAVDK;LTNLVIAMAR;LTSAFPDSLYECLPAK;LYEDDETPGALSGLTK;LYNVMFAK;MAVSQIDGHMSGQMVEHLMNSVMK…
sp|O75970|MPDZ_HUMAN Multiple PDZ domain protein OS=Homo sapiens (Human) OX=9606 GN=MPDZ PE=1 SV=2	221.62	78.771	15.5	448370000	25	AKDTVQLVIAR;DADLSPVNASIIK;EDSFLYPPHSCEEAGLADKPLFR;ETEPTVTTSDAAVDLSSFK;GEESETFDVELTK;GHSGLGLSLAGNK;GLGLSIVGK;HSLIGPDIK;HTGQTVLLTLMR;HVLEDSPAGK;IGVAKPLPLSPEEGYVSAK;ISQDVDKEDEFGYSWK;IVEVDGMDLR;IVTICGTSTEGMTHTQAVNLLK;KLEPSGIFVK;LTIHAENPDSQAVPSAAGAASGEK;NATQEAVAALLK;NDTGVFVSDIVK;NSSQSLMVPQSGSPEPESIR;PLPLSPEEGYVSAK;SLGISIVGGR;SLTEHGVAATDGR;SVLPEGPVGHSGK;VDASTQKGEESETFDVELTK
sp|O75976|CBPD_HUMAN Carboxypeptidase D OS=Homo sapiens (Human) OX=9606 GN=CPD PE=1 SV=2	152.93	82.801	23.8	1216400000	38	AIIENLIQK;ALIEWIR;AVIVLNEGIK;AYASNHPIMK;DFHHHHFPDMEIFLR;DLSEFLR;EGDCGFGDGGPSGASGR;ELAAGYR;ELPNFWEQNR;ENSQMFQGRPCK;FVLSGNLHGGSVVASYPFDDSPEHK;GASSSTNDASDPTTK;GFVLDATDGR;HLASLYANNHPSMHMGQPSCPNK;IVIVPSLNPDGR;KNPAVTQLVDR;LLVPGTYK;LVGNMHGDETVSR;NFGTDPEVTDLVHNTR;QEWENNR;QHHDEYEDEIR;QVHQGVR;SDENIPGGVMR;SQEGDSISVIGR;SSSNLALALYR;TSDDEVFK;YIGNMHGNEVVGR;YYHEEELESALR
sp|O76003|GLRX3_HUMAN Glutaredoxin-3 OS=Homo sapiens (Human) OX=9606 GN=GLRX3 PE=1 SV=2	37.432	32.916	27.8	879720000	15	ELEASEELDTICPK;ELKENGELLPILR;ELPQVSFVK;GELVGGLDIVK;IDRLDGAHAPELTK;LDGAHAPELTK;LEAEGVPEVSEK;LTHAAPCMLFMK;QMVEILHK
sp|O76024|WFS1_HUMAN Wolframin OS=Homo sapiens (Human) OX=9606 GN=WFS1 PE=1 SV=2	100.29	9.1319	4	141310000	3	AISCLNCMAQLSPTR;EYLIDMASR;TQILCSHLEGHR
sp|O76031|CLPX_HUMAN ATP-dependent Clp protease ATP-binding subunit clpX-like, mitochondrial OS=Homo sapiens (Human) OX=9606 GN=CLPX PE=1 SV=2	69.223	1.6243	1.6	0	1	TLVQILTEPR
sp|O76054|S14L2_HUMAN SEC14-like protein 2 OS=Homo sapiens (Human) OX=9606 GN=SEC14L2 PE=1 SV=1	46.145	123.71	28.5	3.0766e+09	36	AGEMTEVLPNQR;ECELLLQECAHQTTK;FDNTYSFIHAK;GLLFSASK;HISPDQVPVEYGGTMTDPDGNPK;IMVLGANWK;INYGGDIPR;MRECELLLQECAHQTTK;PFLSEDTR;QQYEHSVQISR;VGDLSPR
sp|O76071|CIAO1_HUMAN Probable cytosolic iron-sulfur protein assembly protein CIAO1 OS=Homo sapiens (Human) OX=9606 GN=CIAO1 PE=1 SV=1	37.84	94.169	46	983720000	25	CICTLSGFHSR;DSLVLLGR;HVVWHPSQELLASASYDDTVK;IWGTEGDSWICK;KNQDDFECVTTLEGHENEVK;MKDSLVLLGR;NQDDFECVTTLEGHENEVK;QYLPGNEQGVACSGSDPSWK;SVAWAPSGNLLATCSR;SVLSEGHQR;VFQEDPNSDPQQPTFSLTAHLHQAHSQDVNCVAWNPK
sp|O76076|CCN5_HUMAN CCN family member 5 OS=Homo sapiens (Human) OX=9606 GN=CCN5 PE=1 SV=1	26.825	89.411	30.4	205540000	9	CEDGGFTCVPLCSEDVR;EGETFQPHCSIR;GALCLLAEDDSSCEVNGR;LGEPCDQLHVCDASQGLVCQPGAGPGGR;RLGEPCDQLHVCDASQGLVCQPGAGPGGR
sp|O76083|PDE9A_HUMAN High affinity cGMP-specific 3,5-cyclic phosphodiesterase 9A OS=Homo sapiens (Human) OX=9606 GN=PDE9A PE=1 SV=1	68.492	1.6239	1.7	12325000	1	DFSINPVTLR
sp|O76094|SRP72_HUMAN Signal recognition particle subunit SRP72 OS=Homo sapiens (Human) OX=9606 GN=SRP72 PE=1 SV=3	74.605	45.738	23.2	414630000	22	ALLAMYTNQAEQCR;DDVTALHCK;DQNVFDSK;GTQGATAGASSELDASK;ILQINKDDVTALHCK;ISQGNISK;KQLQAIEFNK;KTNLSAVVAAQSNWEK;LTNAEGVEFK;QLQAIEFNK;TIESANQQTDK;TNLSAVVAAQSNWEK;VDVEALENSAGATYIR;VLANNSLSFEK;VVCLIQNGSFK;YDECLAVYR
sp|O94760|DDAH1_HUMAN N(G),N(G)-dimethylarginine dimethylaminohydrolase 1 OS=Homo sapiens (Human) OX=9606 GN=DDAH1 PE=1 SV=3	31.121	89.241	46.7	1.016e+09	22	AGLGHPAAFGR;ALPESLGQHALR;ATHAVVR;DENATLDGGDVLFTGR;DYAVSTVPVADGLHLK;EFFVGLSK;IMQQMSDHR;IMQQMSDHRYDK;LKDHMLIPVSMSELEK;LQLNIVEMK;QHQLYVGVLGSK;VDGLLTCCSVLINK
sp|O94763|RMP_HUMAN Unconventional prefoldin RPB5 interactor 1 OS=Homo sapiens (Human) OX=9606 GN=URI1 PE=1 SV=3	59.832	7.5398	13.8	151260000	5	KEVLLEASEETGK;MSDAAGDIVDIR;NSTGSGHSAQELPTIR;NTNVNAMHQVTDSHTPCHK;TSDIFEADIANDVK
sp|O94766|B3GA3_HUMAN Galactosylgalactosylxylosylprotein 3-beta-glucuronosyltransferase 3 OS=Homo sapiens (Human) OX=9606 GN=B3GAT3 PE=1 SV=2	37.121	3.609	3.6	22098000	3	EGEPGWVHPR;LREGEPGWVHPR
sp|O94768|ST17B_HUMAN Serine/threonine-protein kinase 17B OS=Homo sapiens (Human) OX=9606 GN=STK17B PE=1 SV=1	42.344	1.7664	4.6	16738000	3	IVDFGMSR;KIGHACELR
sp|O94778|AQP8_HUMAN Aquaporin-8 OS=Homo sapiens (Human) OX=9606 GN=AQP8 PE=1 SV=2	27.381	2.5723	5.7	8669200	2	SGEIAMCEPEFGNDK
sp|O94788|AL1A2_HUMAN Retinal dehydrogenase 2 OS=Homo sapiens (Human) OX=9606 GN=ALDH1A2 PE=1 SV=3	56.723	42.195	15.3	177100000	6	EMGEFGLR;IFINNEWQNSESGR;ILELIQSGVAEGAK;LIQEAAGR;RVTLELGGK;VFPVYNPATGEQVCEVQEADKADIDK;VTLELGGK
sp|O94819|KBTBB_HUMAN Kelch repeat and BTB domain-containing protein 11 OS=Homo sapiens (Human) OX=9606 GN=KBTBD11 PE=1 SV=1	65.719	33.248	17.5	106620000	8	ACPEEPAAPSPEPR;AHLLAAALGPAGER;EGEAGGDAGQGGGFEALGAPLDVR;FDLSGSR;GDAAVYCFHAAAGEWR;GEAQAAGPSGVSVSR;QWSPCVAPLR;WAPVAPLPR
sp|O94822|LTN1_HUMAN E3 ubiquitin-protein ligase listerin OS=Homo sapiens (Human) OX=9606 GN=LTN1 PE=1 SV=6	200.55	112.11	9.8	513970000	19	AMQEFGTMCTER;EATQQAFEK;ETPDTLSDPQTVPEEER;ETPDTLSDPQTVPEEEREAK;ETVLENNELEK;FADEILESNKENEK;LHETLFK;LIGWLNEDQR;LMPELPQYDQDNLK;LMPENPTYAETAVEVPNKDPK;LVNLADCLCNEDLESR;MNITYDNLR;STCPLCR;TLPSHLCTSALLSK;VGVAVQQWR
sp|O94826|TOM70_HUMAN Mitochondrial import receptor subunit TOM70 OS=Homo sapiens (Human) OX=9606 GN=TOMM70 PE=1 SV=1	67.454	50.607	12	67078000	7	ASPAPGSGHPEGPGAHLDMNSLDR;CIDLEPDNATTYVHK;NVDLSTFYQNR;SEMEMAHLYSLCDAAHAQTEVAK
sp|O94829|IPO13_HUMAN Importin-13 OS=Homo sapiens (Human) OX=9606 GN=IPO13 PE=1 SV=3	108.19	38.659	13	212830000	17	ALHQLYYDPNIENK;AQFPSDEEYGFWSSDEKEQFR;AQLFTQITR;DTFSQQILR;EFTLLCR;LAEEIPNPSNK;LFQAEDSPVDGQGR;MYSTIPQASALDLTR;REEQPGAAGAGAAPALDFTVENVEK
sp|O94830|DDHD2_HUMAN Phospholipase DDHD2 OS=Homo sapiens (Human) OX=9606 GN=DDHD2 PE=1 SV=2	81.031	34.738	14.6	63378000	7	APYPALQASETPEETEAEPESTSEKPSDVNTEETSVAVK;AQENQQIGR;EIIILHNPK;LMVHYQPVAGSDDWGSTPTEQGRPR;SIVQCVNDFR;VDKEALALCTDR
sp|O94832|MYO1D_HUMAN Unconventional myosin-Id OS=Homo sapiens (Human) OX=9606 GN=MYO1D PE=1 SV=2	116.2	198.21	34.8	2483800000	55	ADLGLQR;AEQESLEFGK;AWEGNYLASKPDTPQTSGTFVPVANELKR;CGFQDDVAYGK;CTVSVETR;DQLVVFHTK;DTLFQDFK;ELYERPPHLFAIADAAYK;FVVDGDTPLIENGK;GDPIGGHINNYLLEK;HLQVNVTNPVQCSLHGK;HQVEYLGLLENVR;ILEFDRDFR;INDIIEVK;IVLFLQK;LLNIYGR;LMYNSSNPVLK;LNQPQPDFTK;LSITEVTK;MISEFTWPNHDLPSDK;MISEFTWPNHDLPSDKEAVK;NKDTLFQDFK;NMWPEGK;NYDTTIHGK;QHTEQEASYGR;SKDTCIVISGESGAGK;SNCVLEAFGNAK;SSINDAAEFR;SYIHEVAR;VIGFKPEEIQTVYK;VIVQQPGER;VTDEMFL…
sp|O94855|SC24D_HUMAN Protein transport protein Sec24D OS=Homo sapiens (Human) OX=9606 GN=SEC24D PE=1 SV=2	113.01	54.287	15.6	414170000	15	AVLHQPLK;AVTVEFK;CTTYCFPCTSDMAK;GQIPPLVTTDCMIQDQGNASPR;IHNLGLNCSSQLADLYK;LFIFHSSLPTAEAPGK;MIMGIIQQK;NCASPSAASQLILPDSMK;NCVLLSRPEISTDER;QQFLNDLR;STMLPAAVR;VLHFFNVK;YNNFQMHLDR
sp|O94868|FCSD2_HUMAN F-BAR and double SH3 domains protein 2 OS=Homo sapiens (Human) OX=9606 GN=FCHSD2 PE=1 SV=3	84.275	2.5453	2.4	45395000	1	EKADIEAK;ENIRKAEIIK
sp|O94874|UFL1_HUMAN E3 UFM1-protein ligase 1 OS=Homo sapiens (Human) OX=9606 GN=UFL1 PE=1 SV=2	89.594	47.267	23.4	567390000	26	ADAWEEIRR;AVFVPDIYSR;ELQELSSSIK;EMRDELHVR;EYITPAQISK;FFADDTQAALTK;FINDCTELFR;IISGHIDLDNR;LQESGQVTISELCK;NCIEIVNK;NNPVHLITEEDLK;PTAVNSLISK;QILFQHR;QLEVVHTLDGK;QLVSQSK;QNGYLEFDALSR;SVFMSSTTSASGTGR;TTQLLFLK
sp|O94885|SASH1_HUMAN SAM and SH3 domain-containing protein 1 OS=Homo sapiens (Human) OX=9606 GN=SASH1 PE=1 SV=3	136.65	35.633	7.6	89709000	12	DVAANMDQIR;GVDLETLTENK;LHAEGIDLTEEPYSDK;LLEEEDLDELNIRDPEHR;MITIEEALAR;VSQDLEVEKPDASPTSLQLR;YAEDLDQPER
sp|O94886|CSCL1_HUMAN CSC1-like protein 1 OS=Homo sapiens (Human) OX=9606 GN=TMEM63A PE=1 SV=3	92.125	56.407	14.6	1455300000	29	ETVESHFR;GEPQPSSHSR;GSEAEAHMPPPFTPYVPR;HLSPLNYK;HNLYFVYLPAK;ILNGLASER;KETVESHFR;NLSIQGLR;SGENQIMMTK;SLTYYTNLQVK;TEEPASDKGSEAEAHMPPPFTPYVPR;TSSEASIR;YKEENLVR
sp|O94903|PLPHP_HUMAN Pyridoxal phosphate homeostasis protein OS=Homo sapiens (Human) OX=9606 GN=PLPBP PE=1 SV=1	30.344	33.486	34.2	638880000	20	HGLPPSETIAIVEHINAK;IGSTIFGER;ILSLCPEIK;TFGENYVQELLEK;TKPADMVIEAYGHGQR;VMVQINTSGEESK;VQQAVAR;WHFIGHLQK
sp|O94905|ERLN2_HUMAN Erlin-2 OS=Homo sapiens (Human) OX=9606 GN=ERLIN2 PE=1 SV=1	37.839	50.051	32.2	2.9338e+09	29	ADAECYTAMK;AKADAECYTAMK;DIPNMFMDSAGSVSK;IEEGHIGVYYR;ISEIEDAAFLAR;KISEIEDAAFLAR;LLIAAQK;LTPEYLQLMK;NYELMESEK;QFEGLADK;RNYELMESEK;SVQTTLQTDEVK;VTKPNIPEAIR
sp|O94915|FRYL_HUMAN Protein furry homolog-like OS=Homo sapiens (Human) OX=9606 GN=FRYL PE=1 SV=2	339.59	38.192	5.4	190130000	18	DCSNWINVVCR;ELIEELHPIIK;EVTDVHPTLLDNAVK;HVVSVFK;IIQFIAQER;INHSSSLAR;IQTAHPAGR;KIEVVMAEPLEK;LINQVNTIK;LLIHLPLDK;SNTLDIMDGR;TCIAAIPR;TFTINPER;TVASVLLR;VIGMSVYYPQVR;VNTTTSSDSYIGLWR
sp|O94916|NFAT5_HUMAN Nuclear factor of activated T-cells 5 OS=Homo sapiens (Human) OX=9606 GN=NFAT5 PE=1 SV=1	165.76	1.9392	0.9	0	1	VIFQENVSDENSWK
sp|O94919|ENDD1_HUMAN Endonuclease domain-containing 1 protein OS=Homo sapiens (Human) OX=9606 GN=ENDOD1 PE=1 SV=2	55.016	38.006	24	391970000	16	DSDIIEDVMVK;FATLYSTR;FFYAGTPPAGLAADSHVK;ILEVVNQIQDEER;KILEVVNQIQDEER;LVGEEEAGFGECDK;PAPGGAEQR;QVINGIESCLYR;SSSPLSSTR;STLLPPEASEGSSSFLGK;VLSIPVR
sp|O94925|GLSK_HUMAN Glutaminase kidney isoform, mitochondrial OS=Homo sapiens (Human) OX=9606 GN=GLS PE=1 SV=1	73.46	2.9001	3.1	10017000	2	GSTHPQPGVSPPAAPAAPGPK
sp|O94952|FBX21_HUMAN F-box only protein 21 OS=Homo sapiens (Human) OX=9606 GN=FBXO21 PE=2 SV=2	72.269	38.236	8.6	88238000	5	EGIDQSYQLLR;KKEEVGVEVK;MVGNLLSLGK;YAAQENLEYNVEPQEISHPDVGR
sp|O94955|RHBT3_HUMAN Rho-related BTB domain-containing protein 3 OS=Homo sapiens (Human) OX=9606 GN=RHOBTB3 PE=1 SV=2	69.413	13.742	13.1	20376000	5	GSCVSTTEGIQLAK;PVFTEYQASAFGNVK;QNEELPCTCPLCTSDR;SIHIVALGNEGDTFHQDNRPSGLIR;TTQDLFAINR
sp|O94966|UBP19_HUMAN Ubiquitin carboxyl-terminal hydrolase 19 OS=Homo sapiens (Human) OX=9606 GN=USP19 PE=1 SV=2	145.65	24.501	10.5	131070000	8	DKINDLVEFPVR;IQNKPYTETVDSDGRPDEVVAEEAWQR;LFDDSTVTTVDESQVVTR;LHPGCGPHTTFR;LQEFVLVASK;SEDTGLDSVATR;VAVPTGPTPLDSTPPGGAPHPLTGQEEAR;VVVLEVQQRPQVPSVPISK
sp|O94967|WDR47_HUMAN WD repeat-containing protein 47 OS=Homo sapiens (Human) OX=9606 GN=WDR47 PE=1 SV=1	101.95	5.2884	5.4	27261000	4	MLNIHVDK;MVQSYHPHSSDVR;SLMLENTECHSIYEESPER;VTDLQGDLTK
sp|O94973|AP2A2_HUMAN AP-2 complex subunit alpha-2 OS=Homo sapiens (Human) OX=9606 GN=AP2A2 PE=1 SV=2	103.96	59.372	25.1	1355400000	29	ACNQLGQFLQHR;DDVQGYAAK;EMAEAFAGEIPK;FHLCSVPTR;KGPSTVTDLEDTKR;LEPNLQAQMYR;LLQCYPPPDPAVR;LTECLETILNK;MFIFYGNK;NADVELQQR;QLSNPQQEVQNIFK;QSAALCLLR;SSPLIQFHLLHSK;THIETVINALK;TSPDLVPMGDWTSR;TTQIGCLLR;TVFEALQAPACHENLVK;VIQIVINR;VLVAGDTMDSVK;YLALESMCTLASSEFSHEAVK
sp|O94979|SC31A_HUMAN Protein transport protein Sec31A OS=Homo sapiens (Human) OX=9606 GN=SEC31A PE=1 SV=3	133.01	60.863	16.5	996550000	24	AQDGSHPLSLQDLIEK;CLSSATDPQTK;DSDQVAQSDGEESPAAEEQLLGEHIK;EQTLSPTITSGLHNIAR;GRPGPVAGHHQMPR;IDASQTEFEK;IIAGDKEVVIAQNDK;KIDASQTEFEK;LITAVVMK;LVTFENVR;QVQHILASASPSGR;SCATFSSSHR;SDQLQQAVQSQGFINYCQK;TTFEDLIQR;VLENHAR;VNFEDDSR;YLELLGYR
sp|O94985|CSTN1_HUMAN Calsyntenin-1 OS=Homo sapiens (Human) OX=9606 GN=CLSTN1 PE=1 SV=1	109.79	3.653	3.7	42303000	3	ETILCSSDK;GNLAGLTLR;VIDCLYTCK;YRPAEFHWK
sp|O95025|SEM3D_HUMAN Semaphorin-3D OS=Homo sapiens (Human) OX=9606 GN=SEMA3D PE=2 SV=2	89.65	8.5506	8.4	279580000	8	ACADCCLAR;AQEHTFIHTIVK;DGLVQLSLHR;SLGPTHDHHYIR;SVYPVAGGPTFK;TYDPLIKSTR
sp|O95049|ZO3_HUMAN Tight junction protein ZO-3 OS=Homo sapiens (Human) OX=9606 GN=TJP3 PE=1 SV=3	101.4	5.7359	5.1	8304400	4	AEQLASLEAAQR;AVGVGPGSSAGSNAR;GDVFHVLDTLHPGPGQSHAR
sp|O95057|DIRA1_HUMAN GTP-binding protein Di-Ras1 OS=Homo sapiens (Human) OX=9606 GN=DIRAS1 PE=1 SV=1	22.329	2.9015	10.6	7485400	1	SVCTLQITDTTGSHQFPAMQR
sp|O95081|AGFG2_HUMAN Arf-GAP domain and FG repeat-containing protein 2 OS=Homo sapiens (Human) OX=9606 GN=AGFG2 PE=1 SV=2	48.962	3.3413	5.4	28242000	2	ELGGCSQAGNR;GSASTPVQGSIPEGK
sp|O95084|PRS23_HUMAN Serine protease 23 OS=Homo sapiens (Human) OX=9606 GN=PRSS23 PE=1 SV=1	43.001	6.3836	11.2	88644000	5	HVLTAAHCIHDGK;IHFSGYDNDRPGNLVYR;LSTGCTGTLVAEK
sp|O95139|NDUB6_HUMAN NADH dehydrogenase [ubiquinone] 1 beta subcomplex subunit 6 OS=Homo sapiens (Human) OX=9606 GN=NDUFB6 PE=1 SV=3	15.489	9.5518	43.8	234710000	5	IFPGDTILETGEVIPPMK;MVHGVYK;TGYTPDEK;WLKDQELSPR;YHVSEKPYGIVEK
sp|O95140|MFN2_HUMAN Mitofusin-2 OS=Homo sapiens (Human) OX=9606 GN=MFN2 PE=1 SV=3	86.401	2.0476	4.2	3555700	2	ENLEQEIAAMNK;VEGTDGHEAFLLTEGSEEKR
sp|O95149|SPN1_HUMAN Snurportin-1 OS=Homo sapiens (Human) OX=9606 GN=SNUPN PE=1 SV=1	41.142	6.1518	10	52667000	6	GHPFYDCQTDFR;GSSHSPDHPGCLMEN;LDYVNHAR;RLDYVNHAR
sp|O95155|UBE4B_HUMAN Ubiquitin conjugation factor E4 B OS=Homo sapiens (Human) OX=9606 GN=UBE4B PE=1 SV=1	146.18	75.042	15.5	264470000	20	ECSLDSDYFK;FFEMIENHPLSTK;FYTDVEHTGATSEFYDK;HLLNSPTDPFNR;ILHSILLNGETR;LETVDPTYIFHPR;LLVPSLMK;SLSDKEPSSGPEVSEEQALQLVCK;SMSQVDVDSGIENMEVDENDRR;SQCISHTALVLQGSLTQPR;THPVCNLVASLR;TVEDLKNNESQWK;VVSQSLQHYLELGR;YFSGPAITLENTR
sp|O95163|ELP1_HUMAN Elongator complex protein 1 OS=Homo sapiens (Human) OX=9606 GN=ELP1 PE=1 SV=3	150.25	210.1	23.3	1.5679e+09	37	AFEDTLQLMER;ALVLAQIR;AVMESINPHK;CGDCPSADPTVK;DFEPILEQQIHQDDFGESK;DQLVGLGR;EAFECMR;GNLEVVHHR;INLNLIYDHNPK;IQFENNEDQDVNPLK;IVTVVPQDTK;KTTPELEIVLQK;LDIIETNVK;LDIIETNVKPSILEAQK;LVLQMPR;NSGGFPVR;PSGSLIASTQDKPNQQDIVFFEK;SNDLAVLDASNQISVYK;SVGDNSSDLSNVAVIDGNR;TEQGTVLIGSEHGLIEVDPVSR;TLQAGLSSNHVSHGEVLR;TMYPAPVTSSVYLSR;TTPELEIVLQK;VHELQGNAPSDPDAVSAEEALK;VLVTVFR;YNRLDIIETNVKPSILEAQK
sp|O95164|UBL3_HUMAN Ubiquitin-like protein 3 OS=Homo sapiens (Human) OX=9606 GN=UBL3 PE=1 SV=1	13.157	5.2236	34.2	35747000	4	ETLPEPNSQGQR;LILVSGK;SSNVPADMINLR;TTVMHLVAR
sp|O95168|NDUB4_HUMAN NADH dehydrogenase [ubiquinone] 1 beta subcomplex subunit 4 OS=Homo sapiens (Human) OX=9606 GN=NDUFB4 PE=1 SV=3	15.208	12.904	41.1	341530000	8	EYLLQYNDPNR;EYLLQYNDPNRR;GLIENPALLR;TINVYPNFRPTPK;TLPETLDPAEYNISPETR
sp|O95169|NDUB8_HUMAN NADH dehydrogenase [ubiquinone] 1 beta subcomplex subunit 8, mitochondrial OS=Homo sapiens (Human) OX=9606 GN=NDUFB8 PE=1 SV=1	21.766	16.904	30.1	103430000	7	DMFPGPYPR;QYPYNNLYLER;SQHERDPWYSWDQPGLR;VEDYEPYPDDGMGYGDYPK
sp|O95182|NDUA7_HUMAN NADH dehydrogenase [ubiquinone] 1 alpha subcomplex subunit 7 OS=Homo sapiens (Human) OX=9606 GN=NDUFA7 PE=1 SV=3	12.551	4.7278	25.7	52963000	2	ALVSGKPAESSAVAATEK;NWASGHDLQGK
sp|O95197|RTN3_HUMAN Reticulon-3 OS=Homo sapiens (Human) OX=9606 GN=RTN3 PE=1 SV=2	112.61	81.002	5.6	525020000	8	AEPSAATQSHSISSSSFGAEPSAPGGGGSPGACPALGTK;SEEGHPFK;TQIDHYVGIAR
sp|O95199|RCBT2_HUMAN RCC1 and BTB domain-containing protein 2 OS=Homo sapiens (Human) OX=9606 GN=RCBTB2 PE=1 SV=1	60.315	9.9466	15.6	107820000	7	EFDNPDTADLK;IIEIAACHSTHTSAAK;LCQQTIK;LLSVEPDDHLTVAESLKR;SNQSYPTPVTVEK;TQGGHVYMWGQCR;VTGCLQNK
sp|O95202|LETM1_HUMAN Mitochondrial proton/calcium exchanger protein OS=Homo sapiens (Human) OX=9606 GN=LETM1 PE=1 SV=1	83.353	111.76	21	642210000	20	ADDKLIAEEGVDSLNVK;AKLEATLQEEAAIQQEHR;ALGVTEDR;ELQAACR;ETGERPSNEEIMR;KLEEGGPVYSPPAEVVVK;LEATLQEEAAIQQEHR;LEEGGPVYSPPAEVVVK;LIAEEGVDSLNVK;LTSLAAALDENKDGK;STLQTLPEIVAK;VAEVEGEQVDNK;VNIDDLVK;VVAAPQRPGTEPQPEMPDTVLQSETLK
sp|O95210|STBD1_HUMAN Starch-binding domain-containing protein 1 OS=Homo sapiens (Human) OX=9606 GN=STBD1 PE=1 SV=1	39.007	11.507	16.2	76672000	9	AKEEMSLSDLNSQDR;FLETGHEDK;FLETGHEDKVVHAWWGIH;HSSWGDVGVGGSLK;VVHAWWGIH;WNTYIPLHYNK
sp|O95214|LERL1_HUMAN Leptin receptor overlapping transcript-like 1 OS=Homo sapiens (Human) OX=9606 GN=LEPROTL1 PE=1 SV=2	14.428	12.583	9.9	73662000	2	LVDDTDAMSNACK
sp|O95219|SNX4_HUMAN Sorting nexin-4 OS=Homo sapiens (Human) OX=9606 GN=SNX4 PE=1 SV=1	51.908	20.04	21.8	92546000	10	EAEGAGEESSGVDTMTHNNFWLK;ETVNETGFQLK;GIQVWTNAK;LFGQETPEQR;LSADNMDPDFVER;VFSEWSAIEK;VLEEQINEGEQQLK;YSEFELLR
sp|O95239|KIF4A_HUMAN Chromosome-associated kinesin KIF4A OS=Homo sapiens (Human) OX=9606 GN=KIF4A PE=1 SV=3;sp|Q2VIQ3|KIF4B_HUMAN Chromosome-associated kinesin KIF4B OS=Homo sapiens (Human) OX=9606 GN=KIF4B PE=2 SV=2	139.88	1.9709	1.9	7164300	1	LHLVDLAGSER;TVASTAMNSQSSR
sp|O95248|MTMR5_HUMAN Myotubularin-related protein 5 OS=Homo sapiens (Human) OX=9606 GN=SBF1 PE=1 SV=4	208.44	46.225	11.8	172110000	17	ACVPGCPAAEPSPASFLR;AQNAPSPGQSQADSSSLEQEK;AVLDHQQFDFVVR;EESTVFSQAIHYANR;GLVEDDFLMK;GSGEGQGQILQR;GTPSSLLVSTAPHHR;HVQELAEQLYK;LETELGQPAER;NENPYPAVAMHK;QVIQTPLADSLPVSR;SSGLGTDVGSR;STSTLYSQFQTAESENR;TTVPSGPPMTAILER;VCTESGVTSDHLK;VQRPGESSHLR
sp|O95249|GOSR1_HUMAN Golgi SNAP receptor complex member 1 OS=Homo sapiens (Human) OX=9606 GN=GOSR1 PE=1 SV=1	28.612	2.7195	7.2	12068000	2	LCTSYSHSSTR;MNTLANR
sp|O95258|UCP5_HUMAN Brain mitochondrial carrier protein 1 OS=Homo sapiens (Human) OX=9606 GN=SLC25A14 PE=2 SV=1	36.201	6.7296	9.2	95294000	3	AIVGHVDLYK;HEGFFALYK;LQVQGQSIDAR
sp|O95260|ATE1_HUMAN Arginyl-tRNA--protein transferase 1 OS=Homo sapiens (Human) OX=9606 GN=ATE1 PE=1 SV=2	59.09	20.243	14.3	140420000	12	ATLLESYQVYK;FNQDPEAVDEDR;FNQDPEAVDEDRSTEPDR;KEEPQELLQSQDFVGEK;NPPDTPTESQFTR;TLSDDIKESLESEGK
sp|O95263|PDE8B_HUMAN High affinity cAMP-specific and IBMX-insensitive 3,5-cyclic phosphodiesterase 8B OS=Homo sapiens (Human) OX=9606 GN=PDE8B PE=1 SV=2	98.978	20.566	11.4	108150000	9	EDSQSDGFWWACDR;HFEHVNK;IHSMTIEAPITK;ISEEYFAQTDEEKR;QTQNFDAEAVCR;SGDSIQQHVK;TELGSGSSAGSAAPAATTSR;TTELYSPQLGTK
sp|O95273|CCDB1_HUMAN Cyclin-D1-binding protein 1 OS=Homo sapiens (Human) OX=9606 GN=CCNDBP1 PE=1 SV=2;sp|Q8N4P3|MESH1_HUMAN Guanosine-3,5-bis(diphosphate) 3-pyrophosphohydrolase MESH1 OS=Homo sapiens (Human) OX=9606 GN=HDDC3 PE=1 SV=3;sp|Q9Y2K3|MYH15_H	40.262	9.1223	5.6	24133000	3	HLAEELR;VGEAQETTEEFNR
sp|O95292|VAPB_HUMAN Vesicle-associated membrane protein-associated protein B/C OS=Homo sapiens (Human) OX=9606 GN=VAPB PE=1 SV=3	27.228	30.946	25.5	221310000	8	CVFELPAENDKPHDVEINK;SLSSSLDDTEVKK;TVQSNSPISALAPTGK;VEQVLSLEPQHELK
sp|O95294|RASL1_HUMAN RasGAP-activating-like protein 1 OS=Homo sapiens (Human) OX=9606 GN=RASAL1 PE=1 SV=3	90.015	4.1129	3.4	17277000	2	AVQSIGNLGQQLGQGK;DISGTSDPFAR
sp|O95295|SNAPN_HUMAN SNARE-associated protein Snapin OS=Homo sapiens (Human) OX=9606 GN=SNAPIN PE=1 SV=1	14.874	65.38	34.6	89517000	5	AGAGSAAVSGAGTPVAGPTGR;EQIDNLATELCR;VVLVNNILQNAQER
sp|O95298|NDUC2_HUMAN NADH dehydrogenase [ubiquinone] 1 subunit C2 OS=Homo sapiens (Human) OX=9606 GN=NDUFC2 PE=1 SV=1;sp|E9PQ53|NDUCR_HUMAN NADH dehydrogenase [ubiquinone] 1 subunit C2, isoform 2 OS=Homo sapiens (Human) OX=9606 GN=NDUFC2-KCTD14 PE=1 SV=1	14.187	5.851	28.6	358990000	7	FLPDEAR;LHPEDFPEEDKK;RNPEPLR;TYGEIFEK
sp|O95299|NDUAA_HUMAN NADH dehydrogenase [ubiquinone] 1 alpha subcomplex subunit 10, mitochondrial OS=Homo sapiens (Human) OX=9606 GN=NDUFA10 PE=1 SV=1	40.75	14.494	20	450620000	12	CEVLQYSAR;KVVEDIEYLK;LQSWLYSSR;QCVDHYNEVK;TFLPEMSEK;VITVDGNICTGK;VVEDIEYLK;YSPGYNTEVGDK
sp|O95302|FKBP9_HUMAN Peptidyl-prolyl cis-trans isomerase FKBP9 OS=Homo sapiens (Human) OX=9606 GN=FKBP9 PE=1 SV=2	63.083	3.0198	3.7	18908000	3	TIQVSDFVR;YHYVGTFPDGQK
sp|O95336|6PGL_HUMAN 6-phosphogluconolactonase OS=Homo sapiens (Human) OX=9606 GN=PGLS PE=1 SV=2	27.547	83.414	37.2	1.5022e+09	31	ELPAAVAPAGPASLAR;ILEDQEENPLPAALVQPHTGK;IVAPISDSPKPPPQR;LLTVPFEK;LVPFDHAESTYGLYR;RILEDQEENPLPAALVQPHTGK;TVIFVATGEGK;WTLGFCDER
sp|O95340|PAPS2_HUMAN Bifunctional 3-phosphoadenosine 5-phosphosulfate synthase 2 OS=Homo sapiens (Human) OX=9606 GN=PAPSS2 PE=1 SV=2	69.5	18.772	20.2	198890000	12	AEAETLPSLSITK;AMDFYDPAR;DAEFYEHR;DIHELFVPENK;GCTVWLTGLSGAGK;GFTGIDSDYEKPETPER;HNEFDFISGTR;NLGFSPGDREENIR;QHAAVLEEGVLDPK;STNVVYQAHHVSR
sp|O95347|SMC2_HUMAN Structural maintenance of chromosomes protein 2 OS=Homo sapiens (Human) OX=9606 GN=SMC2 PE=1 SV=2	135.65	2.0222	1.1	0	1	TILEEEITPTIQK
sp|O95352|ATG7_HUMAN Ubiquitin-like modifier-activating enzyme ATG7 OS=Homo sapiens (Human) OX=9606 GN=ATG7 PE=1 SV=1	77.959	38.493	21.5	496220000	21	CLLLGAGTLGCNVAR;DVAHSIIFEVK;EGFNFLAK;GYYYNGDSAGLPAR;HITFVDNAK;HYSDFFQGQR;LGCYFCNDVVAPGDSTR;MNEPPTSLGLVPHQIR;MVNLSECMDPK;NFLVLAAHR;SGTALENPVLLNK;TLMGWGVR;WLPAVIAASK
sp|O95359|TACC2_HUMAN Transforming acidic coiled-coil-containing protein 2 OS=Homo sapiens (Human) OX=9606 GN=TACC2 PE=1 SV=3	309.42	58.527	11.6	359780000	30	ANAEIAQVR;AQQEQAAHQASLR;ESCQAEHPMASCQDALLPAR;ETQQEPDEESLVPSGENLASETK;EVLEGFR;GEHLNTEQSHEVQPGVPPPPLPK;GEHPEGDPGEVPAPSPQER;GLAPNQESHLQVPEK;ICDELIAK;IGSSLPQDDDAPKK;LQHLAPEELHTDR;MESFLTLESEK;MGSCDGEGLLTSPDQPR;MSESPTPCSGSSFEETEALVNTAAK;NKEIEELTK;NSYEIEYMEK;REPAPNAPGDIAAAFPAER;SPGDSPGGKEEAPEPPDGGDPGNLQGEDSQAFSSK;SVSHQTVQQLVLEK;TIAQMIEDEQR;TTEGPVDSMPCLDR;VHEDSTSPAVAK
sp|O95363|SYFM_HUMAN Phenylalanine--tRNA ligase, mitochondrial OS=Homo sapiens (Human) OX=9606 GN=FARS2 PE=1 SV=1	52.356	2.4982	2.9	5044100	1	DGESLQLFEQSSR
sp|O95372|LYPA2_HUMAN Acyl-protein thioesterase 2 OS=Homo sapiens (Human) OX=9606 GN=LYPLA2 PE=1 SV=1	24.737	12.508	29	768510000	10	ALIEHEMK;DLAILQCHGELDPMVPVR;FGALTAEK;SVVTPAR;TYPGVMHSSCPQEMAAVK;YICPHAPR
sp|O95373|IPO7_HUMAN Importin-7 OS=Homo sapiens (Human) OX=9606 GN=IPO7 PE=1 SV=1	119.52	88.355	10.6	1142100000	19	AFAVGVQQVLLK;AIFQTIQNR;ETENDDLTNVIQK;FKSDQNLQTALELTR;KVLTGVAGEDAECHAAK;NMITQYWPDR;QLQDIATLADQR;SDQNLQTALELTR;VLTGVAGEDAECHAAK;VQLTTCIHHIIK;YLEMIYSMCK
sp|O95376|ARI2_HUMAN E3 ubiquitin-protein ligase ARIH2 OS=Homo sapiens (Human) OX=9606 GN=ARIH2 PE=1 SV=1	57.818	39.158	22.9	79133000	12	ADSYDRGDLENQMHIAEQR;CNICIEK;DGVGVGVSCMAQDCPLR;GDLENQMHIAEQR;HVPTSHPPHHCAVCMQFVR;SCWEQHCSVLVK;SLQLEAQTYQR;SNSAQLLVEAR;YKENPDIVNQSQQAQAR
sp|O95379|TFIP8_HUMAN Tumor necrosis factor alpha-induced protein 8 OS=Homo sapiens (Human) OX=9606 GN=TNFAIP8 PE=1 SV=1	23.003	2.3508	4.5	19005000	1	EMLHQIIQR
sp|O95382|M3K6_HUMAN Mitogen-activated protein kinase kinase kinase 6 OS=Homo sapiens (Human) OX=9606 GN=MAP3K6 PE=1 SV=3	142.59	30.259	9.5	137570000	13	AQGLGPALLHR;DMFFSSGFQDAGHR;EGTEAEPLPLR;EYQALVQR;ISDFGTSK;LLEATPTDSCGYFR;QILQGLGYLHDNHIVHR;VPEEPAAEEPASPEESSGLSLLHQESK;YLGSASQGGYLK
sp|O95394|AGM1_HUMAN Phosphoacetylglucosamine mutase OS=Homo sapiens (Human) OX=9606 GN=PGM3 PE=1 SV=1	59.851	133.26	40.6	6.2251e+09	47	AEHLDHVMFR;AFVELTK;AFVRPSGTEDVVR;ATIEGYYQK;CCSFDGDADR;GKLNHLCGADFVK;IVYYYHDADGHFHLIDGDK;LNHLCGADFVK;LVDPLGEMLAPSWEEHATCLANAEEQDMQR;MDLGAITK;MGLLAVLR;QSAEQLEDK;QSAEQLEDKK;SHQKPPQGMEIK;STIGVMVTASHNPEEDNGVK;TKAEHLDHVMFR;VDCANGIGALK;VISTTDAER;VLIDISEK;VQVADRR;YLEEVMK;YSALHAK
sp|O95396|MOCS3_HUMAN Adenylyltransferase and sulfurtransferase MOCS3 OS=Homo sapiens (Human) OX=9606 GN=MOCS3 PE=1 SV=1	49.669	30.044	27.4	258020000	12	EAIWEEK;EEVLALQAEVAQR;FEGQITVYHYDGGPCYR;PLVSASALR;QGTQEGAAVPIYVICK;QLVLPELGVHGQLR;QVLHGEALAGQAK;RYDVVADCSDNVPTR;SLQLLSPEER;YDVVADCSDNVPTR;YLVNDACVLAGR
sp|O95399|UTS2_HUMAN Urotensin-2 OS=Homo sapiens (Human) OX=9606 GN=UTS2 PE=1 SV=1	14.295	1.939	6.5	1.6567e+09	2	LTPEELER
sp|O95427|PIGN_HUMAN GPI ethanolamine phosphate transferase 1 OS=Homo sapiens (Human) OX=9606 GN=PIGN PE=1 SV=1	105.81	3.702	3.1	9630500	2	ADALYELDENGNSR;NIIMHEGSWGISHTR
sp|O95433|AHSA1_HUMAN Activator of 90 kDa heat shock protein ATPase homolog 1 OS=Homo sapiens (Human) OX=9606 GN=AHSA1 PE=1 SV=1	38.274	140.66	37	1429700000	20	ADATNVNNWHWTER;CEVTEVSK;DEPDTNLVALMK;ETFLTSPEELYR;FHMVDGNVSGEFTDLVPEK;GIPAPEEER;LDGEASINNR;LNWTGTSK;NGETELCMEGR;QTFGYGAR;TLFLAVQVQNEEGKCEVTEVSK
sp|O95436|NPT2B_HUMAN Sodium-dependent phosphate transport protein 2B OS=Homo sapiens (Human) OX=9606 GN=SLC34A2 PE=1 SV=3	75.759	3.5543	4.1	24264000	2	CCEDLEEAQEGQDVPVK;VISQIAMNDEK
sp|O95456|PSMG1_HUMAN Proteasome assembly chaperone 1 OS=Homo sapiens (Human) OX=9606 GN=PSMG1 PE=1 SV=1	32.854	5.2626	14.2	113620000	5	NIPQSTEILK;TSESTGSLPSPFLR;TSLEVSLLEK;VFGSCPR
sp|O95470|SGPL1_HUMAN Sphingosine-1-phosphate lyase 1 OS=Homo sapiens (Human) OX=9606 GN=SGPL1 PE=1 SV=3	63.523	13.219	15	130050000	8	ALPSQGLSSSAVLEK;ASGTVYSGEEK;EYSSMDAFWQEGR;GSSLVLYSDKK;GVTSISADTHK;LSNLMTAK;MMEVDVR;PSTDLLMLK
sp|O95476|CNEP1_HUMAN CTD nuclear envelope phosphatase 1 OS=Homo sapiens (Human) OX=9606 GN=CTDNEP1 PE=1 SV=2	28.377	2.112	7.4	12593000	2	SHPDNAIPIK;TQCLLGLR
sp|O95479|G6PE_HUMAN GDH/6PGL endoplasmic bifunctional protein OS=Homo sapiens (Human) OX=9606 GN=H6PD PE=1 SV=2	88.892	41.701	14.8	217250000	13	DAHSVLLSHIFHGR;DIEAQLQHAGLR;DMAPSHCAEHKDQFLQLSQYR;DQFLQLSQYR;EMEGPPGLR;GSAVVGQYQSYSEQVR;HWAAAQSQCLPR;LCAEEDQGAQIYAR;LQVFQALR;TSFYEEYGVIR
sp|O95486|SC24A_HUMAN Protein transport protein Sec24A OS=Homo sapiens (Human) OX=9606 GN=SEC24A PE=1 SV=2	119.75	8.7453	5.9	66511000	7	CTLTSIPQTQALLNK;LMSPTGGR;SFQTGTNAR;SMTASLSDAR;VDNLSDEGALNISDR;VVNLLQER
sp|O95487|SC24B_HUMAN Protein transport protein Sec24B OS=Homo sapiens (Human) OX=9606 GN=SEC24B PE=1 SV=2	137.42	18.882	6.2	97661000	10	AEFFQHLIEDR;CTLTNIPQTQALLNK;IVPQPPLQK;LMSPTGGR;LTDEGAVHVNDR;SVSSSLSDAR;VVQHLGPATDFYK
sp|O95528|GTR10_HUMAN Solute carrier family 2, facilitated glucose transporter member 10 OS=Homo sapiens (Human) OX=9606 GN=SLC2A10 PE=1 SV=2	56.911	8.3724	2.4	31049000	1	GQSLAEIDQQFQK
sp|O95544|NADK_HUMAN NAD kinase OS=Homo sapiens (Human) OX=9606 GN=NADK PE=1 SV=1	49.228	4.2332	6.1	16945000	3	NTAWVSFDGR;VLEDPAIASDESFGAVK
sp|O95551|TYDP2_HUMAN Tyrosyl-DNA phosphodiesterase 2 OS=Homo sapiens (Human) OX=9606 GN=TDP2 PE=1 SV=1	40.929	14.558	10.2	92504000	5	SLDLLGLEK;SQEIIPFPSTK;TYVDLTNEETTDSTTSK
sp|O95562|SFT2B_HUMAN Vesicle transport protein SFT2B OS=Homo sapiens (Human) OX=9606 GN=SFT2D2 PE=1 SV=1	17.779	13.803	6.9	198570000	3	KVLSGQDTEDR;VLSGQDTEDR
sp|O95563|MPC2_HUMAN Mitochondrial pyruvate carrier 2 OS=Homo sapiens (Human) OX=9606 GN=MPC2 PE=1 SV=1	14.279	15.614	35.4	1153900000	16	LLDKVELMLPEK;LRPLYNHPAGPR;PLYNHPAGPR;VELMLPEK;WGLVCAGLADMAR;YSLVIIPK
sp|O95571|ETHE1_HUMAN Persulfide dioxygenase ETHE1, mitochondrial OS=Homo sapiens (Human) OX=9606 GN=ETHE1 PE=1 SV=2	27.873	27.108	39.4	205480000	12	GGSGAPILLR;IMGNLNLPK;LLYAVNTHCHADHITGSGLLR;LSGAQADLHIEDGDSIR;PQQIDFAVPANMR;SLLPGCQSVISR;TDFQQGCAK;TLYHSVHEK
sp|O95573|ACSL3_HUMAN Long-chain-fatty-acid--CoA ligase 3 OS=Homo sapiens (Human) OX=9606 GN=ACSL3 PE=1 SV=3	80.419	107.85	29.4	1.4786e+09	35	ADFFEDENGQR;AKPVNSKPDSAYR;DIVSLVPR;ELTELAR;EVLNEEDEVQPNGK;GEILIGGQSVTMGYYK;HIITVDGKPPTWSEFPK;IGYSSPQTLADQSSK;LKDIVSLVPR;LKNWEEGGYFNTDKPHPR;LLLCGGAPLSATTQR;LQAGEYVSLGK;NTPLCDSFVFR;NWEEGGYFNTDKPHPR;THYQADIER;TKADFFEDENGQR;TNIAIFCETR;VGAPLVCCEIK;VLSEAAISASLEK;VSEMSSFQR
sp|O95622|ADCY5_HUMAN Adenylate cyclase type 5 OS=Homo sapiens (Human) OX=9606 GN=ADCY5 PE=1 SV=3;sp|O43306|ADCY6_HUMAN Adenylate cyclase type 6 OS=Homo sapiens (Human) OX=9606 GN=ADCY6 PE=1 SV=2	138.91	4.4801	3.9	26638000	4	APPAGGGGGSAAAAASAGGTEVRPR;ILGDCYYCVSGLPEAR;LLHNILPK
sp|O95630|STABP_HUMAN STAM-binding protein OS=Homo sapiens (Human) OX=9606 GN=STAMBP PE=1 SV=1	48.076	25.656	27.6	207070000	14	AEELKAELLK;DPPLFCSCSHVTVVDR;FQETGFFK;LTDHGLEEISSCR;NEFTITHVLIPK;NMAIQQELEK;SDHGDVSLPPEDR;SGVEIIR;SLKPGALSNSESIPTIDGLR;YITLFIEK
sp|O95671|ASML_HUMAN Probable bifunctional dTTP/UTP pyrophosphatase/methyltransferase protein OS=Homo sapiens (Human) OX=9606 GN=ASMTL PE=1 SV=3	68.856	132.87	36.6	1310500000	28	AEAGEAGQATAEAECHR;AEDLFQDAYYQSPETR;ALEVANR;ALMQSLNMLVQTEGK;ASFATPYGYAMETAK;DEKAEAGEAGQATAEAECHR;DHQLDTR;EHSVFTGVAIVHCSSK;ETLPPFPTR;FSSACDVGGCTGALAR;HDSIPAADTFEDLSDVEGGGSEPTQR;ILHDWPDDK;KAEDLFQDAYYQSPETR;LYYPPRPEDLR;QEILSNAGLR;RQEILSNAGLR;VDASACGMER;VFDLLKDEAPQK;VLCPVIGK;VSEFYEETK;VVLASASPR
sp|O95674|CDS2_HUMAN Phosphatidate cytidylyltransferase 2 OS=Homo sapiens (Human) OX=9606 GN=CDS2 PE=1 SV=1	51.417	25.337	14.2	137670000	8	AESAPLPVSADDTPEVLNR;ALSNLSSR;DFANTIPGHGGIMDR;IKDFANTIPGHGGIMDR;VAHEPVAPPEDKESESEAK
sp|O95684|FR1OP_HUMAN FGFR1 oncogene partner OS=Homo sapiens (Human) OX=9606 GN=FGFR1OP PE=1 SV=1	43.064	2.3135	4.5	0	1	ANDEANQSDTSVSLSEPK
sp|O95685|PPR3D_HUMAN Protein phosphatase 1 regulatory subunit 3D OS=Homo sapiens (Human) OX=9606 GN=PPP1R3D PE=1 SV=1	32.559	28.306	25.4	350100000	9	APPPTPAPSGCDPR;DYSLTCR;NHALHMPR;QLVCLER;VCNVAFEK;VFNAGDDPSVPLHVLSR;YQVAGAEYWDNNDHR
sp|O95714|HERC2_HUMAN E3 ubiquitin-protein ligase HERC2 OS=Homo sapiens (Human) OX=9606 GN=HERC2 PE=1 SV=2	527.22	21.528	4.2	131250000	15	GGSEGCNIPQNIER;HTHITLDNR;ITVQFSDMR;LEGIDTILK;LGHGDTVPLEEPK;LHEFDEQVAAVR;LSSQPVVVESSHPYTDDTSTSGTVK;LVAALQGK;SLNVSSSVNQASR;SVVTGDVHGTPATK;VECGSQFSVALTK;VIDVAAGSTHCLALTEDSEVHSWGSNDQCQHFDTLR;VIGELGEDGWIR;VVEGHAPFTATSLQR
sp|O95716|RAB3D_HUMAN Ras-related protein Rab-3D OS=Homo sapiens (Human) OX=9606 GN=RAB3D PE=1 SV=1	24.267	61.316	44.3	8.2905e+09	36	ASAGDTQAGPR;CDLEDER;CDLEDERVVPAEDGR;DAADQNFDYMFK;LADDLGFEFFEASAK;LLLIGNSSVGK;LVDVICEK;MNESLEPSSSSGSNGK;TITTAYYR;VVPAEDGR;VVPAEDGRR
sp|O95721|SNP29_HUMAN Synaptosomal-associated protein 29 OS=Homo sapiens (Human) OX=9606 GN=SNAP29 PE=1 SV=1	28.97	19.847	26	85487000	6	DLPDGPDAPADR;IDSNLDELSMGLGR;KLDDTDPVPR;SYNPFDDDGEDEGARPAPWR;VGVASSEELAR
sp|O95747|OXSR1_HUMAN Serine/threonine-protein kinase OSR1 OS=Homo sapiens (Human) OX=9606 GN=OXSR1 PE=1 SV=1	58.022	16.692	15.4	591690000	4	CQTSMDELLK;DELWLVMK;DLVIVAANLQK;EVLEGLEYLHK;FEFTPGR;KELNDIR;LASGVEGSDIPDDGK;LLSGGSVLDIIK
sp|O95749|GGPPS_HUMAN Geranylgeranyl pyrophosphate synthase OS=Homo sapiens (Human) OX=9606 GN=GGPS1 PE=1 SV=1	34.87	27.488	25	366380000	7	DNYTCPTEEEYK;PESTQVQNILR;SFCEDLTEGK;TQETVQR;VLTLDHPDAVK;YCVHYLEDVGSFEYTR;YLLQLPGK
sp|O95755|RAB36_HUMAN Ras-related protein Rab-36 OS=Homo sapiens (Human) OX=9606 GN=RAB36 PE=2 SV=2	36.322	3.7217	6	8162600	1	DLLSGAACEQAEADAVHLAR
sp|O95757|HS74L_HUMAN Heat shock 70 kDa protein 4L OS=Homo sapiens (Human) OX=9606 GN=HSPA4L PE=1 SV=3	94.511	207.31	34.9	2285800000	51	ALNDLGK;AVMEQANLQR;CHAEHTPEEEIDHTGAK;CTPACISLGSR;DISTTLNADEAVAR;EDISSIEIVGGATR;ELDNFCNPIIYKPK;FITPEDLSK;LKETSENALK;LSLTQDPVVK;LYQECEK;MQVDQEEGHQK;NAVEEYVYDFR;NHPAPFSK;QDLPPLDEKPR;QNLEGDHSDAPMETETSFK;SFDDPIVQTER;SGGIETIANEYSDR;SIDLPIQSSLCR;SKELDNFCNPIIYKPK;SQIVTNVR;SVMAAAQVAGLNCLR;TSFEDGSGECEVFCK;VLATTFDPYLGGR;YDHLDPTEMEK;YMEHEERPK
sp|O95758|PTBP3_HUMAN Polypyrimidine tract-binding protein 3 OS=Homo sapiens (Human) OX=9606 GN=PTBP3 PE=1 SV=2	59.689	2.8603	6.9	31613000	2	EGQEDQGLTK;HQAVQLPR;SQPVYIQYSNHR;VTNLLMLK
sp|O95759|TBCD8_HUMAN TBC1 domain family member 8 OS=Homo sapiens (Human) OX=9606 GN=TBC1D8 PE=1 SV=3	130.83	36.662	13.7	243560000	18	ALIAEETSSR;AQNEFFR;CCLVTEEIER;DDGQALMILSR;FGDLEMMSSQNSEESEKEK;FGDQSVEQIEHLR;FNFPEAEK;GSSSGSCSQECGEELR;SLPEHPAFQNETGIAALR;SSCYFILQR;TFEMSHQSQSELK;TSNVFLTDTIR;VMEQLADVTLR
sp|O95782|AP2A1_HUMAN AP-2 complex subunit alpha-1 OS=Homo sapiens (Human) OX=9606 GN=AP2A1 PE=1 SV=3	107.54	65.64	26	1.8624e+09	33	ACNQLGQFLQHR;ANHPMDAEVTK;ASPDLVPMGEWTAR;DDVQGYAAK;EMGEAFAADIPR;FHLCSVATR;HLCELLAQQF;ILVAGDSMDSVK;KKGPGAGSALDDGR;LLQCYPPPEDAAVK;LVECLETVLNK;MYLFYGNK;NADVELQQR;QIVSEMLR;QLSLPQQEAQK;QSAALCLLR;SSPPVQFSLLHSK;THIDTVINALK;TVFEALQAPACHENMVK;VLQIVTNR;VLQIVTNRDDVQGYAAK;YGGAPQALTLK;YLALESMCTLASSEFSHEAVK
sp|O95786|DDX58_HUMAN Antiviral innate immune response receptor RIG-I OS=Homo sapiens (Human) OX=9606 GN=DDX58 PE=1 SV=2	106.6	84.543	17.8	536050000	20	DFFSNVR;DLENLSQIQNR;EEEVQYIQAEK;HNLEELEQVVYKPQK;KYNDALIISEHAR;LQELESVSR;LQTWDEAVFR;LVECLLR;NTDEALDYICK;NTIICAPTGCGK;NWIEGNPK;SLQAFQDYIR;TFVSLLICEHHLK;TNQNTGMTLPAQK;VIEECHYTVLGDAFK;YNDALIISEHAR
sp|O95793|STAU1_HUMAN Double-stranded RNA-binding protein Staufen homolog 1 OS=Homo sapiens (Human) OX=9606 GN=STAU1 PE=1 SV=2	63.182	5.4169	6.6	19384000	3	ELLYGGTSPTAETILK;VQGFQVEYK;VSVGEFVGEGEGK
sp|O95801|TTC4_HUMAN Tetratricopeptide repeat protein 4 OS=Homo sapiens (Human) OX=9606 GN=TTC4 PE=1 SV=3	44.678	5.9825	10.1	533890000	4	ENPDLACLQSIIFDEER;NQNEALLQAIK;STLLQVLQHQR
sp|O95807|TM50A_HUMAN Transmembrane protein 50A OS=Homo sapiens (Human) OX=9606 GN=TMEM50A PE=1 SV=1	17.4	2.21	9.6	9684300	1	GDSYSEGCLGQTGAR
sp|O95816|BAG2_HUMAN BAG family molecular chaperone regulator 2 OS=Homo sapiens (Human) OX=9606 GN=BAG2 PE=1 SV=1	23.772	68.494	42.7	820990000	14	EELNLTANR;FLDDLGNAK;FQSIVIGCALEDQK;FQSIVIGCALEDQKK;IIDEVVNK;LLESLDQLELR;QISDGEREELNLTANR;SHLMSLYSACSSEVPHGPVDQK;TLQQNAESR
sp|O95817|BAG3_HUMAN BAG family molecular chaperone regulator 3 OS=Homo sapiens (Human) OX=9606 GN=BAG3 PE=1 SV=3	61.594	6.7847	12.7	32611000	4	ELLALDSVDPEGR;SQSPAASDCSSSSSSASLPSSGR;VPPAPVPCPPPSPGPSAVPSSPK;VQGLEQAVDNFEGK
sp|O95819|M4K4_HUMAN Mitogen-activated protein kinase kinase kinase kinase 4 OS=Homo sapiens (Human) OX=9606 GN=MAP4K4 PE=1 SV=2	142.1	21.92	7	127890000	9	GQNVLLTENAEVK;ILHNDPEVEKK;KGSVVNVNPTNTRPQSDTPEIR;LVDFGVSAQLDR;RLEELER;SVETGHLDGVFMHK;TGQLAAIK
sp|O95822|DCMC_HUMAN Malonyl-CoA decarboxylase, mitochondrial OS=Homo sapiens (Human) OX=9606 GN=MLYCD PE=1 SV=3	55.003	59.552	19.1	276520000	12	ADLLEAQALK;ALQTPLMR;AMDELLR;EISEITGGPINETLK;GFGVDHGQVAEQSAGVLHLR;ISEAEAVHPVK;LLLSSSEWVQSEK;NELFTDSECK
sp|O95825|QORL1_HUMAN Quinone oxidoreductase-like protein 1 OS=Homo sapiens (Human) OX=9606 GN=CRYZL1 PE=1 SV=2	38.696	32.896	17.5	131780000	7	ACALSQINTK;AYTALHYLSHLSPGK;EDLPVTEDNFVK;EIAGIVLDVGSK;VHEHYLVHKPEK
sp|O95831|AIFM1_HUMAN Apoptosis-inducing factor 1, mitochondrial OS=Homo sapiens (Human) OX=9606 GN=AIFM1 PE=1 SV=1	66.9	52.738	25.4	821570000	23	AALSASEGEEVPQDK;CLIATGGTPR;DGEQHEDLNEVAK;ELWFSDDPNVTK;ISGLGLTPEQK;KVETDHIVAAVGLEPNVELAK;KVVQLDVR;LFNIHED;LNDGSQITYEK;RVEHHDHAVVSGR;SATEQSGTGIR;VEHHDHAVVSGR;VMPNAIVQSVGVSSGK;VNAELQAR;VVQLDVR
sp|O95833|CLIC3_HUMAN Chloride intracellular channel protein 3 OS=Homo sapiens (Human) OX=9606 GN=CLIC3 PE=1 SV=2	26.648	22.723	26.7	331950000	7	ASEDGESVGHCPSCQR;ESNTAGNDVFHK;GVPFTLTTVDTR;LHIVDTVCAHFR;YLDSAMQEK;YRESNTAGNDVFHK
sp|O95834|EMAL2_HUMAN Echinoderm microtubule-associated protein-like 2 OS=Homo sapiens (Human) OX=9606 GN=EML2 PE=1 SV=1	70.678	108.37	31.7	2.9466e+09	45	AQFVTCGQDK;AVCCVGFSK;CLAIHPDMVTIATGQVAGTTK;DGTLVSGGGR;DTSVLQWR;EGKPLPPHVR;EVIFSVEDGSVK;HYLGHNDDIK;LEWVYGYR;LLASADDFGK;LQEVEVPEDFGPVR;LVHLWSSDSHQPLWSR;QITSADAVR;SAGFHPSGSVLAVGTVTGR;TKEVIFSVEDGSVK;TVAEGHGDTLYVGTTR;VHLFSYPCCQPR;VVLWGSDYSK
sp|O95837|GNA14_HUMAN Guanine nucleotide-binding protein subunit alpha-14 OS=Homo sapiens (Human) OX=9606 GN=GNA14 PE=1 SV=1	41.57	3.3545	13.8	136670000	3	EYQLSDSAK;IIHGSGYSDEDRK;LLLLGTGESGK;MVDVGGQR;YYLTDIDR
sp|O95858|TSN15_HUMAN Tetraspanin-15 OS=Homo sapiens (Human) OX=9606 GN=TSPAN15 PE=1 SV=1	33.165	5.171	4.1	0	2	NQTIDFLNDNIR
sp|O95861|BPNT1_HUMAN 3(2),5-bisphosphate nucleotidase 1 OS=Homo sapiens (Human) OX=9606 GN=BPNT1 PE=1 SV=1	33.392	32.879	43.5	1303800000	19	ASAYVFASPGCK;ASSNTVLMR;HIITTTR;HMNSAGVLATLR;IIQLIEGK;KWDTCAPEVILHAVGGK;LTDIHGNVLQYHK;LVASAYSIAQK;LVTDCVAAMNPDAVLR;NYDYYASR;TCATDLQTK;VIAEGDLGIVEK
sp|O95864|FADS2_HUMAN Acyl-CoA 6-desaturase OS=Homo sapiens (Human) OX=9606 GN=FADS2 PE=1 SV=1	52.259	14.789	17.1	465480000	8	AFHPDLEFVGK;ALLDIIR;FLKPLLIGELAPEEPSQDHGK;HGIEYQEKPLLR;VIGHYAGEDATDAFR;WSIQHPGGQR
sp|O95865|DDAH2_HUMAN N(G),N(G)-dimethylarginine dimethylaminohydrolase 2 OS=Homo sapiens (Human) OX=9606 GN=DDAH2 PE=1 SV=1	29.644	41.759	31.2	634170000	11	ALQDLGLR;CSHALIR;DFAVSTVPVSGPSHLR;EFFVGLSK;EHGVLGGK;GGGDLPNSQEALQK;LSDVTLVPVSCSELEK;TVVAGSSDAAQK
sp|O95870|ABHGA_HUMAN Phosphatidylserine lipase ABHD16A OS=Homo sapiens (Human) OX=9606 GN=ABHD16A PE=1 SV=3	63.243	47.492	31.2	1453000000	29	ALMPVLLQGQAR;GTADTLLNR;GVALLRPEPLHR;LLACDGNEIDTMFVDR;LLACDGNEIDTMFVDRR;LLSCVLGPR;LVEECNGR;QFITILEATHR;QHLNLNNAEQLCR;QLALFLAR;QLANYNFDFR;SYQAEHGPDFPWSVGEDMSADGR;TKDEIITTTVPEDIMSNR;VMAEEGLR;WTNPQYR;YQGPVLLIR
sp|O95881|TXD12_HUMAN Thioredoxin domain-containing protein 12 OS=Homo sapiens (Human) OX=9606 GN=TXNDC12 PE=1 SV=1	19.206	5.8614	23.3	138730000	6	GFGDHIHWR;ILFLDPSGK;LTGDAFR;VHPEIINENGNPSYK
sp|O95967|FBLN4_HUMAN EGF-containing fibulin-like extracellular matrix protein 2 OS=Homo sapiens (Human) OX=9606 GN=EFEMP2 PE=1 SV=3	49.405	84.512	32.5	569140000	14	AGNSQGDFYIR;CHQGYELHR;CINHYGGYLCLPR;CLCPASNPLCR;CVEPYIQVSENR;DVNECLTIPEACK;EQPSSIVHR;IGPECVDIDECR;LCQDIDECESGAHQCSEAQTCVNFHGGYR;SCVDVNECDMGAPCEQR;YMTITSER
sp|O95989|NUDT3_HUMAN Diphosphoinositol polyphosphate phosphohydrolase 1 OS=Homo sapiens (Human) OX=9606 GN=NUDT3 PE=1 SV=1	19.471	60.941	23.3	69737000	3	EVCEEAGVK;SESEEEVLLVSSSR;VLQYHKPVQASYFETLR
sp|O95994|AGR2_HUMAN Anterior gradient protein 2 homolog OS=Homo sapiens (Human) OX=9606 GN=AGR2 PE=1 SV=1	19.979	46.8	35.4	3.9502e+09	22	HLSPDGQYVPR;IMFVDPSLTVR;LYAYEPADTALLLDNMK;TSNKPLMIIHHLDECPHSQALK;TSNKPLMIIHHLDECPHSQALKK
sp|O95995|DRC4_HUMAN Dynein regulatory complex subunit 4 OS=Homo sapiens (Human) OX=9606 GN=GAS8 PE=1 SV=1	56.355	62.974	34.5	708620000	23	AHNDLLR;AREEMSEMQK;DKIHTFWEITR;DLQWEHEVLEQR;DLQYELAQVCK;EQELASEVVVK;FTAAIQEVQQK;GTPIVDGLAPEDMSK;HEEAFTDIK;HLLYEHQNNLTEMK;HTEEITR;IHTFWEITR;IQESVLR;KFTAAIQEVQQK;KLEDVLESK;KLQALSAAVEK;KTELHEVEER;LQALSAAVEK;MLRDELDLR
sp|O95999|BCL10_HUMAN B-cell lymphoma/leukemia 10 OS=Homo sapiens (Human) OX=9606 GN=BCL10 PE=1 SV=1	26.251	5.6049	15.9	72864000	4	CSSCEPFPDGATNNLSR;GLDTLVESIR;LLDYLQENPK
sp|O96000|NDUBA_HUMAN NADH dehydrogenase [ubiquinone] 1 beta subcomplex subunit 10 OS=Homo sapiens (Human) OX=9606 GN=NDUFB10 PE=1 SV=3	20.776	7.3464	26.7	252630000	3	EGQNYQQNCIK;EVEQFTQVAK;PDSWDKDVYPEPPR;YQDLGAYSSAR
sp|O96005|CLPT1_HUMAN Cleft lip and palate transmembrane protein 1 OS=Homo sapiens (Human) OX=9606 GN=CLPTM1 PE=1 SV=1	76.096	85.663	24.4	759190000	24	AAAQEADGAR;DPPAETQPQNPPAQPAPNAWQVIK;EEASTSLPTKPTQGASSASEPQEAPPKPAEDK;NLLTGETEADPEMIK;NLLTGETEADPEMIKR;RGPAPQDQAGPGGAPR;SAVVAAGGGSSGQVTSNGSIGR;SGFHPDPR;STYIESSTK;SVAHLPWR;VYDDMAFR;WQLYAAQSTK
sp|O96007|MOC2B_HUMAN Molybdopterin synthase catalytic subunit OS=Homo sapiens (Human) OX=9606 GN=MOCS2 PE=1 SV=1	20.944	5.3129	11.2	87062000	3	DVINFTAEK;EIYEESSTWK;SKDVINFTAEK
sp|O96008|TOM40_HUMAN Mitochondrial import receptor subunit TOM40 homolog OS=Homo sapiens (Human) OX=9606 GN=TOMM40 PE=1 SV=1	37.893	145.6	16.1	326200000	5	FVNWQVDGEYR;GSVDSNWIVGATLEK;TPGAATASASGAAEDGACGCLPNPGTFEECHR
sp|O96011|PX11B_HUMAN Peroxisomal membrane protein 11B OS=Homo sapiens (Human) OX=9606 GN=PEX11B PE=1 SV=1	28.431	21.301	28.6	968030000	15	AVHLSDVVLR;FCITVSHLNR;GHPPLLLDVVR;HGASPELQK;LGNSADALESAK;LLMEQESSACSR;QLESHLSLGR
sp|O96013|PAK4_HUMAN Serine/threonine-protein kinase PAK 4 OS=Homo sapiens (Human) OX=9606 GN=PAK4 PE=1 SV=1	64.071	25.555	21.5	493730000	14	AGPPASIVPLMR;DKRPLSGPDVGTPQPAGLASGAK;GAPSPGVLGPHASEPQLAPPACTPAAPAVPGPPGPR;IGEGSTGIVCIATVR;LSDFGFCAQVSK;QWQSLIEESAR;SDSILLTHDGR;VSHEQFR
sp|O96015|DNAL4_HUMAN Dynein light chain 4, axonemal OS=Homo sapiens (Human) OX=9606 GN=DNAL4 PE=1 SV=1	12.009	20.512	38.1	261690000	6	FSNNNESAAK;HSDMPEEMR;HSDMPEEMRVETMELCVTACEK;LQTFPLVR;VETMELCVTACEK
sp|O96019|ACL6A_HUMAN Actin-like protein 6A OS=Homo sapiens (Human) OX=9606 GN=ACTL6A PE=1 SV=1	47.46	11.639	9.8	264940000	4	LIANNTTVER;QGGPTYYIDTNALR;SEASLHPVLMSEAPWNTR
sp|P00156|CYB_HUMAN Cytochrome b OS=Homo sapiens (Human) OX=9606 GN=MT-CYB PE=1 SV=2	42.717	3.9806	4.5	89107000	2	ITFHPYYTIK;QQSMMFR
sp|P00167|CYB5_HUMAN Cytochrome b5 OS=Homo sapiens (Human) OX=9606 GN=CYB5A PE=1 SV=2	15.33	52.458	49.3	1.6661e+09	15	EQAGGDATENFEDVGHSTDAR;FLEEHPGGEEVLR;STWLILHHK;TFIIGELHPDDRPK;YYTLEEIQK
sp|P00338|LDHA_HUMAN L-lactate dehydrogenase A chain OS=Homo sapiens (Human) OX=9606 GN=LDHA PE=1 SV=2	36.688	201.67	33.7	6.2801e+09	36	DYNVTANSK;FIIPNVVK;GEMMDLQHGSLFLR;KSADTLWGIQK;LKGEMMDLQHGSLFLR;LVIITAGAR;QVVESAYEVIK;RVHPVSTMIK;SADTLWGIQK;TLHPDLGTDK;TLHPDLGTDKDK;TLHPDLGTDKDKEQWK;VHPVSTMIK;VIGSGCNLDSAR;VTLTSEEEAR
sp|P00352|AL1A1_HUMAN Retinal dehydrogenase 1 OS=Homo sapiens (Human) OX=9606 GN=ALDH1A1 PE=1 SV=2	54.861	161.15	26.5	1444000000	27	ELGEYGFHEYTEVK;IFINNEWHDSVSGK;IGPALSCGNTVVVK;ILDLIESGK;ILDLIESGKK;KYILGNPLTPGVTQGPQIDKEQYDK;LECGGGPWGNK;LLLATMESMNGGK;RVTLELGGK;SLDDVIKR;TMDASER;VTLELGGK;YCAGWADK;YILGNPLTPGVTQGPQIDKEQYDK
sp|P00367|DHE3_HUMAN Glutamate dehydrogenase 1, mitochondrial OS=Homo sapiens (Human) OX=9606 GN=GLUD1 PE=1 SV=2;sp|P49448|DHE4_HUMAN Glutamate dehydrogenase 2, mitochondrial OS=Homo sapiens (Human) OX=9606 GN=GLUD2 PE=1 SV=2	61.397	145.73	39.1	2688800000	39	ALASLMTYK;CAVVDVPFGGAK;CIAVGESDGSIWNPDGIDPK;DDGSWEVIEGYR;DIVHSGLAYTMER;FTMELAK;GFIGPGIDVPAPDMSTGER;HGGTIPIVPTAEFQDR;IIAEGANGPTTPEADK;IIAEGANGPTTPEADKIFLER;KGFIGPGIDVPAPDMSTGER;LQHGSILGFPK;MVEGFFDR;NLNHVSYGR;NYTDNELEK;PISQGGIHGR;RDDGSWEVIEGYR;RFTMELAK;TAAYVNAIEK;VYNEAGVTFT;YNLGLDLR;YSTDVSVDEVK
sp|P00387|NB5R3_HUMAN NADH-cytochrome b5 reductase 3 OS=Homo sapiens (Human) OX=9606 GN=CYB5R3 PE=1 SV=3	34.234	84.401	29.6	2708900000	16	AIMKDPDDHTVCHLLFANQTEK;DILLRPELEELR;DPDDHTVCHLLFANQTEK;EIISHDTR;IDGNLVVR;IDGNLVVRPYTPISSDDDK;LIDREIISHDTR;LWYTLDR;STPAITLESPDIK;STPAITLESPDIKYPLR
sp|P00390|GSHR_HUMAN Glutathione reductase, mitochondrial OS=Homo sapiens (Human) OX=9606 GN=GSR PE=1 SV=2	56.256	257.43	41	5248900000	42	AAVVESHK;ADFDNTVAIHPTSSEELVTLR;ALLTPVAIAAGR;GHAAFTSDPK;GHAAFTSDPKPTIEVSGK;GHIIVDEFQNTNVK;GIYAVGDVCGK;KTLSGLEVSMVTAVPGR;KVMWNTAVHSEFMHDHADYGFPSCEGK;LFEYKEDSK;LGGTCVNVGCVPK;LGIQTDDKGHIIVDEFQNTNVK;LNAIYQNNLTK;MVCANKEEK;RDAYVSR;SHIEIIR;TLSGLEVSMVTAVPGR;TYSTSFTPMYHAVTK;VMWNTAVHSEFMHDHADYGFPSCEGK;YGIENVK
sp|P00403|COX2_HUMAN Cytochrome c oxidase subunit 2 OS=Homo sapiens (Human) OX=9606 GN=MT-CO2 PE=1 SV=1	25.565	40.221	30.8	2.9295e+09	13	ILYMTDEVNDPSLTIK;LLDVDNR;LNQTTFTATR;MMITSQDVLHSWAVPTLGLK;TDAIPGR;VVLPIEAPIR
sp|P00414|COX3_HUMAN Cytochrome c oxidase subunit 3 OS=Homo sapiens (Human) OX=9606 GN=MT-CO3 PE=1 SV=2	29.95	5.9892	9.6	1.7734e+09	5	ESTYQGHHTPPVQK;THQSHAYHMVK
sp|P00441|SODC_HUMAN Superoxide dismutase [Cu-Zn] OS=Homo sapiens (Human) OX=9606 GN=SOD1 PE=1 SV=2	15.936	323.31	58.4	2410300000	17	GDGPVQGIINFEQK;GLTEGLHGFHVHEFGDNTAGCTSAGPHFNPLSR;HVGDLGNVTADK;HVGDLGNVTADKDGVADVSIEDSVISLSGDHCIIGR;TLVVHEK
sp|P00450|CERU_HUMAN Ceruloplasmin OS=Homo sapiens (Human) OX=9606 GN=CP PE=1 SV=1	122.2	5.1494	4.4	5737900	3	ALYLQYTDETFR;EVGPTNADPVCLAK;KAEEEHLGILGPQLHADVGDK
sp|P00491|PNPH_HUMAN Purine nucleoside phosphorylase OS=Homo sapiens (Human) OX=9606 GN=PNP PE=1 SV=2	32.118	60.856	47.4	808520000	22	ACVMMQGR;ANHEEVLAAGK;DHINLPGFSGQNPLR;FGDRFPAMSDAYDR;FHMYEGYPLWK;HRPQVAIICGSGLGGLTDK;LGADAVGMSTVPEVIVAR;MENGYTYEDYK;NTAEWLLSHTK;STVPGHAGR;VIMDYESLEK
sp|P00492|HPRT_HUMAN Hypoxanthine-guanine phosphoribosyltransferase OS=Homo sapiens (Human) OX=9606 GN=HPRT1 PE=1 SV=2	24.579	26.837	45.4	1.0121e+09	13	DLNHVCVISETGK;EMGGHHIVALCVLK;SIPMTVDFIR;SVGYKPDFVGFEIPDK;SYCNDQSTGDIK;TMQTLLSLVR;VFIPHGLIMDR;VIGGDDLSTLTGK
sp|P00505|AATM_HUMAN Aspartate aminotransferase, mitochondrial OS=Homo sapiens (Human) OX=9606 GN=GOT2 PE=1 SV=3	47.517	93.927	49.3	4.0979e+09	38	ASAELALGENSEVLK;DAGMQLQGYR;DDNGKPYVLPSVR;EFSIYMTK;EYLPIGGLAEFCK;FVTVQTISGTGALR;HFIEQGINVCLCQSYAK;IGASFLQR;IPEQSVLLLHACAHNPTGVDPRPEQWK;KQWLQEVK;MNLGVGAYR;NMGLYGER;PMYSNPPLNGAR;PTWGNHTPIFR;QWLQEVK;RVESQLK;TCGFDFTGAVEDISK;TQLVSNLK;VGAFTMVCK
sp|P00519|ABL1_HUMAN Tyrosine-protein kinase ABL1 OS=Homo sapiens (Human) OX=9606 GN=ABL1 PE=1 SV=4;sp|P42684|ABL2_HUMAN Tyrosine-protein kinase ABL2 OS=Homo sapiens (Human) OX=9606 GN=ABL2 PE=1 SV=1	122.87	1.6328	1.2	8420200	1	LMTGDTYTAHAGAK
sp|P00558|PGK1_HUMAN Phosphoglycerate kinase 1 OS=Homo sapiens (Human) OX=9606 GN=PGK1 PE=1 SV=3	44.614	315.15	63.1	10284000000	60	ACANPAAGSVILLENLR;AHSSMVGVNLPQK;ALESPERPFLAILGGAK;ALMDEVVK;ELNYFAK;FCLDNGAK;FHVEEEGK;FHVEEEGKGK;GCITIIGGGDTATCCAK;IQLINNMLDK;ITLPVDFVTADKFDENAK;KELNYFAK;KYAEAVTR;LGDVYVNDAFGTAHR;NNQITNNQR;SVVLMSHLGR;SVVLMSHLGRPDGVPMPDK;TGQATVASGIPAGWMGLDCGPESSK;TGQATVASGIPAGWMGLDCGPESSKK;VDFNVPMK;VLNNMEIGTSLFDEEGAK;VSHVSTGGGASLELLEGK;WNTEDKVSHVSTGGGASLELLEGK;YSLEPVAVELK
sp|P00568|KAD1_HUMAN Adenylate kinase isoenzyme 1 OS=Homo sapiens (Human) OX=9606 GN=AK1 PE=1 SV=3	21.635	32.234	54.1	3.1514e+09	21	ATEPVIAFYEK;EVQQGEEFER;EVQQGEEFERR;GFLIDGYPR;IIFVVGGPGSGK;KVNAEGSVDSVFSQVCTHLDALK;LSEIMEK;SEVSSGSAR;VDDNEETIKK;YGYTHLSTGDLLR
sp|P00734|THRB_HUMAN Prothrombin OS=Homo sapiens (Human) OX=9606 GN=F2 PE=1 SV=2	70.036	5.0718	4.3	9556000	3	ELLESYIDGR;ITDNMFCAGYKPDEGKR
sp|P00747|PLMN_HUMAN Plasminogen OS=Homo sapiens (Human) OX=9606 GN=PLG PE=1 SV=2	90.568	37.901	16.2	159180000	11	ATTVTGTPCQDWAAQEPHR;FSPATHPSEGLEENYCR;HSIFTPETNPR;LFLEPTR;VILGAHQEVNLEPHVQEIEVSR;VIPACLPSPNYVVADR;VQSTELCAGHLAGGTDSCQGDSGGPLVCFEK;WELCDIPR
sp|P00750|TPA_HUMAN Tissue-type plasminogen activator OS=Homo sapiens (Human) OX=9606 GN=PLAT PE=1 SV=1	62.916	6.2074	8.7	38531000	4	AQCHSVPVK;SGGPQANLHDACQGDSGGPLVCLNDGR;TVTDNMLCAGDTR
sp|P00751|CFAB_HUMAN Complement factor B OS=Homo sapiens (Human) OX=9606 GN=CFB PE=1 SV=2	85.532	5.6185	6.7	26314000	4	ALFVSEEEKK;EELLPAQDIK;FLCTGGVSPYADPNTCR;VSEADSSNADWVTK
sp|P00846|ATP6_HUMAN ATP synthase subunit a OS=Homo sapiens (Human) OX=9606 GN=MT-ATP6 PE=1 SV=1	24.817	10.382	8.4	683840000	1	LITTQQWLIK;QMMTMHNTK
sp|P00918|CAH2_HUMAN Carbonic anhydrase 2 OS=Homo sapiens (Human) OX=9606 GN=CA2 PE=1 SV=2	29.246	53.159	37.7	482750000	15	GGPLDGTYR;HNGPEHWHK;ILNNGHAFNVEFDDSQDK;ILNNGHAFNVEFDDSQDKAVLK;QSPVDIDTHTAK;SADFTNFDPR;SHHWGYGK;VVDVLDSIK;YDPSLKPLSVSYDQATSLR
sp|P00966|ASSY_HUMAN Argininosuccinate synthase OS=Homo sapiens (Human) OX=9606 GN=ASS1 PE=1 SV=2	46.53	12.458	12.9	465410000	10	IDIVENR;KQVEIAQR;KVFIEDVSR;NDLMEYAK;NQAPPGLYTK;QHGIPIPVTPK;QVEIAQR;VFIEDVSR
sp|P00973|OAS1_HUMAN 2-5-oligoadenylate synthase 1 OS=Homo sapiens (Human) OX=9606 GN=OAS1 PE=1 SV=4	46.028	1.914	3.2	7522000	2	EGEFSTCFTELQR
sp|P01009|A1AT_HUMAN Alpha-1-antitrypsin OS=Homo sapiens (Human) OX=9606 GN=SERPINA1 PE=1 SV=3	46.736	84.553	24.6	341970000	11	DTEEEDFHVDQVTTVK;FLENEDRR;GKWERPFEVK;LGMFNIQHCK;LQHLENELTHDIITK;LYHSEAFTVNFGDTEEAKK;VFSNGADLSGVTEEAPLK;VVNPTQK
sp|P01011|AACT_HUMAN Alpha-1-antichymotrypsin OS=Homo sapiens (Human) OX=9606 GN=SERPINA3 PE=1 SV=2	47.65	9.062	10.9	131560000	6	ADLSGITGAR;EQLSLLDR;LYGSEAFATDFQDSAAAK;NLAVSQVVHK
sp|P01033|TIMP1_HUMAN Metalloproteinase inhibitor 1 OS=Homo sapiens (Human) OX=9606 GN=TIMP1 PE=1 SV=1	23.171	52.421	22.7	1.5379e+09	9	GFQALGDAADIR;HLACLPR;LQSGTHCLWTDQLLQGSEK;SEEFLIAGK
sp|P01034|CYTC_HUMAN Cystatin-C OS=Homo sapiens (Human) OX=9606 GN=CST3 PE=1 SV=1	15.799	69.99	37	1418200000	16	ALDFAVGEYNK;ASNDMYHSR;LVGGPMDASVEEEGVR;LVGGPMDASVEEEGVRR;TQPNLDNCPFHDQPHLK
sp|P01036|CYTS_HUMAN Cystatin-S OS=Homo sapiens (Human) OX=9606 GN=CST4 PE=1 SV=3	16.214	94.703	55.3	2839700000	24	ALHFAISEYNK;ATEDEYYR;IIPGGIYDADLNDEWVQR;MSLVNSR;QLCSFEIYEVPWEDR;SQPNLDTCAFHEQPELQK;SQPNLDTCAFHEQPELQKK
sp|P01040|CYTA_HUMAN Cystatin-A OS=Homo sapiens (Human) OX=9606 GN=CSTA PE=1 SV=1	11.006	3.2047	18.4	25651000	2	SLPGQNEDLVLTGYQVDK
sp|P01112|RASH_HUMAN GTPase HRas OS=Homo sapiens (Human) OX=9606 GN=HRAS PE=1 SV=1;sp|P01111|RASN_HUMAN GTPase NRas OS=Homo sapiens (Human) OX=9606 GN=NRAS PE=1 SV=1	21.298	19.9	18.5	140000000	6	DSDDVPMVLVGNK;LVVVGAGGVGK;SFEDIHQYR;VKDSDDVPMVLVGNK
sp|P01116|RASK_HUMAN GTPase KRas OS=Homo sapiens (Human) OX=9606 GN=KRAS PE=1 SV=1	21.656	10.394	18.5	136380000	6	DSEDVPMVLVGNK;LVVVGAGGVGK;SFEDIHHYR;VKDSEDVPMVLVGNK
sp|P01130|LDLR_HUMAN Low-density lipoprotein receptor OS=Homo sapiens (Human) OX=9606 GN=LDLR PE=1 SV=1	95.375	7.1572	5.1	49579000	4	AHGVSSYDTVISR;MICSTQLDR;NEFQCQDGK;NVVALDTEVASNR
sp|P01133|EGF_HUMAN Pro-epidermal growth factor OS=Homo sapiens (Human) OX=9606 GN=EGF PE=1 SV=2	133.99	6.3384	4.3	42662000	3	EGSNSLICSCDYDGGSVHISK;LFWTDTGINPR;YCEDVNECAFWNHGCTLGCK
sp|P01236|PRL_HUMAN Prolactin OS=Homo sapiens (Human) OX=9606 GN=PRL PE=1 SV=1	25.876	5.3544	15.4	14213000	2	AINSCHTSSLATPEDKEQAQQMNQK;AVEIEEQTKR
sp|P01375|TNFA_HUMAN Tumor necrosis factor OS=Homo sapiens (Human) OX=9606 GN=TNF PE=1 SV=1	25.644	-2	3.4	19131000	0	MSTESMIR
sp|P01833|PIGR_HUMAN Polymeric immunoglobulin receptor OS=Homo sapiens (Human) OX=9606 GN=PIGR PE=1 SV=4	83.283	42.852	18.7	202770000	13	ADEGWYWCGVK;AFVNCDENSR;CGLGINSR;GGCITLISSEGYVSSK;GSVTFHCALGPEVANVAK;IIEGEPNLK;LSDAGQYLCQAGDDSNSNKK;QGHFYGETAAVYVAVEER;QSSGENCDVVVNTLGK;RAPAFEGR;TVTINCPFK
sp|P01834|IGKC_HUMAN Immunoglobulin kappa constant OS=Homo sapiens (Human) OX=9606 GN=IGKC PE=1 SV=2	11.765	36.91	34.6	309730000	3	VDNALQSGNSQESVTEQDSK;VYACEVTHQGLSSPVTK
sp|P01857|IGHG1_HUMAN Immunoglobulin heavy constant gamma 1 OS=Homo sapiens (Human) OX=9606 GN=IGHG1 PE=1 SV=1;sp|P01860|IGHG3_HUMAN Immunoglobulin heavy constant gamma 3 OS=Homo sapiens (Human) OX=9606 GN=IGHG3 PE=1 SV=2	36.105	50.649	26.4	417430000	12	DTLMISR;FNWYVDGVEVHNAK;NQVSLTCLVK;STSGGTAALGCLVK;TPEVTCVVVDVSHEDPEVK;WQQGNVFSCSVMHEALHNHYTQK
sp|P01876|IGHA1_HUMAN Immunoglobulin heavy constant alpha 1 OS=Homo sapiens (Human) OX=9606 GN=IGHA1 PE=1 SV=2	37.654	3.4472	10.5	26553000	3	DASGVTFTWTPSSGK;TFTCTAAYPESK;WLQGSQELPR
sp|P01889|HLAB_HUMAN HLA class I histocompatibility antigen, B alpha chain OS=Homo sapiens (Human) OX=9606 GN=HLA-B PE=1 SV=3	40.46	89.326	15.5	202930000	9	DGEDQTQDTELVETRPAGDR;FDSDAASPR;SWTAADTAAQITQR;WAAVVVPSGEEQR
sp|P01893|HLAH_HUMAN Putative HLA class I histocompatibility antigen, alpha chain H OS=Homo sapiens (Human) OX=9606 GN=HLA-H PE=5 SV=3	40.891	6.1729	19.3	126440000	3	DGEDQTQDTELVETRPAGDGTFQK;THMTHHPISDHEATLR;WAAVVVPSGEEQR;YTCHVQHEGLPEPLTLR
sp|P01911|DRB_HUMAN HLA class II histocompatibility antigen, DRB1 beta chain OS=Homo sapiens (Human) OX=9606 GN=HLA-DRB1 PE=1 SV=2;sp|P79483|DRB3_HUMAN HLA class II histocompatibility antigen, DR beta 3 chain OS=Homo sapiens (Human) OX=9606 GN=HLA-DRB3 PE=	29.966	1.8426	9.4	6444000	2	GHSGLQPTGFLS;HNYGVVESFTVQR
sp|P02008|HBAZ_HUMAN Hemoglobin subunit zeta OS=Homo sapiens (Human) OX=9606 GN=HBZ PE=1 SV=2	15.637	3.9277	26.8	15346000	3	ISTQADTIGTETLER;TYFPHFDLHPGSAQLR;VDPVNFK
sp|P02144|MYG_HUMAN Myoglobin OS=Homo sapiens (Human) OX=9606 GN=MB PE=1 SV=2	17.184	9.6309	21.4	134900000	4	GHHEAEIKPLAQSHATK;KGHHEAEIKPLAQSHATK;VEADIPGHGQEVLIR
sp|P02462|CO4A1_HUMAN Collagen alpha-1(IV) chain OS=Homo sapiens (Human) OX=9606 GN=COL4A1 PE=1 SV=4;sp|P29400|CO4A5_HUMAN Collagen alpha-5(IV) chain OS=Homo sapiens (Human) OX=9606 GN=COL4A5 PE=1 SV=2	160.61	2.0266	0.8	6228700	1	AHGQDLGTAGSCLR
sp|P02511|CRYAB_HUMAN Alpha-crystallin B chain OS=Homo sapiens (Human) OX=9606 GN=CRYAB PE=1 SV=2	20.159	21.149	35.4	3.5496e+09	17	EEKPAVTAAPK;FSVNLDVK;HEERQDEHGFISR;HFSPEELK;MDIAIHHPWIR;QDEHGFISR;VLGDVIEVHGK;VLGDVIEVHGKHEERQDEHGFISR
sp|P02538|K2C6A_HUMAN Keratin, type II cytoskeletal 6A OS=Homo sapiens (Human) OX=9606 GN=KRT6A PE=1 SV=3;;;sp|P48668|K2C6C_HUMAN Keratin, type II cytoskeletal 6C OS=Homo sapiens (Human) OX=9606 GN=KRT6C PE=1 SV=3;;	60.044	62.254	36.2	1205200000	28	AEAESWYQTK;AIGGGLSSVGGGSSTIK;AQYEEIAQR;DVDAAYMNK;EYQELMNVK;FLEQQNK;GMQDLVEDFK;GSGGLGGACGGAGFGSR;KLLEGEECR;LEGLEDALQK;LLEGEECR;LRSEIDHVK;NKLEGLEDALQK;NKYEDEINK;NKYEDEINKR;QCANLQAAIADAEQR;QEIAEINR;QLDSIVGER;SEIDHVK;SGFSSVSVSR;SRAEAESWYQTK;TAAENEFVTLK;TAAENEFVTLKK;WTLLQEQGTK;YEDEINKR;YEELQVTAGR
sp|P02545|LMNA_HUMAN Prelamin-A/C OS=Homo sapiens (Human) OX=9606 GN=LMNA PE=1 SV=1	74.139	45.205	24.2	269540000	19	AQHEDQVEQYKK;EELDFQK;EGDLIAAQAR;IDSLSAQLSQLQK;ITESEEVVSR;LKDLEALLNSK;LLEGEEER;LQLELSK;LQTMKEELDFQK;NIYSEELR;NSNLVGAAHEELQQSR;QLQDEMLR;SGAQASSTPLSPTR;SSFSQHAR;TALINSTGEEVAMR;TLEGELHDLR
sp|P02647|APOA1_HUMAN Apolipoprotein A-I OS=Homo sapiens (Human) OX=9606 GN=APOA1 PE=1 SV=1	30.777	60.114	50.6	2393200000	30	AELQEGAR;AHVDALR;ATEHLSTLSEK;DYVSQFEGSALGK;ETEGLRQEMSK;KWQEEMELYR;LHELQEK;LLDNWDSVTSTFSK;LSPLGEEMR;QGLLPVLESFK;THLAPYSDELR;VKDLATVYVDVLK;VQPYLDDFQK;VQPYLDDFQKK;WQEEMELYR
sp|P02649|APOE_HUMAN Apolipoprotein E OS=Homo sapiens (Human) OX=9606 GN=APOE PE=1 SV=1	36.154	77.241	44.5	928690000	21	AKLEEQAQQIR;ALMDETMK;AQAWGER;DRLDEVKEQVAEVR;ELQAAQAR;GEVQAMLGQSTEELR;LDEVKEQVAEVR;LEEQAQQIR;LGADMEDVCGR;LGPLVEQGR;LQAEAFQAR;QQTEWQSGQR;SELEEQLTPVAEETR;VQAAVGTSAAPVPSDNH;WELALGR
sp|P02654|APOC1_HUMAN Apolipoprotein C-I OS=Homo sapiens (Human) OX=9606 GN=APOC1 PE=1 SV=1	9.3318	1.6439	10.8	14112000	1	EWFSETFQK
sp|P02671|FIBA_HUMAN Fibrinogen alpha chain OS=Homo sapiens (Human) OX=9606 GN=FGA PE=1 SV=2	94.972	25.628	10.9	626660000	13	ALTDMPQMR;EVDLKDYEDQQK;GDFSSANNR;GLIDEVNQDFTNR;MELERPGGNEITR;MKPVPDLVPGNFK;NSLFEYQK;QLEQVIAK;VQHIQLLQK
sp|P02675|FIBB_HUMAN Fibrinogen beta chain OS=Homo sapiens (Human) OX=9606 GN=FGB PE=1 SV=2	55.928	187.17	33.8	1193700000	28	AHYGGFTVQNEANK;DNDGWLTSDPR;DNENVVNEYSSELEK;ECEEIIR;EDGGGWWYNR;GGETSEMYLIQPDSSVKPYR;HGTDDGVVWMNWK;HQLYIDETVNSNIPTNLR;KGGETSEMYLIQPDSSVKPYR;LESDVSAQMEYCR;QDGSVDFGR;QGFGNVATNTDGK;TMTIHNGMFFSTYDR;YQISVNK
sp|P02679|FIBG_HUMAN Fibrinogen gamma chain OS=Homo sapiens (Human) OX=9606 GN=FGG PE=1 SV=3	51.511	118.83	38.2	1.0528e+09	23	AIQLTYNPDESSKPNMIDAATLK;CHAGHLNGVYYQGGTYSK;DCQDIANK;DNCCILDER;IHLISTQSAIPYALR;LDGSVDFK;LDGSVDFKK;LTIGEGQQHHLGGAK;QSGLYFIKPLK;TSTADYAMFK;VAQLEAQCQEPCK;VAQLEAQCQEPCKDTVQIHDITGK;VELEDWNGR;VGPEADKYR;YEASILTHDSSIR
sp|P02743|SAMP_HUMAN Serum amyloid P-component OS=Homo sapiens (Human) OX=9606 GN=APCS PE=1 SV=2	25.387	53.758	35	5311100000	21	AYSDLSR;AYSLFSYNTQGR;DNELLVYK;ESVTDHVNLITPLEK;IVLGQEQDSYGGK;IVLGQEQDSYGGKFDR;QGYFVEAQPK;VGEYSLYIGR
sp|P02749|APOH_HUMAN Beta-2-glycoprotein 1 OS=Homo sapiens (Human) OX=9606 GN=APOH PE=1 SV=3	38.298	30.485	22.3	136100000	6	ATFGCHDGYSLDGPEEIECTK;ATVVYQGER;CSYTEDAQCIDGTIEVPK;EHSSLAFWK;TFYEPGEEITYSCKPGYVSR
sp|P02751|FINC_HUMAN Fibronectin OS=Homo sapiens (Human) OX=9606 GN=FN1 PE=1 SV=5	272.32	323.31	28.7	10623000000	134	AQITGYR;ATITGYR;CDPHEATCYDDGK;CHEGGQSYK;CTCVGNGR;DAPIVNK;DLQFVEVTDVK;DSMIWDCTCIGAGR;EATIPGHLNSYTIK;EESPLLIGQQSTVSDVPR;ESKPLTAQQTTK;EYLGAICSCTCFGGQR;FGFCPMAAHEEICTTNEGVMYR;FTNIGPDTMR;GDSPASSKPISINYR;GEWTCIAYSQLR;GEWTCKPIAEK;GFNCESKPEAEETCFDK;GFNCESKPEAEETCFDKYTGNTYR;GLAFTDVDVDSIK;GLKPGVVYEGQLISIQQYGHQEVTR;GNLLQCICTGNGR;HHPEHFSGR;HHPEHFSGRPR;HTSVQTTSSGSGPFTDVR;HYQINQQWER;IGDQWDK;ISCTIANR;ITYGETGGNS…
sp|P02763|A1AG1_HUMAN Alpha-1-acid glycoprotein 1 OS=Homo sapiens (Human) OX=9606 GN=ORM1 PE=1 SV=1	23.511	11.597	29.4	115850000	8	NWGLSVYADKPETTK;SDVVYTDWK;TEDTIFLR;TYMLAFDVNDEK;YVGGQEHFAHLLILR
sp|P02766|TTHY_HUMAN Transthyretin OS=Homo sapiens (Human) OX=9606 GN=TTR PE=1 SV=1	15.887	39.824	15.6	41539000	1	ALGISPFHEHAEVVFTANDSGPR
sp|P02768|ALBU_HUMAN Serum albumin OS=Homo sapiens (Human) OX=9606 GN=ALB PE=1 SV=2;	69.366	323.31	58.5	14378000000	93	ADDKETCFAEEGK;ADDKETCFAEEGKK;AEFAEVSK;AVMDDFAAFVEK;CCAAADPHECYAK;DDNPNLPR;DLGEENFK;ECCEKPLLEK;EFNAETFTFHADICTLSEK;ETYGEMADCCAK;FKDLGEENFK;FQNALLVR;KQTALVELVK;KVPQVSTPTLVEVSR;KYLYEIAR;LCTVATLR;LDELRDEGK;LKECCEKPLLEK;LVAASQAALGL;LVNEVTEFAK;LVRPEVDVMCTAFHDNEETFLK;LVRPEVDVMCTAFHDNEETFLKK;LVTDLTK;NECFLQHK;PLVEEPQNLIK;QEPERNECFLQHK;QEPERNECFLQHKDDNPNLPR;QNCELFEQLGEYK;QTALVELVK;RHPDYSVVLLLR;SHCIAEVENDEM…
sp|P02774|VTDB_HUMAN Vitamin D-binding protein OS=Homo sapiens (Human) OX=9606 GN=GC PE=1 SV=2	52.917	15.869	17.9	96017000	6	FEDCCQEK;GQELCADYSENTFTEYK;RTHLPEVFLSK;SCESNSPFPVHPGTAECCTK;SLGECCDVEDSTTCFNAK;VCSQYAAYGEK
sp|P02786|TFR1_HUMAN Transferrin receptor protein 1 OS=Homo sapiens (Human) OX=9606 GN=TFRC PE=1 SV=2	84.87	7.4658	9.1	41122000	7	AVLGTSNFK;DSAQNSVIIVDK;LFGNMEGDCPSDWK;LLNENSYVPR;SGVGTALLLK;SSGLPNIPVQTISR
sp|P02787|TRFE_HUMAN Serotransferrin OS=Homo sapiens (Human) OX=9606 GN=TF PE=1 SV=3	77.063	128.42	37.7	907310000	34	ADRDQYELLCLDNTR;CSTSSLLEACTFR;DCHLAQVPSHTVVAR;DDTVCLAK;DGAGDVAFVK;DSAHGFLK;DSGFQMNQLR;DYELLCLDGTR;EFQLFSSPHGK;EGTCPEAPTDECKPVK;EGYYGYTGAFR;FDEFFSEGCAPGSK;HQTVPQNTGGK;HSTIFENLANK;IECVSAETTEDCIAK;KDSGFQMNQLR;LCMGSGLNLCEPNNK;LKCDEWSVNSVGK;SASDLTWDNLK;SCHTAVGR;SKEFQLFSSPHGK;SVIPSDGPSVACVK;WCALSHHER;WCAVSEHEATK
sp|P02788|TRFL_HUMAN Lactotransferrin OS=Homo sapiens (Human) OX=9606 GN=LTF PE=1 SV=6	78.181	323.31	73.4	193190000000	288	ADAVTLDGGFIYEAGLAPYK;CGLVPVLAENYK;CLAENAGDVAFVK;CLRDGAGDVAFIR;CSTSPLLEACEFLR;CVPNSNER;DEYELLCPDNTR;DGAGDVAFIR;DLLFKDSAIGFSR;DSAIGFSR;DSPIQCIQAIAENR;DVTVLQNTDGNNNEAWAK;EDAIWNLLR;ESTVFEDLSDEAER;ESTVFEDLSDEAERDEYELLCPDNTR;FCLFQSETK;FDEYFSQSCAPGSDPR;FFSASCVPGADK;FFSASCVPGADKGQFPNLCR;FKDCHLAR;FQLFGSPSGQK;GEADAMSLDGGYVYTAGK;GGSFQLNELQGLK;GPPVSCIK;GQFPNLCR;IDSGLYLGSGYFTAIQNLR;KGGSFQLNELQGLK;KSEEEVAAR;LA…
sp|P02790|HEMO_HUMAN Hemopexin OS=Homo sapiens (Human) OX=9606 GN=HPX PE=1 SV=2	51.676	4.1628	5.8	43584000	2	SGAQATWTELPWPHEK;YYCFQGNQFLR
sp|P02792|FRIL_HUMAN Ferritin light chain OS=Homo sapiens (Human) OX=9606 GN=FTL PE=1 SV=2	20.019	8.464	15.4	38473000	7	KLNQALLDLHALGSAR;KMGDHLTNLHR;LNQALLDLHALGSAR;MGDHLTNLHR
sp|P02794|FRIH_HUMAN Ferritin heavy chain OS=Homo sapiens (Human) OX=9606 GN=FTH1 PE=1 SV=2	21.225	159.69	49.2	1.5902e+09	21	ELGDHVTNLR;ELGDHVTNLRK;IFLQDIK;LATDKNDPHLCDFIETHYLNEQVK;NDPHLCDFIETHYLNEQVK;NVNQSLLELHK;QNYHQDSEAAINR;TTASTSQVR;YFLHQSHEER;YFLHQSHEEREHAEK
sp|P03886|NU1M_HUMAN NADH-ubiquinone oxidoreductase chain 1 OS=Homo sapiens (Human) OX=9606 GN=MT-ND1 PE=1 SV=1	35.66	1.5948	2.5	28046000	1	ILGYMQLR
sp|P03897|NU3M_HUMAN NADH-ubiquinone oxidoreductase chain 3 OS=Homo sapiens (Human) OX=9606 GN=MT-ND3 PE=1 SV=1	13.186	3.3542	13	161910000	2	STPYECGFDPMSPAR
sp|P03905|NU4M_HUMAN NADH-ubiquinone oxidoreductase chain 4 OS=Homo sapiens (Human) OX=9606 GN=MT-ND4 PE=1 SV=1	51.58	2.5613	3.5	138820000	3	HLSSEPLSR;WGNQPER
sp|P03915|NU5M_HUMAN NADH-ubiquinone oxidoreductase chain 5 OS=Homo sapiens (Human) OX=9606 GN=MT-ND5 PE=1 SV=2	67.026	4.9412	2.8	102660000	2	TISQHQISTSIITSTQK
sp|P03923|NU6M_HUMAN NADH-ubiquinone oxidoreductase chain 6 OS=Homo sapiens (Human) OX=9606 GN=MT-ND6 PE=1 SV=2	18.622	9.2969	8	80572000	1	EDPIGAGALYDYGR
sp|P03928|ATP8_HUMAN ATP synthase protein 8 OS=Homo sapiens (Human) OX=9606 GN=MT-ATP8 PE=1 SV=1	7.9916	13.998	48.5	505620000	20	ICSLHSLPPQS;MLNTNYHLPPSPK;NYNKPWEPK
sp|P03950|ANGI_HUMAN Angiogenin OS=Homo sapiens (Human) OX=9606 GN=ANG PE=1 SV=1	16.55	1.6693	6.8	5239000	1	DINTFIHGNK
sp|P03973|SLPI_HUMAN Antileukoproteinase OS=Homo sapiens (Human) OX=9606 GN=SLPI PE=1 SV=2	14.326	2.2185	9.1	40507000	1	CLDPVDTPNPTR
sp|P04004|VTNC_HUMAN Vitronectin OS=Homo sapiens (Human) OX=9606 GN=VTN PE=1 SV=1	54.305	126.15	32.6	1.5657e+09	37	CQCDELCSYYQSCCTDYTAECKPQVTR;CTEGFNVDK;CTEGFNVDKK;DWHGVPGQVDAAMAGR;FEDGVLDPDYPR;GNPEQTPVLKPEEEAPAPEVGASKPEGIDSR;GQYCYELDEK;IYISGMAPR;PETLHPGRPQPPAEEELCSGKPFDAFTDLK;RVDTVDPPYPR;VDTVDPPYPR
sp|P04040|CATA_HUMAN Catalase OS=Homo sapiens (Human) OX=9606 GN=CAT PE=1 SV=3	59.755	125.91	41.6	1194100000	28	ADVLTTGAGNPVGDK;ADVLTTGAGNPVGDKLNVITVGPR;AFYVNVLNEEQR;DAQIFIQK;DLFNAIATGK;FNTANDDNVTQVR;FSTVAGESGSADTVR;GIPDGHR;KTPIAVR;LCENIAGHLK;LFAYPDTHR;LGPNYLHIPVNCPYR;LNVITVGPR;LSQEDPDYGIR;LVNANGEAVYCK;NAIHTFVQSGSHLAAR;NFTEVHPDYGSHIQALLDK;NFTEVHPDYGSHIQALLDKYNAEKPK;NLSVEDAAR;RLCENIAGHLK;VWPHKDYPLIPVGK
sp|P04049|RAF1_HUMAN RAF proto-oncogene serine/threonine-protein kinase OS=Homo sapiens (Human) OX=9606 GN=RAF1 PE=1 SV=1	73.051	23.322	23.3	160600000	11	DQIIFMVGR;GLQPECCAVFR;GYASPDLSK;HLHVQETK;IGDFGLATVK;MEHIQGAWK;NEVAVLR;QTAQGMDYLHAK;SNNIFLHEGLTVK;STSTPNVHMVSTTLPVDSR;VVDPTPEQFQAFR;WHGDVAVK;YSTPHAFTFNTSSPSSEGSLSQR
sp|P04062|GLCM_HUMAN Lysosomal acid glucosylceramidase OS=Homo sapiens (Human) OX=9606 GN=GBA PE=1 SV=3	59.716	7.0068	11.8	204370000	7	ATLGETHR;FLDAYAEHK;FWEQSVR;GQPGDIYHQTWAR;LLLPHWAK;LLMLDDQR;VVLTDPEAAK
sp|P04066|FUCO_HUMAN Tissue alpha-L-fucosidase OS=Homo sapiens (Human) OX=9606 GN=FUCA1 PE=1 SV=4	53.688	14.376	13.3	314380000	9	FKPQSLPDHK;ITMLGIQGDLK;PLPAWFDEAK;WLSINGEAIYASK;YTPDWPSLDSR;YVVLTTK
sp|P04075|ALDOA_HUMAN Fructose-bisphosphate aldolase A OS=Homo sapiens (Human) OX=9606 GN=ALDOA PE=1 SV=2	39.42	323.31	84.9	73654000000	147	ADDGRPFPQVIK;ALANSLACQGK;ALQASALK;ALSDHHIYLEGTLLK;ALSDHHIYLEGTLLKPNMVTPGHACTQK;CQYVTEK;DGADFAK;ELSDIAHR;FSHEEIAMATVTALR;FSHEEIAMATVTALRR;GGVVGIKVDK;GILAADESTGSIAK;GILAADESTGSIAKR;GVVPLAGTNGETTTQGLDGLSER;IGEHTPSALAIMENANVLAR;KDGADFAK;KELSDIAHR;LQSIGTENTEENR;LQSIGTENTEENRR;PYQYPALTPEQK;QLLLTADDR;RCQYVTEK;RLQSIGTENTEENR;RLQSIGTENTEENRR;SKGGVVGIK;TVPPAVTGITFLSGGQSEEEASINLNAINK;VDKGVVPLAGTNGETTTQGLDGL…
sp|P04080|CYTB_HUMAN Cystatin-B OS=Homo sapiens (Human) OX=9606 GN=CSTB PE=1 SV=2	11.139	68.823	79.6	1385100000	12	AKHDELTYF;HDELTYF;MMCGAPSATQPATAETQHIADQVR;SQVVAGTNYFIK;VFQSLPHENKPLTLSNYQTNK;VHVGDEDFVHLR
sp|P04083|ANXA1_HUMAN Annexin A1 OS=Homo sapiens (Human) OX=9606 GN=ANXA1 PE=1 SV=2	38.714	323.31	62.7	7.6901e+09	37	AAYLQETGKPLDETLKK;ALYEAGER;CATSKPAFFAEK;CLTAIVK;DITSDTSGDFR;DLAKDITSDTSGDFR;GDRSEDFGVNEDLADSDAR;GGPGSAVSPYPTFNPSSDVAALHK;GLGTDEDTLIEILASR;GTDVNVFNTILTTR;GVDEATIIDILTK;ILVALCGGN;MYGISLCQAILDETK;NALLSLAK;SEDFGVNEDLADSDAR;SEIDMNDIK;TPAQFDADELR;VLDLELK;VLDLELKGDIEK;VYREELK;VYREELKR
sp|P04150|GCR_HUMAN Glucocorticoid receptor OS=Homo sapiens (Human) OX=9606 GN=NR3C1 PE=1 SV=1	85.658	7.9885	3.7	20100000	2	GIQQATTGVSQETSENPGNK;SQELFDEIR
sp|P04156|PRIO_HUMAN Major prion protein OS=Homo sapiens (Human) OX=9606 GN=PRNP PE=1 SV=1	27.661	39.201	17	334500000	4	GENFTETDVK;PIIHFGSDYEDR;QHTVTTTTK;VVEQMCITQYER
sp|P04179|SODM_HUMAN Superoxide dismutase [Mn], mitochondrial OS=Homo sapiens (Human) OX=9606 GN=SOD2 PE=1 SV=3	24.75	102.05	51.8	2269300000	20	DFGSFDK;DFGSFDKFK;FNGGGHINHSIFWTNLSPNGGGEPK;GDVTAQIALQPALK;GELLEAIK;GELLEAIKR;HHAAYVNNLNVTEEK;HSLPDLPYDYGALEPHINAQIMQLHHSK;NVRPDYLK;YQEALAK
sp|P04181|OAT_HUMAN Ornithine aminotransferase, mitochondrial OS=Homo sapiens (Human) OX=9606 GN=OAT PE=1 SV=1	48.534	8.607	15.7	44814000	6	ESIEIINK;FAPPLVIKEDELR;TVQGPPTSDDIFER;YFDFLSSYSAVNQGHCHPK;YGAHNYHPLPVALER
sp|P04216|THY1_HUMAN Thy-1 membrane glycoprotein OS=Homo sapiens (Human) OX=9606 GN=THY1 PE=1 SV=2	17.935	6.2831	18	15302000	2	HVLFGTVGVPEHTYR;VTSLTACLVDQSLR
sp|P04233|HG2A_HUMAN HLA class II histocompatibility antigen gamma chain OS=Homo sapiens (Human) OX=9606 GN=CD74 PE=1 SV=3	33.515	20.8	4.7	31941000	2	LTVTSQNLQLENLR
sp|P04264|K2C1_HUMAN Keratin, type II cytoskeletal 1 OS=Homo sapiens (Human) OX=9606 GN=KRT1 PE=1 SV=6;	66.038	322.83	51.4	1.8777e+09	42	AEAESLYQSK;AQYEDIAQK;DVDGAYMTK;DYQELMNTK;FLEQQNQVLQTK;GGGGGGYGSGGSSYGSGGGSYGSGGGGGGGR;GGSGGGGGGSSGGRGSGGGSSGGSIGGR;GSGGGSSGGSIGGR;GSYGSGGSSYGSGGGSYGSGGGGGGHGSYGSGSSSGGYR;IEISELNR;LNDLEDALQQAK;LRSEIDNVKK;MSGECAPNVSVSVSTSHTTISGGGSR;NKLNDLEDALQQAK;NKYEDEINK;NKYEDEINKR;NMQDMVEDYR;QISNLQQSISDAEQR;SEIDNVKK;SGGGFSSGSAGIINYQR;SISISVAR;SKAEAESLYQSK;SKAEAESLYQSKYEELQITAGR;SLNNQFASFIDK;SLVNLGGSK;SLVNLGGSKSI…
sp|P04279|SEMG1_HUMAN Semenogelin-1 OS=Homo sapiens (Human) OX=9606 GN=SEMG1 PE=1 SV=2	52.13	323.31	81.6	183290000000	318	DIFSTQDELLVYNK;DIFSTQDELLVYNKNQHQTK;DVSQSSIYSQTEEK;DVSQSSIYSQTEEKAQGK;EEHSSKVQTSLCPAHQDK;EQDLLSHEQK;EQDLLSHEQKGR;EQTSVSGAQK;GESGQSTNREQDLLSHEQK;GESGQSTNREQDLLSHEQKGR;GHYQNVVEVR;GHYQNVVEVREEHSSK;GHYQNVVEVREEHSSKVQTSLCPAHQDK;GISSQYSNTEER;GISSQYSNTEERLWVHGLSK;GRHQHGSHGGLDIVIIEQEDDSDR;GRLPSEFSQFPHGQK;GSFSIQYTYHVDANDHDQSR;GSFSIQYTYHVDANDHDQSRK;GTQNPSQDQGNSPSGK;HLAQHLNNDR;HLAQHLNNDRNPLFT;HLGGSQQLLHNK;H…
sp|P04350|TBB4A_HUMAN Tubulin beta-4A chain OS=Homo sapiens (Human) OX=9606 GN=TUBB4A PE=1 SV=2	49.585	8.8381	54.7	44892000	5	ALTVPELTQQMFDAK;AVLVDLEPGTMDSVR;EIVHLQAGQCGNQIGAK;EVDEQMLSVQSK;FWEVISDEHGIDPTGTYHGDSDLQLER;IMNTFSVVPSPK;INVYYNEATGGNYVPR;ISEQFTAMFR;KLAVNMVPFPR;LAVNMVPFPR;LHFFMPGFAPLTSR;LTTPTYGDLNHLVSATMSGVTTCLR;MREIVHLQAGQCGNQIGAK;NMMAACDPR;NSSYFVEWIPNNVK;PDNFVFGQSGAGNNWAK;REIVHLQAGQCGNQIGAK;SGPFGQIFRPDNFVFGQSGAGNNWAK;TAVCDIPPR;YLTVAAVFR
sp|P04406|G3P_HUMAN Glyceraldehyde-3-phosphate dehydrogenase OS=Homo sapiens (Human) OX=9606 GN=GAPDH PE=1 SV=3	36.053	109.51	50.7	11727000000	61	AGAHLQGGAK;GALQNIIPASTGAAK;IISNASCTTNCLAPLAK;LISWYDNEFGYSNR;LTGMAFR;LVINGNPITIFQER;RVIISAPSADAPMFVMGVNHEK;TVDGPSGK;VGVNGFGR;VIISAPSADAPMFVMGVNHEK;VIPELNGK;VPTANVSVVDLTCR;VVDLMAHMASK;VVDLMAHMASKE;WGDAGAEYVVESTGVFTTMEK
sp|P04424|ARLY_HUMAN Argininosuccinate lyase OS=Homo sapiens (Human) OX=9606 GN=ASL PE=1 SV=4	51.657	50.997	26.3	503300000	18	AEAERDVLFPGYTHLQR;AEMDQILHGLDK;AVFMAETK;DVLFPGYTHLQR;FNASIAYDR;HLWEVDVQGSK;KNPDSLELIR;LNSNDEDIHTANER;MAEDLILYCTK;NDQVVTDLR;SRNDQVVTDLR;SSVDWQIR;VAEEWAQGTFK
sp|P04554|PRM2_HUMAN Protamine-2 OS=Homo sapiens (Human) OX=9606 GN=PRM2 PE=1 SV=3	13.051	62.704	27.5	1.5999e+09	12	QQLHGQEQGHHGQEEQGLSPEHVEVYER
sp|P04632|CPNS1_HUMAN Calpain small subunit 1 OS=Homo sapiens (Human) OX=9606 GN=CAPNS1 PE=1 SV=1	28.315	65.628	16.8	3.2562e+09	21	LGFEEFK;SMVAVMDSDTTGK;TDGFGIDTCR;THYSNIEANESEEVR
sp|P04792|HSPB1_HUMAN Heat shock protein beta-1 OS=Homo sapiens (Human) OX=9606 GN=HSPB1 PE=1 SV=2	22.782	160.29	73.7	35675000000	51	AQLGGPEAAK;AQLGGPEAAKSDETAAK;DGVVEITGK;DWYPHSR;HEERQDEHGYISR;KYTLPPGVDPTQVSSSLSPEGTLTVEAPMPK;LATQSNEITIPVTFESR;LFDQAFGLPR;PLPPAAIESPAVAAPAYSR;QDEHGYISR;QLSSGVSEIR;TKDGVVEITGK;TKDGVVEITGKHEER;VSLDVNHFAPDELTVK
sp|P04839|CY24B_HUMAN Cytochrome b-245 heavy chain OS=Homo sapiens (Human) OX=9606 GN=CYBB PE=1 SV=2	65.335	3.2512	3.3	14765000	2	LLGSALALAR;YCNNATNLK
sp|P04843|RPN1_HUMAN Dolichyl-diphosphooligosaccharide--protein glycosyltransferase subunit 1 OS=Homo sapiens (Human) OX=9606 GN=RPN1 PE=1 SV=1	68.569	323.31	38.2	6.2794e+09	46	ALTSEIALLQSR;ATSFLLALEPELEAR;DISTLNSGK;DISTLNSGKK;DTYIENEK;DVPAYSQDTFK;HFDETVNR;HTGAVLK;IDHILDAL;IILPEGAK;LDFSITKDPAAEAR;LKTEGSDLCDR;NIEIDSPYEISR;PVIVAYK;RQELVTK;SEDLLDYGPFR;SLETEHK;TEGSDLCDR;TILPAAAQDVYYR;TVDLSSHLAK;VHYENNSPFLTITSMTR;VIEVSHWGNIAVEENVDLK;VTAEVVLAHLGGGSTSR
sp|P04844|RPN2_HUMAN Dolichyl-diphosphooligosaccharide--protein glycosyltransferase subunit 2 OS=Homo sapiens (Human) OX=9606 GN=RPN2 PE=1 SV=3	69.283	245.83	22.5	6.2127e+09	19	FELDTSER;FPEEEAPSTVLSQNLFTPK;ISTEVGITNVDLSTVDK;ISTEVGITNVDLSTVDKDQSIAPK;LMDHVGTEPSIK;LQVTNVLSQPLTQATVK;MLAQQAVK;QEIQHLFR;TGQEVVFVAEPDNK;YHVPVVVVPEGSASDTHEQAILR;YIANTVELR
sp|P04899|GNAI2_HUMAN Guanine nucleotide-binding protein G(i) subunit alpha-2 OS=Homo sapiens (Human) OX=9606 GN=GNAI2 PE=1 SV=3	40.45	169.19	36.6	2.1139e+09	15	AMGNLQIDFADPSR;EIYTHFTCATDTK;IIHEDGYSEEECR;ITHSPLTICFPEYTGANK;LFDSICNNK;LLLLGAGESGK;LWADHGVQACFGR;MFDVGGQR;NLREDGEK;TTGIVETHFTFK;YDEAASYIQSK
sp|P05023|AT1A1_HUMAN Sodium/potassium-transporting ATPase subunit alpha-1 OS=Homo sapiens (Human) OX=9606 GN=ATP1A1 PE=1 SV=1	112.89	191.48	37.7	1352100000	24	ACVVHGSDLK;ADIGVAMGIAGSDVSK;AVAGDASESALLK;AVFQANQENLPILK;CIELCCGSVK;CSSILLHGK;DKYEPAAVSEQGDK;DKYEPAAVSEQGDKK;DMTSEQLDDILK;EVSMDDHK;GIVVYTGDR;GVGIISEGNETVEDIAAR;IVEIPFNSTNK;KYGTDLSR;LIFDNLK;LIFDNLKK;LIIVEGCQR;LNIPVSQVNPR;LSLDELHR;MTVAHMWFDNQIHEADTTENQSGVSFDK;NIAFFSTNCVEGTAR;NLEAVETLGSTSTICSDK;NMVPQQALVIR;NSVFQQGMK;QAADMILLDDNFASIVTGVEEGR;QGAIVAVTGDGVNDSPALK;QGAIVAVTGDGVNDSPALKK;RRPGGWVEK;TGTLTQNR;…
sp|P05026|AT1B1_HUMAN Sodium/potassium-transporting ATPase subunit beta-1 OS=Homo sapiens (Human) OX=9606 GN=ATP1B1 PE=1 SV=1	35.061	8.1665	17.8	184610000	4	DDMIFEDCGDVPSEPK;TEISFRPNDPK;VAPPGLTQIPQIQK;YNPNVLPVQCTGK
sp|P05060|SCG1_HUMAN Secretogranin-1 OS=Homo sapiens (Human) OX=9606 GN=CHGB PE=1 SV=2	78.275	6.9316	4.9	20910000	2	GEAGAPGEEDIQGPTK;LLRDPADASEAHESSSR
sp|P05067|A4_HUMAN Amyloid-beta precursor protein OS=Homo sapiens (Human) OX=9606 GN=APP PE=1 SV=3	86.942	58.219	26.5	755170000	24	AVIQHFQEK;CAPFFYGGCGGNR;EVCSEQAETGPCR;HDSGYEVHHQK;LVFFAEDVGSNK;MDVCETHLHWHTVAK;QQLVETHMAR;QYTSIHHGVVEVDAAVTPEER;SQVMTHLR;STNLHDYGMLLPCGIDK;THPHFVIPYR;TTSIATTTTTTTESVEEVVR;VEAMLNDR;VESLEQEAANER;WYFDVTEGK;YLETPGDENEHAHFQK
sp|P05089|ARGI1_HUMAN Arginase-1 OS=Homo sapiens (Human) OX=9606 GN=ARG1 PE=1 SV=2	34.735	5.1216	11.8	200050000	5	DVDPGEHYILK;KAGLLEK;TIGIIGAPFSK;YFSMTEVDR
sp|P05090|APOD_HUMAN Apolipoprotein D OS=Homo sapiens (Human) OX=9606 GN=APOD PE=1 SV=1	21.275	13.607	15.9	636150000	7	KMTVTDQVNCPK;MTVTDQVNCPK;NILTSNNIDVK;VLNQELR
sp|P05091|ALDH2_HUMAN Aldehyde dehydrogenase, mitochondrial OS=Homo sapiens (Human) OX=9606 GN=ALDH2 PE=1 SV=2	56.381	82.502	26.9	862420000	20	ELGEYGLQAYTEVK;ILGYINTGK;KTFPTVNPSTGEVICQVAEGDKEDVDK;LGPALATGNVVVMK;LLCGGGIAADR;RVTLELGGK;TEQGPQVDETQFK;TIEEVVGR;TIPIDGDFFSYTR;VIQVAAGSSNLK;VTLELGGK;VVGNPFDSK
sp|P05107|ITB2_HUMAN Integrin beta-2 OS=Homo sapiens (Human) OX=9606 GN=ITGB2 PE=1 SV=2	84.781	33.659	18.2	125540000	14	ALNEITESGR;CHLEDNLYK;ECIESGPGCTWCQK;GFLECGICR;LIYGQYCECDTINCER;LTEIIPK;SNEFDYPSVGQLAHK;SQWNNDNPLFK;TTEGCLNPR;TVLPFVNTHPDK;VFLDHNALPDTLK;VTATECIQEQSFVIR
sp|P05109|S10A8_HUMAN Protein S100-A8 OS=Homo sapiens (Human) OX=9606 GN=S100A8 PE=1 SV=1	10.834	45.722	49.5	2751300000	14	ALNSIIDVYHK;GNFHAVYR;KGADVWFK;KLLETECPQYIR;LLETECPQYIR;MLTELEK
sp|P05141|ADT2_HUMAN ADP/ATP translocase 2 OS=Homo sapiens (Human) OX=9606 GN=SLC25A5 PE=1 SV=7	32.852	33.618	35.9	2688100000	16	DFLAGGVAAAISK;GLGDCLVK;GMLPDPK;GNLANVIR;GTDIMYTGTLDCWR;KGTDIMYTGTLDCWR;LLLQVQHASK;MMMQSGR;QIFLGGVDK;QIFLGGVDKR;TAVAPIER;TDAAVSFAK;YFPTQALNFAFK
sp|P05154|IPSP_HUMAN Plasma serine protease inhibitor OS=Homo sapiens (Human) OX=9606 GN=SERPINA5 PE=1 SV=3	45.674	28.659	16.5	371780000	12	AVVEVDESGTR;EDQYHYLLDR;FSIEGSYQLEK;GTQEQDFYVTSETVVR;MQQVENGLSEK;WETSFNHK
sp|P05161|ISG15_HUMAN Ubiquitin-like protein ISG15 OS=Homo sapiens (Human) OX=9606 GN=ISG15 PE=1 SV=5	17.887	3.7764	10.9	56675000	2	IGVHAFQQR;LTQTVAHLK
sp|P05164|PERM_HUMAN Myeloperoxidase OS=Homo sapiens (Human) OX=9606 GN=MPO PE=1 SV=1	83.868	24.015	13.3	437940000	12	DHGLPGYNAWR;IGLDLPALNMQR;IICDNTGITTVSK;LFEQVMR;NNIFMSNSYPR;NQADCIPFFR;QNQIAVDEIR;TITGMCNNR;VFFASWR;YQPMEPNPR
sp|P05165|PCCA_HUMAN Propionyl-CoA carboxylase alpha chain, mitochondrial OS=Homo sapiens (Human) OX=9606 GN=PCCA PE=1 SV=4	80.058	41.906	12.1	169040000	12	AMGEQAVALAR;AQAVHPGYGFLSENK;LSSQEAASSFGDDR;MADEAVCVGPAPTSK;TVAIHSDVDASSVHVK;TVQCLSR;VTEDTSSVLR
sp|P05166|PCCB_HUMAN Propionyl-CoA carboxylase beta chain, mitochondrial OS=Homo sapiens (Human) OX=9606 GN=PCCB PE=1 SV=3	58.215	32.482	16.3	180230000	9	AFENDVDALCNLR;AYGGAYDVMSSK;GHENVEAAQAEYIEK;ICCDLDVLASK;SVTNEDVTQEELGGAK;THTTMSGVAHR;TVGIVGNQPK
sp|P05186|PPBT_HUMAN Alkaline phosphatase, tissue-nonspecific isozyme OS=Homo sapiens (Human) OX=9606 GN=ALPL PE=1 SV=4	57.304	54.452	22.3	483330000	13	ANEGTVGVSAATER;DIAYQLMHNIR;DIDVIMGGGR;DQAQETLK;GQLHHNPGEETR;HETHGGEDVAVFSK;SVGIVTTTR;TYNTNAQVPDSAGTATAYLCGVK;VNHATPSAAYAHSADR
sp|P05198|IF2A_HUMAN Eukaryotic translation initiation factor 2 subunit 1 OS=Homo sapiens (Human) OX=9606 GN=EIF2S1 PE=1 SV=3	36.112	323.31	41.6	2.0248e+09	24	ADIEVACYGYEGIDAVK;AGLNCSTENMPIK;DEQLESLFQR;EVLINNINR;GVFNVQMEPK;HAVSDPSILDSLDLNEDER;HAVSDPSILDSLDLNEDEREVLINNINR;INLIAPPR;NECVVVIR;TVYSILR;VSPEEAIK;VVTDTDETELAR;YVMTTTTLER
sp|P05387|RLA2_HUMAN 60S acidic ribosomal protein P2 OS=Homo sapiens (Human) OX=9606 GN=RPLP2 PE=1 SV=1	11.665	148.03	61.7	4.2623e+09	19	ILDSVGIEADDDR;ILDSVGIEADDDRLNK;KILDSVGIEADDDR;KILDSVGIEADDDRLNK;LASVPAGGAVAVSAAPGSAAPAAGSAPAAAEEK;LASVPAGGAVAVSAAPGSAAPAAGSAPAAAEEKK;NIEDVIAQGIGK;VISELNGK
sp|P05388|RLA0_HUMAN 60S acidic ribosomal protein P0 OS=Homo sapiens (Human) OX=9606 GN=RPLP0 PE=1 SV=1;sp|Q8NHW5|RLA0L_HUMAN 60S acidic ribosomal protein P0-like OS=Homo sapiens (Human) OX=9606 GN=RPLP0P6 PE=5 SV=1	34.273	65.942	24.6	3.3628e+09	14	AGAIAPCEVTVPAQNTGLGPEK;CFIVGADNVGSK;DMLLANK;EDLTEIR;GHLENNPALEK;GNVGFVFTK;IIQLLDDYPK
sp|P05455|LA_HUMAN Lupus La protein OS=Homo sapiens (Human) OX=9606 GN=SSB PE=1 SV=2	46.836	5.0305	4.9	9186900	2	GQVLNIQMR;IIEDQQESLNK
sp|P05556|ITB1_HUMAN Integrin beta-1 OS=Homo sapiens (Human) OX=9606 GN=ITGB1 PE=1 SV=2	88.414	23.777	13.4	206290000	11	DKLPQPVQPDPVSHCK;FCECDNFNCDR;FQGQTCEMCQTCLGVCAEHK;GICECGVCK;NVLSLTNK;SAVTTVVNPK;SGEPQTFTLK;SLGTDLMNEMR;TVMPYISTTPAK
sp|P05771|KPCB_HUMAN Protein kinase C beta type OS=Homo sapiens (Human) OX=9606 GN=PRKCB PE=1 SV=4;sp|P17252|KPCA_HUMAN Protein kinase C alpha type OS=Homo sapiens (Human) OX=9606 GN=PRKCA PE=1 SV=4	76.868	14.103	4.3	35920000	4	DVVIQDDDVECTMVEK;LDNVMLDSEGHIK
sp|P05783|K1C18_HUMAN Keratin, type I cytoskeletal 18 OS=Homo sapiens (Human) OX=9606 GN=KRT18 PE=1 SV=2	48.057	140.34	52.8	2.0969e+09	34	AQIFANTVDNAR;AQYDELAR;ASLENSLR;DWSHYFK;ETMQSLNDR;GGMGSGGLATGIAGGLAGMGGIQNEK;GLQAQIASSGLTVEVDAPK;IVLQIDNAR;LAADDFR;LEAEIATYR;PVSSAASVYAGAGGSGSR;QAQEYEALLNIK;QSVENDIHGLR;QSVENDIHGLRK;SLETENR;SLGSVQAPSYGAR;STFSTNYR;TVQSLEIDLDSMR;VIDDTNITR;VKLEAEIATYR;VKYETELAMR;VVSETNDTK;YETELAMR
sp|P05976|MYL1_HUMAN Myosin light chain 1/3, skeletal muscle isoform OS=Homo sapiens (Human) OX=9606 GN=MYL1 PE=1 SV=3;sp|P08590|MYL3_HUMAN Myosin light chain 3 OS=Homo sapiens (Human) OX=9606 GN=MYL3 PE=1 SV=3	21.145	18.386	8.2	407610000	6	EGNGTVMGAELR;VFDKEGNGTVMGAELR
sp|P06280|AGAL_HUMAN Alpha-galactosidase A OS=Homo sapiens (Human) OX=9606 GN=GLA PE=1 SV=1	48.766	138.13	30.5	4.0099e+09	22	ALLQDKDVIAINQDPLGK;FDGCYCDSLENLADGYK;FMCNLDCQEEPDSCISEK;HISPQAK;KLGFYEWTSR;LGFYEWTSR;LQADPQR;NFADIDDSWK;QEIGGPR;QGDNFEVWER;QLANYVHSK;QYCNHWR;SYTIAVASLGK
sp|P06396|GELS_HUMAN Gelsolin OS=Homo sapiens (Human) OX=9606 GN=GSN PE=1 SV=1;	85.696	219.95	26.1	2.1442e+09	26	AGALNSNDAFVLK;AQPVQVAEGSEPDGFWEALGGK;AVEVLPK;DSQEEEKTEALTSAK;EGGQTAPASTR;HVVPNEVVVQR;LFACSNK;MDAHPPR;PALPAGTEDTAKEDAANR;PNSMVVEHPEFLK;QTQVSVLPEGGETPLFK;RTPITVVK;SEDCFILDHGK;TASDFITK;TGAQELLR;VPFDAATLHTSTAMAAQHGMDDDGTGQK
sp|P06454|PTMA_HUMAN Prothymosin alpha OS=Homo sapiens (Human) OX=9606 GN=PTMA PE=1 SV=2	12.203	3.5869	12.6	0	1	SDAAVDTSSEITTK
sp|P06493|CDK1_HUMAN Cyclin-dependent kinase 1 OS=Homo sapiens (Human) OX=9606 GN=CDK1 PE=1 SV=3	34.095	2.9229	12.5	4645100	2	DLKPQNLLIDDK;IGEGTYGVVYK;LESEEEGVPSTAIR
sp|P06576|ATPB_HUMAN ATP synthase subunit beta, mitochondrial OS=Homo sapiens (Human) OX=9606 GN=ATP5F1B PE=1 SV=3	56.559	304.76	55.6	30832000000	78	ADKLAEEHSS;AHGGYSVFAGVGER;AIAELGIYPAVDPLDSTSR;EGNDLYHEMIESGVINLK;FLSQPFQVAEVFTGHMGK;FTQAGSEVSALLGR;GFQQILAGEYDHLPEQAFYMVGPIEEAVAK;IGLFGGAGVGK;IMDPNIVGSEHYDVAR;IMNVIGEPIDER;IMNVIGEPIDERGPIK;IPSAVGYQPTLATDMGTMQER;LVLEVAQHLGESTVR;LVPLKETIK;QFAPIHAEAPEFMEMSVEQEILVTGIK;TIAMDGTEGLVR;TREGNDLYHEMIESGVINLK;TVLIMELINNVAK;VLDSGAPIK;VLDSGAPIKIPVGPETLGR;VVDLLAPYAK
sp|P06681|CO2_HUMAN Complement C2 OS=Homo sapiens (Human) OX=9606 GN=C2 PE=1 SV=2	83.267	1.6913	2.5	26593000	2	EILNINQK;VLMSVLNDNSR
sp|P06702|S10A9_HUMAN Protein S100-A9 OS=Homo sapiens (Human) OX=9606 GN=S100A9 PE=1 SV=1	13.242	49.825	57.9	2193100000	14	DLQNFLK;KDLQNFLK;LGHPDTLNQGEFK;MHEGDEGPGHHHKPGLGEGTP;TCKMSQLER;VIEHIMEDLDTNADK
sp|P06703|S10A6_HUMAN Protein S100-A6 OS=Homo sapiens (Human) OX=9606 GN=S100A6 PE=1 SV=1	10.18	4.1565	30	306470000	3	ELIQKELTIGSK;LMEDLDR;LQDAEIAR
sp|P06727|APOA4_HUMAN Apolipoprotein A-IV OS=Homo sapiens (Human) OX=9606 GN=APOA4 PE=1 SV=3	45.398	274.33	61.1	4871300000	47	ALVQQMEQLR;EAVEHLQK;ENADSLQASLRPHADELK;GNTEGLQK;IDQNVEELK;IDQNVEELKGR;IDQTVEELR;IDQTVEELRR;ISASAEELR;KLVPFATELHER;LAPLAEDVR;LEPYADQLR;LGEVNTYAGDLQK;LGPHAGDVEGHLSFLEK;LKEEIGKELEELR;LLPHANEVSQK;LNHQLEGLTFQMK;LTPYADEFK;LVPFATELHER;QLTPYAQR;RVEPYGENFNK;SLAELGGHLDQQVEEFR;SLAELGGHLDQQVEEFRR;SLAPYAQDTQEK;TQVNTQAEQLR;VKIDQTVEELRR
sp|P06730|IF4E_HUMAN Eukaryotic translation initiation factor 4E OS=Homo sapiens (Human) OX=9606 GN=EIF4E PE=1 SV=2	25.097	56.755	31.8	675040000	10	ATVEPETTPTPNPPTTEEEKTESNQEVANPEHYIK;DGIEPMWEDEK;DGIEPMWEDEKNK;IVIGYQSHADTATK;TESNQEVANPEHYIK;TWQANLR
sp|P06733|ENOA_HUMAN Alpha-enolase OS=Homo sapiens (Human) OX=9606 GN=ENO1 PE=1 SV=2	47.168	155.78	39.2	10039000000	36	AVEHINK;DATNVGDEGGFAPNILENK;EGLELLK;GNPTVEVDLFTSK;HIADLAGNSEVILPVPAFNVINGGSHAGNK;IDKLMIEMDGTENK;IEEELGSK;IGAEVYHNLK;KLNVTEQEK;KLNVTEQEKIDK;LMIEMDGTENK;LNVTEQEK;LNVTEQEKIDK;SCNCLLLK;SGKYDLDFK;TIAPALVSK;VNQIGSVTESLQACK;YISPDQLADLYK
sp|P06737|PYGL_HUMAN Glycogen phosphorylase, liver form OS=Homo sapiens (Human) OX=9606 GN=PYGL PE=1 SV=4	97.147	108.35	32.7	1408900000	36	AAPGYHMAK;AWELTQK;DFSELEPDKFQNK;DYYFALAHTVR;EYYEALPELK;FSQFLETEYK;GIVGVENVAELK;GIVGVENVAELKK;HLEIIYEINQK;HLHFTLVK;IDDVAALDK;IDDVAALDKK;IHSDIVK;INPSSMFDVQVK;ISLSNESNK;LITSVADVVNNDPMVGSK;MSLIEEEGSK;MSLIEEEGSKR;NLAENISR;SRPEFMLPVHFYGK;TFAYTNHTVLPEALER;TNGITPR;VFADYEAYVK;VIFLENYR;VIPATDLSEQISTAGTEASGTGNMK;VLYPNDNFFEGK;VSQLYMNPK;YEYGIFNQK
sp|P06744|G6PI_HUMAN Glucose-6-phosphate isomerase OS=Homo sapiens (Human) OX=9606 GN=GPI PE=1 SV=4	63.146	180.65	31.7	6.0577e+09	38	AALTRDPQFQK;AVLHVALR;DVMPEVNK;EWFLQAAK;HFVALSTNTTK;INYTEGR;KELQAAGK;KIEPELDGSAQVTSHDASTNGLINFIK;LFDANKDR;MIPCDFLIPVQTQHPIR;NLVTEDVMR;RLFDANKDR;SNTPILVDGK;SNTPILVDGKDVMPEVNK;TFTTQETITNAETAK;VFEGNRPTNSIVFTK;VWYVSNIDGTHIAK
sp|P06748|NPM_HUMAN Nucleophosmin OS=Homo sapiens (Human) OX=9606 GN=NPM1 PE=1 SV=2	32.575	21.184	7.5	261790000	4	TVSLGAGAK;VDNDENEHQLSLR
sp|P06753|TPM3_HUMAN Tropomyosin alpha-3 chain OS=Homo sapiens (Human) OX=9606 GN=TPM3 PE=1 SV=2	32.95	66.952	48.4	1126400000	16	AADAEAEVASLNR;ALKDEEKMELQEIQLK;DEEKMELQEIQLK;GTEDELDKYSEALKDAQEK;HIAEEADR;HIAEEADRK;IQLVEEELDR;IQLVEEELDRAQER;KLVIIEGDLER;KYEEVAR;LATALQK;LATALQKLEEAEKAADESER;LDKENALDR;LVIIEGDLER;MELQEIQLK;NVTNNLK;RIQLVEEELDR;YSQKEDKYEEEIK
sp|P06756|ITAV_HUMAN Integrin alpha-V OS=Homo sapiens (Human) OX=9606 GN=ITGAV PE=1 SV=2	116.04	9.6936	6.5	41451000	7	AGTQLLAGLR;CQPIEFDATGNR;FSVHQQSEMDTSVK;LQEVGQVSVSLQR;QVVCDLGNPMK;YNNQLATR
sp|P06858|LIPL_HUMAN Lipoprotein lipase OS=Homo sapiens (Human) OX=9606 GN=LPL PE=1 SV=1	53.162	318.73	34.7	28409000000	48	AQEHYPVSAGYTK;CNNLGYEINK;DFIDIESK;EKVSHLQK;GKAPAVFVK;GLCLSCR;GLGDVDQLVK;ITGLDPAGPNFEYAEAPSR;LSPDDADFVDVLHTFTR;LVGQDVAR;PVGHVDIYPNGGTFQPGCNIGEAIR;RDFIDIESK;SIGIQKPVGHVDIYPNGGTFQPGCNIGEAIR;SIHLFIDSLLNEENPSK;VFHYQVK
sp|P06865|HEXA_HUMAN Beta-hexosaminidase subunit alpha OS=Homo sapiens (Human) OX=9606 GN=HEXA PE=1 SV=2	60.702	51.741	15.7	1.4713e+09	20	EDIPVNYMK;GLLLDTSR;GSYNPVTHIYTAQDVK;KGSYNPVTHIYTAQDVK;LTSDLTFAYER;RGVQAQPLNVGFCEQEFEQT;SNPEIQDFMR;TEIEDFPR
sp|P07099|HYEP_HUMAN Epoxide hydrolase 1 OS=Homo sapiens (Human) OX=9606 GN=EPHX1 PE=1 SV=1	52.948	93.299	33.8	2.0765e+09	34	DVELLYPVK;EDDSIRPFK;EDDSIRPFKVETSDEEIHDLHQR;ENLGQGWMTQK;FLGLTER;FSTWTNTEFR;GFNSVATAR;IEGLDIHFIHVKPPQLPAGHTPK;IIPLLTDPK;KQVEILNR;LISYSYMVR;QVEILNR;VETSDEEIHDLHQR;VFYSLMR;VYVPTGFSAFPFELLHTPEK;YLEDGGLER
sp|P07108|ACBP_HUMAN Acyl-CoA-binding protein OS=Homo sapiens (Human) OX=9606 GN=DBI PE=1 SV=2	10.044	43.577	67.8	931970000	9	AKWDAWNELK;QATVGDINTERPGMLDFTGK;SQAEFEK;SQAEFEKAAEEVR;TKPSDEEMLFIYGHYK;WDAWNELK
sp|P07195|LDHB_HUMAN L-lactate dehydrogenase B chain OS=Homo sapiens (Human) OX=9606 GN=LDHB PE=1 SV=2	36.638	61.273	35.9	2.9183e+09	26	DYSVTANSK;GLTSVINQK;IHPVSTMVK;IVADKDYSVTANSK;IVVVTAGVR;KSADTLWDIQK;LIAPVAEEEATVPNNK;LKDDEVAQLK;LKDDEVAQLKK;LKGEMMDLQHGSLFLQTPK;MVVESAYEVIK;SADTLWDIQK;VIGSGCNLDSAR
sp|P07203|GPX1_HUMAN Glutathione peroxidase 1 OS=Homo sapiens (Human) OX=9606 GN=GPX1 PE=1 SV=4	22.088	80.997	49.3	2511800000	20	DYTQMNELQR;EALPAPSDDATALMTDPK;FLVGPDGVPLR;FLVGPDGVPLRR;GLVVLGFPCNQFGHQENAK;LITWSPVCR;NDVAWNFEK;NEEILNSLK;PLAGGEPVSLGSLR
sp|P07205|PGK2_HUMAN Phosphoglycerate kinase 2 OS=Homo sapiens (Human) OX=9606 GN=PGK2 PE=1 SV=3	44.796	323.31	62.1	10940000000	88	AEPDKIEAFR;AHSSMVGVNLPHK;ALMDEIVK;ATVASGISPGWMGLDCGPESNK;ATVASGISPGWMGLDCGPESNKNHAQVVAQAR;AVVLMSHLGRPDGVPMPDK;DCVGAEVEK;FDENAQVGK;FHVEEEGK;FHVEEEGKGQDPSGK;FHVEEEGKGQDPSGKK;GCITVIGGGDTATCCAK;IKAEPDKIEAFR;ILPGVEALSNM;ITFPVDFVTGDKFDENAQVGK;KELDYFAK;LGDVYVNDAFGTAHR;NHAQVVAQAR;NQITNNQR;VDFNVPMK;VDFNVPMKK;VLNNMEIGASLFDEEGAK;VSHVSTGGGASLELLEGK;WNTEDKVSHVSTGGGASLELLEGK;YCLDNGAK;YSLAPVAVELK
sp|P07237|PDIA1_HUMAN Protein disulfide-isomerase OS=Homo sapiens (Human) OX=9606 GN=P4HB PE=1 SV=3	57.116	170.37	52.6	17739000000	67	AEGSEIR;DHENIVIAK;EADDIVNWLK;EECPAVR;FFPASADR;HNQLPLVIEFTEQTAPK;IFGGEIK;IKPHLMSQELPEDWDK;IKPHLMSQELPEDWDKQPVK;ITEFCHR;KEECPAVR;KSNFAEALAAHK;LGETYKDHENIVIAK;LITLEEEMTK;LKAEGSEIR;MDSTANEVEAVK;NFEDVAFDEK;NFEDVAFDEKK;NNFEGEVTK;QLAPIWDK;SNFAEALAAHK;SVSDYDGK;TGPAATTLPDGAAAESLVESSEVAVIGFFK;THILLFLPK;TVIDYNGER;VDATEESDLAQQYGVR;VHSFPTLK;YKPESEELTAER;YQLDKDGVVLFK
sp|P07288|KLK3_HUMAN Prostate-specific antigen OS=Homo sapiens (Human) OX=9606 GN=KLK3 PE=1 SV=2	28.741	323.31	73.9	67484000000	100	DTIVANP;FLRPGDDSSHDLMLLR;FMLCAGR;HSLFHPEDTGQVFQVSHSFPHPLYDMSLLK;HSQPWQVLVASR;IVGGWECEK;KLQCVDLHVISNDVCAQVHPQK;LQCVDLHVISNDVCAQVHPQK;LSEPAELTDAVK;PGDDSSHDLMLLR;STCSGDSGGPLVCNGVLQGITSWGSEPCALPERPSLYTK;SVILLGR;VMDLPTQEPALGTTCYASGWGSIEPEEFLTPK
sp|P07327|ADH1A_HUMAN Alcohol dehydrogenase 1A OS=Homo sapiens (Human) OX=9606 GN=ADH1A PE=1 SV=2;sp|P00326|ADH1G_HUMAN Alcohol dehydrogenase 1C OS=Homo sapiens (Human) OX=9606 GN=ADH1C PE=1 SV=2;sp|P00325|ADH1B_HUMAN All-trans-retinol dehydrogenase [NAD(+	39.858	2.5089	3.7	18673000	2	ELGATECINPQDYK
sp|P07332|FES_HUMAN Tyrosine-protein kinase Fes/Fps OS=Homo sapiens (Human) OX=9606 GN=FES PE=1 SV=3	93.495	4.5648	6.9	15540000	3	EEADGVYAASGGLR;ISDFGMSR;LQAQQELLQTK;RQEMVTQLQQELR;WTAPEALNYGR
sp|P07339|CATD_HUMAN Cathepsin D OS=Homo sapiens (Human) OX=9606 GN=CTSD PE=1 SV=1	44.552	68.912	25	533870000	17	DPDAQPGGELMLGGTDSK;EGCEAIVDTGTSLMVGPVDEVR;FDGILGMAYPR;LLDIACWIHHK;LSPEDYTLK;TMSEVGGSVEDLIAK;VSTLPAITLK;YYTVFDR
sp|P07355|ANXA2_HUMAN Annexin A2 OS=Homo sapiens (Human) OX=9606 GN=ANXA2 PE=1 SV=2;sp|A6NMY6|AXA2L_HUMAN Putative annexin A2-like protein OS=Homo sapiens (Human) OX=9606 GN=ANXA2P2 PE=5 SV=2	38.604	323.31	70.5	23287000000	86	AEDGSVIDYELIDQDAR;ALLYLCGGDD;AYTNFDAER;AYTNFDAERDALNIETAIK;DALNIETAIK;DIISDTSGDFR;DIISDTSGDFRK;DLYDAGVKR;ELASALK;GLGTDEDSLIEIICSR;GVDEVTIVNILTNR;KGTDVPK;LMVALAK;LSLEGDHSTPPSAYGSVK;PLYFADR;QDIAFAYQR;RAEDGSVIDYELIDQDAR;SEVDMLK;SLYYYIQQDTK;SLYYYIQQDTKGDYQK;STVHEILCK;SVPHLQK;SYSPYDMLESIR;SYSPYDMLESIRK;TDLEKDIISDTSGDFR;TDLEKDIISDTSGDFRK;TNQELQEINR;TPAQYDASELK;WISIMTER
sp|P07384|CAN1_HUMAN Calpain-1 catalytic subunit OS=Homo sapiens (Human) OX=9606 GN=CAPN1 PE=1 SV=1	81.889	127.63	30.4	5085700000	59	CLQSGTLFR;DEAFPPVPQSLGYK;DFFLANASR;GFSLESCR;GHAYSVTGAK;GQVVSLIR;IRLDETDDPDDYGDR;KAPSDLYQIILK;KLYELIITR;KWNTTLYEGTWR;LEICNLTPDALK;LPPGEYVVVPSTFEPNK;LPPGEYVVVPSTFEPNKEGDFVLR;LVFVHSAEGNEFWSALLEK;LYELIITR;NYLSIFR;QLAGEDMEISVK;RDFFLANASR;SEQFINLR;SGSMSAYEMR;SMVNLMDR;WNTTLYEGTWR;YLGQDYEQLR
sp|P07437|TBB5_HUMAN Tubulin beta chain OS=Homo sapiens (Human) OX=9606 GN=TUBB PE=1 SV=2	49.67	29.169	50.2	2.1357e+09	8	AILVDLEPGTMDSVR;ALTVPELTQQVFDAK;EVDEQMLNVQNK;GHYTEGAELVDSVLDVVR;IMNTFSVVPSPK;IREEYPDR;ISEQFTAMFR;ISVYYNEATGGK;KLAVNMVPFPR;LAVNMVPFPR;LHFFMPGFAPLTSR;LTTPTYGDLNHLVSATMSGVTTCLR;MSMKEVDEQMLNVQNK;NMMAACDPR;NSSYFVEWIPNNVK;PDNFVFGQSGAGNNWAK;SGPFGQIFRPDNFVFGQSGAGNNWAK;TAVCDIPPR;YLTVAAVFR
sp|P07602|SAP_HUMAN Prosaposin OS=Homo sapiens (Human) OX=9606 GN=PSAP PE=1 SV=2	58.112	176.67	38.7	3.3305e+09	46	CIWGPSYWCQNTETAAQCNAVEHCK;DGGFCEVCK;DGGFCEVCKK;DNGDVCQDCIQMVTDIQTAVR;DVVTAAGDMLK;EILDAFDK;EMPMQTLVPAK;GCSFLPDPYQK;GEMSRPGEVCSALNLCESLQK;GSAVWCQNVK;HCLQTVWNKPTVK;HLAELNHQK;IGACPSAHKPLLGTEK;LGPGMADICK;LVGYLDR;PGEVCSALNLCESLQK;QEILAALEK;SLPCDICK;TEKEILDAFDK
sp|P07686|HEXB_HUMAN Beta-hexosaminidase subunit beta OS=Homo sapiens (Human) OX=9606 GN=HEXB PE=1 SV=3	63.111	79.038	23	1391300000	29	DLLTPCYSR;DSAYPEELSR;GIAAQPLYAGYCNHENM;GSYSLSHVYTPNDVR;KLESFYIQK;LAPGTIVEVWK;LESFYIQK;TLDAMAFNK;VEPLDFGGTQK;VLDIIATINK;VLPEFDTPGHTLSWGK;WHHEPAEFQAK
sp|P07711|CATL1_HUMAN Cathepsin L1 OS=Homo sapiens (Human) OX=9606 GN=CTSL PE=1 SV=2	37.564	14.538	18	249000000	8	LYGMNEEGWR;MIELHNQEYR;NHCGIASAASYPTV;NSWGEEWGMGGYVK;VFQEPLFYEAPR
sp|P07737|PROF1_HUMAN Profilin-1 OS=Homo sapiens (Human) OX=9606 GN=PFN1 PE=1 SV=2;	15.054	69.695	70.7	7.5687e+09	43	CYEMASHLR;CYEMASHLRR;DSLLQDGEFSMDLR;DSPSVWAAVPGK;EGVHGGLINK;KCYEMASHLR;SSFYVNGLTLGGQK;STGGAPTFNVTVTK;TFVNITPAEVGVLVGK;TLVLLMGK
sp|P07738|PMGE_HUMAN Bisphosphoglycerate mutase OS=Homo sapiens (Human) OX=9606 GN=BPGM PE=1 SV=2	30.005	13.62	24.7	65200000	7	AVGPHQFLGDQEAIQAAIK;EQMALNHGEEQVR;HYGALIGLNR;SESLKDVLER;TILISAHGNSSR
sp|P07741|APT_HUMAN Adenine phosphoribosyltransferase OS=Homo sapiens (Human) OX=9606 GN=APRT PE=1 SV=2	19.608	29.011	34.4	2.0834e+09	11	ADSELQLVEQR;AELEIQK;AELEIQKDALEPGQR;DALEPGQR;DISPVLKDPASFR;IDYIAGLDSR;SFPDFPTPGVVFR
sp|P07814|SYEP_HUMAN Bifunctional glutamate/proline--tRNA ligase OS=Homo sapiens (Human) OX=9606 GN=EPRS1 PE=1 SV=5	170.59	323.31	32.3	5769400000	88	AIQGGTSHHLGQNFSK;AYVDDTPAEQMK;DDVSISVEEGK;DQDLEPGAPSMGAK;EAPCVLIYIPDGHTK;ERPTPSLNNNCTTSEDSLVLYNR;EVIPVNVPEAQEEMK;EVIPVNVPEAQEEMKEVAK;EYIPGQPPLSQSSDSSPTR;FDDTNPEK;FDDTNPEKEKEDFEK;FNHWELK;FPPEASGYLHIGHAK;FVELPGAEMGK;GDIIQLQR;GMTVEGLK;GNAAWQEQLK;GSQFGQSCCLR;HEELMLGDPCLK;IDMSSNNGCMR;KVIDPVAPR;LNLNNTVLSK;LTVAENEAETK;NETSAPFK;NLQMWEEMK;NQGGGLSSSGAGEGQGPK;NSEPAGLETPEAK;PTSETVMYPAYAK;PVWYSPK;QFAYQNSWGLTT…
sp|P07858|CATB_HUMAN Cathepsin B OS=Homo sapiens (Human) OX=9606 GN=CTSB PE=1 SV=3	37.821	30.183	26.3	330680000	12	EQWPQCPTIK;GLVSGGLYESHVGCR;GQDHCGIESEVVAGIPR;HYGYNSYSVSNSEK;SGVYQHVTGEMMGGHAIR;TDQYWEK;VMFTEDLK
sp|P07864|LDHC_HUMAN L-lactate dehydrogenase C chain OS=Homo sapiens (Human) OX=9606 GN=LDHC PE=1 SV=4	36.311	323.31	56.6	27626000000	67	DLADELALVDVALDK;DYSVSANSR;EELFLSIPCVLGR;GEMMDLQHGSLFFSTSK;INLNSEEEALFK;INLNSEEEALFKK;ISGLPVTR;ITSGKDYSVSANSR;IVIVTAGAR;KSAETLWNIQK;LGTDSDKEHWK;LIEDDENSQCK;LKGEMMDLQHGSLFFSTSK;NGVSDVVK;QVIQSAYEIIK;RVHPVSTMVK;SAETLWNIQK;SIIPAIVHYSPDCK;STVKEQLIEK;VHPVSTMVK;VIGSGCNLDSAR
sp|P07900|HS90A_HUMAN Heat shock protein HSP 90-alpha OS=Homo sapiens (Human) OX=9606 GN=HSP90AA1 PE=1 SV=5	84.659	323.31	59	115250000000	298	ADLINNLGTIAK;ALLFVPR;APFDLFENR;CLELFTELAEDKENYKK;DNSTMGYMAAK;DQVANSAFVER;EDQTEYLEER;EGLELPEDEEEK;EGLELPEDEEEKK;EGLELPEDEEEKKK;EKYIDQEELNK;ELHINLIPNK;ELHINLIPNKQDR;ELISNSSDALDK;ELISNSSDALDKIR;EMLQQSK;ESEDKPEIEDVGSDEEEEKK;FYEQFSK;GVVDSEDLPLNISR;HFSVEGQLEFR;HIYYITGETK;HIYYITGETKDQVANSAFVER;HLEINPDHSIIETLR;HNDDEQYAWESSAGGSFTVR;HSQFIGYPITLFVEK;IMKDILEK;IRYESLTDPSK;IRYESLTDPSKLDSGK;KCLELFTELAEDK;KCLELF…
sp|P07902|GALT_HUMAN Galactose-1-phosphate uridylyltransferase OS=Homo sapiens (Human) OX=9606 GN=GALT PE=1 SV=3	43.363	17.521	17.7	285090000	9	ALPEVHYHLGQK;DLTPEQAAER;HDPLNPLCPGAIR;QQASEADAAAATFR;RLPELTPAER;RLPELTPAERDDLASIMK
sp|P07910|HNRPC_HUMAN Heterogeneous nuclear ribonucleoproteins C1/C2 OS=Homo sapiens (Human) OX=9606 GN=HNRNPC PE=1 SV=4;tr|A0A0G2JPF8|A0A0G2JPF8_HUMAN RRM domain-containing protein OS=Homo sapiens (Human) OX=9606 GN=HNRNPCL4 PE=4 SV=1;tr|A0A0G2JNQ3|A0A0G2	33.67	6.3321	12.7	31902000	5	IVGCSVHK;KSDVEAIFSK;QKVDSLLENLEK;SDVEAIFSK;VPPPPPIAR
sp|P07911|UROM_HUMAN Uromodulin OS=Homo sapiens (Human) OX=9606 GN=UMOD PE=1 SV=1	69.76	247.75	31.9	3.6245e+09	41	ACAHWSGHCCLWDASVQVK;CKPTCSGTR;CSGFNDR;CSGFNDRDNR;DGPCGTVLTR;DSTIQVVENGESSQGR;DWVSVVTPAR;FSVQMFR;FVGQGGAR;GDGWHCECSPGSCGPGLDCVPEGDALVCADPCQAHR;INFACSYPLDMK;LECGANDMK;MAETCVPVLR;STEYGEGYACDTDLR;TLDEYWR;VFMYLSDSR;VGGTGMFTVR;YFIIQDR
sp|P07919|QCR6_HUMAN Cytochrome b-c1 complex subunit 6, mitochondrial OS=Homo sapiens (Human) OX=9606 GN=UQCRH PE=1 SV=2	10.739	1.9539	9.9	214650000	2	ERLELCDER;LELCDER
sp|P07947|YES_HUMAN Tyrosine-protein kinase Yes OS=Homo sapiens (Human) OX=9606 GN=YES1 PE=1 SV=3	60.801	13.275	17.7	251640000	10	AANILVGENLVCK;AQFDTLQK;EVLEQVER;HYTEHADGLCHK;LIEDNEYTAR;LLLNPGNQR;LTTVCPTVKPQTQGLAK;TTEDLSFK;WTAPEAALYGR
sp|P07948|LYN_HUMAN Tyrosine-protein kinase Lyn OS=Homo sapiens (Human) OX=9606 GN=LYN PE=1 SV=3	58.573	12.262	10.7	148060000	6	HYQKQADGLCR;LYAVVTR;TNADVMTALSQGYR;VENCPDELYDIMK;VIEDNEYTAR
sp|P07951|TPM2_HUMAN Tropomyosin beta chain OS=Homo sapiens (Human) OX=9606 GN=TPM2 PE=1 SV=1;	32.85	3.3543	32.4	229770000	4	AMKDEEKMELQEMQLK;ATDAEADVASLNR;CGDLEEELK;IQLVEEELDR;IQLVEEELDRAQER;KATDAEADVASLNR;KLVILEGELER;KYEEVAR;LATALQK;LATALQKLEEAEKAADESER;LVILEGELER;MELQEMQLK;RIQLVEEELDR
sp|P07954|FUMH_HUMAN Fumarate hydratase, mitochondrial OS=Homo sapiens (Human) OX=9606 GN=FH PE=1 SV=3	54.636	55.711	32.5	6.1669e+09	37	AAAEVNQDYGLDPK;AIEMLGGELGSK;EFAQIIK;FLGSGPR;IEYDTFGELK;IYELAAGGTAVGTGLNTR;LHDALDAK;LNDHFPLVVWQTGSGTQTNMNVNEVISNR;NVLHSAR;SGLGELILPENEPGSSIMPGK;SKEFAQIIK;THTQDAVPLTLGQEFSGYVQQVK;YYGAQTVR
sp|P07996|TSP1_HUMAN Thrombospondin-1 OS=Homo sapiens (Human) OX=9606 GN=THBS1 PE=1 SV=2;	129.38	30.167	11.2	137590000	10	AQLYIDCEK;DCVGDVTENQICNK;DNCPFHYNPAQYDYDRDDVGDR;DTDMDGVGDQCDNCPLEHNPDQLDSDSDR;FTGSQPFGQGVEHATANK;GTSQNDPNWVVR;IEDANLIPPVPDDK;QVTQSYWDTNPTR
sp|P07998|RNAS1_HUMAN Ribonuclease pancreatic OS=Homo sapiens (Human) OX=9606 GN=RNASE1 PE=1 SV=4	17.644	11.176	20.5	14063000	2	QHMDSDSSPSSSSTYCNQMMR;SNSSMHITDCR
sp|P08118|MSMB_HUMAN Beta-microseminoprotein OS=Homo sapiens (Human) OX=9606 GN=MSMB PE=1 SV=1	12.865	87.234	38.6	354030000	4	HPINSEWQTDNCETCTCYETEISCCTLVSTPVGYDK;IFKKEDCK
sp|P08133|ANXA6_HUMAN Annexin A6 OS=Homo sapiens (Human) OX=9606 GN=ANXA6 PE=1 SV=3	75.872	323.31	51.9	9575600000	72	AINEAYKEDYHK;AKPAQGAK;ALIEILATR;ALLALCGGED;AMEGAGTDEK;DAISGIGTDEK;DLEADIIGDTSGHFQK;DLIADLK;EEGGENLDQAR;EIKDAISGIGTDEK;FMTILCTR;GELSGDFEK;GSIHDFPGFDPNQDAEALYTAMK;GTVRPANDFNPDADAK;ILISLATGHR;ILISLATGHREEGGENLDQAR;LILGLMMPPAHYDAK;LIVGLMRPPAYCDAK;LVFDEYLK;MLVVLLQGTR;MTNYDVEHTIK;MTNYDVEHTIKK;NDTSGEYKK;NKPLFFADK;PANDFNPDADAK;PIEASIR;QEVCQSYK;QRQEVCQSYK;SEIDLLNIR;SEISGDLAR;SELDMLDIR;SLEDALSSDTSGHFR;SLHQ…
sp|P08134|RHOC_HUMAN Rho-related GTP-binding protein RhoC OS=Homo sapiens (Human) OX=9606 GN=RHOC PE=1 SV=1	22.006	4.8188	32.6	759870000	3	EVFEMATR;HFCPNVPIILVGNK;ISAFGYLECSAK;KLVIVGDGACGK;LVIVGDGACGK;QVELALWDTAGQEDYDR
sp|P08174|DAF_HUMAN Complement decay-accelerating factor OS=Homo sapiens (Human) OX=9606 GN=CD55 PE=1 SV=4	41.4	52.604	37.8	1.5686e+09	29	CEESFVK;DSVICLK;EIYCPAPPQIDNGIIQGER;GFTMIGEHSIYCTVNNDEGEWSGPPPECR;GSQWSDIEEFCNR;LNSASLK;LTCLQNLK;QSVTYACNK;REPSLSPK;SCEVPTR;SCPNPGEIR;TSFPEDTVITYK;WSTAVEFCK
sp|P08195|4F2_HUMAN 4F2 cell-surface antigen heavy chain OS=Homo sapiens (Human) OX=9606 GN=SLC3A2 PE=1 SV=3	67.993	57.056	21.4	277900000	12	ADLLLSTQPGREEGSPLELER;DLLLTSSYLSDSGSTGEHTK;EDFDSLLQSAK;EEGSPLELER;IGDLQAFQGHGAGNLAGLK;LDYLSSLK;LKLEPHEGLLLR;NQKDDVAQTDLLQIDPNFGSK;VAEDEAEAAAAAK;VILDLTPNYR
sp|P08237|PFKAM_HUMAN ATP-dependent 6-phosphofructokinase, muscle type OS=Homo sapiens (Human) OX=9606 GN=PFKM PE=1 SV=2	85.182	106.82	34	1.522e+09	31	AIAVLTSGGDAQGMNAAVR;ALVFQPVAELKDQTDFEHR;DLQANVEHLVQK;DQTDFEHR;GGTPSAFDR;IFANTPDSGCVLGMR;IGLIQGNR;KNVLGHMQQGGSPTPFDR;KSFEQISANITK;LLAHVRPPVSK;NGKPITSEDIK;NVLGHMQQGGSPTPFDR;RGITNLCVIGGDGSLTGADTFR;SFEQISANITK;SFMNNWEVYK;SGSHTVAVMNVGAPAAGMNAAVR;TFVLEVMGR;VFFVHEGYQGLVDGGDHIK;VGIFTGAR;VLVVHDGFEGLAK;VTVLGHVQR;YEIDLDTSDHAHLEHITR
sp|P08238|HS90B_HUMAN Heat shock protein HSP 90-beta OS=Homo sapiens (Human) OX=9606 GN=HSP90AB1 PE=1 SV=4	83.263	323.31	60.6	64512000000	143	ADHGEPIGR;ADLINNLGTIAK;AKFENLCK;ALLFIPR;CLELFSELAEDKENYKK;DNSTMGYMMAK;EDQTEYLEER;EGLELPEDEEEK;EGLELPEDEEEKK;EGLELPEDEEEKKK;EKYIDQEELNK;ELISNASDALDK;ELISNASDALDKIR;ELKIDIIPNPQER;EMLQQSK;EQVANSAFVER;FYEAFSK;GFEVVYMTEPIDEYCVQQLK;GVVDSEDLPLNISR;HFSVEGQLEFR;HLEINPDHPIVETLR;HNDDEQYAWESSAGGSFTVR;IDIIPNPQER;IEDVGSDEEDDSGK;IEDVGSDEEDDSGKDKK;IRYESLTDPSK;IRYESLTDPSKLDSGK;KCLELFSELAEDKENYK;KHLEINPDHPIVETLR;L…
sp|P08240|SRPRA_HUMAN Signal recognition particle receptor subunit alpha OS=Homo sapiens (Human) OX=9606 GN=SRPRA PE=1 SV=2	69.81	27.398	20.5	287430000	13	AGAVEQLR;ALADHSMAQTPR;GGNNSFTHEALTLK;ILTLTYVDK;KEGSDGPLATSKPVPAEK;LIDDVHR;LIDGIVLTK;NQGFDVVLVDTAGR;PIVFVGTGQTYCDLR;SVLLQER;TMVQLFEK;VWELGGCANK
sp|P08243|ASNS_HUMAN Asparagine synthetase [glutamine-hydrolyzing] OS=Homo sapiens (Human) OX=9606 GN=ASNS PE=1 SV=4	64.369	30.705	17.6	286180000	10	AMTEDGFLAVCSEAK;DTYGVRPLFK;DVPLHALYDNVEK;ETFEDSNLIPK;FENVNGYTNCCFGFHR;MQQHFEFEYQTK;TTAAHGLELR;VDGEIILHLYDK
sp|P08246|ELNE_HUMAN Neutrophil elastase OS=Homo sapiens (Human) OX=9606 GN=ELANE PE=1 SV=1	28.518	4.0872	9.4	151990000	4	QVFAVQR;SNVCTLVR;VVLGAHNLSR
sp|P08247|SYPH_HUMAN Synaptophysin OS=Homo sapiens (Human) OX=9606 GN=SYP PE=1 SV=3	33.845	2.3076	3.8	9549700	2	LHQVYFDAPTCR
sp|P08253|MMP2_HUMAN 72 kDa type IV collagenase OS=Homo sapiens (Human) OX=9606 GN=MMP2 PE=1 SV=2	73.881	61.067	20.8	699850000	20	EYNSCTDTGR;FQGTSYDSCTTEGR;IDAVYEAPQEEK;IHDGEADIMINFGR;LSQDDIK;MWCATTANYDDDR;MWCATTANYDDDRK;PLTSLGLPPDVQR;VDAAFNWSK;WCGTTEDYDR;WEHGDGYPFDGK;YGFCPHEALFTMGGNAEGQPCK
sp|P08294|SODE_HUMAN Extracellular superoxide dismutase [Cu-Zn] OS=Homo sapiens (Human) OX=9606 GN=SOD3 PE=1 SV=2	25.851	171.14	50	696230000	13	AGLAASLAGPHSIVGR;AIHVHQFGDLSQGCESTGPHYNPLAVPHPQHPGDFGNFAVR;AVVVHAGEDDLGR;DDDGALHAACQVQPSATLDAAQPR;GGNQASVENGNAGR;RDDDGALHAACQVQPSATLDAAQPR;VTEIWQEVMQR
sp|P08311|CATG_HUMAN Cathepsin G OS=Homo sapiens (Human) OX=9606 GN=CTSG PE=1 SV=2	28.837	13.483	22.4	206970000	7	AQEGLRPGTLCTVAGWGR;CGGFLVR;ENTQQHITAR;GDSGGPLLCNNVAHGIVSYGK;RENTQQHITAR
sp|P08473|NEP_HUMAN Neprilysin OS=Homo sapiens (Human) OX=9606 GN=MME PE=1 SV=2	85.513	323.31	33.6	6.4896e+09	52	AIAQLNSK;ALYGTTSETATWR;DLQNLMSWR;DVLQEPK;DYYECTGIYK;GKSESQMDITDINTPKPK;HVVEDLIAQIR;IGYPDDIVSNDNK;IIGTLQNSAEFSEAFHCR;KNSYMNPEK;LIQNMDATTEPCTDFFK;LLPDIYGWPVATENWEQK;LLPGLDLNHK;LNNEYLELNYK;LYVEAAFAGESK;NDPMLLYNK;NSVNHVIHIDQPR;NVIPETSSR;RNVIPETSSR;SESQMDITDINTPKPK;TDVHSPGNFR;TEDIVAVQK;YGASWTAEK;YGNFDILR
sp|P08559|ODPA_HUMAN Pyruvate dehydrogenase E1 component subunit alpha, somatic form, mitochondrial OS=Homo sapiens (Human) OX=9606 GN=PDHA1 PE=1 SV=3	43.295	21.208	23.3	899130000	15	AHGFTFTR;EEIQEVR;EILAELTGR;GDFIPGLR;GGSMHMYAK;LEEGPPVTTVLTR;RGDFIPGLR;SKSDPIMLLK;TREEIQEVR;VDGMDILCVR;YHGHSMSDPGVSYR
sp|P08571|CD14_HUMAN Monocyte differentiation antigen CD14 OS=Homo sapiens (Human) OX=9606 GN=CD14 PE=1 SV=2	40.076	6.1844	6.9	32875000	2	VLDLSCNR;VLSIAQAHSPAFSCEQVR
sp|P08574|CY1_HUMAN Cytochrome c1, heme protein, mitochondrial OS=Homo sapiens (Human) OX=9606 GN=CYC1 PE=1 SV=3	35.422	123.32	22.2	1255300000	15	DVCTFLR;ELAAEVEVQDGPNEDGEMFMR;ELAAEVEVQDGPNEDGEMFMRPGK;GLLSSLDHTSIR;HLVGVCYTEDEAK;LFDYFPKPYPNSEAAR;PYPNSEAAR
sp|P08670|VIME_HUMAN Vimentin OS=Homo sapiens (Human) OX=9606 GN=VIM PE=1 SV=4	53.651	75.784	45.7	1169700000	24	DGQVINETSQHHDDLE;DNLAEDIMR;EEAENTLQSFR;EMEENFAVEAANYQDTIGR;ETNLDSLPLVDTHSK;EYQDLLNVK;FADLSEAANR;FLEQQNK;GTNESLER;KLLEGEESR;KVESLQEEIAFLK;LGDLYEEEMR;LLEGEESR;LQDEIQNMK;LQDEIQNMKEEMAR;LQEEMLQR;QDVDNASLAR;QQYESVAAK;QVQSLTCEVDALK;RQVDQLTNDK;TNEKVELQELNDR;VELQELNDR
sp|P08697|A2AP_HUMAN Alpha-2-antiplasmin OS=Homo sapiens (Human) OX=9606 GN=SERPINF2 PE=1 SV=3	54.565	21.5	8.1	54009000	3	LCQDLGPGAFR;LQQVLHAGSGPCLPHLLSR;NKFDPSLTQR
sp|P08708|RS17_HUMAN 40S ribosomal protein S17 OS=Homo sapiens (Human) OX=9606 GN=RPS17 PE=1 SV=2	15.55	8.9394	16.3	131710000	4	LGNDFHTNKR;VCEEIAIIPSK;VCEEIAIIPSKK
sp|P08754|GNAI3_HUMAN Guanine nucleotide-binding protein G(i) subunit alpha OS=Homo sapiens (Human) OX=9606 GN=GNAI3 PE=1 SV=3	40.532	36.59	30.2	893590000	7	DGGVQACFSR;EIYTHFTCATDTK;IDFGEAAR;IIHEDGYSEDECK;ISQSNYIPTQQDVLR;LFDSICNNK;LLLLGAGESGK;MFDVGGQR;NLREDGEK;TTGIVETHFTFK
sp|P08758|ANXA5_HUMAN Annexin A5 OS=Homo sapiens (Human) OX=9606 GN=ANXA5 PE=1 SV=2	35.936	323.31	51.2	12947000000	52	ADAETLR;ADAETLRK;DLLDDLK;DLLDDLKSELTGK;FITIFGTR;GAGTDDHTLIR;GLGTDEESILTLLTSR;GTVTDFPGFDER;GTVTDFPGFDERADAETLR;GTVTDFPGFDERADAETLRK;LIVALMKPSR;LYDAYELK;NFATSLYSMIK;QEISAAFK;QVYEEEYGSSLEDDVVGDTSGYYQR;SEIDLFNIR;SEIDLFNIRK;VLTEIIASR;YMTISGFQIEETIDR
sp|P08842|STS_HUMAN Steryl-sulfatase OS=Homo sapiens (Human) OX=9606 GN=STS PE=1 SV=2	65.492	2.9049	3.8	11329000	3	DQGYSTALIGK;LTVEAAQFIQR
sp|P08865|RSSA_HUMAN 40S ribosomal protein SA OS=Homo sapiens (Human) OX=9606 GN=RPSA PE=1 SV=4	32.854	36.189	23.7	1341800000	14	AIVAIENPADVSVISSR;FAAATGATPIAGR;KSDGIYIINLK;LLVVTDPR;SDGIYIINLK;SGALDVLQMK;YVDIAIPCNNK
sp|P08962|CD63_HUMAN CD63 antigen OS=Homo sapiens (Human) OX=9606 GN=CD63 PE=1 SV=2	25.636	30.203	17.6	1.7449e+09	11	DKVMSEFNNNFR;NRVPDSCCINVTVGCGINFNEK;QQMENYPK;VMSEFNNNFR
sp|P09110|THIK_HUMAN 3-ketoacyl-CoA thiolase, peroxisomal OS=Homo sapiens (Human) OX=9606 GN=ACAA1 PE=1 SV=2	44.292	113.64	32.1	721880000	20	DGSTTAGNSSQVSDGAAAILLAR;EKQDTFALASQQK;GCFQAEIVPVTTTVHDDK;GNPGNITSR;KDGSTTAGNSSQVSDGAAAILLAR;NGSYDIGMACGVESMSLADR;QDTFALASQQK;QVITLLNELKR;SITVTQDEGIRPSTTMEGLAK;VNPLGGAVALGHPLGCTGAR
sp|P09132|SRP19_HUMAN Signal recognition particle 19 kDa protein OS=Homo sapiens (Human) OX=9606 GN=SRP19 PE=1 SV=3	16.156	2.5575	9.7	0	1	QEDGSLCLVQFPSR
sp|P09210|GSTA2_HUMAN Glutathione S-transferase A2 OS=Homo sapiens (Human) OX=9606 GN=GSTA2 PE=1 SV=4	25.664	49.264	27	2642100000	17	AILNYIASK;FLQPGSPR;ISNLPTVK;KFLQPGSPR;LHYSNIR;SAEDLDKLR;SHGQDYLVGNK;YFPAFEK
sp|P09211|GSTP1_HUMAN Glutathione S-transferase P OS=Homo sapiens (Human) OX=9606 GN=GSTP1 PE=1 SV=2	23.356	185.08	51.9	9406400000	23	ALPGQLKPFETLLSQNQGGK;ASCLYGQLPK;DQQEAALVDMVNDGVEDLR;EEVVTVETWQEGSLK;FQDGDLTLYQSNTILR;MLLADQGQSWK;PFETLLSQNQGGK;YISLIYTNYEAGK;YISLIYTNYEAGKDDYVK
sp|P09228|CYTT_HUMAN Cystatin-SA OS=Homo sapiens (Human) OX=9606 GN=CST2 PE=1 SV=1	16.445	3.3557	42.6	13057000	3	ALHFVISEYNK;ATEDEYYR;IIEGGIYDADLNDER;MSLVNSR;SQPNLDTCAFHEQPELQK;SQPNLDTCAFHEQPELQKK
sp|P09382|LEG1_HUMAN Galectin-1 OS=Homo sapiens (Human) OX=9606 GN=LGALS1 PE=1 SV=2	14.716	85.439	48.1	2508800000	11	ACGLVASNLNLKPGECLR;DGGAWGTEQR;DSNNLCLHFNPR;FNAHGDANTIVCNSK;VRGEVAPDAK
sp|P09417|DHPR_HUMAN Dihydropteridine reductase OS=Homo sapiens (Human) OX=9606 GN=QDPR PE=1 SV=2	25.789	55.574	47.1	1127000000	20	AAAAAAGEAR;EGGLLTLAGAK;GAVHQLCQSLAGK;MTDSFTEQADQVTAEVGK;NRPSSGSLIQVVTTEGR;NSGMPPGAAAIAVLPVTLDTPMNR;QSIWTSTISSHLATK;VLVYGGR
sp|P09429|HMGB1_HUMAN High mobility group protein B1 OS=Homo sapiens (Human) OX=9606 GN=HMGB1 PE=1 SV=3;sp|B2RPK0|HGB1A_HUMAN Putative high mobility group protein B1-like 1 OS=Homo sapiens (Human) OX=9606 GN=HMGB1P1 PE=5 SV=1	24.893	2.7579	13.5	38968000	2	IKGEHPGLSIGDVAK;KHPDASVNFSEFSK
sp|P09455|RET1_HUMAN Retinol-binding protein 1 OS=Homo sapiens (Human) OX=9606 GN=RBP1 PE=1 SV=2	15.85	16.721	31.9	67277000	6	ALDVNVALR;EFEEDLTGIDDR;EFEEDLTGIDDRK;EIVQDGDHMIIR;PVDFTGYWK
sp|P09466|PAEP_HUMAN Glycodelin OS=Homo sapiens (Human) OX=9606 GN=PAEP PE=1 SV=2	20.624	21.311	31.1	2833200000	15	AFRPLPR;QDLELPK;QMEEPCR;QMEEPCRF;VHITSLLPTPEDNLEIVLHR;VLVEDDEIMQGFIR
sp|P09467|F16P1_HUMAN Fructose-1,6-bisphosphatase 1 OS=Homo sapiens (Human) OX=9606 GN=FBP1 PE=1 SV=5	36.842	173.23	40.2	1206300000	23	ADQAPFDTDVNTLTR;AGGMATTGK;AGIAHLYGIAGSTNVTGDQVK;AISSAVR;DFDPAVTEYIQR;EAVLDVIPTDIHQR;FVMEEGRK;HAIIVEPEKR;SSFATCVLVSEEDK;SSFATCVLVSEEDKHAIIVEPEK;SSFATCVLVSEEDKHAIIVEPEKR;STDEPSEKDALQPGR;YVGSMVADVHR
sp|P09471|GNAO_HUMAN Guanine nucleotide-binding protein G(o) subunit alpha OS=Homo sapiens (Human) OX=9606 GN=GNAO1 PE=1 SV=4	40.05	85.695	34.5	1.7908e+09	27	AMDTLGIEYGDK;AMDTLGIEYGDKER;EYQLNDSAK;IGAADYQPTEQDILR;IIHEDGFSGEDVK;LFDVGGQR;LLLLGAGESGK;LWGDSGIQECFNR;MVCDVVSR;NLKEDGISAAK;TTGIVETHFTFK;YYLDSLDR
sp|P09486|SPRC_HUMAN SPARC OS=Homo sapiens (Human) OX=9606 GN=SPARC PE=1 SV=1	34.632	1.9957	4	14123000	2	TFDSSCHFFATK
sp|P09488|GSTM1_HUMAN Glutathione S-transferase Mu 1 OS=Homo sapiens (Human) OX=9606 GN=GSTM1 PE=1 SV=3	25.712	123.79	35.8	2.9444e+09	19	CLDAFPNLK;GLAHAIR;HNLCGETEEEK;HNLCGETEEEKIR;KHNLCGETEEEK;KHNLCGETEEEKIR;KYTMGDAPDYDR;LLLEYTDSSYEEK;LYSEFLGK;SQWLNEK;YLEELPEK;YTMGDAPDYDR
sp|P09493|TPM1_HUMAN Tropomyosin alpha-1 chain OS=Homo sapiens (Human) OX=9606 GN=TPM1 PE=1 SV=2	32.708	12.753	45.8	218600000	9	AQKDEEKMEIQEIQLK;ATDAEADVASLNR;GTEDELDKYSEALKDAQEK;HIAEDADR;HIAEDADRK;IQLVEEELDR;IQLVEEELDRAQER;KATDAEADVASLNR;KLVIIESDLER;KYEEVAR;LATALQK;LATALQKLEEAEKAADESER;LDKENALDR;LVIIESDLER;QLEDELVSLQK;RIQLVEEELDR
sp|P09496|CLCA_HUMAN Clathrin light chain A OS=Homo sapiens (Human) OX=9606 GN=CLTA PE=1 SV=1	27.076	9.496	16.5	573550000	9	ELEEWYAR;KQEAEWK;LCDFNPK;LEALDANSR;LQSEPESIR;LQSEPESIRK
sp|P09525|ANXA4_HUMAN Annexin A4 OS=Homo sapiens (Human) OX=9606 GN=ANXA4 PE=1 SV=4	35.882	53.485	37	3.1656e+09	37	AEIDMLDIR;DEGNYLDDALVR;FLTVLCSR;GDTSGDYRK;GLGTDDNTLIR;ISQTYQQQYGR;KWGTDEVK;NHLLHVFDEYK;NHLLHVFDEYKR;QDAQDLYEAGEK;QDAQDLYEAGEKK;SDTSFMFQR;SLEDDIR;VLVSLSAGGR
sp|P09543|CN37_HUMAN 2,3-cyclic-nucleotide 3-phosphodiesterase OS=Homo sapiens (Human) OX=9606 GN=CNP PE=1 SV=2	47.578	66.242	33.3	3.0506e+09	37	AGQVFLEELGNHK;AIFTGYYGK;EKMDLVTYFGK;EKNQWQLSADDLK;EKNQWQLSADDLKK;GEEVGELSR;GKPVPTQGSR;ILVLDDTNHER;LDCAQLK;LDEDLAAYCR;LSPTDNLPR;LYSLGNGR;MDLVTYFGK;MVSADAYK;NQWQLSADDLK;NQWQLSADDLKK;PVPTQGSR;QFVPGDEPR;RLDEDLAAYCR;RPPGVLHCTTK
sp|P09622|DLDH_HUMAN Dihydrolipoyl dehydrogenase, mitochondrial OS=Homo sapiens (Human) OX=9606 GN=DLD PE=1 SV=2	54.177	283.45	30.3	5.8368e+09	32	ADGGTQVIDTK;ALLNNSHYYHMAHGK;ALTGGIAHLFK;EANLAASFGK;GIEMSEVR;GRIPVNTR;IDVSIEAASGGK;NETLGGTCLNVGCIPSK;NQVTATK;SDGKIDVSIEAASGGK;SEEQLKEEGIEYK;TNADTDGMVK;TVCIEKNETLGGTCLNVGCIPSK;VCHAHPTLSEAFR;VVHVNGYGK
sp|P09651|ROA1_HUMAN Heterogeneous nuclear ribonucleoprotein A1 OS=Homo sapiens (Human) OX=9606 GN=HNRNPA1 PE=1 SV=5;sp|Q32P51|RA1L2_HUMAN Heterogeneous nuclear ribonucleoprotein A1-like 2 OS=Homo sapiens (Human) OX=9606 GN=HNRNPA1L2 PE=2 SV=2;tr|A0A2R8Y4L	38.746	12.279	14	171380000	7	DYFEQYGK;EDSQRPGAHLTVK;GFAFVTFDDHDSVDK;SHFEQWGTLTDCVVMR
sp|P09668|CATH_HUMAN Pro-cathepsin H OS=Homo sapiens (Human) OX=9606 GN=CTSH PE=1 SV=4	37.393	26.106	20.3	391400000	10	GIMGEDTYPYQGK;GTGPYPPSVDWR;LQTFASNWR;TGIYSSTSCHK;TYSTEEYHHR;VNHAVLAVGYGEK
sp|P09669|COX6C_HUMAN Cytochrome c oxidase subunit 6C OS=Homo sapiens (Human) OX=9606 GN=COX6C PE=1 SV=2	8.7813	44.339	37.3	1.4809e+09	11	AGIFQSVK;AYADFYR;NYDVMKDFEEMR;NYDVMKDFEEMRK
sp|P09758|TACD2_HUMAN Tumor-associated calcium signal transducer 2 OS=Homo sapiens (Human) OX=9606 GN=TACSTD2 PE=1 SV=3	35.709	13.115	20.7	54292000	7	ALGSGMAVDCSTLTSK;GEPLQVER;GESLFQGR;PSEHALVDNDGLYDPDCDPEGR;THHILIDLR;TLVRPSEHALVDNDGLYDPDCDPEGR
sp|P09874|PARP1_HUMAN Poly [ADP-ribose] polymerase 1 OS=Homo sapiens (Human) OX=9606 GN=PARP1 PE=1 SV=4	113.08	5.2223	4.1	22400000	2	KPPLLNNADSVQAK;VVDRDSEEAEIIR;VVSEDFLQDVSASTK
sp|P09914|IFIT1_HUMAN Interferon-induced protein with tetratricopeptide repeats 1 OS=Homo sapiens (Human) OX=9606 GN=IFIT1 PE=1 SV=2	55.36	9.9002	6.1	12849000	3	EAENLMQEEHDNQANVR;SAIFHFESAVEK
sp|P09917|LOX5_HUMAN Arachidonate 5-lipoxygenase OS=Homo sapiens (Human) OX=9606 GN=ALOX5 PE=1 SV=2	77.982	3.6726	4.7	11061000	3	AMENLFINR;ANATGGGGHVQMVQR;DDQIHILK
sp|P09936|UCHL1_HUMAN Ubiquitin carboxyl-terminal hydrolase isozyme L1 OS=Homo sapiens (Human) OX=9606 GN=UCHL1 PE=1 SV=2	24.824	95.574	45.7	591410000	9	FSAVALCK;LGFEDGSVLK;LGVAGQWR;MQLKPMEINPEMLNK;NEAIQAAHDAVAQEGQCR;QFLSETEK;QIEELKGQEVSPK;QTIGNSCGTIGLIHAVANNQDK
sp|P09960|LKHA4_HUMAN Leukotriene A-4 hydrolase OS=Homo sapiens (Human) OX=9606 GN=LTA4H PE=1 SV=2	69.284	169.36	36.2	1.86e+09	31	AILPCQDTPSVK;ASMHPVTAMLVGK;CSVDFTR;DGETPDPEDPSRK;DLAAFDK;EDDLNSFNATDLK;EHPYLFSQCQAIHCR;HFNALGGWGELQNSVK;LTYTAEVSVPK;MQEVYNFNAINNSEIR;PEIVDTCSLASPASVCR;RTLTGTAALTVQSQEDNLR;SAYEFSETESMLK;SITTDDWK;SSALQWLTPEQTSGK;TFGETHPFTK;TLTGTAALTVQSQEDNLR;TLVWSEK;VVINGQEVK
sp|P09972|ALDOC_HUMAN Fructose-bisphosphate aldolase C OS=Homo sapiens (Human) OX=9606 GN=ALDOC PE=1 SV=2	39.455	136.69	48.9	10645000000	29	AEVNGLAAQGK;ALQASALNAWR;CQYVTEK;DGADFAK;DNAGAATEEFIK;DNAGAATEEFIKR;ELSDIALR;GILAADESVGSMAK;GVVPLAGTDGETTTQGLDGLSER;KDGADFAK;LSQIGVENTEENR;LSQIGVENTEENRR;QVLFSADDR;RCQYVTEK;VDKGVVPLAGTDGETTTQGLDGLSER;VLAAVYK;YASICQQNGIVPIVEPEILPDGDHDLK;YASICQQNGIVPIVEPEILPDGDHDLKR;YEGSGEDGGAAAQSLYIANHAY
sp|P0C2W1|FBSP1_HUMAN F-box/SPRY domain-containing protein 1 OS=Homo sapiens (Human) OX=9606 GN=FBXO45 PE=1 SV=1	30.632	5.0787	12.6	35348000	2	AFQHAFSTNDCSR;CLHGDENSEVWR;TDILCNLPSYK
sp|P0C2W7|CT47B_HUMAN Cancer/testis antigen 47B OS=Homo sapiens (Human) OX=9606 GN=CT47B1 PE=4 SV=1	31.318	15.812	13	30624000	3	LTEEATEEPAAEEPTSEEAVAPEEVTK;LYHNDHIQIANR
sp|P0C5Z0|H2AB2_HUMAN Histone H2A-Bbd type 2/3 OS=Homo sapiens (Human) OX=9606 GN=H2AB2 PE=1 SV=1;sp|P0C5Y9|H2AB1_HUMAN Histone H2A-Bbd type 1 OS=Homo sapiens (Human) OX=9606 GN=H2AB1 PE=1 SV=1	12.713	36.593	23.5	771700000	3	AELSFSVSQVER;VLELAGNEAQNSGER
sp|P0C7I6|CC159_HUMAN Coiled-coil domain-containing protein 159 OS=Homo sapiens (Human) OX=9606 GN=CCDC159 PE=2 SV=2	33.695	6.6024	18.2	35681000	4	IQQLEEVLSPTGR;LQAQEDEISENLVNIQK;QQGHETAACPETEEIPQGASGCWK
sp|P0C7N4|T191B_HUMAN Transmembrane protein 191B OS=Homo sapiens (Human) OX=9606 GN=TMEM191B PE=3 SV=2;sp|A6NGB0|T191C_HUMAN Transmembrane protein 191C OS=Homo sapiens (Human) OX=9606 GN=TMEM191C PE=3 SV=2	39.064	11.705	11.8	82931000	4	GLEAESESLNQR;HKEDLEQHSR;RLEEAER;SQAAQPLQGEAR
sp|P0C870|JMJD7_HUMAN Bifunctional peptidase and (3S)-lysyl hydroxylase JMJD7 OS=Homo sapiens (Human) OX=9606 GN=JMJD7 PE=1 SV=1	35.932	15.862	17.7	173000000	8	AEAALEAVR;AQHPGVLYVQK;ATVGSTEVSVAVTPDGYADAVR;DHYENLYCVVSGEK
sp|P0C8F1|PATE4_HUMAN Prostate and testis expressed protein 4 OS=Homo sapiens (Human) OX=9606 GN=PATE4 PE=2 SV=2	11.407	7.5957	39.8	399860000	4	CNTCIYTEGWK;ENELCSTTAYFR;HMYSTHMCK;VTLCCDR
sp|P0CG08|GPHRB_HUMAN Golgi pH regulator B OS=Homo sapiens (Human) OX=9606 GN=GPR89B PE=1 SV=1;sp|B7ZAQ6|GPHRA_HUMAN Golgi pH regulator A OS=Homo sapiens (Human) OX=9606 GN=GPR89A PE=1 SV=2	52.916	35.76	7	251690000	7	FFYAISSSK;LLQTMDMIISK;NVTDTDILALER
sp|P0CG30|GSTT2_HUMAN Glutathione S-transferase theta-2B OS=Homo sapiens (Human) OX=9606 GN=GSTT2B PE=1 SV=1;sp|P0CG29|GST2_HUMAN Glutathione S-transferase theta-2 OS=Homo sapiens (Human) OX=9606 GN=GSTT2 PE=1 SV=1	27.507	20.06	19.7	682410000	19	EFLQINSLGK;NGIPLELR;SKEFLQINSLGK;VHEYLGWHADCIR;YQTPDHWYPSDLQAR
sp|P0DJ93|SIM13_HUMAN Small integral membrane protein 13 OS=Homo sapiens (Human) OX=9606 GN=SMIM13 PE=3 SV=1	10.351	11.377	33	33150000	3	ELVGDTGSQEGDHEPSGSETEEDTSSSPHR
sp|P0DJD0|RGPD1_HUMAN RANBP2-like and GRIP domain-containing protein 1 OS=Homo sapiens (Human) OX=9606 GN=RGPD1 PE=2 SV=1;sp|P0DJD1|RGPD2_HUMAN RANBP2-like and GRIP domain-containing protein 2 OS=Homo sapiens (Human) OX=9606 GN=RGPD2 PE=2 SV=1	196.66	3.0975	2.2	6561600	1	EYLESLQCLESDK;LVVQHEINTLR;SSLEWNSCVVQTLK
sp|P0DKB6|MPC1L_HUMAN Mitochondrial pyruvate carrier 1-like protein OS=Homo sapiens (Human) OX=9606 GN=MPC1L PE=2 SV=1	15.137	103.06	31.6	1.0089e+09	13	ARDPPATAAAATSPGSQPPK;ASPEIISGR;DPPATAAAATSPGSQPPK;YLLYYYGGGGAEAK
sp|P0DMV9|HS71B_HUMAN Heat shock 70 kDa protein 1B OS=Homo sapiens (Human) OX=9606 GN=HSPA1B PE=1 SV=1;sp|P0DMV8|HS71A_HUMAN Heat shock 70 kDa protein 1A OS=Homo sapiens (Human) OX=9606 GN=HSPA1A PE=1 SV=1	70.051	132.33	42	18040000000	60	AFYPEEISSMVLTK;AQIHDLVLVGGSTR;ARFEELCSDLFR;ATAGDTHLGGEDFDNR;DAGVIAGLNVLR;DISQNKR;DNNLLGR;FELSGIPPAPR;FGDPVVQSDMK;GGSGSGPTIEEVD;HWPFQVINDGDKPK;IINEPTAAAIAYGLDR;ITITNDK;KFGDPVVQSDMK;LDKAQIHDLVLVGGSTR;LLQDFFNGR;LSKEEIER;LVNHFVEEFK;LVNHFVEEFKR;MVQEAEK;NALESYAFNMK;NQVALNPQNTVFDAK;NQVALNPQNTVFDAKR;SAVEDEGLK;STLEPVEK;TTPSYVAFTDTER;VQVSYKGETK;YKAEDEVQR
sp|P0DN79|CBSL_HUMAN Cystathionine beta-synthase-like protein OS=Homo sapiens (Human) OX=9606 GN=CBSL PE=1 SV=1;sp|P35520|CBS_HUMAN Cystathionine beta-synthase OS=Homo sapiens (Human) OX=9606 GN=CBS PE=1 SV=2	60.586	3.8539	6.4	33986000	3	FDSPESHVGVAWR;GFLKEEDLTEK;SNDEEAFTFAR
sp|P0DOY3|IGLC3_HUMAN Immunoglobulin lambda constant 3 OS=Homo sapiens (Human) OX=9606 GN=IGLC3 PE=1 SV=1;sp|P0DOY2|IGLC2_HUMAN Immunoglobulin lambda constant 2 OS=Homo sapiens (Human) OX=9606 GN=IGLC2 PE=1 SV=1;sp|P0CG04|IGLC1_HUMAN Immunoglobulin lambda	11.265	26.562	14.2	45181000	2	SYSCQVTHEGSTVEK
sp|P0DP02|HVC33_HUMAN Immunoglobulin heavy variable 3-30-3 OS=Homo sapiens (Human) OX=9606 GN=IGHV3-30-3 PE=3 SV=1;sp|A0A0C4DH42|HV366_HUMAN Immunoglobulin heavy variable 3-66 OS=Homo sapiens (Human) OX=9606 GN=IGHV3-66 PE=3 SV=1;sp|A0A0J9YVY3|HV741_HUMAN	12.989	2.2235	25.6	6741800	2	AEDTAVYYCAR;LSCAASGFTFSSYAMHWVR
sp|P0DP25|CALM3_HUMAN Calmodulin-3 OS=Homo sapiens (Human) OX=9606 GN=CALM3 PE=1 SV=1;sp|P0DP24|CALM2_HUMAN Calmodulin-2 OS=Homo sapiens (Human) OX=9606 GN=CALM2 PE=1 SV=1;sp|P0DP23|CALM1_HUMAN Calmodulin-1 OS=Homo sapiens (Human) OX=9606 GN=CALM1 PE=1 SV=	16.837	323.31	73.8	26718000000	55	ADQLTEEQIAEFK;DGDGTITTK;DGNGYISAAELR;DTDSEEEIR;DTDSEEEIREAFR;EADIDGDGQVNYEEFVQMMTAK;EAFSLFDK;EAFSLFDKDGDGTITTK;ELGTVMR;HVMTNLGEK;LTDEEVDEMIR;MKDTDSEEEIR;MKDTDSEEEIREAFR;VFDKDGNGYISAAELR
sp|P0DPD7|EFMT4_HUMAN EEF1A lysine methyltransferase 4 OS=Homo sapiens (Human) OX=9606 GN=EEF1AKMT4 PE=1 SV=1	28.306	1.8879	4.7	0	1	FISMTSAAPHFR
sp|P0DPF3|NBPF9_HUMAN Neuroblastoma breakpoint family member 9 OS=Homo sapiens (Human) OX=9606 GN=NBPF9 PE=2 SV=1;sp|Q6P3W6|NBPFA_HUMAN Neuroblastoma breakpoint family member 10 OS=Homo sapiens (Human) OX=9606 GN=NBPF10 PE=2 SV=2;sp|Q86T75|NBPFB_HUMAN Neur	127.75	5.3682	5.4	18642000	3	AEMNILEINEK;SQGQDLQEQLAEGCR;VLVHSQER
sp|P0DPH8|TBA3D_HUMAN Tubulin alpha-3D chain OS=Homo sapiens (Human) OX=9606 GN=TUBA3D PE=1 SV=1;sp|P0DPH7|TBA3C_HUMAN Tubulin alpha-3C chain OS=Homo sapiens (Human) OX=9606 GN=TUBA3C PE=1 SV=1;sp|Q6PEY2|TBA3E_HUMAN Tubulin alpha-3E chain OS=Homo sapiens (	49.959	323.31	62	172150000000	167	AFVHWYVGEGMEEGEFSEAR;AVCMLSNTTAIAEAWAR;AVFVDLEPTVVDEVR;AYHEQLSVAEITNACFEPANQMVK;DVNAAIATIK;DYEEVGVDSVEAEAEEGEEY;EDAANNYAR;EDLAALEK;EIVDLVLDR;FDGALNVDLTEFQTNLVPYPR;FDLMYAK;GHYTIGK;IHFPLATYAPVISAEK;LSVDYGK;LSVDYGKK;NLDIERPTYTNLNR;PTYTNLNR;QLFHPEQLITGK;QLFHPEQLITGKEDAANNYAR;RAFVHWYVGEGMEEGEFSEAR;RNLDIERPTYTNLNR;TIGGGDDSFNTFFSETGAGK;TIQFVDWCPTGFK;VGINYQPPTVVPGGDLAK;YMACCMLYR
sp|P0DPH9|CX05B_HUMAN Uncharacterized protein CXorf51B OS=Homo sapiens (Human) OX=9606 GN=CXorf51B PE=4 SV=1;sp|A0A1B0GTR3|CX05A_HUMAN Uncharacterized protein CXorf51A OS=Homo sapiens (Human) OX=9606 GN=CXorf51A PE=4 SV=1	12.028	4.2629	21.3	10973000	2	VTSEPQKPNEDVDEQTPSTSSTK
sp|P0DPI2|GAL3A_HUMAN Glutamine amidotransferase-like class 1 domain-containing protein 3A, mitochondrial OS=Homo sapiens (Human) OX=9606 GN=GATD3A PE=1 SV=1;sp|A0A0B4J2D5|GAL3B_HUMAN Glutamine amidotransferase-like class 1 domain-containing protein 3B, mi	28.17	178.35	48.5	2.9449e+09	24	EFHQAGKPIGLCCIAPVLAAK;EVVEAHVDQK;GGAEVQIFAPDVPQMHVIDHTK;GVEVTVGHEQEEGGK;GVEVTVGHEQEEGGKWPYAGTAEAIK;ITDLANLSAANHDAAIFPGGFGAAK;KVLELTGK;NLSTFAVDGK;NVLTESAR;VLELTGK
sp|P0DPK4|NT2NC_HUMAN Notch homolog 2 N-terminal-like protein C OS=Homo sapiens (Human) OX=9606 GN=NOTCH2NLC PE=1 SV=1;tr|A0A096LNW5|A0A096LNW5_HUMAN Uncharacterized protein OS=Homo sapiens (Human) OX=9606 GN=ENSG00000286106 PE=4 SV=2;sp|P0DPK3|NT2NB_HUMAN	25.835	2.1493	5.9	8544000	1	DTYECTCQVGFTGK
sp|P10109|ADX_HUMAN Adrenodoxin, mitochondrial OS=Homo sapiens (Human) OX=9606 GN=FDX1 PE=1 SV=1	19.393	1.6686	9.2	38862000	2	LGCQICLTK;SMDNMTVR
sp|P10155|RO60_HUMAN 60 kDa SS-A/Ro ribonucleoprotein OS=Homo sapiens (Human) OX=9606 GN=RO60 PE=1 SV=2	60.67	73.606	31	988220000	25	AIADWYNEK;ALDAAFYK;ALSVETEK;EHLLTNHLK;EVHELYK;GCEVIQEIK;GGMALALAVTK;KMDIPAK;LSHLKPSSEGLAIVTK;MEESVNQMQPLNEK;MTANSVLEPGNSEVSLVCEK;QIANSQDGYVWQVTDMNR;SFSQEGR;TRDELEVIHLIEEHR;WRPDEEILK
sp|P10253|LYAG_HUMAN Lysosomal alpha-glucosidase OS=Homo sapiens (Human) OX=9606 GN=GAA PE=1 SV=4	105.32	22.68	10.2	298750000	10	AITQEQCEAR;AVPTQCDVPPNSR;DFPAMVQELHQGGR;ELSGSSPVLEETHPAHQQGASR;GCCYIPAK;LDVMMETENR;QQPMALAVALTK;STFAGHGR
sp|P10301|RRAS_HUMAN Ras-related protein R-Ras OS=Homo sapiens (Human) OX=9606 GN=RRAS PE=1 SV=1	23.48	28.993	43.6	398350000	16	ADLESQR;DRDDFPVVLVGNK;GGGPGPGDPPPSETHK;ICSVDGIPAR;LDILDTAGQEEFGAMR;LVVVGGGGVGK;SEASAFGASHHVAYFEASAK;VKDRDDFPVVLVGNK
sp|P10321|HLAC_HUMAN HLA class I histocompatibility antigen, C alpha chain OS=Homo sapiens (Human) OX=9606 GN=HLA-C PE=1 SV=3	40.648	24.236	17.2	147540000	6	DGEDQTQDTELVETRPAGDGTFQK;FDSDAASPR;SWTAADTAAQITQR;THVTHHPLSDHEATLR
sp|P10323|ACRO_HUMAN Acrosin OS=Homo sapiens (Human) OX=9606 GN=ACR PE=1 SV=4	45.846	292.78	39	7.878e+09	40	EITYGNNKPVK;FIGPGCLPHFK;IDTCQGDSGGPLMCK;LQQLIEVLK;NNVHDWR;PPPSPPPPPPPPASPLPPPPPPPPPTPSSTTK;PSSILMEAR;QNPQGGVR;RLQQLIEVLK;VQPTNVCAGYPVGK;WVLTAAHCFVGK;YHTCGGSLLNSR;YNSATEGNDIALVEITPPISCGR
sp|P10398|ARAF_HUMAN Serine/threonine-protein kinase A-Raf OS=Homo sapiens (Human) OX=9606 GN=ARAF PE=1 SV=2	67.585	45.107	28.4	1149200000	21	DGMSVYDSLDK;DQIIFMVGR;GLNQDCCVVYR;GYLSPDLSK;IGDFGLATVK;IGTGSFGTVFR;NEMQVLR;QHEAPSNRPLNELLTPQGPSPR;QQFYHSVQDLSGGSR;QTAQGMDYLHAK;SNNIFLHEGLTVK;TQHCDPEHFPFPAPANAPLQR;VSQPTAEQAQAFK;WHGDVAVK
sp|P10515|ODP2_HUMAN Dihydrolipoyllysine-residue acetyltransferase component of pyruvate dehydrogenase complex, mitochondrial OS=Homo sapiens (Human) OX=9606 GN=DLAT PE=1 SV=3	68.996	24.764	17.8	6.2939e+09	19	ASALACLK;DIDSFVPSK;GIDLTQVK;GVETIANDVVSLATK;ILVAEGTR;ILVPEGTR;ISVNDFIIK;KDIDSFVPSK;LVPADNEK;VAPAPAAVVPPTGPGMAPVPTGVFTDIPISNIR;VFVSPLAK
sp|P10586|PTPRF_HUMAN Receptor-type tyrosine-protein phosphatase F OS=Homo sapiens (Human) OX=9606 GN=PTPRF PE=1 SV=2	212.88	15.211	6	100910000	10	AHTDVGPGPESSPVLVR;EHSSWDLVGLEK;FISANLPCNK;GSGPLSPSIQSR;SDMGVGVFTPTIEAR;TQQGVPAQPADFQAEVESDTR;VCLQPIR;VLAVNSIGR;VMCVSMGSTTVR
sp|P10599|THIO_HUMAN Thioredoxin OS=Homo sapiens (Human) OX=9606 GN=TXN PE=1 SV=3	11.737	9.947	42.9	1413400000	6	EKLEATINELV;MIKPFFHSLSEK;TAFQEALDAAGDK;VGEFSGANK
sp|P10600|TGFB3_HUMAN Transforming growth factor beta-3 proprotein OS=Homo sapiens (Human) OX=9606 GN=TGFB3 PE=1 SV=1	47.328	1.885	2.4	8646700	1	VEQLSNMVVK
sp|P10606|COX5B_HUMAN Cytochrome c oxidase subunit 5B, mitochondrial OS=Homo sapiens (Human) OX=9606 GN=COX5B PE=1 SV=2	13.696	41.423	45.7	1.0302e+09	14	EDPNLVPSISNK;EIMLAAK;GLDPYNVLAPK;KGLDPYNVLAPK;LVPQQLAH;SMASGGGVPTDEEQATGLER
sp|P10619|PPGB_HUMAN Lysosomal protective protein OS=Homo sapiens (Human) OX=9606 GN=CTSA PE=1 SV=2	54.465	14.873	10.6	170190000	6	DLECVTNLQEVAR;HLHYWFVESQK;LWSSLQTHCCSQNK;YGDSGEQIAGFVK
sp|P10620|MGST1_HUMAN Microsomal glutathione S-transferase 1 OS=Homo sapiens (Human) OX=9606 GN=MGST1 PE=1 SV=1	17.598	30.494	19.4	396600000	6	IYHTIAYLTPLPQPNR;KVFANPEDCVAFGK;VFANPEDCVAFGK
sp|P10644|KAP0_HUMAN cAMP-dependent protein kinase type I-alpha regulatory subunit OS=Homo sapiens (Human) OX=9606 GN=PRKAR1A PE=1 SV=1	42.981	80.113	45.9	3.339e+09	35	DSIVQLCTAR;ECELYVQK;EDEISPPPPNPVVK;GAISAEVYTEEDAASYVR;HNIQALLK;ILMGSTLR;LTVADALEPVQFEDGQK;MESGSTAASEEAR;MYEEFLSK;NVLFSHLDDNER;PERPMAFLR;QIQNLQK;RSENEEFVEVGR;SENEEFVEVGR;TDSREDEISPPPPNPVVK;TMAALAK;VLGPCSDILK;VLGPCSDILKR;VSILESLDK
sp|P10746|HEM4_HUMAN Uroporphyrinogen-III synthase OS=Homo sapiens (Human) OX=9606 GN=UROS PE=1 SV=1	28.627	40.355	21.5	68241000	4	AVEAAELCLEQNNK;DAKEDDCGQDPYIR;HIQELSGDNIDQIK;IGLDTEGETCGNAEK
sp|P10768|ESTD_HUMAN S-formylglutathione hydrolase OS=Homo sapiens (Human) OX=9606 GN=ESD PE=1 SV=2	31.462	236.17	38.7	3.3168e+09	17	AFSGYLGTDQSK;AYDATHLVK;CFGGLQK;FAVYLPPK;LQEGYDHSYYFIATFITDHIR;SGYHQSASEHGLVVIAPDTSPR;SVSAFAPICNPVLCPWGK;VFEHDSVELNCK
sp|P10809|CH60_HUMAN 60 kDa heat shock protein, mitochondrial OS=Homo sapiens (Human) OX=9606 GN=HSPD1 PE=1 SV=2	61.054	291.16	45.9	8710000000	46	AAVEEGIVLGGGCALLR;ALMLQGVDLLADAVAVTMGPK;CEFQDAYVLLSEK;CIPALDSLTPANEDQK;DDAMLLK;EIGNIISDAMK;GYISPYFINTSK;IGIEIIK;IGIEIIKR;IQEIIEQLDVTTSEYEKEK;KGVITVK;LSDGVAVLK;LVQDVANNTNEEAGDGTTTATVLAR;NAGVEGSLIVEK;QSKPVTTPEEIAQVATISANGDK;TLNDELEIIEGMK;TVIIEQSWGSPK;VGEVIVTK;VGEVIVTKDDAMLLK;VGGTSDVEVNEK;VGLQVVAVK;VTDALNATR
sp|P10909|CLUS_HUMAN Clusterin OS=Homo sapiens (Human) OX=9606 GN=CLU PE=1 SV=1	52.494	323.31	38.5	82536000000	135	ASSIIDELFQDR;CREILSVDCSTNNPSQAK;EILSVDCSTNNPSQAK;EIQNAVNGVK;ELDESLQVAER;FMETVAEK;HNSTGCLR;IDSLLENDR;IDSLLENDRQQTHMLDVMQDHFSR;KKEDALNETR;KTLLSNLEEAK;KTLLSNLEEAKK;KYNELLK;LFDSDPITVTVPVEVSR;QQTHMLDVMQDHFSR;RELDESLQVAER;SGSGLVGR;TLLSNLEEAK;TLLSNLEEAKK;VTTVASHTSDSDVPSGVTEVVVK;YVNKEIQNAVNGVK
sp|P10911|MCF2_HUMAN Proto-oncogene DBL OS=Homo sapiens (Human) OX=9606 GN=MCF2 PE=1 SV=3	107.67	2.4409	1.2	28599000	1	KALDAMLDLLK
sp|P11021|BIP_HUMAN Endoplasmic reticulum chaperone BiP OS=Homo sapiens (Human) OX=9606 GN=HSPA5 PE=1 SV=2	72.332	323.31	54.9	62022000000	161	AKFEELNMDLFR;ALSSQHQAR;DAGTIAGLNVMR;DNHLLGTFDLTGIPPAPR;EFFNGKEPSR;ELEEIVQPIISK;ETAEAYLGK;ETAEAYLGKK;FEELNMDLFR;IEIESFYEGEDFSETLTR;IEWLESHQDADIEDFK;IEWLESHQDADIEDFKAK;IINEPTAAAIAYGLDK;IINEPTAAAIAYGLDKR;ITITNDQNR;ITPSYVAFTPEGER;KELEEIVQPIISK;KKELEEIVQPIISK;KSDIDEIVLVGGSTR;KSQIFSTASDNQPTVTIK;KVTHAVVTVPAYFNDAQR;LSSEDKETMEK;LYGSAGPPPTGEEDTAEKDEL;MKETAEAYLGK;MKETAEAYLGKK;NELESYAYSLK;NGRVEIIANDQGNR;NQLT…
sp|P11047|LAMC1_HUMAN Laminin subunit gamma-1 OS=Homo sapiens (Human) OX=9606 GN=LAMC1 PE=1 SV=3	177.6	130.28	23.6	757170000	41	AFDITYVR;ATAESASECLPCDCNGR;CELCDDGYFGDPLGR;CIYNTAGFYCDR;CKPGFFNLESSNPR;DVDQNLMDR;EAQQALGSAAADATEAK;EVMDLLR;EVVCTNCPTGTTGK;FHTSRPESFAIYK;GKTEQQTADQLLAR;HKQEADDIVR;HNTYGVDCEK;LCQCSDNIDPNAVGNCNR;LGNNEACSSCHCSPVGSLSTQCDSYGR;LIEIASR;LKDYEDLREDMR;LNEIEGTLNK;LNTFGDEVFNDPK;MEAENLEQLIDQK;NTIEETGNLAEQAR;QDIAVISDSYFPR;SAGYLDDVTLASAR;SQECYFDPELYR;TEQQTADQLLAR;TLPSGCFNTPSIEKP;TREDGPWIPYQYYSGSCENTYSK;VSDLENEAK…
sp|P11117|PPAL_HUMAN Lysosomal acid phosphatase OS=Homo sapiens (Human) OX=9606 GN=ACP2 PE=1 SV=3	48.344	2.7524	2.6	52813000	1	LQGGVLLAQIR
sp|P11142|HSP7C_HUMAN Heat shock cognate 71 kDa protein OS=Homo sapiens (Human) OX=9606 GN=HSPA8 PE=1 SV=1	70.897	257.77	51.1	22402000000	110	ARFEELNADLFR;CNEIINWLDKNQTAEKEEFEHQQK;DAGTIAGLNVLR;DISENKR;DNNLLGK;EIAEAYLGK;FDDAVVQSDMK;FEELNADLFR;FELTGIPPAPR;GTLDPVEK;HWPFMVVNDAGR;HWPFMVVNDAGRPK;IINEPTAAAIAYGLDK;IINEPTAAAIAYGLDKK;ITITNDK;LDKSQIHDIVLVGGSTR;LLQDFFNGK;LSKEDIER;MKEIAEAYLGK;MVNHFIAEFK;MVQEAEK;NQTAEKEEFEHQQK;NQVAMNPTNTVFDAK;NSLESYAFNMK;QTQTFTTYSDNQPGVLIQVYEGER;RFDDAVVQSDMK;RNTTIPTK;SFYPEEVSSMVLTK;SQIHDIVLVGGSTR;STAGDTHLGGEDFDNR;TT…
sp|P11166|GTR1_HUMAN Solute carrier family 2, facilitated glucose transporter member 1 OS=Homo sapiens (Human) OX=9606 GN=SLC2A1 PE=1 SV=2	54.083	3.9535	3.5	11215000	1	GTADVTHDLQEMKEESR
sp|P11172|UMPS_HUMAN Uridine 5-monophosphate synthase OS=Homo sapiens (Human) OX=9606 GN=UMPS PE=1 SV=1	52.221	33.932	27.9	643150000	23	CHEFLIFEDR;DKLQAHGIR;ELSFGAR;GIISAADRLEAAEMYR;GLQEVGLPLHR;GSDIIIVGR;KFADIGNTVK;KQYEGGIFK;LEAAEMYR;LHSVCTLSK;LQAHGIR;MAEEHSEFVVGFISGSR;MLEILEQQK;VDAETVGR;VTDAIVLLDR
sp|P11177|ODPB_HUMAN Pyruvate dehydrogenase E1 component subunit beta, mitochondrial OS=Homo sapiens (Human) OX=9606 GN=PDHB PE=1 SV=3	39.233	228.21	35.1	6.4619e+09	33	DAINQGMDEELER;DAINQGMDEELERDEK;DIIFAIK;EGVECEVINMR;ILEDNSIPQVK;PVGHCLEAAAVLSK;QGTHITVVSHSR;TIRPMDMETIEASVMK;VFLLGEEVAQYDGAYK;VTGADVPMPYAK;VVSPWNSEDAK
sp|P11182|ODB2_HUMAN Lipoamide acyltransferase component of branched-chain alpha-keto acid dehydrogenase complex, mitochondrial OS=Homo sapiens (Human) OX=9606 GN=DBT PE=1 SV=3	53.486	19.956	20.1	134150000	9	AQIMNVSWSADHR;ASHNIGIAMDTEQGLIVPNVK;LSDIGEGIR;PLVDIETEALKDSEEDVVETPAVSHDEHTHQEIK;VEIMPPPPKPK;VIDGATMSR
sp|P11215|ITAM_HUMAN Integrin alpha-M OS=Homo sapiens (Human) OX=9606 GN=ITGAM PE=1 SV=2	127.18	23.665	10.6	120130000	14	GFGQSVVQLQGSR;GGQVSVCPLPR;GSLYQCDYSTGSCEPIR;TIQNQLR;VMQHQYQVSNLGQR;VQSLVLGAPR;VSTLQNQR;VVVGAPQEIVAANQR;WQCDAVLYGEQGQPWGR;YVIGVGDAFR
sp|P11216|PYGB_HUMAN Glycogen phosphorylase, brain form OS=Homo sapiens (Human) OX=9606 GN=PYGB PE=1 SV=5	96.695	230.65	47	10714000000	106	AAPGYHMAK;AKPLTDSEK;AKPLTDSEKR;ARPEYMLPVHFYGR;DFYELEPEK;DFYELEPEKFQNK;DIVNMLMHHDR;DYFFALAHTVR;EIWGVEPSDLQIPPPNIPRD;EYYDHLPELK;FSAFLEK;GLAGLGDVAEVR;HLDHVAALFPGDVDR;HLEIIYAINQR;HLHFTLVK;IHSEIVK;INMAHLCVIGSHAVNGVAR;INPSSMFDVHVK;KTCAYTNHTVLPEALER;LVTSIGDVVNHDPVVGDR;MSVIEEGDCK;MSVIEEGDCKR;NLAENISR;NNTVNTMR;PEYMLPVHFYGR;QAVDQISSGFFSPK;QLLNCLHVVTLYNR;TCAYTNHTVLPEALER;TCFETFPDK;TNGITPR;TQQHYYER;VEDVEALDR…
sp|P11217|PYGM_HUMAN Glycogen phosphorylase, muscle form OS=Homo sapiens (Human) OX=9606 GN=PYGM PE=1 SV=6	97.091	-2	14.7	21505000	1	AAPGYHMAK;DIVNMLMHHDR;DYYFALAHTVR;HLHFTLVK;NLAENISR;TCAYTNHTVLPEALER;TNGITPR;VIFLENYR;VIPAADLSEQISTAGTEASGTGNMK;VLYPNDNFFEGK;YEFGIFNQK
sp|P11233|RALA_HUMAN Ras-related protein Ral-A OS=Homo sapiens (Human) OX=9606 GN=RALA PE=1 SV=1	23.567	24.878	27.2	833460000	7	AEQWNVNYVETSAK;GQNSLALHK;SDLEDKR;VIMVGSGGVGK;VKEDENVPFLLVGNK
sp|P11234|RALB_HUMAN Ras-related protein Ral-B OS=Homo sapiens (Human) OX=9606 GN=RALB PE=1 SV=1	23.408	112.58	30.6	1.8838e+09	20	AEEDKIPLLVVGNK;AEEWGVQYVETSAK;GQSSLALHK;RQVPVEEAR;SKAEEWGVQYVETSAK;SKGQSSLALHK;VIMVGSGGVGK;VKAEEDKIPLLVVGNK
sp|P11274|BCR_HUMAN Breakpoint cluster region protein OS=Homo sapiens (Human) OX=9606 GN=BCR PE=1 SV=2	142.82	11.479	5.4	44204000	5	GMEEVGIYR;GQVQLDPQALQDR;HTPASHPDHPLLQDALR;ISSLGSQAMQMER;STLVLHDLLK;VGDLFQK
sp|P11279|LAMP1_HUMAN Lysosome-associated membrane glycoprotein 1 OS=Homo sapiens (Human) OX=9606 GN=LAMP1 PE=1 SV=3	44.882	12.768	18.2	3.5193e+09	13	AFSVNIFK;ALQATVGNSYK;CEQDRPSPTTAPPAPPSPSPSPVPK;CNAEEHVR;SHAGYQTI;TVESITDIR;VWVQAFK
sp|P11310|ACADM_HUMAN Medium-chain specific acyl-CoA dehydrogenase, mitochondrial OS=Homo sapiens (Human) OX=9606 GN=ACADM PE=1 SV=1	46.588	110.71	29.5	3.0268e+09	21	EEIIPVAAEYDK;EFQATAR;ELNMGQR;ENVLIGDGAGFK;GIVFEDVK;GIVFEDVKVPK;IYQIYEGTSQIQR;KGDEYIINGQK;NTYYASIAK;PVVAAGAVGLAQR;QREPGLGFSFEFTEQQK;TGEYPVPLIR;TRPVVAAGAVGLAQR
sp|P11388|TOP2A_HUMAN DNA topoisomerase 2-alpha OS=Homo sapiens (Human) OX=9606 GN=TOP2A PE=1 SV=3	174.38	21.817	6.9	135160000	11	ELILFSNSDNER;EQVLEPMLNGTEK;IFDEILVNAADNK;IIIENKPK;IMIMTDQDQDGSHIK;LCNIFSTK;NSTECTLILTEGDSAK;SFGSTCQLSEK;VIHEQVNHR
sp|P11413|G6PD_HUMAN Glucose-6-phosphate 1-dehydrogenase OS=Homo sapiens (Human) OX=9606 GN=G6PD PE=1 SV=4	59.256	93.06	35	1245200000	24	AEQVALSR;CISEVQANNVVLGQYVGNPDGEGEATK;EMVQNLMVLR;GYLDDPTVPR;IDHYLGK;IFGPIWNR;IFTPLLHQIELEKPK;IIVEKPFGR;LEDFFAR;LNSHMNALHLGSQANR;LQFHDVAGDIFHQQCK;LTVADIR;NIHESCMSQIGWNR;NSYVAGQYDDAASYQR;VGFQYEGTYK
sp|P11441|UBL4A_HUMAN Ubiquitin-like protein 4A OS=Homo sapiens (Human) OX=9606 GN=UBL4A PE=1 SV=1	17.776	8.8649	35	136240000	6	HFSAADASR;LNLVVKPLEK;LSDYSIGPNSK;LTLDDIER;VLEQLQR;VLLEEGEAQR
sp|P11498|PYC_HUMAN Pyruvate carboxylase, mitochondrial OS=Homo sapiens (Human) OX=9606 GN=PC PE=1 SV=2	129.63	49.294	16.7	491380000	23	ADEAYLIGR;ADFAQACQDAGVR;AEAEAQAEELSFPR;ALAVSDLNR;DAHQSLLATR;EMHFHPK;ENNVDAVHPGYGFLSER;FLYECPWR;GTPLDTEVPMER;IAEEFEVELER;INGCAIQCR;LFLQGPK;NHPGLLLMDTTFR;SFQPDTGR;SGEGMGIR;TVAIYSEQDTGQMHR;VFDYSEYWEGAR;VVEIAPAAHLDPQLR
sp|P11586|C1TC_HUMAN C-1-tetrahydrofolate synthase, cytoplasmic OS=Homo sapiens (Human) OX=9606 GN=MTHFD1 PE=1 SV=3	101.56	111.66	24.5	1.0533e+09	28	AYIQENLELVEK;CTHWAEGGK;DVDGLTSINAGR;EHGAFDAVK;EISAQIR;ETGVPIAGR;FSDIQIR;GDILVVATGQPEMVK;GDLNDCFIPCTPK;HAVVVGR;IFHELTQTDK;ITIGQAPTEK;IYGADDIELLPEAQHK;KITIGQAPTEK;LVPSVNGVR;QGFGNLPICMAK;TAHLDEEVNKGDILVVATGQPEMVK;TDPTTLTDEEINR;TDTESELDLISR;TTTESEVMK;VVGDVAYDEAK;YVVVTGITPTPLGEGK
sp|P11717|MPRI_HUMAN Cation-independent mannose-6-phosphate receptor OS=Homo sapiens (Human) OX=9606 GN=IGF2R PE=1 SV=3	274.37	129.89	14.5	544330000	42	AGFTAAYSEK;DGAGNSFDLSSLSR;DGGVCLLSGTK;DIDTLRDPGSQLR;EKEDLLCGATDGK;EVPCYVFDEELR;FLHQDIDSGQGIR;FTCSESQVNSR;FVCNDDVYSGPLK;GCDVTFEWK;GCPEDAAVCAVDK;GHQAFDVGQPR;GTADAFIVR;HAEPEQNWEAVDGSQTETEKK;KHDLNPLIK;LWCSTTADYDRDHEWGFCR;PASGCEAETQTEELK;PLNPVPGCNR;SEGGLGGNWYAMDNSGEHVTWR;STAIFFYCDR;SYEECIIESR;TTTGDVQVLGLVHTQK;TVEACPVVR;TWNLGLSNAK;TYSVGVCTFAVGPEQGGCK;VQSSIAFLCGK;YDLSALVR;YVDGDLCPDGIR;YYINVCR
sp|P11766|ADHX_HUMAN Alcohol dehydrogenase class-3 OS=Homo sapiens (Human) OX=9606 GN=ADH5 PE=1 SV=4	39.724	323.31	53.2	11231000000	42	AAVAWEAGKPLSIEEIEVAPPK;AFELMHSGK;AGDTVIPLYIPQCGECK;AKEFGATECINPQDFSK;EFGATECINPQDFSK;GLMPDGTSR;GTAFGGWK;IDPLAPLDK;IIATAVCHTDAYTLSGADPEGCFPVILGHEGAGIVESVGEGVTK;IIGVDINK;IIGVDINKDK;IKVDEFVTHNLSFDEINK;LVSEYMSK;PFQLVTGR;PLSIEEIEVAPPK;VCLLGCGISTGYGAAVNTAK;VDEFVTHNLSFDEINK
sp|P11802|CDK4_HUMAN Cyclin-dependent kinase 4 OS=Homo sapiens (Human) OX=9606 GN=CDK4 PE=1 SV=2	33.729	9.4776	7.3	21795000	2	LMDVCATSR;VTLVFEHVDQDLR
sp|P11908|PRPS2_HUMAN Ribose-phosphate pyrophosphokinase 2 OS=Homo sapiens (Human) OX=9606 GN=PRPS2 PE=1 SV=2	34.769	73.382	35.5	1.7617e+09	16	FSNQETSVEIGESVR;KFSNQETSVEIGESVR;LLSAGATK;LNVEFALIHK;MVLVGDVK;NCIIVSPDAGGAK;PNIVLFSGSSHQDLSQR;RVTSIADR;VAILVDDMADTCGTICHAADK;VTAVIPCFPYAR;VTSIADR
sp|P11926|DCOR_HUMAN Ornithine decarboxylase OS=Homo sapiens (Human) OX=9606 GN=ODC1 PE=1 SV=2	51.148	13.71	11.3	139090000	6	FEEITGVINPALDK;IIYANPCK;TLAATGTGFDCASK;YYSSSIWGPTCDGLDR
sp|P11940|PABP1_HUMAN Polyadenylate-binding protein 1 OS=Homo sapiens (Human) OX=9606 GN=PABPC1 PE=1 SV=2;sp|Q9H361|PABP3_HUMAN Polyadenylate-binding protein 3 OS=Homo sapiens (Human) OX=9606 GN=PABPC3 PE=1 SV=2	70.67	153.68	39.3	1292500000	37	AKEFTNVYIK;ALDTMNFDVIK;AVNSATGVPTV;EAELGAR;EFSPFGTITSAK;EFTNVYIK;FGPALSVK;FSPAGPILSIR;GFGFVSFER;GYGFVHFETQEAAER;IVATKPLYVALAQR;KEFSPFGTITSAK;MNGMLLNDR;NFGEDMDDER;NFGEDMDDERLK;NLDDGIDDERLR;NPQQHLNAQPQVTMQQPAVHVQGQEPLTASMLASAPPQEQK;PLYVALAQR;SGVGNIFIK;SKVDEAVAVLQAHQAK;SLGYAYVNFQQPADAER;VDEAVAVLQAHQAK;VMMEGGR;VVCDENGSK;YQGVNLYVK
sp|P12004|PCNA_HUMAN Proliferating cell nuclear antigen OS=Homo sapiens (Human) OX=9606 GN=PCNA PE=1 SV=1	28.768	15.831	8.8	64860000	3	DLSHIGDAVVISCAK;SEGFDTYR
sp|P12036|NFH_HUMAN Neurofilament heavy polypeptide OS=Homo sapiens (Human) OX=9606 GN=NEFH PE=1 SV=4	112.48	177.9	22	2230000000	32	AQALQEECGYLR;CDVTSALR;EQLQALNDR;ETVIVEEQTEETQVTEEVTEEEEKEAK;EYQDLLNVK;GAGAASSTDSLDTLSNGPEGCMVAVATSR;HHQEEVGELLGQIQGSGAAQAQMQAETR;KLLEGEECR;LEQEHLLEDIAHVR;LLEGEECR;QREEAEAAAR;RHHQEEVGELLGQIQGSGAAQAQMQAETR;SAQEEITEYR;SEKEQLQALNDR;SLEGEAAALR;SPPAEEAASPEK;TSVSSVSASPSR;TTELEALK;VNTDAMR;WEMAAQLR
sp|P12074|CX6A1_HUMAN Cytochrome c oxidase subunit 6A1, mitochondrial OS=Homo sapiens (Human) OX=9606 GN=COX6A1 PE=1 SV=4	12.155	54.57	43.1	2607200000	5	SHHGEHERPEFIAYPHLR;TKPFPWGDGNHTLFHNPHVNPLPTGYEDE
sp|P12081|HARS1_HUMAN Histidine--tRNA ligase, cytoplasmic OS=Homo sapiens (Human) OX=9606 GN=HARS1 PE=1 SV=2	57.41	29.797	18.7	332170000	14	DQGGELLSLR;GLAPEVADR;HGAEVIDTPVFELK;IFSIVEQR;LVSELWDAGIK;REDLVEEIKR;TICSSVDKLDK;TTETQVLVASAQK;YDLTVPFAR
sp|P12110|CO6A2_HUMAN Collagen alpha-2(VI) chain OS=Homo sapiens (Human) OX=9606 GN=COL6A2 PE=1 SV=4	108.58	9.0615	1.8	15987000	1	HESENLYSIACDKPQQVR
sp|P12235|ADT1_HUMAN ADP/ATP translocase 1 OS=Homo sapiens (Human) OX=9606 GN=SLC25A4 PE=1 SV=4	33.064	18.968	36.6	958100000	12	DFLAGGVAAAVSK;EFHGLGDCIIK;GADIMYTGTVDCWR;GDHAWSFLK;GMLPDPK;GNLANVIR;KGADIMYTGTVDCWR;LLLQVQHASK;MMMQSGR;QLFLGGVDR;TAVAPIER;YFPTQALNFAFK
sp|P12236|ADT3_HUMAN ADP/ATP translocase 3 OS=Homo sapiens (Human) OX=9606 GN=SLC25A6 PE=1 SV=4	32.866	25.989	39.3	425340000	6	GADIMYTGTVDCWR;GLGDCLVK;GMGGAFVLVLYDELKK;GMLPDPK;GNLANVIR;IFRDEGGK;KGADIMYTGTVDCWR;LLLQVQHASK;MMMQSGR;QIFLGGVDK;TAVAPIER;TEQAISFAK;YFPTQALNFAFK
sp|P12268|IMDH2_HUMAN Inosine-5-monophosphate dehydrogenase 2 OS=Homo sapiens (Human) OX=9606 GN=IMPDH2 PE=1 SV=2	55.804	266.06	39.5	4.1366e+09	36	AMMYSGELK;DIDFLKEEEHDCFLEEIMTK;DKYPNLQVIGGNVVTAAQAK;EANEILQR;EDLVVAPAGITLK;FGVPVIADGGIQNVGHIAK;GMGSLDAMDK;HGFCGIPITDTGR;KQLLCGAAIGTHEDDKYR;KYEQGFITDPVVLSPK;LVGIISSR;NLIDAGVDALR;PQATAVYK;QLLCGAAIGTHEDDKYR;REDLVVAPAGITLK;RFGVPVIADGGIQNVGHIAK;RTSSAQVEGGVHSLHSYEK;TSSAQVEGGVHSLHSYEK;YFSEADK;YFSEADKIK
sp|P12273|PIP_HUMAN Prolactin-inducible protein OS=Homo sapiens (Human) OX=9606 GN=PIP PE=1 SV=1	16.572	229.05	72.6	205950000000	55	ELGICPDDAAVIPIK;ELGICPDDAAVIPIKNNR;FYTIEILK;FYTIEILKVE;IIIKNFDIPK;SVRPNDEVTAVLAVQTELK;TFYWDFYTNR;TVQIAAVVDVIR;TYLISSIPLQGAFNYK;YTACLCDDNPK
sp|P12277|KCRB_HUMAN Creatine kinase B-type OS=Homo sapiens (Human) OX=9606 GN=CKB PE=1 SV=1	42.644	323.31	64.8	186700000000	238	DLFDPIIEDR;FCTGLTQIETLFK;FPAEDEFPDLSAHNNHMAK;FSEVLKR;GFCLPPHCSR;GIWHNDNK;GTGGVDTAAVGGVFDVSNADR;HGGYKPSDEHK;HGGYKPSDEHKTDLNPDNLQGGDDLDPNYVLSSR;LAVEALSSLDGDLAGR;LEQGQAIDDLMPAQK;LGFSEVELVQMVVDGVK;LLIEMEQR;LRFPAEDEFPDLSAHNNHMAK;PFSNSHNALK;PSDEHKTDLNPDNLQGGDDLDPNYVLSSR;PVSPLLLASGMAR;RGTGGVDTAAVGGVFDVSNADR;SMTEAEQQQLIDDHFLFDK;SMTEAEQQQLIDDHFLFDKPVSPLLLASGMAR;TDLNPDNLQGGDDLDPNYVLSSR;TFLVWVNEEDHLR;VLTPEL…
sp|P12429|ANXA3_HUMAN Annexin A3 OS=Homo sapiens (Human) OX=9606 GN=ANXA3 PE=1 SV=3	36.375	93.517	56.7	6.967e+09	47	ALLTLADGR;ASIWVGHR;DESLKVDEHLAK;DISQAYYTVYK;DYPDFSPSVDAEAIQK;EYQAAYGK;FTEILCLR;GAGTNEDALIEILTTR;GIGTDEFTLNR;HYGYSLYSAIK;KSLGDDISSETSGDFR;LTFDEYR;MLISILTER;NTPAFLAER;QDAQILYK;RDESLKVDEHLAK;SDTSGDYEITLLK;SEIDLLDIR;SLGDDISSETSGDFR;SLGDDISSETSGDFRK
sp|P12532|KCRU_HUMAN Creatine kinase U-type, mitochondrial OS=Homo sapiens (Human) OX=9606 GN=CKMT1B PE=1 SV=1	47.036	2.752	6.2	23711000	2	LGYILTCPSNLGTGLR;VVVDALSGLK
sp|P12694|ODBA_HUMAN 2-oxoisovalerate dehydrogenase subunit alpha, mitochondrial OS=Homo sapiens (Human) OX=9606 GN=BCKDHA PE=1 SV=2	50.47	33.053	19.6	248940000	9	HLQTYGEHYPLDHFDK;HYLLSQGWWDEEQEK;QGQIINPSEDPHLPK;SMTLLNTMDR;SVDEVNYWDKQDHPISR;VDGNDVFAVYNATK
sp|P12814|ACTN1_HUMAN Alpha-actinin-1 OS=Homo sapiens (Human) OX=9606 GN=ACTN1 PE=1 SV=2	103.06	323.31	52.1	4.0925e+09	69	AGTQIENIEEDFR;ALDFIASK;ASFNHFDRDHSGTLGPEEFK;ASIHEAWTDGK;ATLPDADKER;CQLEINFNTLQTK;DDPLTNLNTAFDVAEK;DGLGFCALIHR;DHSGTLGPEEFK;DQALTEEHAR;DYETATLSEIK;EGLLLWCQR;ELPPDQAEYCIAR;ETADTDTADQVMASFK;FAIQDISVEETSAK;GISQEQMNEFR;HEAFESDLAAHQDR;HRPELIDYGK;HTNYTMEHIR;ICDQWDNLGALTQK;ILAGDKNYITMDELR;IMSIVDPNR;ISIEMHGTLEDQLSHLR;IVQTYHVNMAGTNPYTTITPQEINGK;KAGTQIENIEEDFR;KAGTQIENIEEDFRDGLK;KDDPLTNLNTAFDVAEK;KHEAFESDLA…
sp|P12821|ACE_HUMAN Angiotensin-converting enzyme OS=Homo sapiens (Human) OX=9606 GN=ACE PE=1 SV=1	149.71	323.31	24.8	12495000000	76	AALPAQELEEYNK;AILQFYPK;CDIYQSK;DLPVALR;DLPVSLR;EAGYEGPLHQCDIYR;EGANPGFHEAIGDVLALSVSTPK;ENYNQEWWSLR;EVVCHASAWDFYNGK;EVVCHASAWDFYNR;FHIPSSVPYIR;FVEEYDR;HLHSLNLLSSEGGSDEHDINFLMK;HSHGPQFGSEVELR;KVQDLER;LNGYVDAGDSWR;PWQEVLK;QDGFTDTGAYWR;SEGPLPDSGR;SMLEKPTDGR;SMYETPSLEQDLER;TENELHGEK;TLGSANLPLAK;TQGDFDPGAK;VFDGSITK;VLQAGSSRPWQEVLK;YQGICPPVTR;YQGLCPPVPR;YVELINQAAR
sp|P12830|CADH1_HUMAN Cadherin-1 OS=Homo sapiens (Human) OX=9606 GN=CDH1 PE=1 SV=3	97.455	17.818	10	1328700000	12	FKVGTDGVITVK;GQVPENEANVVITTLK;LMDNQNKDQVTTLEVSVCDCEGAAGVCR;NTGVISVVTTGLDR;TAYFSLDTR;VGTDGVITVK;VNFEDCTGR
sp|P12931|SRC_HUMAN Proto-oncogene tyrosine-protein kinase Src OS=Homo sapiens (Human) OX=9606 GN=SRC PE=1 SV=3	59.834	46.018	28	567980000	17	AANILVGENLVCK;EVLDQVER;GAYCLSVSDFDNAK;KLDSGGFYITSR;LDSGGFYITSR;LFGGFNSSDTVTSPQR;LIEDNEYTAR;LLLNAENPR;LTTVCPTSKPQTQGLAK;SLEPAENVHGAGGGAFPASQTPSKPASADGHR;TETDLSFK;WTAPEAALYGR
sp|P12955|PEPD_HUMAN Xaa-Pro dipeptidase OS=Homo sapiens (Human) OX=9606 GN=PEPD PE=1 SV=3	54.548	41.976	27	538520000	20	AFTPFSGPK;AVYEAVLR;FEVNNTILHPEIVECR;GVNTDSGSVCR;HSSYTCICGSGENSAVLHYGHAGAPNDR;KNPAVQAGSIVVLQGGEETQR;NPAVQAGSIVVLQGGEETQR;STLFVPR;TDMELEVLR;TVEEIEACMAGCDK;YCTDTGVLFR
sp|P12956|XRCC6_HUMAN X-ray repair cross-complementing protein 6 OS=Homo sapiens (Human) OX=9606 GN=XRCC6 PE=1 SV=2	69.842	25.831	16.6	171190000	13	DIISIAEDEDLR;ELVYPPDYNPEGK;ILELDQFK;KQELLEALTK;QIILEKEETEELKR;SDSFENPVLQQHFR;TFNTSTGGLLLPSDTK;VHFEESSKLEDLLR
sp|P13010|XRCC5_HUMAN X-ray repair cross-complementing protein 5 OS=Homo sapiens (Human) OX=9606 GN=XRCC5 PE=1 SV=3	82.704	17.873	11.3	113620000	12	CFSVLGFCK;DQVTAQEIFQDNHEDGPTAK;HIEIFTDLSSR;HSIHWPCR;LFQCLLHR;LGGHGPSFPLK;TWTVVDAK;VITMFVQR
sp|P13073|COX41_HUMAN Cytochrome c oxidase subunit 4 isoform 1, mitochondrial OS=Homo sapiens (Human) OX=9606 GN=COX4I1 PE=1 SV=1	19.576	54.447	49.1	5157800000	27	AHESVVK;ASWSSLSMDEK;DHPLPEVAHVK;ESFAEMNR;FKESFAEMNR;HYVYGPLPQSFDK;SEDFSLPAYMDR;VNPIQGLASK;WDYEKNEWK
sp|P13164|IFM1_HUMAN Interferon-induced transmembrane protein 1 OS=Homo sapiens (Human) OX=9606 GN=IFITM1 PE=1 SV=3;sp|Q01629|IFM2_HUMAN Interferon-induced transmembrane protein 2 OS=Homo sapiens (Human) OX=9606 GN=IFITM2 PE=1 SV=2;sp|Q01628|IFM3_HUMAN Int	13.964	14.454	12.8	30181000	1	MVGDVTGAQAYASTAK
sp|P13473|LAMP2_HUMAN Lysosome-associated membrane glycoprotein 2 OS=Homo sapiens (Human) OX=9606 GN=LAMP2 PE=1 SV=2	44.96	15.959	11.5	2332500000	15	CNSLSTLEK;HHHAGYEQF;SHTALLR;TSTVAPTIHTTVPSPTTTPTPK
sp|P13489|RINI_HUMAN Ribonuclease inhibitor OS=Homo sapiens (Human) OX=9606 GN=RNH1 PE=1 SV=2	49.973	323.31	59	17009000000	66	AKESLKELSLAGNELGDEGAR;CKDISSALR;DISSALR;DLCGIVASK;DSPCQLEALK;DSPCQLEALKLESCGVTSDNCR;ELALGSNK;ELCQGLGQPGSVLR;ELDLSNNCLGDAGILQLVESVR;ELSLAGNELGDEGAR;ELTVSNNDINEAGVR;ESLKELSLAGNELGDEGAR;GCGDLCR;LDDCGLTEAR;LEDAGVR;LESCGVTSDNCR;LGDVGMAELCPGLLHPSSR;LQLEYCSLSAASCEPLASVLR;SCSFTAACCSHFSSVLAQNR;SNELGDVGVHCVLQGLQTPSCK;VLCQGLK;VLWLADCDVSDSSCSSLAATLLANHSLR;VNPALAELNLR
sp|P13497|BMP1_HUMAN Bone morphogenetic protein 1 OS=Homo sapiens (Human) OX=9606 GN=BMP1 PE=1 SV=2	111.25	28.038	8.6	99435000	10	DYGHIQSPNYPDDYRPSK;ECTWAISSTPGHR;FCGSEKPEVITSQYNNMR;FVSDGSINK;GFQASHATECGGQVR;HDSCAYDYLEVR
sp|P13498|CY24A_HUMAN Cytochrome b-245 light chain OS=Homo sapiens (Human) OX=9606 GN=CYBA PE=1 SV=3	21.012	5.5525	26.2	110090000	4	ERPQIGGTIK;GEQWTPIEPK;KKPSEEEAAVAAGGPPGGPQVNPIPVTDEVV
sp|P13569|CFTR_HUMAN Cystic fibrosis transmembrane conductance regulator OS=Homo sapiens (Human) OX=9606 GN=CFTR PE=1 SV=3	168.14	2.9843	2.4	49197000	4	FSLEGDAPVSWTETK;RQSVLNLMTHSVNQGQNIHR
sp|P13637|AT1A3_HUMAN Sodium/potassium-transporting ATPase subunit alpha-3 OS=Homo sapiens (Human) OX=9606 GN=ATP1A3 PE=1 SV=3	111.75	248.29	43	4618000000	74	ACVIHGTDLK;ADIGVAMGIAGSDVSK;AQEILAR;CIELSSGSVK;CSTILLQGK;DGPNALTPPPTTPEWVK;DLDDLKK;DVAGDASESALLK;EVAMTEHK;GGDRVPADLR;GGQDNIPVLK;GVGIISEGNETVEDIAAR;GVVVATGDR;IATLASGLEVGK;IISAHGCK;KYNTDCVQGLTHSK;LIFDNLK;LIFDNLKK;LIIVEGCQR;LNIPVSQVNPR;MSVEEVCR;MTVAHMWFDNQIHEADTTEDQSGTSFDK;NITFFSTNCVEGTAR;NLEAVETLGSTSTICSDK;NMVPQQALVIR;NSVFQQGMK;QAADMILLDDNFASIVTGVEEGR;QGAIVAVTGDGVNDSPALK;QGAIVAVTGDGVNDSPALKK;RDVAGD…
sp|P13639|EF2_HUMAN Elongation factor 2 OS=Homo sapiens (Human) OX=9606 GN=EEF2 PE=1 SV=4	95.337	323.31	48.6	40066000000	160	AGIIASAR;ARPFPDGLAEDIDK;ARPFPDGLAEDIDKGEVSAR;CELLYEGPPDDEAAMGIK;CLYASVLTAQPR;DLEEDHACIPIK;DLEEDHACIPIKK;DSVVAGFQWATK;EDLYLKPIQR;EGALCEENMR;EGIPALDNFLDKL;ETVSEESNVLCLSK;FDVHDVTLHADAIHR;FSVSPVVR;GEGQLGPAER;GGGQIIPTAR;GHVFEESQVAGTPMFVVK;GVQYLNEIK;IKPVLMMNK;IMGPNYTPGK;IWCFGPDGTGPNILTDITK;KEDLYLKPIQR;KVEDMMK;MVPTSDK;NMSVIAHVDHGK;PFPDGLAEDIDK;PFPDGLAEDIDKGEVSAR;PSQVVAETR;QFAEMYVAK;RGHVFEESQVAGTPMFVVK;S…
sp|P13667|PDIA4_HUMAN Protein disulfide-isomerase A4 OS=Homo sapiens (Human) OX=9606 GN=PDIA4 PE=1 SV=2	72.932	323.31	45.3	8829100000	86	DKDPPIPVAK;DLEHLSK;DLGLSESGEDVNAAILDESGK;DLGLSESGEDVNAAILDESGKK;EDYKFHHTFSTEIAK;EFVTAFK;EKYGIVDYMIEQSGPPSK;FAMEPEEFDSDTLR;FDVSGYPTLK;FEGGDRDLEHLSK;FHHTFSTEIAK;FIEEHATK;GESDPAYQQYQDAANNLR;GESDPAYQQYQDAANNLREDYK;GQAVDYEGSR;GRPYDYNGPR;IDATSASVLASR;KFAMEPEEFDSDTLR;KGQAVDYEGSR;KLAPEYEK;LAPEYEK;MDATANDVPSDR;QFAPEYEK;QVQEFLK;RFDVSGYPTLK;RSPPIPLAK;SHMMDVQGSTQDSAIK;SHMMDVQGSTQDSAIKDFVLK;SPPIPLAK;TFDSIVMDP…
sp|P13686|PPA5_HUMAN Tartrate-resistant acid phosphatase type 5 OS=Homo sapiens (Human) OX=9606 GN=ACP5 PE=1 SV=3	36.598	1.7047	3.7	3445400	1	EMTVTYIEASGK
sp|P13688|CEAM1_HUMAN Carcinoembryonic antigen-related cell adhesion molecule 1 OS=Homo sapiens (Human) OX=9606 GN=CEACAM1 PE=1 SV=2	57.56	14.497	12.7	273110000	5	QIVGYAIGTQQATPGPANSGR;SDLVNEEATGQFHVYPELPK;TIIVTELSPVVAKPQIK;TLTLLSVTR
sp|P13693|TCTP_HUMAN Translationally-controlled tumor protein OS=Homo sapiens (Human) OX=9606 GN=TPT1 PE=1 SV=1	19.595	60.415	39	3.7278e+09	24	DGLEMEKC;DLISHDEMFSDIYK;EIADGLCLEVEGK;GKLEEQRPER;HILANFK;IREIADGLCLEVEGK;LEEQRPER;VKPFMTGAAEQIK
sp|P13716|HEM2_HUMAN Delta-aminolevulinic acid dehydratase OS=Homo sapiens (Human) OX=9606 GN=ALAD PE=1 SV=1	36.294	28.99	23	2701500000	24	AGCQVVAPSDMMDGR;CYQLPPGAR;GSAADSEESPAIEAIHLLR;PLVEEGLR;RLEEMLRPLVEEGLR;SSPAFGDR;SSPAFGDRR;VSVMSYSAK
sp|P13726|TF_HUMAN Tissue factor OS=Homo sapiens (Human) OX=9606 GN=F3 PE=1 SV=1	33.067	7.3514	5.8	22450000	2	CFYTTDTECDLTDEIVK
sp|P13796|PLSL_HUMAN Plastin-2 OS=Homo sapiens (Human) OX=9606 GN=LCP1 PE=1 SV=6	70.288	323.31	53.4	30089000000	123	AECMLQQAER;ALENDPDCR;AYYHLLEQVAPK;EGESLEDLMK;EGICAIGGTSEQSSVGTQHSYSEEEK;EITENLMATGDLDQDGR;FSLVGIGGQDLNEGNR;GDEEGVPAVVIDMSGLR;GSVSDEEMMELR;HVIPMNPNTNDLFNAVGDGIVLCK;IGNFSTDIK;IKVPVDWNR;KLENCNYAVELGK;LENCNYAVELGK;LSPEELLLR;MINLSVPDTIDER;NEALIALLR;NWMNSLGVNPR;QFVTATDVVR;SSSISSFK;SSSISSFKDPK;TENLNDDEK;TENLNDDEKLNNAK;VNDDIIVNWVNETLR;VNKPPYPK;VREITENLMATGDLDQDGR;VYALPEDLVEVNPK;WANYHLENAGCNK;YPALHKPENQDI…
sp|P13797|PLST_HUMAN Plastin-3 OS=Homo sapiens (Human) OX=9606 GN=PLS3 PE=1 SV=4	70.81	162.52	39	2811000000	40	AESMLQQADK;ALENDPDCR;ANDDIIVNWVNR;AVGDGIVLCK;AYFHLLNQIAPK;DGETLEELMK;EGICALGGTSELSSEGTQHSYSEEEK;HVIPMNPNTDDLFK;IDINMSGFNETDDLK;IDINMSGFNETDDLKR;KLENCNYAVELGK;LENCNYAVELGK;LMLDGDR;LSPEELLLR;MDEMATTQISK;MDEMATTQISKDELDELK;MINLSVPDTIDER;NEALAALLR;QFVTPADVVSGNPK;SGNLTEDDKHNNAK;STSIQSFK;VNKPPYPK;VYALPEDLVEVKPK
sp|P13798|ACPH_HUMAN Acylamino-acid-releasing enzyme OS=Homo sapiens (Human) OX=9606 GN=APEH PE=1 SV=4	81.224	63.694	23.1	2437700000	28	AESFFQTK;ALDVSASDDEIAR;CELLSDDSLAVSSPR;ESPSGTMK;GSTGFGQDSILSLPGNVGHQDVK;LKKPDQAIK;QFLEVWEK;QVLLSEPEEAAALYR;QYLVFHDGDSVVFAGPAGNSVETR;SFNLSALEK;TVHTEWTQR;VGFLPSAGK;VTSVVVDVVPR;VVFDSAQR
sp|P13804|ETFA_HUMAN Electron transfer flavoprotein subunit alpha, mitochondrial OS=Homo sapiens (Human) OX=9606 GN=ETFA PE=1 SV=1	35.079	58.467	39.6	2449000000	18	AAVDAGFVPNDMQVGQTGK;GTSFDAAATSGGSASSEK;LGGEVSCLVAGTK;LLYDLADQLHAAVGASR;QFNYTHICAGASAFGK;SDRPELTGAK;TIVAINK;TIYAGNALCTVK;VLVAQHDVYK;VVPEMTEILK
sp|P13807|GYS1_HUMAN Glycogen [starch] synthase, muscle OS=Homo sapiens (Human) OX=9606 GN=GYS1 PE=1 SV=2	83.785	76.723	18.3	1409700000	31	AFPEHFTYEPNEADAAQGYR;FSAMHEFQNLHAQSK;IGLFNSSADR;KFSAMHEFQNLHAQSK;KQLWDTANTVK;LSDLLDWK;MLDKEDFTMMK;QLWDTANTVK;RIGLFNSSADR;RKPDIVTPNGLNVK;TLDSMNSK;TNNFNVETLK;TQVELLEAPTPALK;TQVELLEAPTPALKR;VGGIYTVLQTK
sp|P13861|KAP2_HUMAN cAMP-dependent protein kinase type II-alpha regulatory subunit OS=Homo sapiens (Human) OX=9606 GN=PRKAR2A PE=1 SV=2	45.518	187.74	54.2	4849500000	40	ADEHVIDQGDDGDNFYVIER;CLVMDVQAFER;DGGNQEVEIAR;GDSESEEDEDLEVPVPSR;GQYFGELALVTNKPR;GSFGELALMYNTPR;GTYDILVTK;IITQGEK;IVDVIGEK;LLGPCMDIMK;LQEACKDILLFK;NISHYEEQLVK;NLDQEQLSQVLDAMFER;QSLGHPPPEPGPDR;RNISHYEEQLVK;RVSVCAETYNPDEEEEDTDPR;SLEVSER;SVGQYDNR;VADAKGDSESEEDEDLEVPVPSR;VSVCAETYNPDEEEEDTDPR
sp|P13866|SC5A1_HUMAN Sodium/glucose cotransporter 1 OS=Homo sapiens (Human) OX=9606 GN=SLC5A1 PE=1 SV=1	73.497	44.786	11	293300000	7	ADSFHIFR;AGVVTMPEYLR;AYDLFCGLEQHGAPK;ETIEIETQVPEK;ETIEIETQVPEKK;IDLDAEEENIQEGPK;MTDTSEKPLWR
sp|P13987|CD59_HUMAN CD59 glycoprotein OS=Homo sapiens (Human) OX=9606 GN=CD59 PE=1 SV=1	14.177	32.602	27.3	5669600000	15	AGLQVYNK;CWKFEHCNFNDVTTR;ENELTYYCCK;FEHCNFNDVTTR;LRENELTYYCCK
sp|P14174|MIF_HUMAN Macrophage migration inhibitory factor OS=Homo sapiens (Human) OX=9606 GN=MIF PE=1 SV=4	12.476	25.407	23.5	4468700000	20	IGGAQNR;LLCGLLAER;PMFIVNTNVPR
sp|P14209|CD99_HUMAN CD99 antigen OS=Homo sapiens (Human) OX=9606 GN=CD99 PE=1 SV=1	18.848	11.558	24.3	50793000	4	ENAEQGEVDMESHR;PMPNPNPNHPSSSGSFSDADLADGVSGGEGK
sp|P14314|GLU2B_HUMAN Glucosidase 2 subunit beta OS=Homo sapiens (Human) OX=9606 GN=PRKCSH PE=1 SV=2	59.425	164.12	40.5	5494100000	53	AQQEQELAADAFK;DGSDEPGTAACPNGSFHCTNTGYK;DGSDEPGTAACPNGSFHCTNTGYKPLYIPSNR;DMEESIR;ERESLQQMAEVTR;ESLQQMAEVTR;ETMVTSTTEPSR;ILIEDWK;KLIELQAGK;LIELQAGK;LIELQAGKK;LWEEQLAAAK;MPPYDEQTQAFIDAAQEAR;NKFEEAER;PLYIPSNR;SEALPTDLPAPSAPDLTEPK;SLEDQVEMLR;SLKDMEESIR;TVKEEAEKPER;VNDGVCDCCDGTDEYNSGVICENTCK;YEQGTGCWQGPNR
sp|P14324|FPPS_HUMAN Farnesyl pyrophosphate synthase OS=Homo sapiens (Human) OX=9606 GN=FDPS PE=1 SV=4	48.275	185.93	16.9	1.886e+09	18	ATPEQYQILK;EVLEYNAIGGK;IGTDIQDNK;KQDADSLQR;LKEVLEYNAIGGK;QDADSLQR;QDFVQHFSQIVR;VLTEDEMGHPEIGDAIAR
sp|P14384|CBPM_HUMAN Carboxypeptidase M OS=Homo sapiens (Human) OX=9606 GN=CPM PE=1 SV=2	50.513	110.9	22.3	9769900000	33	ASLIEYIK;ENYNQYDLNR;GQVFDQNGNPLPNVIVEVQDR;IGIPEFK;IHIMPSMNPDGFEAVK;KHICPYR;QEGMEAFLK;SQNFSALK;YVANMHGDETVGR
sp|P14406|CX7A2_HUMAN Cytochrome c oxidase subunit 7A2, mitochondrial OS=Homo sapiens (Human) OX=9606 GN=COX7A2 PE=1 SV=1	9.3959	5.2812	27.7	32276000	5	GGVADALLYR;LFQEDDEIPLYLK
sp|P14410|SUIS_HUMAN Sucrase-isomaltase, intestinal OS=Homo sapiens (Human) OX=9606 GN=SI PE=1 SV=6	209.45	47.148	8.2	282390000	15	AHVFGETVAR;EFTGPTVSDTLYDVK;EIVDFYNEK;FNCYPDADLATEQK;GGHILPCQEPAQNTFYSR;GGYIIPIQEPDVTTTASR;ILGLTDSVTEVR;INCIPEQFPTEGICAQR;NHNIANTR;RYEVPHQYVK;TSTAEWWAR;VDMYLPADK
sp|P14550|AK1A1_HUMAN Aldo-keto reductase family 1 member A1 OS=Homo sapiens (Human) OX=9606 GN=AKR1A1 PE=1 SV=3	36.573	323.31	67.1	8875900000	54	AASCVLLHTGQK;ALEALVAK;AVPREELFVTSK;AWRDPDEPVLLEEPVVLALAEK;DAGHPLYPFNDPY;DPDEPVLLEEPVVLALAEK;EELFVTSK;GLEVTAYSPLGSSDR;GLVQALGLSNFNSR;HHPEDVEPALR;HHPEDVEPALRK;HIDCAAIYGNEPEIGEALK;HIDCAAIYGNEPEIGEALKEDVGPGK;KVICIPK;NADGTICYDSTHYK;NADGTICYDSTHYKETWK;PAVLQVECHPYLAQNELIAHCQAR;QIDDILSVASVR;VFDFTFSPEEMK;YIVPMLTVDGK
sp|P14555|PA2GA_HUMAN Phospholipase A2, membrane associated OS=Homo sapiens (Human) OX=9606 GN=PLA2G2A PE=1 SV=2	16.083	7.248	18.1	216720000	4	CCVTHDCCYK;KYQYYSNK;SQLCECDK;YQYYSNK
sp|P14618|KPYM_HUMAN Pyruvate kinase PKM OS=Homo sapiens (Human) OX=9606 GN=PKM PE=1 SV=4	57.936	323.31	78	89447000000	153	AEGSDVANAVLDGADCIMLSGETAK;AGKPVICATQMLESMIK;APIIAVTR;ASDVHEVR;CCSGAIIVLTK;CDENILWLDYK;DPVQEAWAEDVDLR;EAEAAIYHLQLFEELR;EAEAAIYHLQLFEELRR;FDEILEASDGIMVAR;FGVEQDVDMVFASFIR;GADFLVTEVENGGSLGSK;GDLGIEIPAEK;GDYPLEAVR;GIFPVLCK;GSGTAEVELK;GSGTAEVELKK;GVNLPGAAVDLPAVSEK;IENHEGVR;IISKIENHEGVR;ITLDNAYMEK;KGVNLPGAAVDLPAVSEK;KGVNLPGAAVDLPAVSEKDIQDLK;LAPITSDPTEATAVGAVEASFK;LDIDSPPITAR;LNFSHGTHEYHAETIK;MQHLIAR;NT…
sp|P14625|ENPL_HUMAN Endoplasmin OS=Homo sapiens (Human) OX=9606 GN=HSP90B1 PE=1 SV=1	92.468	323.31	55.8	63643000000	155	AQAYQTGK;DISTNYYASQK;EAESSPFVER;EEASDYLELDTIK;EEEAIQLDGLNASQIR;EESDDEAAVEEEEEEKKPK;EFGTNIK;EGSRTDDEVVQREEEAIQLDGLNASQIR;EGVKFDESEK;EKNLLHVTDTGVGMTR;ELISNASDALDK;ELISNASDALDKIR;ESTAEKDEL;ETLQQHK;EVEEDEYK;FQSSHHPTDITSLDQYVER;GLFDEYGSK;GLFDEYGSKK;GTTITLVLK;GVVDSDDLPLNVSR;HNNDTQHIWESDSNEFSVIADPR;IADDKYNDTFWK;IYFMAGSSR;KEAESSPFVER;KGYEVIYLTEPVDEYCIQALPEFDGKR;KIADDKYNDTFWK;KTFEINPR;KTLDMIK;LGVIEDHSNR;L…
sp|P14649|MYL6B_HUMAN Myosin light chain 6B OS=Homo sapiens (Human) OX=9606 GN=MYL6B PE=1 SV=1	22.764	9.9525	32.7	74354000	5	ALGQNPTNAEVLK;EAFELFDR;GQGTYEDYLEGFR;HVLTTLGEK;ILYSQCGDVMR;VVIEFNKDQLEEFK
sp|P14735|IDE_HUMAN Insulin-degrading enzyme OS=Homo sapiens (Human) OX=9606 GN=IDE PE=1 SV=4	117.97	174.21	32.1	3.884e+09	62	AEGPQEWVFQECK;AEQPHQHAMYYLR;DELKEALDDVTLPR;EALDDVTLPR;EMLAVDAPR;EVNAVDSEHEK;EVQLPDR;FIIQSEKPPHYLESR;GWFVYQQR;GWVNTLVGGQK;GYNDKQPILLK;HIQALAIR;IGNHITK;KLSAECAK;LFSEVENK;LHIEALLHGNITK;LLMTEVAWTK;LLMTEVAWTKDELK;LRPENVR;MATFEIDEK;NVMNDAWR;NVPLPEFPEHPFQEEHLK;PLLPSQLVR;QEAIPDEVIK;QEAIPDEVIKK;SIEDMTEEAFQK;SNPGHYLGHLIGHEGPGSLLSELK;TDRTEEWYGTQYK;TEEWYGTQYK;TKEQLGYIVFSGPR;VEAFLITMEK;VLLISDPTTDK;YTLETRPNQEG…
sp|P14854|CX6B1_HUMAN Cytochrome c oxidase subunit 6B1 OS=Homo sapiens (Human) OX=9606 GN=COX6B1 PE=1 SV=2	10.192	9.9467	45.3	369470000	11	AEGTFPGK;AEGTFPGKI;GGDISVCEWYQR;NCWQNYLDFHR;TAPFDSR
sp|P14866|HNRPL_HUMAN Heterogeneous nuclear ribonucleoprotein L OS=Homo sapiens (Human) OX=9606 GN=HNRNPL PE=1 SV=2	64.132	38.489	16.1	113520000	10	AITHLNNNFMFGQK;FSTPEQAAK;LCFSTAQHAS;MGPPVGGHR;NDQDTWDYTNPNLSGQGDPGSNPNKR;PGAAMVEMADGYAVDR;SSSGLLEWESK
sp|P14868|SYDC_HUMAN Aspartate--tRNA ligase, cytoplasmic OS=Homo sapiens (Human) OX=9606 GN=DARS1 PE=1 SV=2	57.136	122.39	62.3	5002700000	62	ADEVVWVR;ALHHGIDLEK;ATVNQDTR;AYIDSFR;EAGVEMGDEDDLSTPNEK;EIMDAAEDYAK;EKYDTDFYILDK;ESIVDVEGVVR;FGAPPHAGGGIGLER;FLEPTLR;FQTEIQTVNK;GEEILSGAQR;GFVEIQTPK;IGSCTQQDVELHVQK;IHDPQLLTER;IYVISLAEPR;LEYCEALAMLR;LLGHLVK;LPLQLDDAVRPEAEGEEEGR;LQSGICHLFR;PFYTMPDPR;QCFLVLR;QFPCEPFK;QMCICADFEK;QQQFNVQALVAVGDHASK;QSNSYDMFMR;QTSMFPR;TSTSQAVFR;YDTDFYILDK;YGISSMIQSQEKPDR
sp|P14923|PLAK_HUMAN Junction plakoglobin OS=Homo sapiens (Human) OX=9606 GN=JUP PE=1 SV=3	81.744	61.848	22.8	221900000	13	AGDKDDITEPAVCALR;ATIGLIR;CTTSILHNLSHHR;HVAAGTQQPYTDGVR;LLNDEDPVVVTK;LLNQPNQWPLVK;LLWTTSR;LVQNCLWTLR;MEEIVEGCTGALHILAR;NLALCPANHAPLQEAAVIPR;SAIVHLINYQDDAELATR;TMQNTSDLDTAR;VSVELTNSLFK
sp|P14927|QCR7_HUMAN Cytochrome b-c1 complex subunit 7 OS=Homo sapiens (Human) OX=9606 GN=UQCRB PE=1 SV=2	13.53	18.031	37.8	441700000	10	ALDLNLK;DDTIYEDEDVKEAIR;RLPENLYNDR;WYYNAAGFNK
sp|P15056|BRAF_HUMAN Serine/threonine-protein kinase B-raf OS=Homo sapiens (Human) OX=9606 GN=BRAF PE=1 SV=4	84.436	19.356	17.5	171240000	9	AGFQTEDFSLYACASPK;DQIIFMVGR;DSSDDWEIPDGQITVGQR;GLIPECCAVYR;GYLSPDLSK;IGDFGLATVK;LDALQQR;LTQEHIEALLDK;NEVGVLR;QTAQGMDYLHAK;RDSSDDWEIPDGQITVGQR;SNNIFLHEDLTVK;WHGDVAVK
sp|P15086|CBPB1_HUMAN Carboxypeptidase B OS=Homo sapiens (Human) OX=9606 GN=CPB1 PE=1 SV=4	47.367	2.4589	6.7	9793900	2	LGENNAELNALAK;STHTGSSCIGTDPNR
sp|P15104|GLNA_HUMAN Glutamine synthetase OS=Homo sapiens (Human) OX=9606 GN=GLUL PE=1 SV=4	42.064	270.31	32.7	7.2227e+09	33	ACLYAGVK;DIVEAHYR;GGLDNAR;KGYFEDR;LTGFHETSNINDFSAGVANR;LVLCEVFK;PIPGNWNGAGCHTNFSTK;QVYMSLPQGEK;RLTGFHETSNINDFSAGVANR;TCLLNETGDEPFQYK;TCLLNETGDEPFQYKN;TTSASSHLNK;YIEEAIEK
sp|P15121|ALDR_HUMAN Aldo-keto reductase family 1 member B1 OS=Homo sapiens (Human) OX=9606 GN=AKR1B1 PE=1 SV=3	35.853	166.09	40.5	3.4964e+09	28	DYPFHEEF;HIDCAHVYQNENEVGVAIQEK;LIQYCQSK;LLLNNGAK;LWCTYHEK;NLVVIPK;PEDPSLLEDPR;REELFIVSK;SPPGQVTEAVK;TTAQVLIR;VCALLSCTSHK;VCALLSCTSHKDYPFHEEF;YKPAVNQIECHPYLTQEK
sp|P15144|AMPN_HUMAN Aminopeptidase N OS=Homo sapiens (Human) OX=9606 GN=ANPEP PE=1 SV=4	109.54	323.31	33.4	61247000000	152	ALEQALEK;AQIINDAFNLASAHK;DHSAIPVINR;DLMVLNDVYR;DLTALSNMLPK;DNEETGFGSGTR;EATDVIIIHSK;ELWILNR;ENSLLFDPLSSSSSNK;ENSLLFDPLSSSSSNKER;EVVLQWFTENSK;FSTEYELQQLEQFK;FSTEYELQQLEQFKK;FSTEYELQQLEQFKKDNEETGFGSGTR;GVGGSQPPDIDK;GVGGSQPPDIDKTELVEPTEYLVVHLK;IQTQLQR;KDNEETGFGSGTR;KIQTQLQR;KVVATTQMQAADAR;PYLTPNDR;QQQDYWLIDVR;QVTPLFIHFR;QWMENPNNNPIHPNLR;RFSTEYELQQLEQFK;RFSTEYELQQLEQFKK;SDQIGLPDFNAGAMENWGLVTYR;SEVYGP…
sp|P15170|ERF3A_HUMAN Eukaryotic peptide chain release factor GTP-binding subunit ERF3A OS=Homo sapiens (Human) OX=9606 GN=GSPT1 PE=1 SV=1	55.755	71.103	37.1	4.1156e+09	66	AYFETEK;AYFETEKK;DFPQMGR;DMGTVVLGK;EHAMLAK;EHVNVVFIGHVDAGK;FTLRDEGK;GQQLVMMPNK;HFTILDAPGHK;HLIVLINK;KDIHFMPCSGLTGANLK;KEHVNVVFIGHVDAGK;KGEFETGFEK;KHFTILDAPGHK;LESGSICK;MDDPTVNWSNER;QDQVCIAR;SVDGPIR;SVDGPIRLPIVDK;SVVAPPGAPK;TAGTICLETFK;TFDAQIVIIEHK
sp|P15259|PGAM2_HUMAN Phosphoglycerate mutase 2 OS=Homo sapiens (Human) OX=9606 GN=PGAM2 PE=1 SV=3	28.766	108.18	35.2	589840000	10	AMEAVAAQGK;ELKPTKPMQFLGDEETVR;HGESTWNQENR;HYGGLTGLNK;PMQFLGDEETVR;RYAGLKPGELPTCESLK;SFDIPPPPMDEK;VLIAAHGNSLR
sp|P15289|ARSA_HUMAN Arylsulfatase A OS=Homo sapiens (Human) OX=9606 GN=ARSA PE=1 SV=3	53.588	28.208	23.9	219630000	11	AHFFTQGSAHSDTTADPACHASSSLTAHEPPLLYDLSK;AQLDAAVTFGPSQVAR;GEDPALQICCHPGCTPR;GGCSGLLR;GYLTGMAGK;MGMYPGVLVPSSR;WHLGVGPEGAFLPPHQGFHR
sp|P15291|B4GT1_HUMAN Beta-1,4-galactosyltransferase 1 OS=Homo sapiens (Human) OX=9606 GN=B4GALT1 PE=1 SV=5	43.92	4.0915	4.8	100330000	2	HISVAMDK;LLNVGFQEALK
sp|P15309|PPAP_HUMAN Prostatic acid phosphatase OS=Homo sapiens (Human) OX=9606 GN=ACP3 PE=1 SV=3	44.566	323.31	45.1	119200000000	78	ATQIPSYK;ATQIPSYKK;DFIATLGK;ELSELSLLSLYGIHK;ESSWPQGFGQLTQLGMEQHYELGEYIR;FAELVGPVIPQDWSTECMTTNSHQGTEDSTD;FLNESYK;FLNESYKHEQVYIR;FQELESETLK;FQELESETLKSEEFQK;FQELESETLKSEEFQKR;FVTLVFR;GEYFVEMYYR;HEQVYIR;HGDRSPIDTFPTDPIK;LHPYKDFIATLGK;LQGGVLVNEILNHMK;SPIDTFPTDPIK
sp|P15311|EZRI_HUMAN Ezrin OS=Homo sapiens (Human) OX=9606 GN=EZR PE=1 SV=4	69.412	140.36	47.3	10783000000	61	AKEAQDDLVK;ALQLEEER;ALQLEEERK;AQEEAERLEADR;DDKLTPK;DNAMLEYLK;EAQDDLVK;EDEVEEWQHR;EKEELMLR;ELSEQIQR;ENPLQFK;FVIKPIDK;FYPEDVAEELIQDITQK;ILQLCMGNHELYMR;IQVWHAEHR;ITEAEKNER;KAPDFVFYAPR;KEDEVEEWQHR;KENPLQFK;KVSAQEVR;LQDYEEK;NISFNDKK;QAVDQIK;QLFDQVVK;QLLTLSSELSQAR;QRIDEFEAL;RKEDEVEEWQHR;RKPDTIEVQQMK;SGYLSSER;SQEQLAAELAEYTAK;THNDIIHNENMR;VSAQEVR;VTTMDAELEFAIQPNTTGK
sp|P15328|FOLR1_HUMAN Folate receptor alpha OS=Homo sapiens (Human) OX=9606 GN=FOLR1 PE=1 SV=3	29.819	5.27	15.2	33917000	3	EDCEQWWEDCR;LHEQCRPWR;TELLNVCMNAK;VLNVPLCK
sp|P15374|UCHL3_HUMAN Ubiquitin carboxyl-terminal hydrolase isozyme L3 OS=Homo sapiens (Human) OX=9606 GN=UCHL3 PE=1 SV=1	26.182	273.58	53	1.6575e+09	26	FLEESVSMSPEER;FMERDPDELR;KPFPINHGETSDETLLEDAIEVCKK;MHFESGSTLK;MHFESGSTLKK;QTISNACGTIGLIHAIANNK;SQGQDVTSSVYFMK;VTHETSAHEGQTEAPSIDEK;YLENYDAIR
sp|P15529|MCP_HUMAN Membrane cofactor protein OS=Homo sapiens (Human) OX=9606 GN=CD46 PE=1 SV=3	43.747	31.086	17.6	1.0146e+09	14	ATVMFECDK;CRFPVVENGK;ETCPYIR;GSVAIWSGKPPICEK;GTYLTDETHR;PKPYYEIGER;PYYEIGER;VLCTPPPK
sp|P15531|NDKA_HUMAN Nucleoside diphosphate kinase A OS=Homo sapiens (Human) OX=9606 GN=NME1 PE=1 SV=1	17.149	90.087	52	2885500000	15	DRPFFAGLVK;EHYVDLK;FMQASEDLLK;GDFCIQVGR;NIIHGSDSVESAEK;TFIAIKPDGVQR;VMLGETNPADSKPGTIR
sp|P15586|GNS_HUMAN N-acetylglucosamine-6-sulfatase OS=Homo sapiens (Human) OX=9606 GN=GNS PE=1 SV=3	62.081	2.5949	3.8	18724000	2	NFNIHGTNK;SDVLVEYQGEGR
sp|P15735|PHKG2_HUMAN Phosphorylase b kinase gamma catalytic chain, liver/testis isoform OS=Homo sapiens (Human) OX=9606 GN=PHKG2 PE=1 SV=1	46.442	149.42	32.8	920360000	17	ATGHEFAVK;CEGSQPWNLTPR;CSMDETHPGYGK;GVSSVVR;HLIDNCAFR;IMEVTAER;KGELFDYLTEK;LLQVDPEAR;LSDFGFSCHLEPGEK;LSPEQLEEVR;LTAEQALQHPFFER;MIMEGQYQFSSPEWDDR
sp|P15880|RS2_HUMAN 40S ribosomal protein S2 OS=Homo sapiens (Human) OX=9606 GN=RPS2 PE=1 SV=2	31.324	27.703	32.4	1.7997e+09	22	AEDKEWMPVTK;AFVAIGDYNGHVGLGVK;ATFDAISK;CGSVLVR;EVATAIR;GCTATLGNFAK;GTGIVSAPVPK;KLLMMAGIDDCYTSAR;LLMMAGIDDCYTSAR;LSIVPVR
sp|P15907|SIAT1_HUMAN Beta-galactoside alpha-2,6-sialyltransferase 1 OS=Homo sapiens (Human) OX=9606 GN=ST6GAL1 PE=1 SV=1	46.604	8.1007	16.7	23543000	4	FFDSACTMGAYHPLLYEK;KFSCCVLVFLLFAVICVWK;LHPNQPFYILK;LMNSQLVTTEK;TDVCYYYQK
sp|P15924|DESP_HUMAN Desmoplakin OS=Homo sapiens (Human) OX=9606 GN=DSP PE=1 SV=3	331.77	147.14	18.4	1.0041e+09	67	AELIVQPELK;AITGFDDPFSGK;AQQIHSQTSQQYPLYDLDLGK;CIKDEETGLCLLPLK;DMLANFR;DNYQAFCK;EMSVQEAYK;ETQTECEWTVDTSK;FGDSNTVMR;FLSEMLK;GAGSIAGASASPK;GGGGYTCQSGSGWDEFTK;GLQDSIR;GVITDQNSDGYCQTGTMSR;HVTSECLGWMR;IEPHTGLLLLSVQK;IEVLEEELR;IKDFLQGSSCIAGIYNETTK;ISITEGIER;ITNLTQQLEQASIVK;KQQLEVELR;LKQESDQLVLNQHPASDK;LLEAQACTGGIIHPTTGQK;LLEAQIATGGIIDPK;LLQLQEQMR;LNDSILQATEQR;LPVDIAYKR;LTYEIEDEKR;NDYDQLQK;NLPLADQGSSHHIT…
sp|P15954|COX7C_HUMAN Cytochrome c oxidase subunit 7C, mitochondrial OS=Homo sapiens (Human) OX=9606 GN=COX7C PE=1 SV=1	7.2454	4.2255	28.6	566710000	5	NLPFSVENK;SHYEEGPGK
sp|P16035|TIMP2_HUMAN Metalloproteinase inhibitor 2 OS=Homo sapiens (Human) OX=9606 GN=TIMP2 PE=1 SV=2	24.399	7.075	10.9	49302000	2	EVDSGNDIYGNPIKR;SDGSCAWYR
sp|P16070|CD44_HUMAN CD44 antigen OS=Homo sapiens (Human) OX=9606 GN=CD44 PE=1 SV=3	81.537	9.8961	7.3	98625000	9	ESSETPDQFMTADETR;NLQNVDMK;SQEMVHLVNK;TEAADLCK;YGFIEGHVVIPR
sp|P16152|CBR1_HUMAN Carbonyl reductase [NADPH] 1 OS=Homo sapiens (Human) OX=9606 GN=CBR1 PE=1 SV=3	30.375	323.31	62.5	6.7502e+09	46	DVCTELLPLIKPQGR;EGWPSSAYGVTK;FHQLDIDDLQSIR;GIGLAIVR;GQAAVQQLQAEGLSPR;ILLNACCPGWVR;LFSGDVVLTAR;SCSPELQQK;SETITEEELVGLMNK;SPEEGAETPVYLALLPPDAEGPHGQFVSEK;SSGIHVALVTGGNK;TNFFGTR;VVNVSSIMSVR
sp|P16219|ACADS_HUMAN Short-chain specific acyl-CoA dehydrogenase, mitochondrial OS=Homo sapiens (Human) OX=9606 GN=ACADS PE=1 SV=1	44.297	70.162	26.7	2.9609e+09	18	AEGDSWVLNGTK;DSILGEPGMGFK;EHLFPAAQVK;ELFPIAAQVDK;ELFPIAAQVDKEHLFPAAQVK;GSSTANLIFEDCR;IGCFALSEPGNGSDAGAASTTAR;ITEIYEGTSEIQR;LQVIQFK;LVIAGHLLR
sp|P16278|BGAL_HUMAN Beta-galactosidase OS=Homo sapiens (Human) OX=9606 GN=GLB1 PE=1 SV=2	76.074	17.517	13.1	411600000	10	AYVAVDGIPQGVLER;HHLGDDVVLFTTDGAHK;MFEIDYSR;MPGFLVR;QHYGFVLYR;SSDPDYLAAVDK;VNYGAYINDFK;YISGSIHYSR
sp|P16298|PP2BB_HUMAN Serine/threonine-protein phosphatase 2B catalytic subunit beta isoform OS=Homo sapiens (Human) OX=9606 GN=PPP3CB PE=1 SV=2	59.024	2.1414	13.5	16182000	2	AHEAQDAGYR;EESESVLTLK;HLTEYFTFK;IINEGAAILR;LFEVGGSPANTR;SQEHFSHNTVR;YENNVMNIR
sp|P16333|NCK1_HUMAN Cytoplasmic protein NCK1 OS=Homo sapiens (Human) OX=9606 GN=NCK1 PE=1 SV=1	42.864	18.716	19.9	98414000	8	FDYVAQQEQELDIK;GHEGDFLIR;LWLLDDSK;LYDLNMPAYVK;RKPSVPDSASPADDSFVDPGER;TGFVPSNYVER
sp|P16383|GCFC2_HUMAN GC-rich sequence DNA-binding factor 2 OS=Homo sapiens (Human) OX=9606 GN=GCFC2 PE=1 SV=2	89.384	23.656	12.3	99525000	9	ALNQAESFIGEHHLDHLK;CNQVAACLPEK;HESTYLQQLSR;LTLLQETHR;STIQNLESSSNQALNCK;SVEEFMDSSVEDSKK;VILEEHSTCENEVSK
sp|P16403|H12_HUMAN Histone H1.2 OS=Homo sapiens (Human) OX=9606 GN=H1-2 PE=1 SV=2;sp|Q02539|H11_HUMAN Histone H1.1 OS=Homo sapiens (Human) OX=9606 GN=H1-1 PE=1 SV=3;sp|P10412|H14_HUMAN Histone H1.4 OS=Homo sapiens (Human) OX=9606 GN=H1-4 PE=1 SV=2;sp|P164	21.364	2.082	16.9	5218200	1	ALAAAGYDVEK;GTGASGSFK;SETAPAAPAAAPPAEK
sp|P16422|EPCAM_HUMAN Epithelial cell adhesion molecule OS=Homo sapiens (Human) OX=9606 GN=EPCAM PE=1 SV=2	34.932	11.374	19.7	198930000	4	AKPEGALQNNDGLYDPDCDESGLFK;CLVMKAEMNGSK;GESLFHSK;QCQCTSVGAQNTVICSK
sp|P16435|NCPR_HUMAN NADPH--cytochrome P450 reductase OS=Homo sapiens (Human) OX=9606 GN=POR PE=1 SV=2	76.689	201.24	35	2.0449e+09	38	ALVPMFVR;DGALTQLNVAFSR;EELAQFHR;EEVPEFTK;EVGETLLYYGCR;FAVFGLGNK;GVATNWLR;HLMHLELDISDSK;IQTLTSSVR;IRYESGDHVAVYPANDSALVNQLGK;KEEVPEFTK;KHPFPCPTSYR;KKEEVPEFTK;LEQLGAQR;LIEGGAHIYVCGDAR;QYELVVHTDIDAAK;RSDEDYLYR;SDEDYLYREELAQFHR;SYENQKPPFDAK;TYEHFNAMGK;VHPNSVHICAVVVEYETK;VYMGEMGR;VYVQHLLK;YESGDHVAVYPANDSALVNQLGK;YYSIASSSK
sp|P16442|BGAT_HUMAN Histo-blood group ABO system transferase OS=Homo sapiens (Human) OX=9606 GN=ABO PE=1 SV=2	40.933	1.6326	2	19259000	1	HFMVGHR
sp|P16444|DPEP1_HUMAN Dipeptidase 1 OS=Homo sapiens (Human) OX=9606 GN=DPEP1 PE=1 SV=3	45.673	11.703	11.4	339740000	14	ALYQLGMR;ATLQLSR;AVGFGGDFDGVPR;NVPDDVLR;RTLEQMDVVHR;TLEQMDVVHR
sp|P16455|MGMT_HUMAN Methylated-DNA--protein-cysteine methyltransferase OS=Homo sapiens (Human) OX=9606 GN=MGMT PE=1 SV=1	21.646	6.7906	15.5	31050000	3	LELSGCEQGLHEIK;VVCSSGAVGNYSGGLAVK
sp|P16562|CRIS2_HUMAN Cysteine-rich secretory protein 2 OS=Homo sapiens (Human) OX=9606 GN=CRISP2 PE=1 SV=1	27.259	236.82	44	3.466e+09	28	ATCLCENK;AVSPPASNMLK;CTLQHSDPEDR;CTLQHSDPEDRK;EVTTNAQR;GLCTNSCQYQDLLSNCDSLK;KAVSPPASNMLK;KNTPYQQGTPCAGCPDDCDK;NTAGCEHELLK;NTPYQQGTPCAGCPDDCDK;NTPYQQGTPCAGCPDDCDKGLCTNSCQYQDLLSNCDSLK;YYYVCQYCPAGNNMNR
sp|P16591|FER_HUMAN Tyrosine-protein kinase Fer OS=Homo sapiens (Human) OX=9606 GN=FER PE=1 SV=2	94.637	10.024	9.5	56454000	8	IEAQELLK;ISDFGMSR;LQDWELR;NCLVGENNVLK;QYDHPNIVK;SGVVLLNPIPK;THAEDLNSGPLHR;WTAPEALNYGR
sp|P16615|AT2A2_HUMAN Sarcoplasmic/endoplasmic reticulum calcium ATPase 2 OS=Homo sapiens (Human) OX=9606 GN=ATP2A2 PE=1 SV=1	114.76	264.33	30.8	4723000000	59	AEIGIAMGSGTAVAK;AIYNNMK;AMGVVVATGVNTEIGK;ANACNSVIK;CLALATHDNPLR;CLALATHDNPLRR;ECVQPATK;EEMHLEDSANFIK;EFDELNPSAQR;EFTLEFSR;EWGSGSDTLR;EYEPEMGK;GAPEGVIDR;GTAVAICR;HTDPVPDPR;IEVASSVK;IGIFGQDEDVTSK;IRDEMVATEQER;KEFTLEFSR;LDEFGEQLSK;MENAHTK;NAENAIEALKEYEPEMGK;NMLFSGTNIAAGK;NYLEPGKECVQPATK;RIGIFGQDEDVTSK;SLPSVETLGCTSVICSDK;SMSVYCTPNKPSR;TGTLTTNQMSVCR;VDQSILTGESVSVIK;VGEATETALTCLVEK;VIMITGDNK;WGSNELPAEE…
sp|P16671|CD36_HUMAN Platelet glycoprotein 4 OS=Homo sapiens (Human) OX=9606 GN=CD36 PE=1 SV=2	53.053	11.058	3.8	19908000	1	AFASPVENPDNYCFCTEK
sp|P16870|CBPE_HUMAN Carboxypeptidase E OS=Homo sapiens (Human) OX=9606 GN=CPE PE=1 SV=1	53.15	120.01	41	8.0205e+09	54	AYSSFNPAMSDPNRPPCR;EGGPNNHLLK;FPPEETLK;GNETIVNLIHSTR;IHIMPSLNPDGFEK;IVDQNTK;IVYVNEK;KEEEKEELMEWWK;LLIPGNYK;LQQEDGISFEYHR;LTASAPGYLAITK;NFPDLDR;NSLISYLEQIHR;RLQQEDGISFEYHR;SGSAHEYSSSPDDAIFQSLAR;SNAQGIDLNR;TYWEDNK;YIGNMHGNEAVGR
sp|P16930|FAAA_HUMAN Fumarylacetoacetase OS=Homo sapiens (Human) OX=9606 GN=FAH PE=1 SV=2	46.374	12.197	12.9	109170000	5	ASSVVVSGTPIR;GEGMSQAATICK;HLFTGPVLSK;LRDDTELRK;QHATNVGIMFR
sp|P16989|YBOX3_HUMAN Y-box-binding protein 3 OS=Homo sapiens (Human) OX=9606 GN=YBX3 PE=1 SV=4	40.089	6.1135	18.5	21062000	1	EDVFVHQTAIK;NDTKEDVFVHQTAIK;NGYGFINR;PAPAVGEAEDKENQQATSGPNQPSVR;SVGDGETVEFDVVEGEK;YLRSVGDGETVEFDVVEGEK
sp|P17050|NAGAB_HUMAN Alpha-N-acetylgalactosaminidase OS=Homo sapiens (Human) OX=9606 GN=NAGA PE=1 SV=2	46.564	6.1087	5.6	73793000	2	INQDPLGIQGR;VVQDAQTFAEWK
sp|P17066|HSP76_HUMAN Heat shock 70 kDa protein 6 OS=Homo sapiens (Human) OX=9606 GN=HSPA6 PE=1 SV=2	71.027	14.023	18.5	6.1251e+09	11	ARFEELCSDLFR;ATAGDTHLGGEDFDNR;DNNLLGR;FELSGIPPAPR;IINEPTAAAIAYGLDR;ITITNDK;LLQDFFNGK;STLEPVEK;TTPSYVAFTDTER;VEILANDQGNR;VVSEGGKPK
sp|P17081|RHOQ_HUMAN Rho-related GTP-binding protein RhoQ OS=Homo sapiens (Human) OX=9606 GN=RHOQ PE=1 SV=2	22.659	3.4394	17.1	22198000	2	CVVVGDGAVGK;EEWVPELK;EIGACCYVECSALTQK
sp|P17152|TMM11_HUMAN Transmembrane protein 11, mitochondrial OS=Homo sapiens (Human) OX=9606 GN=TMEM11 PE=1 SV=1	21.541	4.6126	14.1	95080000	4	WITVGNCLHK;YIVIEPTR;YQVEYDAYK
sp|P17174|AATC_HUMAN Aspartate aminotransferase, cytoplasmic OS=Homo sapiens (Human) OX=9606 GN=GOT1 PE=1 SV=3	46.247	35.542	29.1	1308300000	15	HIYLLPSGR;IGADFLAR;ITWSNPPAQGAR;NFGLYNER;NLDYVATSIHEAVTK;QIASVMK;QVEYLVNEK;TDDCHPWVLPVVK;VGGVQSLGGTGALR;VGNLTVVGK;VNLGVGAYR;YWDAEKR
sp|P17213|BPI_HUMAN Bactericidal permeability-increasing protein OS=Homo sapiens (Human) OX=9606 GN=BPI PE=1 SV=4	53.899	11.369	3.1	13108000	1	GLDYASQQGTAALQK
sp|P17301|ITA2_HUMAN Integrin alpha-2 OS=Homo sapiens (Human) OX=9606 GN=ITGA2 PE=1 SV=1	129.29	4.5793	4.4	158380000	5	AIASIPTER;ILGSDGAFR;SHLQYFGR;VMVVVTDGESHDGSMLK;VVFNLNTYK
sp|P17342|ANPRC_HUMAN Atrial natriuretic peptide receptor 3 OS=Homo sapiens (Human) OX=9606 GN=NPR3 PE=1 SV=2	59.807	30.503	10	430990000	4	DSEYSHLTR;SIMLVAHR;TFEGIAGQVSIDANGDR;TVKPEFEK;VVIMCASSDTIR
sp|P17405|ASM_HUMAN Sphingomyelin phosphodiesterase OS=Homo sapiens (Human) OX=9606 GN=SMPD1 PE=1 SV=5	69.935	7.5168	9.7	248550000	7	ADSPALCR;ALTTVTALVR;GHPPSEPCGTPCR;SWSWNYYR;VHIIGHIPPGHCLK;WLYEAMAK
sp|P17568|NDUB7_HUMAN NADH dehydrogenase [ubiquinone] 1 beta subcomplex subunit 7 OS=Homo sapiens (Human) OX=9606 GN=NDUFB7 PE=1 SV=4	16.402	36.558	32.8	282240000	9	DYCAHHLIR;EMVATQQEMMDAQLR;EREMVATQQEMMDAQLR;GQGPGEVDPK;HDWDYCEHR
sp|P17612|KAPCA_HUMAN cAMP-dependent protein kinase catalytic subunit alpha OS=Homo sapiens (Human) OX=9606 GN=PRKACA PE=1 SV=2	40.589	107.7	25.6	1.9308e+09	22	ETGNHYAMK;FKGPGDTSNFDDYEEEEIR;FSEPHAR;GPGDTSNFDDYEEEEIR;HKETGNHYAMK;KVEAPFIPK;KWESPAQNTAHLDQFER;NLLQVDLTK;QIEHTLNEK;TLGTGSFGR;VEAPFIPK;WESPAQNTAHLDQFER
sp|P17655|CAN2_HUMAN Calpain-2 catalytic subunit OS=Homo sapiens (Human) OX=9606 GN=CAPN2 PE=1 SV=6	79.994	68.823	18.4	1452100000	32	ALEEAGFK;DGDFCIR;ERSDTFINLR;GHAYSVTGAEEVESNGSLQK;IMVDMLDSDGSGK;LEICNLTPDTLTSDTYKK;NFFLTNR;SDGFSIETCK;SDTFINLR;SGTMNSYEMR;WNDNCPSWNTIDPEER;YLNQDYEALR
sp|P17707|DCAM_HUMAN S-adenosylmethionine decarboxylase proenzyme OS=Homo sapiens (Human) OX=9606 GN=AMD1 PE=1 SV=2	38.339	14.399	19.5	313690000	10	KVVEVFKPGK;MEAAHFFEGTEK;NFMKPSHQGYPHR;QQPDANQGSGDLR;TCGTTLLLK;TVLASPQK;VVEVFKPGK
sp|P17812|PYRG1_HUMAN CTP synthase 1 OS=Homo sapiens (Human) OX=9606 GN=CTPS1 PE=1 SV=2	66.69	72.016	27.7	671250000	26	ALEHSALAINHK;ENFCNIHVSLVPQPSSTGEQK;FEVNPVWK;FSDSYASVIK;FVGQDVEGER;GLGLSPDLVVCR;IQAIAWAR;IYQYVINK;KLYGDADYLEER;LCSAHGVLVPGGFGVR;LLETCSIALVGK;LYGDADYLEER;SCGLHVTSIK;YHEAWQK;YIDSADLEPITSQEEPVR
sp|P17844|DDX5_HUMAN Probable ATP-dependent RNA helicase DDX5 OS=Homo sapiens (Human) OX=9606 GN=DDX5 PE=1 SV=1	69.147	-2	5	7765700	1	IVDQIRPDR;MLDMGFEPQIR;TTYLVLDEADR
sp|P17858|PFKAL_HUMAN ATP-dependent 6-phosphofructokinase, liver type OS=Homo sapiens (Human) OX=9606 GN=PFKL PE=1 SV=6	85.018	244.55	28.5	8.1779e+09	54	AIGVLTSGGDAQGMNAAVR;AMDDKRFDEATQLR;AMLWLSEK;AVAFSPVTELK;AVAFSPVTELKK;DTDFEHR;FDEATQLR;GGSFENNWNIYK;GGSMLGTK;GGTPSAFDR;GQLESIVENIR;IMEVIDAITTTAQSHQR;ISETTAR;KDTDFEHR;LLAHQKPPK;MGIYVGAK;RFDEATQLR;TFVLEVMGR;TGISHGHTVYVVHDGFEGLAK;TNVLGHLQQGGAPTPFDR;VFANAPDSACVIGLK;VNVEHMTEK;VTVLGHVQR
sp|P17900|SAP3_HUMAN Ganglioside GM2 activator OS=Homo sapiens (Human) OX=9606 GN=GM2A PE=1 SV=4	20.838	2.2904	5.7	24189000	3	TYGLPCHCPFK
sp|P17931|LEG3_HUMAN Galectin-3 OS=Homo sapiens (Human) OX=9606 GN=LGALS3 PE=1 SV=5	26.152	10.085	19.6	327420000	8	GNDVAFHFNPR;IQVLVEPDHFK;LDNNWGR;QSVFPFESGKPFK;VIVCNTK
sp|P17936|IBP3_HUMAN Insulin-like growth factor-binding protein 3 OS=Homo sapiens (Human) OX=9606 GN=IGFBP3 PE=1 SV=2	31.674	2.6691	12	26697000	2	ALAQCAPPPAVCAELVR;CQPSPDEARPLQALLDGR
sp|P17980|PRS6A_HUMAN 26S proteasome regulatory subunit 6A OS=Homo sapiens (Human) OX=9606 GN=PSMC3 PE=1 SV=3	49.203	215.83	46.9	4638500000	50	AMEVDERPTEQYSDIGGLDK;AVCVEAGMIALR;CTDDFNGAQCK;DSYLILETLPTEYDSR;EKFENLGIQPPK;FENLGIQPPK;GATELTHEDYMEGILEVQAK;GVLMYGPPGTGK;IEFPMPNEEAR;IMQIHSR;KIEFPMPNEEAR;KMNVSPDVNYEELAR;LKPGDLVGVNK;LLDSEIK;MNVSPDVNYEELAR;MSTEEIIQR;PGDLVGVNK;QIQELVEAIVLPMNHK;VDILDPALLR;VIAATNR;VTHELQAMK
sp|P17987|TCPA_HUMAN T-complex protein 1 subunit alpha OS=Homo sapiens (Human) OX=9606 GN=TCP1 PE=1 SV=1	60.343	323.31	40.8	12650000000	63	AFHNEAQVNPER;AFHNEAQVNPERK;DCLINAAK;DDKHGSYEDAVHSGALND;EQLAIAEFAR;FATEAAITILR;GANDFMCDEMER;HGSYEDAVHSGALND;ICDDELILIK;IHPTSVISGYR;LGVQVVITDPEK;LGVQVVITDPEKLDQIR;LLEVEHPAAK;MEGPLSVFGDR;NADELVK;SLHDALCVVK;SQNVMAAASIANIVK;STGETIR;TSASIILR;VLCELADLQDK;WIGLDLSNGK;WIGLDLSNGKPR;YFVEAGAMAVR;YINENLIVNTDELGR
sp|P18031|PTN1_HUMAN Tyrosine-protein phosphatase non-receptor type 1 OS=Homo sapiens (Human) OX=9606 GN=PTPN1 PE=1 SV=1	49.966	34.459	23	217740000	13	EMIFEDTNLK;ESGSLSPEHGPVVVHCSAGIGR;FIMGDSSVQDQWK;GVVMLNR;LHQEDNDYINASLIK;LTLISEDIK;MGLIQTADQLR;QLELENLTTQETR
sp|P18065|IBP2_HUMAN Insulin-like growth factor-binding protein 2 OS=Homo sapiens (Human) OX=9606 GN=IGFBP2 PE=1 SV=2	34.814	4.4653	10.2	18981000	4	GECWCVNPNTGK;LEGEACGVYTPR;LIQGAPTIR
sp|P18077|RL35A_HUMAN 60S ribosomal protein L35a OS=Homo sapiens (Human) OX=9606 GN=RPL35A PE=1 SV=2	12.538	12.172	46.4	514020000	13	AHGNSGMVR;DETEFYLGK;EHTALLK;IEGVYAR;NNTVTPGGKPNK;VMLYPSR
sp|P18084|ITB5_HUMAN Integrin beta-5 OS=Homo sapiens (Human) OX=9606 GN=ITGB5 PE=1 SV=1	88.053	4.2819	6.3	24089000	4	DDQEAVLCFYK;DISPFSYTAPR;GVLCSGHGECHCGECK;LFPNCVPSFGFR
sp|P18085|ARF4_HUMAN ADP-ribosylation factor 4 OS=Homo sapiens (Human) OX=9606 GN=ARF4 PE=1 SV=3	20.511	172.22	39.4	8867900000	42	HYFQNTQGLIFVVDSNDR;HYFQNTQGLIFVVDSNDRER;ILMVGLDAAGK;IQEVADELQK;LGLQSLR;MLLVDELR;QDLPNAMAISEMTDK
sp|P18124|RL7_HUMAN 60S ribosomal protein L7 OS=Homo sapiens (Human) OX=9606 GN=RPL7 PE=1 SV=1	29.225	46.321	31.9	1124900000	17	AGNFYVPAEPK;ASINMLR;EVPAVPETLK;KTTHFVEGGDAGNR;KTTHFVEGGDAGNREDQINR;KVLQLLR;MEGVEEK;QIFNGTFVK;SVNELIYK;TTHFVEGGDAGNR;TTHFVEGGDAGNREDQINR
sp|P18206|VINC_HUMAN Vinculin OS=Homo sapiens (Human) OX=9606 GN=VCL PE=1 SV=4	123.8	83.166	27.4	813530000	29	AGEVINQPMMMAAR;ALASQLQDSLK;AQQVSQGLDVLTAK;AVAGNISDPGLQK;DPSASPGDAGEQAIR;ELTPQVVSAAR;ETVQTTEDQILK;ETVQTTEDQILKR;GNDIIAAAK;GQGSSPVAMQK;GVGQAAIR;KIDAAQNWLADPNGGPEGEEQIR;KLEAMTNSK;LLAVAATAPPDAPNREEVFDER;LVQAAQMLQSDPYSVPAR;MLGQMTDQVADLR;MSAEINEIIR;MTGLVDEAIDTK;QQELTHQEHR;QVATALQNLQTK;SLGEISALTSK;SLLDASEEAIKK;STVEGIQASVK;TDAGFTLR;VMLVNSMNTVK;WIDNPTVDDR
sp|P18440|ARY1_HUMAN Arylamine N-acetyltransferase 1 OS=Homo sapiens (Human) OX=9606 GN=NAT1 PE=1 SV=2	33.898	26.36	26.2	944500000	16	DNTDLIEFK;DQPQVPCVFR;EQYIPNEEFLHSDLLEDSK;IYSFTLKPR;NIFNISLQR;NYIVDAGFGR;REQYIPNEEFLHSDLLEDSK;TLSEEEIEK
sp|P18621|RL17_HUMAN 60S ribosomal protein L17 OS=Homo sapiens (Human) OX=9606 GN=RPL17 PE=1 SV=3	21.397	15.94	28.3	410250000	7	EQIVPKPEEEVAQK;KSAEFLLHMLK;NAESNAELK;QWGWTQGR;YSLDPENPTK
sp|P18669|PGAM1_HUMAN Phosphoglycerate mutase 1 OS=Homo sapiens (Human) OX=9606 GN=PGAM1 PE=1 SV=2	28.804	323.31	50.4	4485600000	47	AMEAVAAQGK;FSGWYDADLSPAGHEEAK;FSGWYDADLSPAGHEEAKR;HGESAWNLENR;HYGGLTGLNK;NLKPIKPMQFLGDEETVR;PMQFLGDEETVR;RGGQALR;RYADLTEDQLPSCESLK;SYDVPPPPMEPDHPFYSNISK;VLIAAHGNSLR;YADLTEDQLPSCESLK;YADLTEDQLPSCESLKDTIAR
sp|P18754|RCC1_HUMAN Regulator of chromosome condensation OS=Homo sapiens (Human) OX=9606 GN=RCC1 PE=1 SV=1	44.969	31.647	15.7	180290000	6	LGLGEGAEEK;SGQVYSFGCNDEGALGR;SWVGFSGGQHHTVCMDSEGK;VVQVSAGDSHTAALTDDGR
sp|P18827|SDC1_HUMAN Syndecan-1 OS=Homo sapiens (Human) OX=9606 GN=SDC1 PE=1 SV=3	32.461	15.15	5.5	63766000	2	EGEAVVLPEVEPGLTAR
sp|P18859|ATP5J_HUMAN ATP synthase-coupling factor 6, mitochondrial OS=Homo sapiens (Human) OX=9606 GN=ATP5PF PE=1 SV=1	12.587	21.612	50.9	460780000	6	ELDPIQK;FEDPKFEVIEKPQA;FEVIEKPQA;QMFGNADMNTFPTFK;QTSGGPVDASSEYQQELER
sp|P19075|TSN8_HUMAN Tetraspanin-8 OS=Homo sapiens (Human) OX=9606 GN=TSPAN8 PE=1 SV=1	26.044	9.951	11.8	779810000	6	ETCISFIK;LLSATGESEK;QRPCQSYNGK
sp|P19086|GNAZ_HUMAN Guanine nucleotide-binding protein G(z) subunit alpha OS=Homo sapiens (Human) OX=9606 GN=GNAZ PE=1 SV=3	40.923	2.1776	5.9	3697700	1	IIHSGGFNLEACK;MVDVGGQR
sp|P19105|ML12A_HUMAN Myosin regulatory light chain 12A OS=Homo sapiens (Human) OX=9606 GN=MYL12A PE=1 SV=2;sp|O14950|ML12B_HUMAN Myosin regulatory light chain 12B OS=Homo sapiens (Human) OX=9606 GN=MYL12B PE=1 SV=2;sp|P24844|MYL9_HUMAN Myosin regulatory l	19.794	105.98	66.7	6.2074e+09	24	ATSNVFAMFDQSQIQEFK;DGFIDKEDLHDMLASLGK;EAFNMIDQNR;EAPIDKK;ELLTTMGDR;FTDEEVDELYR;GNFNYIEFTR;LNGTDPEDVIR;NAFACFDEEATGTIQEDYLR
sp|P19174|PLCG1_HUMAN 1-phosphatidylinositol 4,5-bisphosphate phosphodiesterase gamma-1 OS=Homo sapiens (Human) OX=9606 GN=PLCG1 PE=1 SV=1	148.53	9.1343	4.7	27760000	5	AQAEHMLMR;FSDVLHTIK;GSDASGQLFHGR;GVLDVPACQIAIRPEGK;SGDITYGQFAQLYR
sp|P19338|NUCL_HUMAN Nucleolin OS=Homo sapiens (Human) OX=9606 GN=NCL PE=1 SV=3	76.613	13.989	8.3	41583000	5	ALVATPGK;EVFEDAAEIR;GFGFVDFNSEEDAK;GLSEDTTEETLKESFDGSVR;LELQGPR
sp|P19367|HXK1_HUMAN Hexokinase-1 OS=Homo sapiens (Human) OX=9606 GN=HK1 PE=1 SV=3	102.48	323.31	42.2	20720000000	109	AAQLCGAGMAAVVDK;AEMELGLR;AILQQLGLNSTCDDSILVK;ASGVEGADVVK;ATDCVGHDVVTLLR;CNVSFLLSEDGSGK;DFNPTATVK;DMLLEVK;EGLLFEGR;FLLSESGSGK;FLSQIESDR;FNTSDVSAIEK;GAALITAVGVR;GAAMVTAVAYR;GKFNTSDVSAIEK;GQISETLK;HIDLVEGDEGR;IMHQTVK;ITPELLTR;KQTHNNAVVK;LGVEPSDDDCVSVQHVCTIVSFR;LHPHFSR;LNVTVGVDGTLYK;LSDETLIDIMTR;LVDEYSLNAGK;LVPDSDVR;MISGMYLGEIVR;MLPSFVR;MLPTFVR;MVSGMYLGELVR;NILIDFTK;QIEETLAHFHLTK;QTHNNAVVK;RLVPDSDVR;…
sp|P19387|RPB3_HUMAN DNA-directed RNA polymerase II subunit RPB3 OS=Homo sapiens (Human) OX=9606 GN=POLR2C PE=1 SV=2	31.441	12.718	24.4	143140000	6	DLISNSPR;DNDPNDYVEQDDILIVK;ITELTDENVK;PYANQPTVR;SEYSELDEDESQAPYDPNGKPER
sp|P19388|RPAB1_HUMAN DNA-directed RNA polymerases I, II, and III subunit RPABC1 OS=Homo sapiens (Human) OX=9606 GN=POLR2E PE=1 SV=4	24.551	16.857	28.1	540870000	10	ALIVVQQGMTPSAK;EEVTELLAR;IQAGDPVAR;KTIMQLCHDR;MQEENITR;QSLVDMAPK;TIMQLCHDR
sp|P19404|NDUV2_HUMAN NADH dehydrogenase [ubiquinone] flavoprotein 2, mitochondrial OS=Homo sapiens (Human) OX=9606 GN=NDUFV2 PE=1 SV=2	27.391	27.606	12.4	191880000	5	DTPENNPDTPFDFTPENYK;DTPENNPDTPFDFTPENYKR;NSDSILEAIQK
sp|P19440|GGT1_HUMAN Glutathione hydrolase 1 proenzyme OS=Homo sapiens (Human) OX=9606 GN=GGT1 PE=1 SV=2;sp|A6NGU5|GGT3_HUMAN Putative glutathione hydrolase 3 proenzyme OS=Homo sapiens (Human) OX=9606 GN=GGT3P PE=5 SV=2;sp|P36268|GGT2_HUMAN Inactive glutat	61.409	74.218	19	3.285e+09	27	AEVINAR;DIQAAGGIVTAEDLNNYR;ESVESPEQK;FVDVTEVVR;GGLSVAVPGEIR;GLAAALENK;GLAAALENKR;GYELAHQR;LFQPSIQLAR;NIDQAVTAALETR;TAGGWAAASDSR
sp|P19474|RO52_HUMAN E3 ubiquitin-protein ligase TRIM21 OS=Homo sapiens (Human) OX=9606 GN=TRIM21 PE=1 SV=1	54.169	31.857	24.2	276200000	15	ALCWVCAQSR;DLDITSPELR;FDSYPMVLGAQHFHSGK;GGGSVCPVCR;GHFLLSSK;HYWEVDVTGK;IHAEFVQQK;LGDTQQSIPGNEER;LQVALGELR;NFLVEEEQR;SVCHVPGLK
sp|P19525|E2AK2_HUMAN Interferon-induced, double-stranded RNA-activated protein kinase OS=Homo sapiens (Human) OX=9606 GN=EIF2AK2 PE=1 SV=2	62.094	23.631	14.5	183830000	9	DLKPSNIFLVDTK;FDLPDMK;GTLEQWIEK;GVDYIHSK;LAVEILNK;LTVNYEQCASGVHGPEGFHYK;YMSPEQISSQDYGK
sp|P19623|SPEE_HUMAN Spermidine synthase OS=Homo sapiens (Human) OX=9606 GN=SRM PE=1 SV=1	33.824	14.232	22.5	278510000	11	ESYYQLMK;FLPGMAIGYSSSK;KVLIIGGGDGGVLR;MEPGPDGPAASGPAAIR;VLIIGGGDGGVLR;YQDILVFR;YYNSDVHR
sp|P19634|SL9A1_HUMAN Sodium/hydrogen exchanger 1 OS=Homo sapiens (Human) OX=9606 GN=SLC9A1 PE=1 SV=2	90.762	3.5431	3.6	53822000	4	CLIAGER;PYVEANISHK;SKEPQLIAFYHK
sp|P19652|A1AG2_HUMAN Alpha-1-acid glycoprotein 2 OS=Homo sapiens (Human) OX=9606 GN=ORM2 PE=1 SV=2	23.602	3.8932	9	24809000	2	EHVAHLLFLR;TEDTIFLR
sp|P19784|CSK22_HUMAN Casein kinase II subunit alpha OS=Homo sapiens (Human) OX=9606 GN=CSNK2A2 PE=1 SV=1	41.213	30.42	32	1.0028e+09	15	ALDYCHSK;DVKPHNVMIDHQQK;EAMEHPYFYPVVK;HLVSPEALDLLDK;LIDTVKDPVSK;REPFFHGQDNYDQLVR;VYAEVNSLR;WENFIHSENR;YHIDLDPHFNDILGQHSR
sp|P19801|AOC1_HUMAN Amiloride-sensitive amine oxidase [copper-containing] OS=Homo sapiens (Human) OX=9606 GN=AOC1 PE=1 SV=4	85.377	3.2383	4.3	25233000	4	GHDSTEEPPLFSSHKPR;VVQPTLEQTQYSWER
sp|P19838|NFKB1_HUMAN Nuclear factor NF-kappa-B p105 subunit OS=Homo sapiens (Human) OX=9606 GN=NFKB1 PE=1 SV=2	105.35	54.671	22.8	497090000	28	AGADLSLLDR;DSDSVCDSGVETSFR;EESAGVQDNLFLEK;HCEDGICTVTAGPK;ICNYVGPAK;KSDLETSEPKPFLYYPEIK;LEPVVSDAIYDSK;LGNSVLHLAAK;MTEACIR;NDLYQTPLHLAVITK;QEDVVEDLLR;RLEPVVSDAIYDSK;TAGCVTGGEEIYLLCDK;TLMDNYEVSGGTVR;TTSQAHSLPLSPASTR;VFETLEAR;VIVQLVTNGK;YVCEGPSHGGLPGASSEK
sp|P19971|TYPH_HUMAN Thymidine phosphorylase OS=Homo sapiens (Human) OX=9606 GN=TYMP PE=1 SV=2	49.955	6.4188	9.1	40116000	3	AREQEELLAPADGTVELVR;DGPALSGPQSR;FGGAAVFPNQEQAR
sp|P20020|AT2B1_HUMAN Plasma membrane calcium-transporting ATPase 1 OS=Homo sapiens (Human) OX=9606 GN=ATP2B1 PE=1 SV=4	134.68	1.9142	10.6	7514200	1	ADVGFAMGIAGTDVAK;FFDIDSGR;HLDACETMGNATAICSDK;IDESSLTGESDHVK;IDESSLTGESDHVKK;MVTGDNINTAR;QVVAVTGDGTNDGPALK;QVVAVTGDGTNDGPALKK;SSPTDKHTLVK;TGTLTMNR;TSPNEGLSGNPADLER;VYTFNSVR
sp|P20042|IF2B_HUMAN Eukaryotic translation initiation factor 2 subunit 2 OS=Homo sapiens (Human) OX=9606 GN=EIF2S2 PE=1 SV=2	38.388	35.626	40.8	1119600000	25	CSVASIK;DDGISFSNQTGPAWAGSER;DEALEDEDNKKDDGISFSNQTGPAWAGSER;DYTYEELLNR;EKNPDMVAGEK;EYVTCHTCR;FVMKPPQVVR;IFDIDEAEEGVK;KIFDIDEAEEGVK;KTSFVNFTDICK;LYFLQCETCHSR;SGDEMIFDPTMSK;TGFQAVTGK
sp|P20073|ANXA7_HUMAN Annexin A7 OS=Homo sapiens (Human) OX=9606 GN=ANXA7 PE=1 SV=3	52.739	95.113	32.4	3.2785e+09	38	AMQGAGTQER;ATMEAYSR;CYQSEFGR;DENQSINHQMAQEDAQR;DLLSSVSR;EFSGYVESGLK;GAGTDDSTLVR;LGTDESCFNMILATR;LLVSMCQGNR;LLVSMCQGNRDENQSINHQMAQEDAQR;LYQAGEGR;QMFAQMYQK;SDTSGHFER;SEIDLVQIK;TILQCALNR;TLGTMIAGDTSGDYR;TLGTMIAGDTSGDYRR
sp|P20142|PEPC_HUMAN Gastricsin OS=Homo sapiens (Human) OX=9606 GN=PGC PE=1 SV=1	42.425	27.82	8	7.6776e+09	15	EKGLLGEFLR;GLLGEFLR;SYYSVYDLGNNR;THKYDPAWK
sp|P20151|KLK2_HUMAN Kallikrein-2 OS=Homo sapiens (Human) OX=9606 GN=KLK2 PE=1 SV=1	28.671	100.98	24.5	1.8908e+09	22	HNLFEPEDTGQR;HQSLRPDEDSSHDLMLLR;IVGGWECEK;NSQVWLGR;SLQCVSLHLLSNDMCAR
sp|P20155|ISK2_HUMAN Serine protease inhibitor Kazal-type 2 OS=Homo sapiens (Human) OX=9606 GN=SPINK2 PE=1 SV=2	9.2909	55.486	26.2	780580000	7	HFNPVCGSDMSTYANECTLCMK
sp|P20160|CAP7_HUMAN Azurocidin OS=Homo sapiens (Human) OX=9606 GN=AZU1 PE=1 SV=3	26.885	2.455	8.4	115890000	3	CQVAGWGSQR;HFCGGALIHAR
sp|P20290|BTF3_HUMAN Transcription factor BTF3 OS=Homo sapiens (Human) OX=9606 GN=BTF3 PE=1 SV=1	22.168	3.484	9.2	0	1	VQASLAANTFTITGHAETK
sp|P20336|RAB3A_HUMAN Ras-related protein Rab-3A OS=Homo sapiens (Human) OX=9606 GN=RAB3A PE=1 SV=1	24.984	11.824	26.8	123780000	5	ESSDQNFDYMFK;LVDVICEK;MSESLDTADPAVTGAK;TITTAYYR;TYSWDNAQVLLVGNK
sp|P20337|RAB3B_HUMAN Ras-related protein Rab-3B OS=Homo sapiens (Human) OX=9606 GN=RAB3B PE=1 SV=2	24.758	249.65	30.1	3.5642e+09	35	CDMEEER;DASDQNFDYMFK;LVDAICDK;MSDSLDTDPSMLGSSK;TITTAYYR;TYSWDNAQVILVGNKCDMEEER
sp|P20338|RAB4A_HUMAN Ras-related protein Rab-4A OS=Homo sapiens (Human) OX=9606 GN=RAB4A PE=1 SV=3	24.389	20.643	27.1	316450000	8	DLDADREVTFLEASR;EVTFLEASR;FLVIGNAGTGK;IESGELDPER;MGSGIQYGDAALR;SCLLHQFIEK
sp|P20339|RAB5A_HUMAN Ras-related protein Rab-5A OS=Homo sapiens (Human) OX=9606 GN=RAB5A PE=1 SV=2	23.658	5.5701	23.7	332920000	2	ADLANKR;FEIWDTAGQER;GVDLTEPTQPTR;LVLLGESAVGK;YHSLAPMYYR
sp|P20340|RAB6A_HUMAN Ras-related protein Rab-6A OS=Homo sapiens (Human) OX=9606 GN=RAB6A PE=1 SV=3	23.593	123.63	50.5	6.4732e+09	21	ELNVMFIETSAK;GSDVIIMLVGNK;LQLWDTAGQER;LVFLGEQSVGK;QVSIEEGER;QVSIEEGERK;RVAAALPGMESTQDR;SLIPSYIR;STGGDFGNPLRK;TDLADKR;TMYLEDR
sp|P20591|MX1_HUMAN Interferon-induced GTP-binding protein Mx1 OS=Homo sapiens (Human) OX=9606 GN=MX1 PE=1 SV=4	75.519	3.7405	2.6	19836000	1	GQQEIQDQLSLSEALQR
sp|P20618|PSB1_HUMAN Proteasome subunit beta type-1 OS=Homo sapiens (Human) OX=9606 GN=PSMB1 PE=1 SV=2	26.489	87.234	34.9	2403300000	13	DVFISAAER;DVYTGDALR;EETVSLR;EGIREETVSLR;GAVYSFDPVGSYQR;LSEGFSIHTR;NMQNVEHVPLSLDR;TVIGCSGFHGDCLTLTK
sp|P20645|MPRD_HUMAN Cation-dependent mannose-6-phosphate receptor OS=Homo sapiens (Human) OX=9606 GN=M6PR PE=1 SV=1	30.993	6.4901	11.2	308150000	4	AVVMISCNR;HTLADNFNPVSEER;TCDLVGEK
sp|P20674|COX5A_HUMAN Cytochrome c oxidase subunit 5A, mitochondrial OS=Homo sapiens (Human) OX=9606 GN=COX5A PE=1 SV=2	16.762	18.195	26.7	568310000	13	GINTLVTYDMVPEPK;IIDAALR;KGINTLVTYDMVPEPK;LNDFASTVR;MLGAALR;RLNDFASTVR
sp|P20700|LMNB1_HUMAN Lamin-B1 OS=Homo sapiens (Human) OX=9606 GN=LMNB1 PE=1 SV=2	66.408	11.239	11.8	35407000	7	ALYETELADAR;CQSLTEDLEFR;DAALATALGDKK;LLEGEEER;LSSEMNTSTVNSAR;LYKEELEQTYHAK
sp|P20810|ICAL_HUMAN Calpastatin OS=Homo sapiens (Human) OX=9606 GN=CAST PE=1 SV=4	76.572	67.169	21.2	450650000	16	DTSQSDKDLDDALDK;EADPEDGKPVMDK;HLLDDNGQDKPVKPPTK;KPADDQDPIDALSGDLDSCPSTTETSQNTAK;KTEKEESTEVLK;SLTPAVPVESKPDKPSGK;TEKEESTEVLK;TKPQDMISAGGESVAGITAISGKPGDK;TSMCSIQSAPPEPATLK
sp|P20839|IMDH1_HUMAN Inosine-5-monophosphate dehydrogenase 1 OS=Homo sapiens (Human) OX=9606 GN=IMPDH1 PE=1 SV=2	55.405	66.852	20.6	278110000	10	DHTTLLSEVMTPR;EANEILQR;HGFSGIPITETGTMGSK;LVGIVTSR;NLIDAGVDGLR;QLLCGAAVGTR;RFGVPIIADGGIQTVGHVVK;TMSAQIEGGVHGLHSYEK
sp|P20849|CO9A1_HUMAN Collagen alpha-1(IX) chain OS=Homo sapiens (Human) OX=9606 GN=COL9A1 PE=1 SV=3	91.868	1.95	2.1	11627000	0	IESLPIKPR;RETCHELPAR
sp|P20936|RASA1_HUMAN Ras GTPase-activating protein 1 OS=Homo sapiens (Human) OX=9606 GN=RASA1 PE=1 SV=1	116.4	39.026	13.6	195600000	18	ATATQFVHHALK;EIYNTIR;ELHVVYALSHVCGQDR;EPVPMQDQEQVLNDTVDGK;GLQAFCNLR;ICPTPNNQFMMGGR;IIAMCGDYYIGGR;IMPEEEYSEFK;LICPAILNPR;LLYPVAPPEPVEDR;QSCELSPSK;YIYGCLQK
sp|P21217|FUT3_HUMAN Galactoside 3(4)-L-fucosyltransferase OS=Homo sapiens (Human) OX=9606 GN=FUT3 PE=2 SV=1;sp|Q11128|FUT5_HUMAN Alpha-(1,3)-fucosyltransferase 5 OS=Homo sapiens (Human) OX=9606 GN=FUT5 PE=2 SV=1	42.117	19.782	18.8	199100000	8	CSEMVPGTADCHITADR;GTMMETLSR;KVYPQADTVIVHHWDIMSNPK;VYPQADTVIVHHWDIMSNPK;YLQELDKDHAR;YYQSLQAHLK
sp|P21266|GSTM3_HUMAN Glutathione S-transferase Mu 3 OS=Homo sapiens (Human) OX=9606 GN=GSTM3 PE=1 SV=3	26.559	323.31	65.8	33521000000	80	CLDEFPNLK;FSWFAGEK;GLAHAIR;HNMCGETEEEK;HNMCGETEEEKIR;IAAYLQSDQFCK;IRVDIIENQVMDFR;ITQSNAILR;KHNMCGETEEEK;KHNMCGETEEEKIR;LCYSSDHEK;LKPQYLEELPGQLK;LLLEFTDTSYEEK;LLLEFTDTSYEEKR;PQYLEELPGQLK;QFSMFLGK;RYTCGEAPDYDR;SCESSMVLGYWDIR;SQWLDVK;VDIIENQVMDFR;YTCGEAPDYDR;YTCGEAPDYDRSQWLDVK
sp|P21281|VATB2_HUMAN V-type proton ATPase subunit B, brain isoform OS=Homo sapiens (Human) OX=9606 GN=ATP6V1B2 PE=1 SV=3	56.5	77.089	32.5	2377100000	29	AVVQVFEGTSGIDAK;DHADVSNQLYACYAIGK;EEVPGRR;EQALAVSR;KDHADVSNQLYACYAIGK;KTSCEFTGDILR;NFIAQGPYENR;NYLSQPR;QIYPPINVLPSLSR;RIPQSTLSEFYPR;SAIGEGMTR;SGQVLEVSGSK;TSCEFTGDILR;TVSGVNGPLVILDHVK;VFNGSGKPIDR;YAEIVHLTLPDGTK
sp|P21283|VATC1_HUMAN V-type proton ATPase subunit C 1 OS=Homo sapiens (Human) OX=9606 GN=ATP6V1C1 PE=1 SV=4	43.941	37.1	28.5	612100000	18	DFQYNEEEMK;DFQYNEEEMKADKEEMNR;FNIPDLK;GNLQNLER;GVTQIDNDLK;IDCNLLEFK;LDAFVEGVVK;LNHNDWIK;NAGSLLTR;TCQQTWEK;VAQYMADVLEDSKDK;VFVESVLR
sp|P21291|CSRP1_HUMAN Cysteine and glycine-rich protein 1 OS=Homo sapiens (Human) OX=9606 GN=CSRP1 PE=1 SV=3	20.567	274.78	64.8	983410000	13	CSQAVYAAEK;GFGFGQGAGALVHSE;GLESTTLADKDGEIYCK;GYGYGQGAGTLSTDK;GYGYGQGAGTLSTDKGESLGIK;HEEAPGHRPTTNPNASK;KNLDSTTVAVHGEEIYCK;NLDSTTVAVHGEEIYCK;SCFLCMVCK;TVYFAEEVQCEGNSFHK
sp|P21333|FLNA_HUMAN Filamin-A OS=Homo sapiens (Human) OX=9606 GN=FLNA PE=1 SV=4	280.74	3.2282	4.3	25285000	3	AFGPGLQGGSAGSPAR;AGGPGLER;AIVDGNLK;ATCAPQHGAPGPGPADASK;DGTVTVR;DLAEDAPWK;DLAEDAPWKK;IQQNTFTR;LLGWIQNK;LVSIDSK;VTAQGPGLEPSGNIANK;WCNEHLK
sp|P21359|NF1_HUMAN Neurofibromin OS=Homo sapiens (Human) OX=9606 GN=NF1 PE=1 SV=2	319.37	110.25	13.1	706050000	50	AAHRPVEWVQAVVSR;AEVMADTAVALASGNVK;AVQGCGAHPAIR;DVVDENNMNK;FDEQLPIK;GNSSMDSAAGCSGTPPICR;HLCEEADIR;IDAVYCHSVELR;IEHPTAGNTEAWEDTHAK;ISPHNNQHFK;KVSVSESNVLLDEEVLTDPK;LDETMLVK;LEPSESLEENQR;LFLDSLR;LITMTINEK;LLDPLLR;LLLCNPR;LTSHQMLSSTEILK;LVFIDCPGK;LYQIPQTDMAECAEK;NLLQMTEK;QMYPSIQAK;RDDLSFCQEMK;RIEHPTAGNTEAWEDTHAK;SMSLDMGQPSQANTK;TRWELSQPDSIPQHTK;TSATGGLGSIK;VFHNALK;VFPVVHNLLDSK;VGSTAVQVTSAER;VLGNMVHAIQ…
sp|P21397|AOFA_HUMAN Amine oxidase [flavin-containing] A OS=Homo sapiens (Human) OX=9606 GN=MAOA PE=1 SV=1	59.681	70.547	30.2	934800000	27	EIPTDAPWEAQHADKWDK;IFFAGTETATK;IHFRPELPAER;IMDLLGDQVK;LNHPVTHVDQSSDNIIIETLNHEHYECK;NEHVDYVDVGGAYVGPTQNR;NLPSVSGLLK;TIDNMGK;VLGSQEALHPVHYEEK;VTEKDIWVQEPESK;WSGYMEGAVEAGER
sp|P21399|ACOC_HUMAN Cytoplasmic aconitate hydratase OS=Homo sapiens (Human) OX=9606 GN=ACO1 PE=1 SV=3	98.398	107.12	21.1	2.0424e+09	34	AVLAESYER;DEIQAVER;DFESCLGAK;DIWPTRDEIQAVER;EFNSYGSR;EYGAGSSR;GFQVAPEHHNDHK;GTFANIR;IDFEKEPLGVNAK;IETVNESWNALATPSDK;KDFESCLGAK;KQDIENILHWNVTQHK;NCDEFLVK;NIEVPFKPAR;NQDLEFER;QDIENILHWNVTQHK;RGNDAVMAR;TFQAVMR;VLLEAAIR;YLQAVGMFR;YTIIIPENLKPQMK
sp|P21579|SYT1_HUMAN Synaptotagmin-1 OS=Homo sapiens (Human) OX=9606 GN=SYT1 PE=1 SV=1	47.573	6.3788	11.8	50983000	5	HDIIGEFK;LTVVILEAK;MDVGGLSDPYVK;VFLLPDKK;VFVGYNSTGAELR
sp|P21580|TNAP3_HUMAN Tumor necrosis factor alpha-induced protein 3 OS=Homo sapiens (Human) OX=9606 GN=TNFAIP3 PE=1 SV=1	89.613	3.6724	4.4	11078000	3	QLHASHAPDHTR;SQEFVETGLCYDTR;TCQFCPQFR
sp|P21695|GPDA_HUMAN Glycerol-3-phosphate dehydrogenase [NAD(+)], cytoplasmic OS=Homo sapiens (Human) OX=9606 GN=GPD1 PE=1 SV=4	37.567	20.104	16.3	111680000	9	ANATGISLIK;FCETTIGCK;IVGGNAAQLAQFDPR;KLTEIINTQHENVK;LISEVIGER;LTEIINTQHENVK
sp|P21741|MK_HUMAN Midkine OS=Homo sapiens (Human) OX=9606 GN=MDK PE=1 SV=1	15.585	67.967	50.3	784260000	17	DCGVGFR;EGTCGAQTQR;FENWGACDGGTGTK;GGPGSECAEWAWGPCTPSSK;KGGPGSECAEWAWGPCTPSSK;VTKPCTPK;YKFENWGACDGGTGTK;YNAQCQETIR
sp|P21796|VDAC1_HUMAN Voltage-dependent anion-selective channel protein 1 OS=Homo sapiens (Human) OX=9606 GN=VDAC1 PE=1 SV=2	30.772	146.78	68.2	3.2572e+09	31	AVPPTYADLGK;EHINLGCDMDFDIAGPSIR;KLETAVNLAWTAGNSNTR;LETAVNLAWTAGNSNTR;LTFDSSFSPNTGK;LTFDSSFSPNTGKK;LTLSALLDGK;SENGLEFTSSGSANTETTK;TDEFQLHTNVNDGTEFGGSIYQK;TKSENGLEFTSSGSANTETTK;VNNSSLIGLGYTQTLK;VTGSLETK;VTQSNFAVGYK;WNTDNTLGTEITVEDQLAR;WTEYGLTFTEK;YQIDPDACFSAK
sp|P21810|PGS1_HUMAN Biglycan OS=Homo sapiens (Human) OX=9606 GN=BGN PE=1 SV=2;sp|P07585|PGS2_HUMAN Decorin OS=Homo sapiens (Human) OX=9606 GN=DCN PE=1 SV=1	41.654	3.2511	6.2	58969000	4	DLPETLNELHLDHNK;ELHLDNNK
sp|P21912|SDHB_HUMAN Succinate dehydrogenase [ubiquinone] iron-sulfur subunit, mitochondrial OS=Homo sapiens (Human) OX=9606 GN=SDHB PE=1 SV=3	31.629	62.931	40.4	1.8898e+09	29	AGDKPHMQTYEVDLNK;CHTIMNCTR;EGICGSCAMNINGGNTLACTR;IDTNLNK;IKNEVDSTLTFR;IYPLPHMYVIK;LQDPFSLYR;NEVDSTLTFR;QQYLQSIEER;RIDTNLNK;WDPDKAGDKPHMQTYEVDLNK;YLGPAVLMQAYR
sp|P21926|CD9_HUMAN CD9 antigen OS=Homo sapiens (Human) OX=9606 GN=CD9 PE=1 SV=4	25.416	13.651	14.5	4.212e+09	13	DVLETFTVK;EVQEFYK;EVQEFYKDTYNK;KDVLETFTVK;TKDEPQRETLK
sp|P21953|ODBB_HUMAN 2-oxoisovalerate dehydrogenase subunit beta, mitochondrial OS=Homo sapiens (Human) OX=9606 GN=BCKDHB PE=1 SV=2	43.122	8.4057	6.1	139460000	3	LGVSCEVIDLR;SGDLFNCGSLTIR
sp|P21964|COMT_HUMAN Catechol O-methyltransferase OS=Homo sapiens (Human) OX=9606 GN=COMT PE=1 SV=2	30.037	25.853	24	1.5327e+09	10	EVVDGLEK;EWAMNVGDK;EWAMNVGDKK;GSSCFECTHYQSFLEYR;LLSPGAR;MVDFAGVK;YLPDTLLLEECGLLR
sp|P21980|TGM2_HUMAN Protein-glutamine gamma-glutamyltransferase 2 OS=Homo sapiens (Human) OX=9606 GN=TGM2 PE=1 SV=2	77.328	164.78	29.8	4513700000	41	AEELVLER;CDLELETNGR;CLGIPTR;DCLTESNLIK;DEREDITHTYK;DHHTADLCR;DLYLENPEIK;LVVNFESDK;LVVNFESDKLK;MDLLPLHMGLHK;NEFGEIQGDK;QEYVLTQQGFIYQGSAK;SEGTYCCGPVPVR;SSPVYVGR;SVPLCILYEK;TVEIPDPVEAGEEVK;TVSYNGILGPECGTK;VVSGMVNCNDDQGVLLGR;YPEGSSEER;YRDCLTESNLIK
sp|P22033|MUTA_HUMAN Methylmalonyl-CoA mutase, mitochondrial OS=Homo sapiens (Human) OX=9606 GN=MMUT PE=1 SV=4	83.134	64.714	16.9	332230000	12	EDAVEVLAIDNTSVR;EVAQQAVDADVHAVGISTLAAGHK;GDVGMAGVAIDTVEDTK;IDSGSEVIVGVNK;IEECAAR;LTGTIQNDILK;LWAHLIEK;NTQIIIQEESGIPK;QYAGFSTVEESNK;YQLEKEDAVEVLAIDNTSVR
sp|P22059|OSBP1_HUMAN Oxysterol-binding protein 1 OS=Homo sapiens (Human) OX=9606 GN=OSBP PE=1 SV=1	89.42	319.83	44.5	2779900000	40	ATEDGTPYDPYK;DFLMLAQTHSK;EKQDWSSCPDIF;ELTHIYR;GATVLPANTPGNVGSGK;GDAGPGSGAASGTVVAAAAGGPGPGAGGVAAAGPAPAPPTGGSGGSGAGGSGSAR;GVVGPGPAAIAALGGGGAGPPVVGGGGGR;HGTALQR;HQLEETKK;IRLEETLEQLAK;ITSNAMINACR;KVTGEVTDPSGK;LEENGYR;LEETLEQLAK;LTEDLEYHELLDR;LWIDQSGEIDIVNHK;MLAESDESGDEESVSQTDKTELQNTLR;RTGSNISGASSDISLDEQYK;SLCEQVSHHPPAAAHHAESK;SLSELESLK;SLSELESLKLPAESNEK;TELQNTLR;TGSNISGASSDISLDEQYK;TGSNISGASSDISLDEQY…
sp|P22061|PIMT_HUMAN Protein-L-isoaspartate(D-aspartate) O-methyltransferase OS=Homo sapiens (Human) OX=9606 GN=PCMT1 PE=1 SV=4	24.636	30.132	39.2	983260000	12	KDDPTLLSSGR;MGYAEEAPYDAIHVGAAAPVVPQALIDQLKPGGR;SGGASHSELIHNLR;TDKVFEVMLATDR;VFEVMLATDR;VIGIDHIK;VQLVVGDGR
sp|P22090|RS4Y1_HUMAN 40S ribosomal protein S4, Y isoform 1 OS=Homo sapiens (Human) OX=9606 GN=RPS4Y1 PE=1 SV=2	29.455	10.911	22.4	142150000	5	ERHPGSFDVVHVK;GIPHLVTHDAR;LTGVFAPR;LTVAEER;VGVITNR;VNDTVQIDLGTGK
sp|P22102|PUR2_HUMAN Trifunctional purine biosynthetic protein adenosine-3 OS=Homo sapiens (Human) OX=9606 GN=GART PE=1 SV=1	107.77	145.26	26.8	2.0273e+09	54	AFAHITGGGLLENIPR;AIAFLQQPR;AVQEIMQEK;DIQQHKEEAWVIGSVVAR;DPLLASGTDGVGTK;EEAWVIGSVVAR;EHTLAWK;ENLISALEEAKK;ESGVDIAAGNMLVK;FEGAIYR;GDTVATLSER;HGIPTAQWK;IKDTVLQR;ILSGPFVQK;ISNTAISISDHTALAQFCK;IYSHSLLPVLR;LGVDLDAQTWR;SAGVQCFGPTAEAAQLESSK;TFNCGVGAVLVVSK;TVAPMPPAQDHK;VFSWLQQEGHLSEEEMAR;VLAVTAIR;VLEFNCR;VLIIGSGGR
sp|P22234|PUR6_HUMAN Multifunctional protein ADE2 OS=Homo sapiens (Human) OX=9606 GN=PAICS PE=1 SV=3	47.079	57.598	28.9	3.0976e+09	20	ACGNFGIPCELR;ATAEVLNIGK;ATAEVLNIGKK;DDANNDPQWSEEQLIAAK;DQITAGNAAR;EVTPEGLQMVK;EVYELLDSPGK;IEFGVDVTTK;KNFEWVAER;NFEWVAER;TKEVYELLDSPGK;VTSAHKGPDETLR;VVVLMGSTSDLGHCEK
sp|P22307|NLTP_HUMAN Non-specific lipid-transfer protein OS=Homo sapiens (Human) OX=9606 GN=SCP2 PE=1 SV=2	58.993	55.489	35.5	1.0215e+09	33	DYPDLAEEAGK;DYPDLAEEAGKK;EATWVVDVK;FVKPGAENSR;GSVLPNSDK;GSVLPNSDKK;HSVNNPYSQFQDEYSLDEVMASK;HVDLLINK;KLEEEGEQFVK;KLEEEGEQFVKK;LEEEGEQFVK;LQNLQLQPGNAK;MGFPEAASSFR;MNPQSAFFQGK;MVGFDMSK;SSSPWEPATLR;THQIEAVPTSSASDGFK;VFVVGVGMTK;WVINPSGGLISK;YGLSAHPVAPQMFGYAGK
sp|P22314|UBA1_HUMAN Ubiquitin-like modifier-activating enzyme 1 OS=Homo sapiens (Human) OX=9606 GN=UBA1 PE=1 SV=3	117.85	323.31	34.9	20673000000	73	AENYDIPSADR;AEVSQPR;ALPAVQQNNLDEDLIR;ALPAVQQNNLDEDLIRK;ATLPSPDK;ATLPSPDKLPGFK;DEFEGLFK;DNPGVVTCLDEAR;ERLDQPMTEIVSR;FEVQGLQPNGEEMTLK;GGIVSQVK;GLGVEIAK;HQYYNQEWTLWDR;IHVSDQELQSANASVDDSR;IHVSDQELQSANASVDDSRLEELK;LDQPMTEIVSR;LKSDTAAAAVR;LQTSSVLVSGLR;LVVADTR;NEEDAAELVALAQAVNAR;NFPNAIEHTLQWAR;NGSEADIDEGLYSR;PLLESGTLGTK;PQTWADCVTWACHHWHTQYSNNIR;QFLDYFK;QFLFRPWDVTK;QLLHNFPPDQLTSSGAPFWSGPK;QLYVLGHEAMK;QMN…
sp|P22352|GPX3_HUMAN Glutathione peroxidase 3 OS=Homo sapiens (Human) OX=9606 GN=GPX3 PE=1 SV=2	25.552	2.0061	6.2	28546000	2	QEPGENSEILPTLK
sp|P22392|NDKB_HUMAN Nucleoside diphosphate kinase B OS=Homo sapiens (Human) OX=9606 GN=NME2 PE=1 SV=1;sp|O60361|NDK8_HUMAN Putative nucleoside diphosphate kinase OS=Homo sapiens (Human) OX=9606 GN=NME2P1 PE=5 SV=1	17.298	3.3508	38.2	423150000	3	DRPFFPGLVK;GDFCIQVGR;NIIHGSDSVK;TFIAIKPDGVQR;VMLGETNPADSKPGTIR
sp|P22459|KCNA4_HUMAN Potassium voltage-gated channel subfamily A member 4 OS=Homo sapiens (Human) OX=9606 GN=KCNA4 PE=1 SV=2	73.256	1.5892	3.7	6319500	1	FREDEGFVREEEDR;SSTSSSLGDK
sp|P22492|H1T_HUMAN Histone H1t OS=Homo sapiens (Human) OX=9606 GN=HIST1H1T PE=2 SV=4	22.019	10.429	21.7	106310000	6	ALAAAGYDVEK;GILVQTR;GTGASGSFK;SETVPAASASAGVAAMEK
sp|P22570|ADRO_HUMAN NADPH:adrenodoxin oxidoreductase, mitochondrial OS=Homo sapiens (Human) OX=9606 GN=FDXR PE=1 SV=3	53.836	14.041	16.9	104620000	9	EMIQLPGAR;FGVAPDHPEVK;ILLTPPEHLER;LEGVDEATR;LTELLLR;LVDPQEMLR;NVINTFTQTAHSGR;TATEKPGPAEAAR
sp|P22612|KAPCG_HUMAN cAMP-dependent protein kinase catalytic subunit gamma OS=Homo sapiens (Human) OX=9606 GN=PRKACG PE=1 SV=3	40.434	77.355	24.5	244140000	10	DTEQEESVNEFLAK;KDTEQEESVNEFLAK;KVEAPFIPK;QVEHILNEK;SLLQVDLTK;TLGMGSFGR;VEAPFIPK;WGNPAQNTASSDQFER;YTGPGDASNFDDYEEEELR
sp|P22626|ROA2_HUMAN Heterogeneous nuclear ribonucleoproteins A2/B1 OS=Homo sapiens (Human) OX=9606 GN=HNRNPA2B1 PE=1 SV=2	37.429	24.695	27.5	359370000	14	EESGKPGAHVTVK;GFGFVTFDDHDPVDK;GGGGNFGPGPGSNFR;IDTIEIITDR;LFVGGIKEDTEEHHLR;LTDCVVMR;NYYEQWGK;YHTINGHNAEVR
sp|P22681|CBL_HUMAN E3 ubiquitin-protein ligase CBL OS=Homo sapiens (Human) OX=9606 GN=CBL PE=1 SV=2	99.632	2.2702	3.3	17823000	3	METLGENEYFR;NQNPDLTGLCEPTPQDHIK
sp|P22692|IBP4_HUMAN Insulin-like growth factor-binding protein 4 OS=Homo sapiens (Human) OX=9606 GN=IGFBP4 PE=1 SV=2	27.934	4.4651	12	10437000	3	EDARPVPQGSCQSELHR;GELDCHQLADSFRE
sp|P22694|KAPCB_HUMAN cAMP-dependent protein kinase catalytic subunit beta OS=Homo sapiens (Human) OX=9606 GN=PRKACB PE=1 SV=2	40.622	27.695	22.2	237960000	4	ATEQYYAMK;FSEPHAR;KGSEVESVK;KVEAPFIPK;KWENPTQNNAGLEDFER;NLLQVDLTK;QIEHTLNEK;TLGTGSFGR;VEAPFIPK;WENPTQNNAGLEDFER
sp|P22695|QCR2_HUMAN Cytochrome b-c1 complex subunit 2, mitochondrial OS=Homo sapiens (Human) OX=9606 GN=UQCRC2 PE=1 SV=3	48.442	323.31	45.3	7.0119e+09	53	ATAAPAGAPPQPQDLEFTK;AVAFQNPQTHVIENLHAAAYR;ENMAYTVECLR;GGLGLSGAK;GIEAVGGK;GSNTTSHLHQAVAK;KFVSGQK;LSVTATR;LTSSLTTK;NALANPLYCPDYR;QVAEQFLNMR;RGSNTTSHLHQAVAK;RWEVADLQPQLK;SMAASGNLGHTPFVDEL;TIAQGNLSNTDVQAAK;VTSEELHYFVQNHFTSAR;WEVADLQPQLK;YEDFSNLGTTHLLR
sp|P22732|GTR5_HUMAN Solute carrier family 2, facilitated glucose transporter member 5 OS=Homo sapiens (Human) OX=9606 GN=SLC2A5 PE=1 SV=1	54.973	46.577	8	1.6674e+09	13	ELPPVTSEQ;GWDSVDR;MEQQDQSMK;MEQQDQSMKEGR;VSEVYPEKEELK;VSEVYPEKEELKELPPVTSEQ
sp|P22748|CAH4_HUMAN Carbonic anhydrase 4 OS=Homo sapiens (Human) OX=9606 GN=CA4 PE=1 SV=2	35.032	161.24	36.5	2912700000	24	ASISGGGLPAPYQAK;DNVRPLQQLGQR;EQILAFSQK;FFFSGYDK;GSEHSLDGEHFAMEMHIVHEK;PLQQLGQR;QLHLHWSDLPYK;QSPINIVTTK;VVWTVFR;WGGNCQK;YLGSLTTPTCDEK
sp|P22830|HEMH_HUMAN Ferrochelatase, mitochondrial OS=Homo sapiens (Human) OX=9606 GN=FECH PE=1 SV=2	47.862	28.749	24.6	225550000	10	ALADLVHSHIQSNELCSK;ELDHFPLEK;LLDELSPNTAPHK;QLTLSCPLCVNPVCR;SGAAAAAVTTETAQHAQGAK;SGAAAAAVTTETAQHAQGAKPQVQPQK;YVHPLTEEAIEEMER;YYNQVGR
sp|P23229|ITA6_HUMAN Integrin alpha-6 OS=Homo sapiens (Human) OX=9606 GN=ITGA6 PE=1 SV=5	126.6	2.278	4	17077000	3	FGSCQQGVAATFTK;IEFDNDADPTSESKEDQWMGVTVQSQGPGGK
sp|P23246|SFPQ_HUMAN Splicing factor, proline- and glutamine-rich OS=Homo sapiens (Human) OX=9606 GN=SFPQ PE=1 SV=2	76.149	8.5212	4.4	7039700	3	DKLESEMEDAYHEHQANLLR;YGEPGEVFINK
sp|P23258|TBG1_HUMAN Tubulin gamma-1 chain OS=Homo sapiens (Human) OX=9606 GN=TUBG1 PE=1 SV=2;sp|Q9NRH3|TBG2_HUMAN Tubulin gamma-2 chain OS=Homo sapiens (Human) OX=9606 GN=TUBG2 PE=2 SV=1	51.169	89.783	29	398790000	17	AVLLDLEPR;DNFDEMDTSR;DVFFYQADDEHYIPR;EAFLEQFR;KDVFFYQADDEHYIPR;KEDMFKDNFDEMDTSR;KSPYLPSAHR;KTTVLDVMR;LTQNADCVVVLDNTALNR;NVMVSTGR;QLCAEHGISPEGIVEEFATEGTDR;RLTQNADCVVVLDNTALNR;TTVLDVMR;VIHSILNSPYAK
sp|P23284|PPIB_HUMAN Peptidyl-prolyl cis-trans isomerase B OS=Homo sapiens (Human) OX=9606 GN=PPIB PE=1 SV=2	23.742	132.23	43.5	5704600000	39	DFMIQGGDFTR;DKPLKDVIIADCGK;DTNGSQFFITTVK;DVIIADCGK;HYGPGWVSMANAGK;IEVEKPFAIAK;IEVEKPFAIAKE;IGDEDVGR;TVDNFVALATGEK;VLEGMEVVR
sp|P23352|KALM_HUMAN Anosmin-1 OS=Homo sapiens (Human) OX=9606 GN=ANOS1 PE=1 SV=3	76.111	52.145	16.3	127380000	11	ASGFAAACVESCEVDNECSGVK;FTELQSGQLEVK;LDESLSAGSVQR;SSKDPSAPPAPANLR;SYECLTSCEFLK;TTDGFQNSVILEK;WNYGIHPSEDDATHWQTVAQTTDER
sp|P23368|MAOM_HUMAN NAD-dependent malic enzyme, mitochondrial OS=Homo sapiens (Human) OX=9606 GN=ME2 PE=1 SV=1	65.443	151.89	26.4	1.6701e+09	19	ALTSQLTDEELAQGR;AMASINER;AVVVTDGER;CLFASGSPFGPVK;GLFISISDR;GMAFTLQER;HISDSVFLEAAK;IETQDIQALR;KMTSPLEK;LFTPDVIR;PSTIIGVAGAGR;SIVDNWPENHVK;VISKPISEHK;VTEYLYANK;YIYIMGIQER
sp|P23381|SYWC_HUMAN Tryptophan--tRNA ligase, cytoplasmic OS=Homo sapiens (Human) OX=9606 GN=WARS1 PE=1 SV=2	53.165	139.26	38.9	2439500000	22	ADCPPGNPAPTSNHGPDATEAEEDFVDPWTVQTSSAK;AGNASKDEIDSAVK;ALIEVLQPLIAEHQAR;ATGQRPHHFLR;DIIACGFDINK;DMNQVLDAYENK;DTIEEHR;DYTSGAMLTGELK;DYTSGAMLTGELKK;GIFFSHR;GIFGFTDSDCIGK;HVTFNQVK;IDKELINR;KDYTSGAMLTGELK;KDYTSGAMLTGELKK;KLSFDFQ;MSASDPNSSIFLTDTAK
sp|P23396|RS3_HUMAN 40S ribosomal protein S3 OS=Homo sapiens (Human) OX=9606 GN=RPS3 PE=1 SV=2	26.688	65.639	56	4.1507e+09	32	ACYGVLR;AELNEFLTR;DEILPTTPISEQK;ELAEDGYSGVEVR;FIMESGAK;FVADGIFK;GCEVVVSGK;GGKPEPPAMPQPVPTA;GLCAIAQAESLR;KFVADGIFK;LLGGLAVR;RFGFPEGSVELYAEK;TEIIILATR;TQNVLGEK
sp|P23435|CBLN1_HUMAN Cerebellin-1 OS=Homo sapiens (Human) OX=9606 GN=CBLN1 PE=1 SV=1	21.097	3.8223	11.9	12295000	1	CLVVCDSNPTSDPTGTALGISVR
sp|P23443|KS6B1_HUMAN Ribosomal protein S6 kinase beta-1 OS=Homo sapiens (Human) OX=9606 GN=RPS6KB1 PE=1 SV=2	59.139	6.0542	10.3	205600000	7	DLKPENIMLNHQGHVK;LGAGPGDAGEVQAHPFFR;LNLPPYLTQEAR;LTDFGLCK
sp|P23458|JAK1_HUMAN Tyrosine-protein kinase JAK1 OS=Homo sapiens (Human) OX=9606 GN=JAK1 PE=1 SV=2	133.28	26.331	8.5	74968000	10	DINKLEEQNPDIVSEK;DLVQGEHLGR;ELADLMTR;IGDFGLTK;LGSGEYTAEELCIR;NVLVESEHQVK;THIYSGTLMDYKDDEGTSEEK;YLATLETLTK
sp|P23526|SAHH_HUMAN Adenosylhomocysteinase OS=Homo sapiens (Human) OX=9606 GN=AHCY PE=1 SV=4	47.716	104.32	35.2	6.4145e+09	39	AGIPVYAWK;ALDIAENEMPGLMR;ATDVMIAGK;DGPLNMILDDGGDLTNLIHTK;ESLIDGIK;ESLIDGIKR;FDNLYGCR;GCAQALR;GISEETTTGVHNLYK;IILLAEGR;KLDEAVAEAHLGK;LDEAVAEAHLGK;RATDVMIAGK;SDKLPYK;SKFDNLYGCR;VAVVAGYGDVGK;VNIKPQVDR;WLNENAVEK
sp|P23528|COF1_HUMAN Cofilin-1 OS=Homo sapiens (Human) OX=9606 GN=CFL1 PE=1 SV=3	18.502	156.04	83.1	11394000000	44	ASGVAVSDGVIK;AVLFCLSEDK;AVLFCLSEDKK;HELQANCYEEVK;HELQANCYEEVKDR;KAVLFCLSEDKK;KEDLVFIFWAPESAPLK;KSSTPEEVK;KSSTPEEVKK;LGGSAVISLEGK;LGGSAVISLEGKPL;LTGIKHELQANCYEEVKDR;MIYASSK;MLPDKDCR;NIILEEGK;NIILEEGKEILVGDVGQTVDDPYATFVK;SSTPEEVK;SSTPEEVKK;YALYDATYETK
sp|P23588|IF4B_HUMAN Eukaryotic translation initiation factor 4B OS=Homo sapiens (Human) OX=9606 GN=EIF4B PE=1 SV=2	69.15	5.7298	5.9	45109000	4	SILPTAPR;VAPAQPSEEGPGR;VDVADQAQDKDRDDR
sp|P23610|HAP40_HUMAN 40-kDa huntingtin-associated protein OS=Homo sapiens (Human) OX=9606 GN=F8A1 PE=1 SV=2	39.103	2.7105	6.7	33013000	1	DLGQPAAAAGHFQR;LLPEHAQTLEK
sp|P23634|AT2B4_HUMAN Plasma membrane calcium-transporting ATPase 4 OS=Homo sapiens (Human) OX=9606 GN=ATP2B4 PE=1 SV=2	137.92	323.31	27.8	3.8532e+09	61	ADVGFAMGIAGTDVAK;AFHSSLHESIQKPYNQK;DAEGLDEIDHAEMELR;DALTQINVHYGGVQNLCSR;EAGHGTTKEEITK;EGDFGCTVMELR;FFDIDSGR;GEVEQEKLDK;GIIDSTVGEHR;HLDACETMGNATAICSDK;IDESSLTGESDHVK;IDESSLTGESDHVKK;KGEAVPFK;KQGVPENR;MVTGDNINTAR;NEKGEVEQEKLDK;NVFSGIYR;QDYQAVR;QVFGHNVIPPK;QVVAVTGDGTNDGPALK;QVVAVTGDGTNDGPALKK;SLDKDPMLLSGTHVMEGSGR;SMSTVIR;SSPTDKHTLVK;TGTLTMNR;TQDGVALEIQPLNSQEGIDNEEK;TSPVEGLSGNPADLEK;TVIEPMACDGLR;VLPA…
sp|P23743|DGKA_HUMAN Diacylglycerol kinase alpha OS=Homo sapiens (Human) OX=9606 GN=DGKA PE=1 SV=3	82.629	123.01	22.3	762730000	17	ALPCEVSTYAK;CSEITFHTTK;DDGQHMWRPK;DGPEIGLR;DIGVQSHVWVR;EIDYDGSGSVSQAEWVR;IILQMMR;IYLEVDNVPR;LFEDGEMAK;PVYCNLCESSIGLGK;QVFNLLK;TMDDLNLSTSEALR;WGGGYEGQNLAK;WSVEVIPQQTEEK;YTVHDQCAMK
sp|P23786|CPT2_HUMAN Carnitine O-palmitoyltransferase 2, mitochondrial OS=Homo sapiens (Human) OX=9606 GN=CPT2 PE=1 SV=2	73.776	308.07	39.8	3.2433e+09	43	AGLLEPEVFHLNPAK;ATNMTVSAIR;CSEAFVR;DGSTAVHFEHSWGDGVAVLR;DLVHLSHNMLHGDGTNR;DSTQTPAVTPQSQPATTDSTVTVQK;EFLQCVEK;EKFDATMK;ELHEQLVALDK;FFNEVFK;HSAGELQQMMVECSK;KTEQFCK;LMSSGNEESLR;PLLNDGQFR;QYGQTVATYESCSTAAFK;SDTITFK;SEYNDQLTR;SFNLIIAK;SIVPTMHYQDSLPR;TETIRPASVYTK;TLTIDCVQFQR;YHGQLTK;YLSAQKPLLNDGQFR
sp|P23919|KTHY_HUMAN Thymidylate kinase OS=Homo sapiens (Human) OX=9606 GN=DTYMK PE=1 SV=4	23.819	22.349	48.6	477680000	16	ENFSLDWCK;GALIVLEGVDR;KSDVEDHSVHLLFSANR;LLSSYLQK;LVEALCAAGHR;SDVEDHSVHLLFSANR;SIEAVHEDIR;TATEKPLGELWK;VLSEDAIR;WEQVPLIK;YENGAFQER
sp|P23921|RIR1_HUMAN Ribonucleoside-diphosphate reductase large subunit OS=Homo sapiens (Human) OX=9606 GN=RRM1 PE=1 SV=1	90.069	30.156	16.2	309510000	16	EQGPYETYEGSPVSK;GAFIDQSQSLNIHIAEPNYGK;KSNQQNLGTIK;LNSAIIYDR;NTAAMVCSLENR;NTAAMVCSLENRDECLMCGS;QCALISK;SAGGIGVAVSCIR;SNQQNLGTIK;STLDIVLANK;TGMYYLR;TVWEISQK;VYNNTAR
sp|P24158|PRTN3_HUMAN Myeloblastin OS=Homo sapiens (Human) OX=9606 GN=PRTN3 PE=1 SV=3	27.807	3.6565	8.2	65252000	3	LVNVVLGAHNVR;PYMASLQMR
sp|P24386|RAE1_HUMAN Rab proteins geranylgeranyltransferase component A 1 OS=Homo sapiens (Human) OX=9606 GN=CHM PE=1 SV=3	73.475	36.886	18.8	253160000	13	AIIDQFGQR;EDLESVVQK;ESTNLGNLEESSE;FNIDLVSK;GTYLVHLTCTSSK;KCKAIIDQFGQR;RFNIDLVSK;SCYNDLPSNVYVCSGPDCGLGNDNAVK;TCVPSTSAEDMSENVPIAEDTTEQPK;TCVPSTSAEDMSENVPIAEDTTEQPKK;VIELCSSTMTCMK
sp|P24534|EF1B_HUMAN Elongation factor 1-beta OS=Homo sapiens (Human) OX=9606 GN=EEF1B2 PE=1 SV=3	24.763	23.112	27.1	264340000	5	KLQIQCVVEDDK;SIQADGLVWGSSK;SSILLDVKPWDDETDMAK;YGPADVEDTTGSGATDSK
sp|P24539|AT5F1_HUMAN ATP synthase F(0) complex subunit B1, mitochondrial OS=Homo sapiens (Human) OX=9606 GN=ATP5PB PE=1 SV=2	28.908	101.02	25.4	2.0673e+09	16	EQEHMINWVEK;HVVQSISTQQEK;HYLFDVQR;LDYHISVQNMMR;RHYLFDVQR;RKEQEHMINWVEK;SQQALVQK;YGPFVADFADK
sp|P24557|THAS_HUMAN Thromboxane-A synthase OS=Homo sapiens (Human) OX=9606 GN=TBXAS1 PE=1 SV=3	60.518	10.915	7.3	35021000	4	DVFSSTGCKPNPSR;QVLVENFSNFTNR;YAESGDAFDIQR
sp|P24666|PPAC_HUMAN Low molecular weight phosphotyrosine protein phosphatase OS=Homo sapiens (Human) OX=9606 GN=ACP1 PE=1 SV=3	18.042	49.839	32.9	605110000	12	HGIPMSHVAR;IELLGSYDPQK;KLVTDQNISENWR;LVTDQNISENWR;VDSAATSGYEIGNPPDYR
sp|P24752|THIL_HUMAN Acetyl-CoA acetyltransferase, mitochondrial OS=Homo sapiens (Human) OX=9606 GN=ACAT1 PE=1 SV=1	45.199	242.45	41.7	9372500000	47	DGLTDVYNK;EAYMGNVLQGGEGQAPTR;EEVKEAYMGNVLQGGEGQAPTR;EVVIVSATR;FGNEVIPVTVTVK;GQPDVVVKEDEEYK;GQPDVVVKEDEEYKR;IHMGSCAENTAK;IVGHLTHALK;LEDLIVK;LGSIAIQGAIEK;LNVTPLAR;MLEIDPQK;NEQDAYAINSYTR;QAVLGAGLPISTPCTTINK;RLNVTPLAR;VNINGGAVSLGHPIGMSGAR
sp|P24821|TENA_HUMAN Tenascin OS=Homo sapiens (Human) OX=9606 GN=TNC PE=1 SV=3	240.85	10.381	4.1	35842000	4	DLAPPSEPSESFQEHTVDGENQIVFTHR;EDKESNPATINAATELDTPK;GLEPGQEYNVLLTAEK;ITAQGQYELR;YAPISGGDHAEVDVPK
sp|P24855|DNAS1_HUMAN Deoxyribonuclease-1 OS=Homo sapiens (Human) OX=9606 GN=DNASE1 PE=1 SV=1	31.433	29.277	11.7	28672000	2	LLDNLNQDAPDTYHYVVSEPLGR;YDIALVQEVR
sp|P24928|RPB1_HUMAN DNA-directed RNA polymerase II subunit RPB1 OS=Homo sapiens (Human) OX=9606 GN=POLR2A PE=1 SV=2	217.17	2.3792	1.1	10956000	2	AEIQELAMVPR;TYQDIQNTIK
sp|P24941|CDK2_HUMAN Cyclin-dependent kinase 2 OS=Homo sapiens (Human) OX=9606 GN=CDK2 PE=1 SV=2	33.929	5.1181	15.1	37391000	4	IGEGTYGVVYK;LDTETEGVPSTAIR;LLDVIHTENK;VVPPLDEDGR
sp|P25098|ARBK1_HUMAN Beta-adrenergic receptor kinase 1 OS=Homo sapiens (Human) OX=9606 GN=GRK2 PE=1 SV=2	79.573	30.143	24.2	914020000	26	DCIMHGYMSK;DFCLNHLEEAR;DLKPANILLDEHGHVR;EIFDSYIMK;ELLACSHPFSK;FIESDKFTR;GEVTFEK;GGFGEVYGCR;ILLPEPSIR;ISDLGLACDFSK;NFPLTISER;PLVEFYEEIKK;QGETLALNER;QLGHEEDYALGK;SATEHVQGHLGK;YPPPLIPPR
sp|P25311|ZA2G_HUMAN Zinc-alpha-2-glycoprotein OS=Homo sapiens (Human) OX=9606 GN=AZGP1 PE=1 SV=2	34.258	188.94	50	10823000000	50	AGEVQEPELR;AREDIFMETLK;AYLEEECPATLR;CLAYDFYPGK;DYIEFNK;EDIFMETLK;HVEDVPAFQALGSLNDLQFFR;IDVHWTR;NILDRQDPPSVVVTSHQAPGEK;QDPPSVVVTSHQAPGEK;QDSQLQK;QKWEAEPVYVQR;QVEGMEDWK;QVEGMEDWKQDSQLQK;SQPMGLWR;SSGAFWK;WEAEPVYVQR;YYYDGKDYIEFNK
sp|P25325|THTM_HUMAN 3-mercaptopyruvate sulfurtransferase OS=Homo sapiens (Human) OX=9606 GN=MPST PE=1 SV=3	33.178	88.583	43.8	2.0008e+09	24	AFGHHAVSLLDGGLR;AQLDPAFIK;ARPEDVISEGR;ASPQLCR;FQVVDSR;HIPGAAFFDIDQCSDR;LGVGAATHVVIYDASDQGLYSAPR;QNLPLSSGK;TSPYDHMLPGAEHFAEYAGR;TYEDIKENLESR
sp|P25398|RS12_HUMAN 40S ribosomal protein S12 OS=Homo sapiens (Human) OX=9606 GN=RPS12 PE=1 SV=3	14.515	22.834	53.8	556380000	11	DVIEEYFK;KVVGCSCVVVK;LGEWVGLCK;LVEALCAEHQINLIK;QAHLCVLASNCDEPMYVK;TALIHDGLAR
sp|P25685|DNJB1_HUMAN DnaJ homolog subfamily B member 1 OS=Homo sapiens (Human) OX=9606 GN=DNAJB1 PE=1 SV=4	38.044	50.605	35	1.0303e+09	20	DGSDVIYPAR;DVIRPGMR;DYYQTLGLAR;EALCGCTVNVPTLDGR;EIAEAYDVLSDPR;FKEIAEAYDVLSDPR;GASDEEIKR;GKDYYQTLGLAR;ILTIEVK;KKQDPPVTHDLR;KVPGEGLPLPK;VSLEEIYSGCTK;YGEEGLK
sp|P25686|DNJB2_HUMAN DnaJ homolog subfamily B member 2 OS=Homo sapiens (Human) OX=9606 GN=DNAJB2 PE=1 SV=3	35.58	24.97	26.2	244990000	11	AEAGSGGPGFTFTFR;ALQWHPDKNPDNK;EGLTGTGTGPSR;EQQPSVTSR;FKEVAEAYEVLSDK;SVSTSTTFVQGR;VEVEEDGQLK
sp|P25705|ATPA_HUMAN ATP synthase subunit alpha, mitochondrial OS=Homo sapiens (Human) OX=9606 GN=ATP5F1A PE=1 SV=1	59.75	196.66	40.5	20098000000	73	AVDSLVPIGR;EGDIVKR;ELIIGDR;EVAAFAQFGSDLDAATQQLLSR;FNDGSDEK;FNDGSDEKK;GYLDKLEPSK;HALIIYDDLSK;ILGADTSVDLEETGR;ISEQSDAK;LELAQYR;LTDADAMK;NVQAEEMVEFSSGLK;QMSLLLR;RFNDGSDEK;RLTDADAMK;RSTVAQLVK;STVAQLVK;TGAIVDVPVGEELLGR;TGTAEMSSILEER;TSIAIDTIINQK;VGSAAQTR;VLSIGDGIAR;VVDALGNAIDGK;VVDALGNAIDGKGPIGSK
sp|P25786|PSA1_HUMAN Proteasome subunit alpha type-1 OS=Homo sapiens (Human) OX=9606 GN=PSMA1 PE=1 SV=1	29.555	74.013	57	3.662e+09	36	AMSIGAR;AQPAQPADEPAEK;AQPAQPADEPAEKADEPMEH;AQSELAAHQK;ETLPAEQDLTTK;FVFDRPLPVSR;HMSEFMECNLNELVK;IHQIEYAMEAVK;KAQPAQPADEPAEKADEPMEH;LLCNFMR;LVSLIGSK;NQYDNDVTVWSPQGR;NVSIGIVGK;QECLDSR;THAVLVALK;TQIPTQR
sp|P25787|PSA2_HUMAN Proteasome subunit alpha type-2 OS=Homo sapiens (Human) OX=9606 GN=PSMA2 PE=1 SV=2	25.898	13.904	13.2	399980000	11	HIGLVYSGMGPDYR;SILYDER;SVHKVEPITK
sp|P25788|PSA3_HUMAN Proteasome subunit alpha type-3 OS=Homo sapiens (Human) OX=9606 GN=PSMA3 PE=1 SV=2	28.433	38.305	35.7	2.9717e+09	32	AVENSSTAIGIR;CKDGVVFGVEK;DGVVFGVEK;EEASNFR;HVGMAVAGLLADAR;IIYIVHDEVK;IIYIVHDEVKDK;LYEEGSNKR;SLADIAR;SNFGYNIPLK;VFQVEYAMK
sp|P25789|PSA4_HUMAN Proteasome subunit alpha type-4 OS=Homo sapiens (Human) OX=9606 GN=PSMA4 PE=1 SV=1	29.483	59.12	26.4	1444500000	19	ATCIGNNSAAAVSMLK;EVEQLIK;HYGFQLYQSDPSGNYGGWK;LLDEVFFSEK;TTIFSPEGR;VEIATLTR
sp|P25815|S100P_HUMAN Protein S100-P OS=Homo sapiens (Human) OX=9606 GN=S100P PE=1 SV=2	10.4	11.877	24.2	67576000	2	ELPGFLQSGK;YSGSEGSTQTLTK
sp|P25963|IKBA_HUMAN NF-kappa-B inhibitor alpha OS=Homo sapiens (Human) OX=9606 GN=NFKBIA PE=1 SV=1	35.609	6.1517	8.2	27852000	3	ALTMEVIR;HDSGLDSMKDEEYEQMVK
sp|P26038|MOES_HUMAN Moesin OS=Homo sapiens (Human) OX=9606 GN=MSN PE=1 SV=3	67.819	16.1	32.1	198770000	11	ALELEQER;ALTSELANAR;EDAVLEYLK;EKEELMER;ESEAVEWQQK;FVIKPIDK;ILALCMGNHELYMR;IQVWHEEHR;KAPDFVFYAPR;KVTAQDVR;NISFNDKK;QLFDQVVK;RKPDTIEVQQMK;TAMSTPHVAEPAENEQDEQDENGAEASADLR;TANDMIHAENMR;VTTMDAELEFAIQPNTTGK
sp|P26045|PTN3_HUMAN Tyrosine-protein phosphatase non-receptor type 3 OS=Homo sapiens (Human) OX=9606 GN=PTPN3 PE=1 SV=2	103.99	14.111	10.4	67564000	8	AMMVQTSSQYK;EYFGLQHDDDSVDSPR;SLSVEHLETK;SSSSVSPSSNAPGSCSPDGVDQQLLDDFHR;VDSEPVLVHCSAGIGR;VESLHEQHSGLK
sp|P26196|DDX6_HUMAN Probable ATP-dependent RNA helicase DDX6 OS=Homo sapiens (Human) OX=9606 GN=DDX6 PE=1 SV=2	54.416	65.127	28	760710000	22	DNIQAMVIVPTR;GNEFEDYCLK;GVTQYYAYVTER;KDNIQAMVIVPTR;LDDTVHVVIATPGR;NLVCTDLFTR;SIEEQLGTEIKPIPSNIDK;SLYVAEYHSEPVEDEKP;VDHVQMIVLDEADK;VHCLNTLFSR;VMATTGGTNLR;VMATTGGTNLRDDIMR
sp|P26373|RL13_HUMAN 60S ribosomal protein L13 OS=Homo sapiens (Human) OX=9606 GN=RPL13 PE=1 SV=4	24.261	8.5996	22.3	212020000	7	GFSLEELR;KGDSSAEELK;NGMVLKPHFHK;STESLQANVQR;VITEEEK
sp|P26436|ASPX_HUMAN Acrosomal protein SP-10 OS=Homo sapiens (Human) OX=9606 GN=ACRV1 PE=1 SV=2	28.156	102.27	14	3.2301e+09	14	GEGTCITQNSQQCMLK;GEGTCITQNSQQCMLKK;KIFEGGK;MQIICCR;NQSFCNK
sp|P26440|IVD_HUMAN Isovaleryl-CoA dehydrogenase, mitochondrial OS=Homo sapiens (Human) OX=9606 GN=IVD PE=1 SV=2	46.65	12.884	13.6	764110000	9	AFNADFH;FLQEHLAPK;GITAFIVEK;GSNTCELIFEDCK;IGHFQLMQGK;TDLAAVPASR
sp|P26572|MGAT1_HUMAN Alpha-1,3-mannosyl-glycoprotein 2-beta-N-acetylglucosaminyltransferase OS=Homo sapiens (Human) OX=9606 GN=MGAT1 PE=1 SV=2	50.878	11.266	13.3	297820000	7	ACIRPEISR;EQMVDASRPELLYR;GVSHGQFFDQHLK;KGVSHGQFFDQHLK;LAQDAEVELER;VYGAPQLQVEK
sp|P26583|HMGB2_HUMAN High mobility group protein B2 OS=Homo sapiens (Human) OX=9606 GN=HMGB2 PE=1 SV=2	24.033	2.1467	12.9	28102000	1	KHPDSSVNFAEFSK;SEHPGLSIGDTAK
sp|P26599|PTBP1_HUMAN Polypyrimidine tract-binding protein 1 OS=Homo sapiens (Human) OX=9606 GN=PTBP1 PE=1 SV=1	57.221	18.375	11.7	130080000	7	DYGNSPLHR;EGQEDQGLTK;HQNVQLPR;LSLDGQNIYNACCTLR;VLFSSNGGVVK;VTNLLMLK
sp|P26639|SYTC_HUMAN Threonine--tRNA ligase 1, cytoplasmic OS=Homo sapiens (Human) OX=9606 GN=TARS1 PE=1 SV=3	83.434	154.64	36	3.0898e+09	43	ADMETLQR;AEHDSILAEK;AILGSVER;CGPLIDLCR;ELFALKPMNCPGHCLMFDHR;ELFALKPMNCPGHCLMFDHRPR;FEDEEAQAVYWHSSAHIMGEAMER;FMADIDLDPGCTLNK;FMADIDLDPGCTLNKK;FNLTYVSHDGDDK;FNLTYVSHDGDDKK;GCLDFLR;IYGISFPDPK;KETLLAMFK;LEMYNILK;LNLSTRPEK;MGGEEKPIGAGEEK;MIAILTENYGGK;NELSGALTGLTR;QLENSLNEFGEK;QVDAESWK;QVMVVPVGPTCDEYAQK;VNTPTTTVYR;VTLPDGK;WELNSGDGAFYGPK
sp|P26640|SYVC_HUMAN Valine--tRNA ligase OS=Homo sapiens (Human) OX=9606 GN=VARS1 PE=1 SV=4	140.47	323.31	35.3	8.4213e+09	111	ACFTMDPK;ADFPAGIPECGTDALR;ADYNLTR;AVLGEVVLYSGAR;CGEMAQAASAAVTR;CSIHLQLQGLVDPAR;DPGVITYDLPTPPGEK;EFGVSPDK;EVYLHAIVR;GETTLWNPGCDHAGIATQVVVEK;GFVPSPTSQPGGHESLVDR;GIEDNPMVVPLCNR;HGLEAISIMDSR;ICLQPPPTSR;IETMLGDVAVAVHPK;ILPEAHQR;IQQQQPPPGEK;ITPAHDQNDYEVGQR;IWNNVTR;KAVLVALK;KDVSGPMPDSYSPR;KLGSSLDWDR;KVDEAIALFQK;LGSSLDWDR;LHEEGIIYR;LQQTEAELR;MRGETTLWNPGCDHAGIATQVVVEK;NVIHPFLSR;PLSHQPGPEAPALPK;PNVSAANPR;Q…
sp|P26641|EF1G_HUMAN Elongation factor 1-gamma OS=Homo sapiens (Human) OX=9606 GN=EEF1G PE=1 SV=3	50.118	257.21	29.1	10493000000	54	AAAPAPEEEMDECEQALAAEPK;AAGTLYTYPENWR;AKDPFAHLPK;ALIAAQYSGAQVR;EYFSWEGAFQHVGK;KAAAPAPEEEMDECEQALAAEPK;KLDPGSEETQTLVR;LDPGSEETQTLVR;QVLEPSFR;STFVLDEFK;STFVLDEFKR;TFLVGER;VLSAPPHFHFGQTNR
sp|P26885|FKBP2_HUMAN Peptidyl-prolyl cis-trans isomerase FKBP2 OS=Homo sapiens (Human) OX=9606 GN=FKBP2 PE=1 SV=2	15.649	24.118	29.6	790900000	8	GWDQGLLGMCEGEK;GWDQGLLGMCEGEKR;KLVIPSELGYGER;LQIGVKK;LVIPSELGYGER;VDHCPIK
sp|P27105|STOM_HUMAN Erythrocyte band 7 integral membrane protein OS=Homo sapiens (Human) OX=9606 GN=STOM PE=1 SV=3	31.73	93.793	26.7	1.0548e+09	10	AMAAEAEASR;EASMVITESPAALQLR;LLAQTTLR;VIAAEGEMNASR;VQNATLAVANITNADSATR;YLQTLTTIAAEK
sp|P27144|KAD4_HUMAN Adenylate kinase 4, mitochondrial OS=Homo sapiens (Human) OX=9606 GN=AK4 PE=1 SV=1	25.268	50.328	30.5	206010000	4	DVAKPVIELYK;SLLVPDHVITR;TLGQAEALDK;VYNLDFNPPHVHGIDDVTGEPLVQQEDDKPEAVAAR
sp|P27169|PON1_HUMAN Serum paraoxonase/arylesterase 1 OS=Homo sapiens (Human) OX=9606 GN=PON1 PE=1 SV=3	39.731	6.3844	9.3	64814000	4	EVQPVELPNCNLVK;IQNILTEEPK;SFNPNSPGK
sp|P27216|ANX13_HUMAN Annexin A13 OS=Homo sapiens (Human) OX=9606 GN=ANXA13 PE=1 SV=3	35.415	36.92	34.5	599340000	14	AEVDLQGIK;ASSPQGFDVDR;AYLTLVR;CAQDCEDYFAER;DIEEAIEEETSGDLQK;DLYDAGEGR;GAGTDEETLIR;ILVSLLQANR;LLVALLH;SDTSGDFR;SELSGNFEK
sp|P27348|1433T_HUMAN 14-3-3 protein theta OS=Homo sapiens (Human) OX=9606 GN=YWHAQ PE=1 SV=1	27.764	323.31	63.3	11522000000	47	AVTEQGAELSNEER;DNLTLWTSDSAGEECDAAEGAEN;DSTLIMQLLR;EKVESELR;EMQPTHPIR;KEMQPTHPIR;KQTIDNSQGAYQEAFDISK;KQTIDNSQGAYQEAFDISKK;NLLSVAYK;QTIDNSQGAYQEAFDISK;QTIDNSQGAYQEAFDISKK;SICTTVLELLDK;TAFDEAIAELDTLNEDSYK;YDDMATCMK;YLAEVACGDDR;YLAEVACGDDRK;YLIANATNPESK
sp|P27361|MK03_HUMAN Mitogen-activated protein kinase 3 OS=Homo sapiens (Human) OX=9606 GN=MAPK3 PE=1 SV=4	43.135	20.987	30.6	569250000	16	AAAAAQGGGGGEPR;ALDLLDR;ASTLEAMR;ELIFQETAR;FQPGVLEAP;FRHENVIGIR;GQPFDVGPR;HENVIGIR;ISPFEHQTYCQR;KISPFEHQTYCQR;LKELIFQETAR;MLTFNPNK;RTEGVGPGVPGEVEMVK;TEGVGPGVPGEVEMVK;YIHSANVLHR
sp|P27449|VATL_HUMAN V-type proton ATPase 16 kDa proteolipid subunit OS=Homo sapiens (Human) OX=9606 GN=ATP6V0C PE=1 SV=1	15.736	104.52	11.6	438650000	5	SGTGIAAMSVMRPEQIMK
sp|P27482|CALL3_HUMAN Calmodulin-like protein 3 OS=Homo sapiens (Human) OX=9606 GN=CALML3 PE=1 SV=2	16.891	20.535	44.3	93919000	6	AADTDGDGQVNYEEFVR;ADQLTEEQVTEFK;EAFSLFDK;ELGTVMR;HVMTRLGEKLSDEEVDEMIR;LSDEEVDEMIR;MADQLTEEQVTEFKEAFSLFDK
sp|P27487|DPP4_HUMAN Dipeptidyl peptidase 4 OS=Homo sapiens (Human) OX=9606 GN=DPP4 PE=1 SV=2	88.278	323.31	42.6	19401000000	109	AGAVNPTVK;CGIAVAPVSR;CQYYSVSFSK;CSGPGLPLYTLHSSVNDK;DCTFITK;FRPSEPHFTLDGNSFYK;GTDDATADSR;HICYFQIDK;HICYFQIDKK;HSYTASYDIYDLNK;HSYTASYDIYDLNKR;IEPNLPSYR;IISNEEGYR;IMHAINR;IQLSDYTK;IQNYSVMDICDYDESSGR;KTYTLTDYLK;KYPLLLDVYAGPCSQK;LGTFEVEDQIEAAR;MGFVDNK;MGFVDNKR;MLQNVQMPSK;QHIEMSTTGWVGR;QLITEER;QVEYLLIHGTADDNVHFQQSAQISK;RLGTFEVEDQIEAAR;TYTLTDYLK;VLEDNSALDK;VTCLSCELNPER;WEYYDSVYTER;WISDHEYLYK;WNCLVAR;YMG…
sp|P27635|RL10_HUMAN 60S ribosomal protein L10 OS=Homo sapiens (Human) OX=9606 GN=RPL10 PE=1 SV=4	24.604	14.611	24.8	499940000	14	EHVIEALR;EHVIEALRR;FNADEFEDMVAEK;FNADEFEDMVAEKR;GAFGKPQGTVAR;LIPDGCGVK;MLSCAGADR
sp|P27701|CD82_HUMAN CD82 antigen OS=Homo sapiens (Human) OX=9606 GN=CD82 PE=1 SV=1	29.625	11.278	15.7	331190000	5	GEEDNSLSVR;QEMGGIVTELIR;TQSGNHPEDWPVYQEGCMEK
sp|P27707|DCK_HUMAN Deoxycytidine kinase OS=Homo sapiens (Human) OX=9606 GN=DCK PE=1 SV=1	30.518	18.322	20.8	63030000	7	LKDAEKPVLFFER;NEEQGIPLEYLEK;QLCEDWEVVPEPVAR;SCPSFSASSEGTR
sp|P27708|PYR1_HUMAN CAD protein OS=Homo sapiens (Human) OX=9606 GN=CAD PE=1 SV=3	242.98	233.11	21.9	1.9105e+09	63	AHWTPFEGQK;ATGYPLAYVAAK;DQMSHLFNVAHTLR;EATAGNPGGQTVR;EHPVVISK;EIEYEVVR;ELSDLESAR;FLSSAAAVSK;GEVRPELGSR;GHNQPCLLVGSGR;GLPVTCEVAPHHLFLSHDDLER;GQPLPPDLLQQAK;IIAHAQLLEQHR;ILALDCGLK;KEEILLIK;KVAEPELMGTPDGTCYPPPPVPR;LCPPGIPTPGSGLPPPR;LGYPVLVR;MAEIGEHVAPSEAANSLEQAQAAAER;MVDENCVGFDHTVKPVSDMELETPTDK;MVDENCVGFDHTVKPVSDMELETPTDKR;NSVTGGTAAFEPSVDYCVVK;PLVPEVSIK;QELGICPAVK;QFCQTVGYPCVVR;SFEEAFQK;SILEQLAEK;TIM…
sp|P27797|CALR_HUMAN Calreticulin OS=Homo sapiens (Human) OX=9606 GN=CALR PE=1 SV=1	48.141	230.11	43.6	25007000000	45	DKGLQTSQDAR;DPDASKPEDWDER;EQFLDGDGWTSR;FVLSSGK;FYGDEEKDK;FYGDEEKDKGLQTSQDAR;HEQNIDCGGGYVK;IDDPTDSKPEDWDKPEHIPDPDAK;IDNSQVESGSLEDDWDFLPPK;IDNSQVESGSLEDDWDFLPPKK;IKDPDASKPEDWDER;KPEDWDEEMDGEWEPPVIQNPEYK;LFPNSLDQTDMHGDSEYNIMFGPDICGPGTK;QIDNPDYK;VHVIFNYK
sp|P27816|MAP4_HUMAN Microtubule-associated protein 4 OS=Homo sapiens (Human) OX=9606 GN=MAP4 PE=1 SV=3	121	1.6772	1.2	3909300	2	DMAQLPETEIAPAK
sp|P27824|CALX_HUMAN Calnexin OS=Homo sapiens (Human) OX=9606 GN=CANX PE=1 SV=2	67.567	121.95	34	6.9317e+09	51	AEEDEILNR;CESAPGCGVWQR;CESAPGCGVWQRPVIDNPNYK;GLVLMSR;GTLSGWILSK;HHAISAK;IPDPEAVKPDDWDEDAPAK;IVDDWANDGWGLK;IVDDWANDGWGLKK;KDDTDDEIAK;KIPNPDFFEDLEPFR;KTDAPQPDVK;PVIDNPNYK;RIVDDWANDGWGLK;SDAEEDGGTVSQEEEDRKPK;TGIYEEK;TPELNLDQFHDK;TYFTDKK;WEVEEMK;WEVEEMKESK;WKPPMIDNPSYQGIWKPR;YDGKWEVEEMK;YDGKWEVEEMKESK
sp|P27986|P85A_HUMAN Phosphatidylinositol 3-kinase regulatory subunit alpha OS=Homo sapiens (Human) OX=9606 GN=PIK3R1 PE=1 SV=2	83.597	34.178	17.4	157390000	13	DTADGTFLVR;FSAASSDNTENLIK;GLECSTLYR;ISEIIDSR;LHEYNTQFQEK;LNEWLGNENTEDQYSLVEDDEDLPHHDEK;NESLAQYNPK;QGCYACSVVVDGEVK;TAIEAFNETIK;TWNVGSSNR
sp|P28062|PSB8_HUMAN Proteasome subunit beta type-8 OS=Homo sapiens (Human) OX=9606 GN=PSMB8 PE=1 SV=3	30.354	71.18	33	298360000	10	AIAYATHR;ASAGSYISALR;DSYSGGVVNMYHMK;FQHGVIAAVDSR;ISVSAASK;KGPGLYYVDEHGTR;LLSNMMCQYR;VESTDVSDLLHQYR
sp|P28065|PSB9_HUMAN Proteasome subunit beta type-9 OS=Homo sapiens (Human) OX=9606 GN=PSMB9 PE=1 SV=2	23.264	7.9965	27.4	62255000	5	EGGQVYGTLGGMLTR;FTTDAIALAMSR;LSPLHER;VILGNELPK;YREDLSAHLMVAGWDQR
sp|P28066|PSA5_HUMAN Proteasome subunit alpha type-5 OS=Homo sapiens (Human) OX=9606 GN=PSMA5 PE=1 SV=3	26.411	80.585	41.5	2759500000	27	AIGSASEGAQSSLQEVYHK;EELEEVIK;GVNTFSPEGR;ITSPLMEPSSIEK;LGSTAIGIQTSEGVCLAVEK;LNATNIELATVQPGQNFHMFTK;RITSPLMEPSSIEK;SSLIILK
sp|P28070|PSB4_HUMAN Proteasome subunit beta type-4 OS=Homo sapiens (Human) OX=9606 GN=PSMB4 PE=1 SV=4	29.204	121.81	28	1107600000	9	AIHSWLTR;FQIATVTEK;QVLGQMVIDEELLGDGHSYSPR;TQNPMVTGTSVLGVK;VNNSTMLGASGDYADFQYLK
sp|P28072|PSB6_HUMAN Proteasome subunit beta type-6 OS=Homo sapiens (Human) OX=9606 GN=PSMB6 PE=1 SV=4	25.357	9.1607	16.7	1091200000	8	DGSSGGVIR;LTPIHDR;QVLLGDQIPK;TTTGSYIANR;VTDKLTPIHDR
sp|P28074|PSB5_HUMAN Proteasome subunit beta type-5 OS=Homo sapiens (Human) OX=9606 GN=PSMB5 PE=1 SV=3	28.48	82.406	33.5	1.6055e+09	14	ATAGAYIASQTVK;DAYSGGAVNLYHVR;GMGLSMGTMICGWDK;HGVIVAADSR;LLANMVYQYK;RGPGLYYVDSEGNR;VSSDNVADLHEK
sp|P28161|GSTM2_HUMAN Glutathione S-transferase Mu 2 OS=Homo sapiens (Human) OX=9606 GN=GSTM2 PE=1 SV=2	25.744	13.436	38.1	283710000	12	EDILENQFMDSR;EQIREDILENQFMDSR;HNLCGESEKEQIREDILENQFMDSR;ITQSNAILR;KYTMGDAPDYDR;LCYDPDFEK;LLLEYTDSSYEEK;LYSQFLGK;SQWLNEK;YTMGDAPDYDR
sp|P28288|ABCD3_HUMAN ATP-binding cassette sub-family D member 3 OS=Homo sapiens (Human) OX=9606 GN=ABCD3 PE=1 SV=1	75.475	62.259	23.2	462830000	20	DQVIYPDGREDQK;EYLDNVQLGHILER;FDHVPLATPNGDVLIR;HHEYYLHMDGR;ITELMQVLK;LITNSEEIAFYNGNK;LVEHLHNFILFR;PFLDLSHPR;PYMTLGTLR;QITEDTVEFGS;QTVHSVFR;SGKPPLQNNEK;STHSELLEDYYQSGR
sp|P28330|ACADL_HUMAN Long-chain specific acyl-CoA dehydrogenase, mitochondrial OS=Homo sapiens (Human) OX=9606 GN=ACADL PE=1 SV=2	47.655	9.9882	13.7	45204000	5	AFVDNCLQLHEAK;FFQEEVIPHHSEWEK;HFIPQMTAGK;IFSPEHDIFR;TVAHLQTVQHK
sp|P28331|NDUS1_HUMAN NADH-ubiquinone oxidoreductase 75 kDa subunit, mitochondrial OS=Homo sapiens (Human) OX=9606 GN=NDUFS1 PE=1 SV=3	79.467	71.343	30.3	1184500000	27	AVTEGAQAVEEPSIC;DFYMTDSISR;FASEIAGVDDLGTTGR;FEAPLFNAR;GNDMQVGTYIEK;GWNILTNSEK;ILQDIASGSHPFSQVLK;KTESIDVMDAVGSNIVVSTR;LEEVSPNLVR;MCLVEIEK;MHEDINEEWISDK;MTSGVTGDWK;PYAFTAR;PYAFTARPWETR;SWLHNDLK;VAVTPPGLAR;VDSDTLCTEEVFPTAGAGTDLR;VMNILHR;VVAACAMPVMK
sp|P28482|MK01_HUMAN Mitogen-activated protein kinase 1 OS=Homo sapiens (Human) OX=9606 GN=MAPK1 PE=1 SV=3	41.389	91.646	35.8	2759800000	37	AAAAAAGAGPEMVR;ALDLLDK;DLKPSNLLLNTTCDLK;ELIFEETAR;FDMELDDLPK;FRHENIIGINDIIR;GQVFDVGPR;HENIIGINDIIR;ISPFEHQTYCQR;KISPFEHQTYCQR;LFPNADSK;LKELIFEETAR;MLTFNPHK;NYLLSLPHK;YIHSANVLHR
sp|P28566|5HT1E_HUMAN 5-hydroxytryptamine receptor 1E OS=Homo sapiens (Human) OX=9606 GN=HTR1E PE=1 SV=1	41.682	-2	3.8	13764000	2	NITNCTTEASMAIR
sp|P28676|GRAN_HUMAN Grancalcin OS=Homo sapiens (Human) OX=9606 GN=GCA PE=1 SV=2	24.01	20.803	23.5	478850000	7	ALTDFFR;ENFMTVDQDGSGTVEHHELR;IMIAMLDR;IMIAMLDRDHTGK;LSPQTLTTIVK
sp|P28799|GRN_HUMAN Progranulin OS=Homo sapiens (Human) OX=9606 GN=GRN PE=1 SV=2	63.544	13.436	13.8	182350000	10	AVALSSSVMCPDAR;DVECGEGHFCHDNQTCCR;LQSGAWGCCPFTQAVCCEDHIHCCPAGFTCDTQK;VHCCPHGAFCDLVHTR
sp|P28838|AMPL_HUMAN Cytosol aminopeptidase OS=Homo sapiens (Human) OX=9606 GN=LAP3 PE=1 SV=3	56.166	323.31	46.4	6.535e+09	58	AAGIDEQENWHEGK;AAGIDEQENWHEGKENIR;ADMGGAATICSAIVSAAK;ASANMDLMR;DEVPYLR;EKEDDVPQFTSAGENFDK;ETLNISGPPLK;GITFDSGGISIK;GMTGRPTR;GSDEPPVFLEIHYK;GSPNANEPPLVFVGK;GVLFASGQNLAR;LFEASIETGDR;LRETLNISGPPLK;LYGSGDQEAWQK;QLMETPANEMTPTR;QVVDCQLADVNNIGK;SAGACTAAAFLK;TEVHIRPK;TIQVDNTDAEGR;WAHLDIAGVMTNK
sp|P28907|CD38_HUMAN ADP-ribosyl cyclase/cyclic ADP-ribose hydrolase 1 OS=Homo sapiens (Human) OX=9606 GN=CD38 PE=1 SV=2	34.328	74.95	46.3	3.9361e+09	39	ANCEFSPVSGDKPCCR;DLAHQFTQVQR;DLCQDPTIK;ELESIISK;HVDCQSVWDAFK;IKDLAHQFTQVQR;INYQSCPDWR;KDCSNNPVSVFWK;LGTQTVPCNK;NIQFSCK;QQWSGPGTTK;RFPETVLAR;VQTLEAWVIHGGR;YTEIHPEMR
sp|P29144|TPP2_HUMAN Tripeptidyl-peptidase 2 OS=Homo sapiens (Human) OX=9606 GN=TPP2 PE=1 SV=4	138.35	323.31	35.5	5787100000	65	ACIDSNEDGDLSK;ADNIEVFAQGHGIIQVDK;AIEFCIAR;AMIEVINHK;ANNIDYTVHSVR;AYDYLVQNTSFANK;DGEIVGLSGR;DLKEEFTEALR;DPVQVAAPSDHGVGIEPVFPENTENSEK;DVLPNNR;EEFTEALR;EKLPANQYTWSSR;ETGAASFLCR;FCSLPEK;FDVQSSLK;FVLHAVQLVK;GAGPGCYLAGSLTLSK;GCALADHLLHTQAQDGAISTDAEGK;HEQISDLER;ICEVINEAVWK;IVDIIDTTGSGDVNTATEVEPK;KETGAASFLCR;KGCALADHLLHTQAQDGAISTDAEGK;KQEEFDVANNGSSQANK;LDSSDIYNELK;LHQLDAEK;LHQLDAEKER;LKDLPFIVSHR;LSNTLSLD…
sp|P29218|IMPA1_HUMAN Inositol monophosphatase 1 OS=Homo sapiens (Human) OX=9606 GN=IMPA1 PE=1 SV=1	30.188	87.768	45.1	1251600000	21	EIQVIPLQR;EIQVIPLQRDDED;EKYPSHSFIGEESVAAGEK;IEFGVVYSCVEGK;KIEFGVVYSCVEGK;LFCIPVHGIR;LQVSQQEDITK;MVLSNMEK;NEMNVMLK;QAGEVVCEAIK;SLLVTELGSSR;SSPVDLVTATDQK;VIAANNR
sp|P29350|PTN6_HUMAN Tyrosine-protein phosphatase non-receptor type 6 OS=Homo sapiens (Human) OX=9606 GN=PTPN6 PE=1 SV=1	67.56	57.547	30.1	510240000	24	AGPGSPLR;AYGPYSVTNCGEHDTTEYK;CVPYWPEVGMQR;GLDCDIDIQK;GQESEYGNITYPPAMK;GVHGSFLAR;HKEDVYENLHTK;NILPFDHSR;NQGDFSLSVR;NQLLGPDENAK;QESLPHAGPIIVHCSAGIGR;SGMVQTEAQYK;TLQVSPLDNGDLIR;VGDQVTHIR;VNAADIENR
sp|P29353|SHC1_HUMAN SHC-transforming protein 1 OS=Homo sapiens (Human) OX=9606 GN=SHC1 PE=1 SV=4	62.821	12.611	7.7	32256000	4	ESTTTPGQYVLTGLQSGQPK;HLLLVDPEGVVR;VEGGQLGGEEWTR
sp|P29373|RABP2_HUMAN Cellular retinoic acid-binding protein 2 OS=Homo sapiens (Human) OX=9606 GN=CRABP2 PE=1 SV=2	15.693	26.481	35.5	587210000	11	IAVAAASKPAVEIK;KIAVAAASKPAVEIK;QEGDTFYIK;SENFEELLK;VGEEFEEQTVDGRPCK
sp|P29401|TKT_HUMAN Transketolase OS=Homo sapiens (Human) OX=9606 GN=TKT PE=1 SV=3	67.877	129.1	33.2	1.9868e+09	28	AVELAANTK;CEAFGWHAIIVDGHSVEELCK;DAIAQAVR;GITGVEDKESWHGKPLPK;HQPTAIIAK;IIALDGDTK;ILATPPQEDAPSVDIANIR;ISSDLDGHPVPK;KILATPPQEDAPSVDIANIR;KISSDLDGHPVPK;KLILDSAR;LGQSDPAPLQHQMDIYQK;LILDSAR;MESYHKPDQQK;NSTFSEIFK;NSTFSEIFKK;RCEAFGWHAIIVDGHSVEELCK;SVPTSTVFYPSDGVATEK;TSRPENAIIYNNNEDFQVGQAK;VLDPFTIKPLDR
sp|P29466|CASP1_HUMAN Caspase-1 OS=Homo sapiens (Human) OX=9606 GN=CASP1 PE=1 SV=1	45.158	1.614	4.5	6124700	2	GDSPGVVWFK;VIIIQACR
sp|P29508|SPB3_HUMAN Serpin B3 OS=Homo sapiens (Human) OX=9606 GN=SERPINB3 PE=1 SV=2;sp|P48594|SPB4_HUMAN Serpin B4 OS=Homo sapiens (Human) OX=9606 GN=SERPINB4 PE=1 SV=2	44.564	54.313	35.4	557760000	17	DNTAQQIK;FKVEESYDLK;FYQTSVESVDFANAPEESR;FYQTSVESVDFANAPEESRK;GLVLSGVLHK;INSWVESQTNEK;KINSWVESQTNEK;LLTEFNK;LMEWTSLQNMR;MNSLSEANTK;QYTSFHFASLEDVQAK;SGNVHHQFQK;TNSILFYGR;VLHFDQVTENTTGK
sp|P29590|PML_HUMAN Protein PML OS=Homo sapiens (Human) OX=9606 GN=PML PE=1 SV=3	97.55	3.9793	4.4	18448000	5	ELLEAVDAR;LDAVLQR;QIVDAQAVCTR;TNNIFCSNPNHR
sp|P29622|KAIN_HUMAN Kallistatin OS=Homo sapiens (Human) OX=9606 GN=SERPINA4 PE=1 SV=3	48.541	4.8821	13.1	26364000	4	FSISGSYVLDQILPR;FYYLIASETPGK;GFQHLLHTLNLPGHGLETR;IVDLVSELKK
sp|P29692|EF1D_HUMAN Elongation factor 1-delta OS=Homo sapiens (Human) OX=9606 GN=EEF1D PE=1 SV=5	31.121	83.246	46.3	1.73e+09	18	ATAPQTQHVSPMR;ATNFLAHEK;FEEHVQSVDIAAFNK;FYEQMNGPVAGASR;GVVQELQQAISK;KLQIQCVVEDDK;LVPVGYGIR;QENGASVILR;SLAGSSGPGASSGTSGDHGELVVR;VGTDLLEEEITK
sp|P29728|OAS2_HUMAN 2-5-oligoadenylate synthase 2 OS=Homo sapiens (Human) OX=9606 GN=OAS2 PE=1 SV=3	82.43	25.127	13.1	111920000	11	DNFDIAEGVR;FLLSQLQK;KDNFDIAEGVR;NILLHQLQSAR;PVILDPVDPTNNVSGDK;TGSDADLVVFHNSLK;TRPVILDPAEPTGDVGGGDR;VNYNFEDETVR;VNYNFEDETVRK
sp|P29803|ODPAT_HUMAN Pyruvate dehydrogenase E1 component subunit alpha, testis-specific form, mitochondrial OS=Homo sapiens (Human) OX=9606 GN=PDHA2 PE=1 SV=1	42.933	323.31	45.9	4691800000	34	AHGVCYTR;CDLYLLEEGPPVTTVLTR;DPIIILQDR;EEIQEVR;EIDDAAQFATTDPEPHLEELGHHIYSSDSSFEVR;GFCHLCDGQEACCVGLEAGINPSDHVITSYR;GGSMHMYTK;KEIDDAAQFATTDPEPHLEELGHHIYSSDSSFEVR;LATVEELK;LATVEELKEIGAEVR;NSSNDATFEIK;SILAELTGR;TREEIQEVR;VDGMDVLCVR;YHGHSMSDPGVSYR
sp|P29966|MARCS_HUMAN Myristoylated alanine-rich C-kinase substrate OS=Homo sapiens (Human) OX=9606 GN=MARCKS PE=1 SV=4	31.554	181.43	43.1	1.9978e+09	18	AAEEPSKVEEK;AEDGATPSPSNETPK;AEDGATPSPSNETPKK;EAPAEGEAAEPGSPTAAEGEAASAASSTSSPK;EELQANGSAPAADKEEPAAAGSGAASPSAAEK;EELQANGSAPAADKEEPAAAGSGAASPSAAEKGEPAAAAAPEAGASPVEK;GEAAAERPGEAAVASSPSK;GEPAAAAAPEAGASPVEK;VNGDASPAAAESGAK
sp|P29992|GNA11_HUMAN Guanine nucleotide-binding protein subunit alpha-11 OS=Homo sapiens (Human) OX=9606 GN=GNA11 PE=1 SV=2	42.123	55.487	35.4	1.8156e+09	25	ANALLIR;DTILQLNLK;EYQLSDSAK;IIHGAGYSEEDKR;IIYSHFTCATDTENIR;INAEIEK;LLLLGTGESGK;MFVDLNPDSDK;MVDVGGQR;RINAEIEK;TLWEDPGIQECYDR;VTTFEHQYVSAIK;YYLTDVDR
sp|P30038|AL4A1_HUMAN Delta-1-pyrroline-5-carboxylate dehydrogenase, mitochondrial OS=Homo sapiens (Human) OX=9606 GN=ALDH4A1 PE=1 SV=3	61.719	46.814	28.2	842560000	24	AIEAALAAR;ASGTNDKPGGPHYILR;ETHKPLGDWSYAYMQ;KEWDLKPIADR;LLEEHSR;NFHFVHR;PSDTAMLASYAVYR;QVAQNLDR;SADVESVVSGTLR;SAFEYGGQK;SSPSLTILAGGK;STGSIVGQQPFGGAR;YAVELEGQQPISVPPSTNSTVYR
sp|P30039|PBLD_HUMAN Phenazine biosynthesis-like domain-containing protein OS=Homo sapiens (Human) OX=9606 GN=PBLD PE=1 SV=2	31.785	12.522	15.6	34421000	3	GEPGGQTQAFDFYSR;LHPTDNFAQSSCFGLR;VNTENLLQVENTGK
sp|P30040|ERP29_HUMAN Endoplasmic reticulum resident protein 29 OS=Homo sapiens (Human) OX=9606 GN=ERP29 PE=1 SV=4	28.993	56.592	24.9	1206100000	19	DGDFENPVPYTGAVK;FDTQYPYGEK;ILDQGEDFPASEMTR;LNMELSEK;QGQDNLSSVK;WAEQYLK
sp|P30041|PRDX6_HUMAN Peroxiredoxin-6 OS=Homo sapiens (Human) OX=9606 GN=PRDX6 PE=1 SV=3	25.035	158.06	67.4	30751000000	62	DFTPVCTTELGR;DGDSVMVLPTIPEEEAK;DGDSVMVLPTIPEEEAKK;DINAYNCEEPTEK;ELAILLGMLDPAEKDEK;GMPVTAR;LAPEFAK;LIALSIDSVEDHLAWSK;LSILYPATTGR;NFDEILR;PGGLLLGDVAPNFEANTTVGR;VVFVFGPDK;VVFVFGPDKK;VVISLQLTAEK
sp|P30043|BLVRB_HUMAN Flavin reductase (NADPH) OS=Homo sapiens (Human) OX=9606 GN=BLVRB PE=1 SV=3	22.119	144.67	59.7	5086700000	35	CLTTDEYDGHSTYPSHQYQ;HDLGHFMLR;LPSEGPRPAHVVVGDVLQAADVDK;LQAVTDDHIR;NDLSPTTVMSEGAR;NIVAAMK;PAHVVVGDVLQAADVDK;TVAGQDAVIVLLGTR;YVAVMPPHIGDQPLTGAYTVTLDGR
sp|P30044|PRDX5_HUMAN Peroxiredoxin-5, mitochondrial OS=Homo sapiens (Human) OX=9606 GN=PRDX5 PE=1 SV=4	22.086	33.11	36.9	10381000000	14	FSMVVQDGIVK;GVLFGVPGAFTPGCSK;LLADPTGAFGK;RFSMVVQDGIVK;THLPGFVEQAEALK;VGDAIPAVEVFEGEPGNK;VNLAELFK
sp|P30046|DOPD_HUMAN D-dopachrome decarboxylase OS=Homo sapiens (Human) OX=9606 GN=DDT PE=1 SV=3;sp|A6NHG4|DDTL_HUMAN D-dopachrome decarboxylase-like protein OS=Homo sapiens (Human) OX=9606 GN=DDTL PE=2 SV=1	12.712	47.033	29.7	1.0323e+09	8	ELALGQDR;LCAAAASILGK;LCAAAASILGKPADR;SHSAHFFEFLTK
sp|P30048|PRDX3_HUMAN Thioredoxin-dependent peroxide reductase, mitochondrial OS=Homo sapiens (Human) OX=9606 GN=PRDX3 PE=1 SV=3	27.692	54.142	26.2	876410000	6	AFQYVETHGEVCPANWTPDSPTIKPSPAASK;DLSLDDFK;GTAVVNGEFK;HLSVNDLPVGR;SVEETLR
sp|P30049|ATPD_HUMAN ATP synthase subunit delta, mitochondrial OS=Homo sapiens (Human) OX=9606 GN=ATP5F1D PE=1 SV=2	17.49	32.288	22.6	1291200000	5	AQAELVGTADEATR;IEANEALVK;PGLVVVHAEDGTTSK
sp|P30050|RL12_HUMAN 60S ribosomal protein L12 OS=Homo sapiens (Human) OX=9606 GN=RPL12 PE=1 SV=1	17.818	49.351	46.1	1377100000	11	ALKEPPRDR;CTGGEVGATSALAPK;EILGTAQSVGCNVDGR;HPHDIIDDINSGAVECPAS;IGPLGLSPK;KVGDDIAK
sp|P30084|ECHM_HUMAN Enoyl-CoA hydratase, mitochondrial OS=Homo sapiens (Human) OX=9606 GN=ECHS1 PE=1 SV=4	31.387	74.909	32.8	1250200000	36	AFAAGADIK;EGMTAFVEK;EMQNLSFQDCYSSK;ESVNAAFEMTLTEGSK;HWDHLTQVK;KEGMTAFVEK;KLFYSTFATDDR;KLFYSTFATDDRK;LFYSTFATDDR;LFYSTFATDDRK;NNTVGLIQLNR;NNTVGLIQLNRPK;SLAMEMVLTGDR
sp|P30085|KCY_HUMAN UMP-CMP kinase OS=Homo sapiens (Human) OX=9606 GN=CMPK1 PE=1 SV=3	22.222	135.45	42.3	3.6e+09	18	EMDQTMAANAQK;FLIDGFPR;IQTYLQSTK;KNPDSQYGELIEK;NPDSQYGELIEK;NQDNLQGWNK;REMDQTMAANAQK;SVDEVFDEVVQIFDKEG;YGYTHLSAGELLR
sp|P30086|PEBP1_HUMAN Phosphatidylethanolamine-binding protein 1 OS=Homo sapiens (Human) OX=9606 GN=PEBP1 PE=1 SV=3	21.057	291.4	70.1	7.1637e+09	41	CDEPILSNR;EWHHFLVVNMK;GNDISSGTVLSDYVGSGPPK;LYEQLSGK;LYTLVLTDPDAPSR;LYTLVLTDPDAPSRK;NRPTSISWDGLDSGK;VLTPTQVK;WSGPLSLQEVDEQPQHPLHVTYAGAAVDELGK;YVWLVYEQDR;YVWLVYEQDRPLK
sp|P30101|PDIA3_HUMAN Protein disulfide-isomerase A3 OS=Homo sapiens (Human) OX=9606 GN=PDIA3 PE=1 SV=4	56.782	323.31	65.3	34627000000	105	DASIVGFFDDSFSEAHSEFLK;DGEEAGAYDGPR;EATNPPVIQEEKPK;ELSDFISYLQR;FAHTNVESLVNEYDDNGEGIILFR;FAHTNVESLVNEYDDNGEGIILFRPSHLTNK;FIQENIFGICPHMTEDNK;FIQENIFGICPHMTEDNKDLIQGK;FLDAGHK;FLQDYFDGNLK;FLQDYFDGNLKR;FVMQEEFSR;GFPTIYFSPANK;GFPTIYFSPANKK;IFRDGEEAGAYDGPR;KFIQENIFGICPHMTEDNK;KFIQENIFGICPHMTEDNKDLIQGK;KFLDAGHK;KQAGPASVPLR;LAPEYEAAATR;LNFAVASR;LSKDPNIVIAK;MDATANDVPSPYEVR;PSHLTNK;PSHLTNKFEDK;QAGPASVPLRTEEE…
sp|P30153|2AAA_HUMAN Serine/threonine-protein phosphatase 2A 65 kDa regulatory subunit A alpha isoform OS=Homo sapiens (Human) OX=9606 GN=PPP2R1A PE=1 SV=4	65.308	235.93	42.6	10624000000	54	AISHEHSPSDLEAHFVPLVK;AVGPEITK;DKAVESLR;EFCENLSADCR;ELVSDANQHVK;ENVIMSQILPCIK;EWAHATIIPK;FGKEWAHATIIPK;HMLPTVLR;IGPILDNSTLQSEVK;IGPILDNSTLQSEVKPILEK;KLSTIALALGVER;LTQDQDVDVK;NEDVQLR;NLCSDDTPMVR;QLSQSLLPAIVELAEDAK;SEIIPMFSNLASDEQDSVR;TDLVPAFQNLMK;TSACGLFSVCYPR;VKEFCENLSADCR;VLAMSGDPNYLHR;VLELDNVK;YFAQEALTVLSLA
sp|P30154|2AAB_HUMAN Serine/threonine-protein phosphatase 2A 65 kDa regulatory subunit A beta isoform OS=Homo sapiens (Human) OX=9606 GN=PPP2R1B PE=1 SV=3	66.213	13.421	22.6	316870000	8	DKAVESLR;ELGENLPIEDR;ELVSDTNQHVK;FGTEWAQNTIVPK;KLSTIALALGVER;LGQDEDMDVK;NEDVQLR;QLSQSLLPAIVELAEDAK;SLCSDDTPMVR;TSACGLFSVCYPR;VLELDSVK;VLVMANDPNYLHR
sp|P30419|NMT1_HUMAN Glycylpeptide N-tetradecanoyltransferase 1 OS=Homo sapiens (Human) OX=9606 GN=NMT1 PE=1 SV=2	56.806	15.611	9.7	211370000	5	DIPVVHQLLTR;LGEVVNTHGPVEPDKDNIR;MVEINFLCVHK;VAPVLIR
sp|P30519|HMOX2_HUMAN Heme oxygenase 2 OS=Homo sapiens (Human) OX=9606 GN=HMOX2 PE=1 SV=2	36.032	95.679	31.3	502240000	16	AENTQFVK;ETLEDGFPVHDGK;GALEGSSCPFR;IHYIGQNEPELLVAHAYTR;KCPFYAAEQDK;MNALDLNMK;SAEVETSEGVDESEKK;YMGDLSGGQVLK
sp|P30520|PURA2_HUMAN Adenylosuccinate synthetase isozyme 2 OS=Homo sapiens (Human) OX=9606 GN=ADSS2 PE=1 SV=3	50.097	44.823	22.8	335500000	9	AFAETYPAASSLPNGDCGRPR;AHIVFDFHQAADGIQEQQR;EFGVTTGR;FIEDELQIPVK;LDGEIIPHIPANQEVLNK;TLPGWNTDISNAR;VTVVLGAQWGDEGK
sp|P30533|AMRP_HUMAN Alpha-2-macroglobulin receptor-associated protein OS=Homo sapiens (Human) OX=9606 GN=LRPAP1 PE=1 SV=1	41.465	17.191	23.8	67376000	8	FSGEELDK;HLQDLSGR;LKLDGLDEDGEK;QVTSNSLSGTQEDGLDDPRLEK;RVSHQGYSTEAEFEEPR;TEEIHENVISPSDLSDIK;VSHQGYSTEAEFEEPR
sp|P30536|TSPO_HUMAN Translocator protein OS=Homo sapiens (Human) OX=9606 GN=TSPO PE=1 SV=3	18.828	2.1286	9.5	103370000	2	ELGGFTEK;FVHGEGLR
sp|P30566|PUR8_HUMAN Adenylosuccinate lyase OS=Homo sapiens (Human) OX=9606 GN=ADSL PE=1 SV=2	54.889	7.9493	9.7	165190000	3	HDVMAHVHTFGHCCPK;QQIGSSAMPYK;SNLENIDFK;VLSQQAASVVK
sp|P30622|CLIP1_HUMAN CAP-Gly domain-containing linker protein 1 OS=Homo sapiens (Human) OX=9606 GN=CLIP1 PE=1 SV=2	162.24	154.08	29.7	836370000	52	ANENASFLQK;ASSTPSSETQEEFVDDFR;ATSHVGEIEQELALAR;DGHDQHVLELEAK;EEQFNMLSSDLEK;EKENSLEAIR;EKLENDIAEIMK;ELEVLQAK;ELLTVENQK;ENSDVIALWK;ENSLEAIR;FLGETDFAK;GEWCGVELDEPLGK;GLGTETAEFAELK;HEEILQNLQK;KISGTTALQEALK;KMETSHNQCQELK;LDYQHEIENLQNQQDSER;LENDIAEIMK;LETAIASHQQAMEELK;LFCDICDCFDLHDTEDCPTQAQMSEDPPHSTHHGSR;LQNELDTLK;LQNELDTLKENNLK;LRENLADMEAK;LTNLQENLSEVSQVK;SKLETAIASHQQAMEELK;SLHSVVQTLESDK;SLHSVVQTLESDK…
sp|P30626|SORCN_HUMAN Sorcin OS=Homo sapiens (Human) OX=9606 GN=SRI PE=1 SV=1	21.676	29.51	50	1.6549e+09	13	ALTDSFR;ALTTMGFR;CLTQSGIAGGYKPFNLETCR;DMSGTMGFNEFK;ITFDDYIACCVK;LMVSMLDR;LSPQAVNSIAK;QHFISFDTDR;SGTVDPQELQK
sp|P30679|GNA15_HUMAN Guanine nucleotide-binding protein subunit alpha-15 OS=Homo sapiens (Human) OX=9606 GN=GNA15 PE=1 SV=2	43.568	2.061	6.1	12222000	2	IVDVGGQK;LFSHYTCATDTQNIR
sp|P30711|GSTT1_HUMAN Glutathione S-transferase theta-1 OS=Homo sapiens (Human) OX=9606 GN=GSTT1 PE=1 SV=4	27.335	128.03	35	1.7591e+09	14	AKDFPPADPTIK;GQHLSDAFAQVNPLK;GQHLSDAFAQVNPLKK;KNDIPFELR;NDIPFELR;VDEYLAWQHTTLR;VEAAVGEDLFQEAHEVILK;YKVPDYWYPQDLQAR
sp|P30740|ILEU_HUMAN Leukocyte elastase inhibitor OS=Homo sapiens (Human) OX=9606 GN=SERPINB1 PE=1 SV=1	42.741	4.416	11.3	31355000	4	LGVQDLFNSSK;TFHFNTVEEVHSR;TYGADLASVDFQHASEDAR
sp|P30837|AL1B1_HUMAN Aldehyde dehydrogenase X, mitochondrial OS=Homo sapiens (Human) OX=9606 GN=ALDH1B1 PE=1 SV=3	57.206	4.8139	8.7	12982000	2	LAPALATGNTVVMK;RVTLELGGK;VGNPFELDTQQGPQVDKEQFER;VTLELGGK
sp|P30876|RPB2_HUMAN DNA-directed RNA polymerase II subunit RPB2 OS=Homo sapiens (Human) OX=9606 GN=POLR2B PE=1 SV=1	133.9	134.32	23.7	575820000	33	AGVSQVLNR;ALGFVSDR;DCQIAHGAAQFLR;DGAPSPMMPNEAR;EGEEQLQTQHQK;ELDDRDHYGNK;EMLPHVGVSDFCETK;FEQIYLSK;GEIGDATPFNDAVNVQK;GFDQEEVFEKPTR;GNEVLYNGFTGR;HAIYDKLDDDGLIAPGVR;ICRPLLIVEK;ISNLLSDYGYHLR;IVATLPYIK;IVEDAPPIDLQAEAQHASGEVEEPPR;IYTDAGR;KGFDQEEVFEKPTR;LDDDGLIAPGVR;LLLAALGR;MDTLAHVLYYPQKPLVTTR;STYCLLNGLTDR;TVTLPENEDELESTNR;TVTLPENEDELESTNRR;VLIAQEK
sp|P31040|SDHA_HUMAN Succinate dehydrogenase [ubiquinone] flavoprotein subunit, mitochondrial OS=Homo sapiens (Human) OX=9606 GN=SDHA PE=1 SV=2	72.691	323.31	42.8	8862500000	88	ACALSIEESCRPGDK;AFGGQSLK;CCCVADR;DHVYLQLHHLPPEQLATR;GCGPEKDHVYLQLHHLPPEQLATR;GEGGILINSQGER;GVIALCIEDGSIHR;HTLSYVDVGTGK;HVNGQDQIVPGLYACGEAACASVHGANR;IDEYDYSKPIQGQQK;KHTLSYVDVGTGK;NTVVATGGYGR;SMQNHAAVFR;SMTLEIR;TGHSLLHTLYGR;TLNEADCATVPPAIR;TYFSCTSAHTSTGDGTAMITR;VGSVLQEGCGK;VPPIKPNAGEESVMNLDK;VRIDEYDYSKPIQGQQK;VSDSISAQYPVVDHEFDAVVVGAGGAGLR;VTLEYRPVIDK
sp|P31150|GDIA_HUMAN Rab GDP dissociation inhibitor alpha OS=Homo sapiens (Human) OX=9606 GN=GDI1 PE=1 SV=2	50.582	74.03	34.9	2.1135e+09	24	DWNVDLIPK;FLMANGQLVK;FQLLEGPPESMGR;GRDWNVDLIPK;IICILSHPIK;KQNDVFGEAEQ;LYSESLAR;MLLYTEVTR;NTNDANSCQIIIPQNQVNR;QLICDPSYIPDR;TDDYLDQPCLETVNR;TFEGVDPQTTSMR;VVEGSFVYK;YIAIASTTVETTDPEK
sp|P31152|MK04_HUMAN Mitogen-activated protein kinase 4 OS=Homo sapiens (Human) OX=9606 GN=MAPK4 PE=1 SV=2	65.921	1.9936	3.9	4926800	1	LLEQGTLAEEHAK;YIHSANVLHR
sp|P31153|METK2_HUMAN S-adenosylmethionine synthase isoform type-2 OS=Homo sapiens (Human) OX=9606 GN=MAT2A PE=1 SV=1	43.66	222.63	51.6	5151200000	41	DSFPWEVPK;ELLEIVK;ELLEIVKK;FVIGGPQGDAGLTGR;GAVLPIR;HIGYDDSSK;ICDQISDAVLDAHLQQDPDAK;IIVDTYGGWGAHGGGAFSGK;KIIVDTYGGWGAHGGGAFSGK;NFDLRPGVIVR;NGTLPWLRPDSK;TAAYGHFGR;TCNVLVALEQQSPDIAQGVHLDR;TGMILLAGEITSR;TQVTVQYMQDR;VHTIVISVQHDEEVCLDEMR;YLDEDTIYHLQPSGR
sp|P31321|KAP1_HUMAN cAMP-dependent protein kinase type I-beta regulatory subunit OS=Homo sapiens (Human) OX=9606 GN=PRKAR1B PE=1 SV=4	43.072	2.476	7.3	2998600	1	ILMGSTLR;MYEEFLSK;NVLFAHLDDNER
sp|P31323|KAP3_HUMAN cAMP-dependent protein kinase type II-beta regulatory subunit OS=Homo sapiens (Human) OX=9606 GN=PRKAR2B PE=1 SV=3	46.302	38.711	26.1	109070000	6	ASVCAEAYNPDEEEDDAESR;CLAMDVQAFER;DGEHVIDQGDDGDNFYVIDR;GQYFGELALVTNKPR;GSFGELALMYNTPR;LQEACKDILLFK;RASVCAEAYNPDEEEDDAESR;TWGDLGAAAGGGTPSK
sp|P31689|DNJA1_HUMAN DnaJ homolog subfamily A member 1 OS=Homo sapiens (Human) OX=9606 GN=DNAJA1 PE=1 SV=2	44.868	170.02	45.3	1.7947e+09	31	CVLNEGMPIYR;DHAVFTR;ELYDKGGEQAIK;ETTYYDVLGVKPNATQEELK;ETTYYDVLGVKPNATQEELKK;EVEETDEMDQVELVDFDPNQER;GAVECCPNCR;HYNGEAYEDDEHHPR;IHQIGPGMVQQIQSVCMECQGHGER;KEVEETDEMDQVELVDFDPNQER;KILEVHIDK;PISTLDNR;QISQAYEVLSDAK;TIVITSHPGQIVK;VNFPENGFLSPDK
sp|P31749|AKT1_HUMAN RAC-alpha serine/threonine-protein kinase OS=Homo sapiens (Human) OX=9606 GN=AKT1 PE=1 SV=2	55.686	65.328	31.2	1165600000	24	CLQWTTVIER;DEVAHTLTENR;DLKLENLMLDK;EAPLNNFSVAQCQLMK;ERPQDVDQR;EVIVAKDEVAHTLTENR;KLSPPFKPQVTSETDTR;KQEEEEMDFR;LENLMLDKDGHIK;LSPPFKPQVTSETDTR;NDGTFIGYK;SDVAIVK;SGSPSDNSGAEEMEVSLAKPK;TFHVETPEER;YSFQTHDR
sp|P31751|AKT2_HUMAN RAC-beta serine/threonine-protein kinase OS=Homo sapiens (Human) OX=9606 GN=AKT2 PE=1 SV=2	55.768	19.133	23.5	247660000	8	AIQMVANSLK;CGSPSDSSTTEEMEVAVSK;CLQWTTVIER;DEVAHTVTESR;EGISDGATMK;LENLMLDKDGHIK;LLPPFKPQVTSEVDTR;SDGSFIGYK;TFHVDSPDEREEWMR
sp|P31930|QCR1_HUMAN Cytochrome b-c1 complex subunit 1, mitochondrial OS=Homo sapiens (Human) OX=9606 GN=UQCRC1 PE=1 SV=3	52.645	229.15	30.2	3.9037e+09	30	ADLTEYLSTHYK;EHTAYYIK;EMQENDASMR;EVESMGAHLNAYSTR;FTGSEIR;HLGGIPWTYAEDAVPTLTPCR;MVLAAAGGVEHQQLLDLAQK;NALVSHLDGTTPVCEDIGR;NRPGSALEK;RIPLAEWESR;SGMFWLR;SLLTYGR
sp|P31937|3HIDH_HUMAN 3-hydroxyisobutyrate dehydrogenase, mitochondrial OS=Homo sapiens (Human) OX=9606 GN=HIBADH PE=1 SV=2	35.329	98.198	22.3	1271600000	16	DLGLAQDSATSTK;EFQDAGEQVVSSPADVAEK;GSLLIDSSTIDPAVSK;ILNMSSGR;KGSLLIDSSTIDPAVSK;MGAVFMDAPVSGGVGAAR
sp|P31939|PUR9_HUMAN Bifunctional purine biosynthesis protein PURH OS=Homo sapiens (Human) OX=9606 GN=ATIC PE=1 SV=3	64.615	106.56	33.6	1.7771e+09	26	AFTHTAQYDEAISDYFR;ANYWWLR;DAGLAVR;DLPESALR;HHPQVLSMK;HVSPAGAAVGIPLSEDEAK;LDFNLIR;NGQVIGIGAGQQSR;NIPEDNADMAR;SLFSNVVTK;TGLVEFAR;TLFGLHLSQK;TLHPAVHAGILAR;TLTPISAAYAR;VCMVYDLYK;VVACNLYPFVK;YGMNPHQTPAQLYTLQPK;YTQSNSVCYAK
sp|P31942|HNRH3_HUMAN Heterogeneous nuclear ribonucleoprotein H3 OS=Homo sapiens (Human) OX=9606 GN=HNRNPH3 PE=1 SV=2	36.926	4.3384	7.5	17576000	3	DGMDNQGGYGSVGR;STGEAFVQFASK
sp|P31943|HNRH1_HUMAN Heterogeneous nuclear ribonucleoprotein H OS=Homo sapiens (Human) OX=9606 GN=HNRNPH1 PE=1 SV=4	49.229	35.013	26.7	51882000	7	DLNYCFSGMSDHR;EGRPSGEAFVELESEDEVK;GLPWSCSADEVQR;HTGPNSPDTANDGFVR;IQNGAQGIR;PSGEAFVELESEDEVK;VHIEIGPDGR;VTGEADVEFATHEDAVAAMSK;YGDGGSTFQSTTGHCVHMR
sp|P31944|CASPE_HUMAN Caspase-14 OS=Homo sapiens (Human) OX=9606 GN=CASP14 PE=1 SV=2	27.679	11.426	14	93205000	4	DPTAEQFQEELEK;FQQAIDSR;SLEEEKYDMSGAR
sp|P31946|1433B_HUMAN 14-3-3 protein beta/alpha OS=Homo sapiens (Human) OX=9606 GN=YWHAB PE=1 SV=3	28.082	153.88	54.5	4388500000	17	AVTEQGHELSNEER;DNLTLWTSENQGDEGDAGEGEN;DSTLIMQLLR;EMQPTHPIR;KEMQPTHPIR;NLLSVAYK;QTTVSNSQQAYQEAFEISK;TAFDEAIAELDTLNEESYK;YDDMAAAMK;YLIPNATQPESK;YLSEVASGDNK
sp|P31947|1433S_HUMAN 14-3-3 protein sigma OS=Homo sapiens (Human) OX=9606 GN=SFN PE=1 SV=1	27.774	323.31	61.7	7.4512e+09	44	DNLTLWTADNAGEEGGEAPQEPQS;DSTLIMQLLR;EMPPTNPIR;GAVEKGEELSCEER;GEELSCEER;MKGDYYR;NLLSVAYK;NVVGGQR;SAYQEAMDISK;SNEEGSEEKGPEVR;TTFDEAMADLHTLSEDSYK;VLSSIEQK;YEDMAAFMK;YLAEVATGDDK;YLAEVATGDDKK;YLAEVATGDDKKR
sp|P31948|STIP1_HUMAN Stress-induced-phosphoprotein 1 OS=Homo sapiens (Human) OX=9606 GN=STIP1 PE=1 SV=1	62.639	92.706	44.9	4.2303e+09	50	ALDLDSSCK;AMADPEVQQIMSDPAMR;AMDVYQK;CMMAQYNR;DAIHFYNK;DCEECIQLEPTFIK;DFDTALK;EGLQNMEAR;EKELGNDAYK;ELGNDAYK;ELIEQLR;ETKPEPMEEDLPENK;ETKPEPMEEDLPENKK;GDYPQAMK;GNECFQK;HDSPEDVKR;HEANNPQLK;HYTEAIK;HYTEAIKR;IGNSYFKEEK;KETKPEPMEEDLPENK;LDPHNHVLYSNR;LILEQMQK;LMDVGLIAIR;MEQVNELK;MEQVNELKEK;NKGNECFQK;NKPSDLGTK;RTYEEGLKHEANNPQLK;TLLSDPTYR;TVDLKPDWGK;TYEEGLKHEANNPQLK;YKDAIHFYNK
sp|P31949|S10AB_HUMAN Protein S100-A11 OS=Homo sapiens (Human) OX=9606 GN=S100A11 PE=1 SV=2	11.74	7.6886	52.4	3.4139e+09	6	CIESLIAVFQK;DGYNYTLSK;ISSPTETER;NQKDPGVLDR;TEFLSFMNTELAAFTK
sp|P31997|CEAM8_HUMAN Carcinoembryonic antigen-related cell adhesion molecule 8 OS=Homo sapiens (Human) OX=9606 GN=CEACAM8 PE=1 SV=2	38.153	14.463	7.2	10915000	1	NSGSYACHTTNSATGR;TLTLLSVTR
sp|P32119|PRDX2_HUMAN Peroxiredoxin-2 OS=Homo sapiens (Human) OX=9606 GN=PRDX2 PE=1 SV=5	21.892	306.07	62.1	13166000000	35	ATAVVDGAFK;ATAVVDGAFKEVK;GLFIIDGK;IGKPAPDFK;KEGGLGPLNIPLLADVTR;LSEDYGVLK;LVQAFQYTDEHGEVCPAGWK;LVQAFQYTDEHGEVCPAGWKPGSDTIKPNVDDSK;PGSDTIKPNVDDSK;PGSDTIKPNVDDSKEYFSK;QITVNDLPVGR;RLSEDYGVLK;SVDEALR;TDEGIAYR
sp|P32189|GLPK_HUMAN Glycerol kinase OS=Homo sapiens (Human) OX=9606 GN=GK PE=1 SV=3	61.244	164.98	41	5063900000	47	AIGVSNQR;AVLGPLVGAVDQGTSSTR;CVFSDHGLLTTVAYK;DCGIPLSHLQVDGGMTSNK;DNLGIIK;EGWVEQDPK;EILDAMNR;EILHSVYECIEK;ETTVVWDK;FEPQINAEESEIR;FLVFNSK;KAVLGPLVGAVDQGTSSTR;LGQLNIDISNIK;NTYGTGCFLLCNTGHK;RIPGNNNFVK;SSSEIYGLMK;TAELLSHHQVEIK;TGLPLSTYFSAVK;TMLFNIHSLEWDK;TQSTVESLSK;WLLDNVR
sp|P32247|BRS3_HUMAN Bombesin receptor subtype-3 OS=Homo sapiens (Human) OX=9606 GN=BRS3 PE=1 SV=1	44.41	1.636	3.5	15511000	2	STLNIPTEEQSHAR
sp|P32321|DCTD_HUMAN Deoxycytidylate deaminase OS=Homo sapiens (Human) OX=9606 GN=DCTD PE=1 SV=2	20.016	3.8974	16.3	24555000	3	IVIDFDSINSR;SKDPNSQVGACIVNSENK
sp|P32322|P5CR1_HUMAN Pyrroline-5-carboxylate reductase 1, mitochondrial OS=Homo sapiens (Human) OX=9606 GN=PYCR1 PE=1 SV=2	33.36	27.523	30.4	114170000	12	CMTNTPVVVR;EGATVYATGTHAQVEDGR;ELQSMADQEQVSPAAIK;GFTAAGVLAAHK;LDSPAGTALSPSGHTK;LGAQALLGAAK;MLLHSEQHPGQLK
sp|P32456|GBP2_HUMAN Guanylate-binding protein 2 OS=Homo sapiens (Human) OX=9606 GN=GBP2 PE=1 SV=3;sp|P32455|GBP1_HUMAN Guanylate-binding protein 1 OS=Homo sapiens (Human) OX=9606 GN=GBP1 PE=1 SV=2	67.208	1.8712	2	3542000	1	AIAHYEQQMGQK
sp|P32856|STX2_HUMAN Syntaxin-2 OS=Homo sapiens (Human) OX=9606 GN=STX2 PE=1 SV=3	33.341	44.034	15.6	79780000	7	AIEQSFDQDESGNR;KNDDGDTVVVVEK;NVMNATDYVEHAK;NVMNATDYVEHAKEETK;NVMNATDYVEHAKEETKK
sp|P32929|CGL_HUMAN Cystathionine gamma-lyase OS=Homo sapiens (Human) OX=9606 GN=CTH PE=1 SV=3	44.508	26.241	28.1	454400000	15	AGDQIICMDDVYGGTNR;AVAALDGAK;GTLQHAEIFLK;LLEAAITPETK;LVWIETPTNPTQK;NDRDVLGISDTLIR;QGAPGQHSGFEYSR;QVASEFGLK;VIYPGLPSHPQHELVK
sp|P32969|RL9_HUMAN 60S ribosomal protein L9 OS=Homo sapiens (Human) OX=9606 GN=RPL9P8 PE=1 SV=1	21.863	16.568	30.2	371520000	11	FLDGIYVSEK;GVTLGFR;KFLDGIYVSEK;MRPGVACSVSQAQK;RDFNHINVELSLLGK;TICSHVQNMIK
sp|P33121|ACSL1_HUMAN Long-chain-fatty-acid--CoA ligase 1 OS=Homo sapiens (Human) OX=9606 GN=ACSL1 PE=1 SV=1	77.942	288.72	43	11512000000	64	AELSLVFVDKPEK;AILEDMVR;AMEDLGR;ATENTVNPCPDDTLISFLPLAHMFER;CGVEVTSMK;DGWLHTGDIGK;DSGLKPFEQVK;GFEGSFEELCR;GIQVSNNGPCLGSR;IENIYMR;IFGQANTTLK;IGFFQGDIR;IIVVMDAYGSELVER;LLLEGVENK;MQAHELFR;NIVSDCSAFVK;NNSLWDR;PKPLKPPCDLSMQSVEVAGSGGAR;PKPPAPEDLAVICFTSGTTGNPK;PLKPPCDLSMQSVEVAGSGGAR;QVAELSECIGSALIQK;SQIDDLYSTIK;SQIDDLYSTIKV;TAEALDKDGWLHTGDIGK;VLQPTVFPVVPR;VQSSLGGR;VVECVMLCHGAK
sp|P33176|KINH_HUMAN Kinesin-1 heavy chain OS=Homo sapiens (Human) OX=9606 GN=KIF5B PE=1 SV=1	109.68	323.31	49	5597500000	81	ADLAECNIK;ANLEAFTVDK;DLLDVSK;DQDNMQAELNR;ELAACQLR;ELQTLHNLR;EYELLSDELNQK;FQGEDTVVIASK;FQGEDTVVIASKPYAFDR;FRPLNESEVNR;FRPLNESEVNRGDK;FVCSPDEVMDTIDEGK;HVAVTNMNEHSSR;ILQDSLGGNCR;IRDLLDVSK;ISFLENNLEQLTK;KLFVQDLATR;KLHELTVMQDR;KSAEIDSDDTGGSAAQK;LFVQDLATR;LHDPEGMGIIPR;LHELTVMQDR;LITDLQDQNQK;LQAENDASKEEVK;LYLVDLAGSEK;MEENEKELAACQLR;NGETVPIDEQFDK;NGETVPIDEQFDKEK;PIRPGQHPAASPTHPSAIR;QAVEQQIQSHR;QISSLRDEVE…
sp|P33240|CSTF2_HUMAN Cleavage stimulation factor subunit 2 OS=Homo sapiens (Human) OX=9606 GN=CSTF2 PE=1 SV=1	60.959	6.7066	6.6	12873000	3	GYGFCEYQDQETALSAMR;IVDPEIALK;LCVQNSPQEAR
sp|P33316|DUT_HUMAN Deoxyuridine 5-triphosphate nucleotidohydrolase, mitochondrial OS=Homo sapiens (Human) OX=9606 GN=DUT PE=1 SV=4	26.563	21.519	22.6	172810000	9	AGGSPAPGPETPAISPSK;HFIDVGAGVIDEDYR;LSEHATAPTR;TDIQIALPSGCYGR
sp|P33527|MRP1_HUMAN Multidrug resistance-associated protein 1 OS=Homo sapiens (Human) OX=9606 GN=ABCC1 PE=1 SV=3	171.59	3.0008	1.9	10138000	2	AIHDLMMFSGPQILK;TQFEDCTVLTIAHR
sp|P33897|ABCD1_HUMAN ATP-binding cassette sub-family D member 1 OS=Homo sapiens (Human) OX=9606 GN=ABCD1 PE=1 SV=2	82.936	5.6645	5.9	20620000	3	DQVIYPDSVEDMQR;FGELVAEEAR;GLQAPAGEPTQEASGVAAAK
sp|P33947|ERD22_HUMAN ER lumen protein-retaining receptor 2 OS=Homo sapiens (Human) OX=9606 GN=KDELR2 PE=1 SV=1;sp|P24390|ERD21_HUMAN ER lumen protein-retaining receptor 1 OS=Homo sapiens (Human) OX=9606 GN=KDELR1 PE=1 SV=1	24.422	5.0496	9	459760000	5	ATYDGNHDTFR;SCAGISGK
sp|P34096|RNAS4_HUMAN Ribonuclease 4 OS=Homo sapiens (Human) OX=9606 GN=RNASE4 PE=1 SV=3	16.84	17.898	39.5	304820000	9	MNCHEGVVK;QHVHPEETGGSDR;SICSTTNIQCK;VVIACEGNPQVPVHFDG;YCNLMMQR
sp|P34896|GLYC_HUMAN Serine hydroxymethyltransferase, cytosolic OS=Homo sapiens (Human) OX=9606 GN=SHMT1 PE=1 SV=1	53.082	42.626	22.6	435360000	18	ALSEALTELGYK;AVLEALGSCLNNK;DADLWSSHDK;IVTGGSDNHLILVDLR;LGTPALTSR;LIIAGTSCYSR;VLEACSIACNK;VNPDTGYINYDQLEENAR;YSEGYPGQR
sp|P34913|HYES_HUMAN Bifunctional epoxide hydrolase 2 OS=Homo sapiens (Human) OX=9606 GN=EPHX2 PE=1 SV=2	62.615	228.71	43.6	9019500000	49	ASDESVLSMHK;ASPSEVVFLDDIGANLKPAR;AVASLNTPFIPANPNMSPLESIK;DGLAQLMCELK;EMVTFLDK;FLLDTLK;GGPEGATTR;GHIEDCGHWTQMDKPTEVNQILIK;GLLNDAFQK;GYGESSAPPEIEEYCMEVLCK;ILIPALMVTAEK;PTEVNQILIK;RGHIEDCGHWTQMDKPTEVNQILIK;TEEALALPR;VCEAGGLFVNSPEEPSLSR;VLAMDMK;VTGIQLLNTPAPLPTSCNPSDMSHGYVTVKPR;WLDSDAR;YQIPALAQAGYR
sp|P34931|HS71L_HUMAN Heat shock 70 kDa protein 1-like OS=Homo sapiens (Human) OX=9606 GN=HSPA1L PE=1 SV=2	70.374	310.14	43.7	10456000000	65	AFYPEEISSMVLTK;ARFEELCADLFR;ATAGDTHLGGEDFDNR;DAGVIAGLNVLR;DISQNKR;DNNLLGR;ELEQMCNPIITK;FDLTGIPPAPR;FNDPVVQADMK;GTLEPVEK;IHDIVLVGGSTR;IINEPTAAAIAYGLDK;ITITNDK;KELEQMCNPIITK;KFNDPVVQADMK;LLQDYFNGR;LSKEEIER;LVSHFVEEFK;LVSHFVEEFKR;LYQGGCTGPACGTGYVPGR;LYQGGCTGPACGTGYVPGRPATGPTIEEVD;MVLDAEK;NALESYAFNMK;NQVAMNPQNTVFDAK;NQVAMNPQNTVFDAKR;PATGPTIEEVD;SVVSDEGLK;TTPSYVAFTDTER;VLVSYKGENK;YKAEDEVQR
sp|P34932|HSP74_HUMAN Heat shock 70 kDa protein 4 OS=Homo sapiens (Human) OX=9606 GN=HSPA4 PE=1 SV=4	94.33	308.02	54.8	3.7769e+09	66	AFSDPFVEAEK;AGGIETIANEYSDR;CTPACISFGPK;DKLSGEYEK;EDIYAVEIVGGATR;ELSTTLNADEAVTR;ELTSTCSPIISK;ELTSTCSPIISKPK;EMLNLYIENEGK;FLEMCNDLLAR;FQESEERPK;FVSEDDR;FVSEDDRNSFTLK;IKELTSTCSPIISK;KEDIYAVEIVGGATR;KFDEVLVNHFCEEFGK;KLPEMDID;LEDTENWLYEDGEDQPK;LFEELGK;LKETAESVLK;LSQECEK;MQVDQEEPHVEEQQQQTPAENK;MQVDQEEPHVEEQQQQTPAENKAESEEMETSQAGSK;NAEQNGPVDGQGDNPGPQAAEQGTDTAVPSDSDK;NAVEEYVYEMR;NFTTEQVTAMLLSK;NHAAPFSK;NK…
sp|P34949|MPI_HUMAN Mannose-6-phosphate isomerase OS=Homo sapiens (Human) OX=9606 GN=MPI PE=1 SV=2	46.655	75.012	23.2	1263000000	15	GDCVECMACSDNTVR;KVVVEQLNLLVK;QTMSHDSQAVASSLQSCFSHLMK;TEVPGSVTEYK;TLSQWIAENQDSLGSK;VLSVETPLSIQAHPNK;VLSVETPLSIQAHPNKELAEK
sp|P35052|GPC1_HUMAN Glypican-1 OS=Homo sapiens (Human) OX=9606 GN=GPC1 PE=1 SV=2	61.68	23.877	10.8	259910000	7	GCLANQADLDAEWR;KVAQVPLGPECSR;SFVQGLGVASDVVR;SHAELETALR;VIQGCGNPK
sp|P35080|PROF2_HUMAN Profilin-2 OS=Homo sapiens (Human) OX=9606 GN=PFN2 PE=1 SV=3	15.046	39.799	43.6	1.7712e+09	19	DREGFFTNGLTLGAK;DSLYVDGDCTMDIR;EGVHGGGLNK;SQGGEPTYNVAVGR;VLVFVMGK
sp|P35221|CTNA1_HUMAN Catenin alpha-1 OS=Homo sapiens (Human) OX=9606 GN=CTNNA1 PE=1 SV=1	100.07	93.709	21.6	329690000	17	AAAGEFADDPCSSVK;ALKPEVDKLNIMAAK;ALLSAVTR;EELVAAVEDVR;EYAQVFR;LLSNTVMPR;NLMNAVVQTVK;NTSDVISAAK;NVPILYTASQACLQHPDVAAYK;SDALNSAIDK;TAVHAGNINFK;TIADHCPDSACK;TPEELDDSDFETEDFDVR;TSVQTEDDQLIAGQSAR;VIHVVTSEMDNYEPGVYTEK
sp|P35222|CTNB1_HUMAN Catenin beta-1 OS=Homo sapiens (Human) OX=9606 GN=CTNNB1 PE=1 SV=1	85.496	211.05	27.3	1.8743e+09	33	AAVSHWQQQSYLDSGIHSGATTTAPSLSGK;AGDREDITEPAICALR;CTAGTLHNLSHHR;HAVVNLINYQDDAELATR;HQEAEMAQNAVR;LHYGLPVVVK;LLHPPSHWPLIK;LLNDEDQVVVNK;LLWTTSR;LVQLLVR;LVQNCLWTLR;MEEIVEGCTGALHILAR;NLALCPANHAPLR;SGGIPALVK;TMQNTNDVETAR;TSMGGTQQQFVEGVR
sp|P35232|PHB_HUMAN Prohibitin OS=Homo sapiens (Human) OX=9606 GN=PHB PE=1 SV=1	29.804	41.004	38.6	1.8264e+09	22	AAIISAEGDSK;DLQNVNITLR;EFTEAVEAK;FDAGELITQR;IFTSIGEDYDER;ILFRPVASQLPR;KLEAAEDIAYQLSR;NVPVITGSK;PVASQLPR;QVAQQEAER;QVSDDLTER
sp|P35237|SPB6_HUMAN Serpin B6 OS=Homo sapiens (Human) OX=9606 GN=SERPINB6 PE=1 SV=3	42.621	194.73	44.9	4455100000	45	ADFSGMSQTDLSLSK;ELNMIIMLPDETTDLR;FKLEESYDMESVLR;GNTAAQMAQILSFNK;GNWDEQFDK;GNWDEQFDKENTEER;HINTWVAEK;KHINTWVAEK;LDMMDEEEVEVSLPR;LEESYDMESVLR;NEEKPVQMMFK;NLGMTDAFELGK;SCDFLSSFR;SGGGGDIHQGFQSLLTEVNK;TGTQYLLR;TNGILFCGR
sp|P35241|RADI_HUMAN Radixin OS=Homo sapiens (Human) OX=9606 GN=RDX PE=1 SV=1	68.563	16.822	29	218030000	12	AFAAQEDLEK;ALELDQER;EIHKPGYLANDR;EKEELMER;ENPLQFK;FVIKPIDK;ILALCMGNHELYMR;IQNWHEEHR;KAPDFVFYAPR;KENPLQFK;KTQNDVLHAENVK;NISFNDKK;QIEEQTIK;QLFDQVVK;QLQALSSELAQAR;RKPDTIEVQQMK;VTTMDAELEFAIQPNTTGK
sp|P35268|RL22_HUMAN 60S ribosomal protein L22 OS=Homo sapiens (Human) OX=9606 GN=RPL22 PE=1 SV=2	14.787	6.8703	18.8	505320000	4	AGNLGGGVVTIER;ITVTSEVPFSK
sp|P35270|SPRE_HUMAN Sepiapterin reductase OS=Homo sapiens (Human) OX=9606 GN=SPR PE=1 SV=1	28.048	31.485	38.3	1300500000	19	AFPDSPGLNR;AVCLLTGASR;ETSVDPDMR;LLLINNAGSLGDVSK;LLSLLEKDEFK;MEGGLGR;QLEAELGAER;SGAHVDFYDK;VLNYAPGPLDTDMQQLAR
sp|P35354|PGH2_HUMAN Prostaglandin G/H synthase 2 OS=Homo sapiens (Human) OX=9606 GN=PTGS2 PE=1 SV=2	68.995	39.393	21.7	325950000	16	ALPPVPDDCPTPLGVK;DTQAEMIYPPQVPEHLR;GVCMSVGFDQYK;LILIGETIK;NAIMSYVLTSR;QEHPEWGDEQLFQTSR;QLPDSNEIVEK;SHLIDSPPTYNADYGYK;YQIIDGEMYPPTVK;YQSFNEYR
sp|P35443|TSP4_HUMAN Thrombospondin-4 OS=Homo sapiens (Human) OX=9606 GN=THBS4 PE=1 SV=2	105.87	63.846	18.5	246820000	11	CDSNPCFR;CGPCKPGYTGDQIR;DVDIDSYPDEELPCSAR;LVPNPAQEDSNSDGVGDICESDFDQDQVIDR;NPELNPCSVNAQCIEER;NSDKDIFGDACDNCLSVLNNDQK;NTIAECQACGPLK;QGDVTCVCGVGWAGDGYICGK;SSATIFGLYSSTDNSK;YHPCYPGVHCINLSPGFR
sp|P35475|IDUA_HUMAN Alpha-L-iduronidase OS=Homo sapiens (Human) OX=9606 GN=IDUA PE=1 SV=2	72.669	7.4875	9.6	101200000	6	AAVLIYASDDTR;ADVTYAAMVVK;LGGPGDSFHTPPR;PVFPTAEQFR;SSISILEQEK;VVAQQIR
sp|P35527|K1C9_HUMAN Keratin, type I cytoskeletal 9 OS=Homo sapiens (Human) OX=9606 GN=KRT9 PE=1 SV=3;	62.064	79.895	28.4	457590000	21	EIETYHNLLEGGQEDFESSGAGK;FEMEQNLR;FSSSGGGGGGGR;FSSSSGYGGGSSR;GGSGGSHGGGSGFGGESGGSYGGGEEASGSGGGYGGGSGK;GGSGGSYGGGGSGGGYGGGSGSR;IKFEMEQNLR;IQDWYDKK;SGGGGGGGLGSGGSIR;STMQELNSR;TLLDIDNTR;VQALEEANNDLENK
sp|P35573|GDE_HUMAN Glycogen debranching enzyme OS=Homo sapiens (Human) OX=9606 GN=AGL PE=1 SV=3	174.76	323.31	38.8	6.2085e+09	113	ALEIAEK;CESEEKEDGGGCYDIPNWSALK;CLGPFDEWESR;DENSINGTPDITVEIR;DGSAVEIVGLSK;DSYGASSPWCDYQLR;DTFIALR;EAMSAYNSHEEGR;EHIQLNESK;ELICWGDSVK;EVPQMCIPGK;FNCGTWMDK;FSCDVAEGK;GILLITGR;GIPALIENDHHMNSIR;GYDELVPHQISVVSEER;HLSLGSVQLCGVGK;HMQGIQFR;HSPSIHQSVVAVSR;HYVHLER;IEEVVLEAR;ILLLNEMEK;IQDNFEK;KDENSINGTPDITVEIR;KIQDNFEK;KLLGPLGMK;KNIFPYHEVTVK;KYTEITATYFQGVR;KYTWNDVGQLVEK;LEQGYELQFR;LFHVSEDPSDLNEK;LFHVSEDPSDLN…
sp|P35579|MYH9_HUMAN Myosin-9 OS=Homo sapiens (Human) OX=9606 GN=MYH9 PE=1 SV=4	226.53	323.31	57.2	107770000000	371	ADEWLMK;ADFCIIHYAGK;AGVLAHLEEER;AGVLAHLEEERDLK;ALEEAMEQK;ALELDSNLYR;ALEQQVEEMK;ANLQIDQINTDLNLER;AQQAADKYLYVDK;ASITALEAK;ASREEILAQAK;CIIPNHEK;CIIPNHEKK;CNGVLEGIR;CQHLQAEK;DELADEIANSSGK;DKADFCIIHYAGK;DLEGLSQR;DLGEELEALK;DMFQETMEAMR;DQGELER;DVLLQVDDER;DVLLQVDDERR;EDQSILCTGESGAGK;EEELQAALAR;EEILAQAK;ELEDATETADAMNR;ELESQISELQEDLESER;EMEAELEDER;EMEAELEDERK;EQEVNILK;EQLEEEEEAKHNLEK;ERNTDQASMPDNTAAQK;FDQ…
sp|P35580|MYH10_HUMAN Myosin-10 OS=Homo sapiens (Human) OX=9606 GN=MYH10 PE=1 SV=3	229	323.31	41.6	3.863e+09	106	ADEWLMK;ADFCIIHYAGK;ADMEDLMSSK;AGVLAHLEEER;AGVLAHLEEERDLK;ALEEALEAK;ALEEALEAKEEFER;ALEEETKNHEAQIQDMR;ALELDPNLYR;ALEQQVEEMR;AMVNKDDIQK;ASRDEIFAQSK;ATISALEAK;AVIYNPATQADWTAK;CIIPNHEK;CMLQDREDQSILCTGESGAGK;CNGVLEGIR;DEIFAQSK;DKADFCIIHYAGK;DLEAQIEAANK;EDQSILCTGESGAGK;EIFMQVEDER;EIFMQVEDERR;ELDDATEANEGLSR;EQADFAVEALAK;FDQLLAEEK;FLSNGYIPIPGQQDK;GDEVMVELAENGKK;GGPISFSSSR;HAEQERDELADEITNSASGK;HEMPPHIYAIS…
sp|P35606|COPB2_HUMAN Coatomer subunit beta OS=Homo sapiens (Human) OX=9606 GN=COPB2 PE=1 SV=2	102.49	323.31	38.4	6.5983e+09	74	AMGDAEIKDGER;DMGSCEIYPQTIQHNPNGR;DNNQFASASLDR;EEPAMSMDANGK;ETHADLWPAK;GSNNVALGYDEGSIIVK;GVNCIDYYSGGDKPYLISGADDR;HSEVQQANLK;IAYQLAVEAESEQK;IWDYQNK;IWHSSTYR;KNWVVTGADDMQIR;LESTLNYGMER;LGREEPAMSMDANGK;LWDWDKK;NVMEEGKDFQPSR;NWVVTGADDMQIR;QLAELAISK;QQALTVSTDPEHR;QYPLVTPNEER;RDFSMADK;SFGSAQEFAWAHDSSEYAIR;STAQQELDGKPASPTPVIVASHTANK;STAQQELDGKPASPTPVIVASHTANKEEK;TFEVCDLPVR;TYLPSQVSR;VFNYNTLER;VHMFEAHSDYI…
sp|P35610|SOAT1_HUMAN Sterol O-acyltransferase 1 OS=Homo sapiens (Human) OX=9606 GN=SOAT1 PE=1 SV=3	64.734	2.345	2.5	83099000	2	LCAPLFR;SSHPLIR
sp|P35613|BASI_HUMAN Basigin OS=Homo sapiens (Human) OX=9606 GN=BSG PE=1 SV=2	42.2	72.643	19.5	991170000	22	EDALPGQK;FFVSSSQGR;GGVVLKEDALPGQK;KPEDVLDDDDAGSAPLK;RKPEDVLDDDDAGSAPLK;SELHIENLNMEADPGQYR;SSEHINEGETAMLVCK
sp|P35625|TIMP3_HUMAN Metalloproteinase inhibitor 3 OS=Homo sapiens (Human) OX=9606 GN=TIMP3 PE=1 SV=2	24.145	13.969	19	321380000	5	MYTGLCNFVER;SCYYLPCFVTSK;WDQLTLSQR;YQYLLTGR
sp|P35626|ARBK2_HUMAN Beta-adrenergic receptor kinase 2 OS=Homo sapiens (Human) OX=9606 GN=GRK3 PE=1 SV=2	79.709	13.25	16	78689000	9	DCIMHGYMLK;DLKPANILLDEHGHAR;FYEEIKEYEK;GGFGEVYGCR;GVDWQHVYLQK;ISDLGLACDFSK;LLDCDQELYK;QGETLALNER;QLGHEEDYALGK;YPPPLIPPR
sp|P35658|NU214_HUMAN Nuclear pore complex protein Nup214 OS=Homo sapiens (Human) OX=9606 GN=NUP214 PE=1 SV=2	213.62	134.65	7	472460000	20	ACFQVGTSEEMK;AELPVTDK;DSGYLHLLYK;EIINQQR;ETLFNTLANNR;ETTESLHGDISSLK;HLLVPER;IFDSPEELPK;LNHLVDSLQQLR;NLLIQNKPGDDPNK;SEAQLQEIR;SSLLAVSNK;VIPCPPFYESDHPVR;VQGLLVPMK
sp|P35663|CYLC1_HUMAN Cylicin-1 OS=Homo sapiens (Human) OX=9606 GN=CYLC1 PE=2 SV=2	74.241	138.48	16.3	652480000	22	EKPPLPACEPSLPSPK;GSDTESEESLYKPGAK;IKGSDTESEESLYKPGAK;ITFSTDSESELESK;KDTESTDAEFDESSK;KITFSTDSESELESK;KNAESTEMESDLELK;KNAESTEMESDLELKK;KYPESTDTESGDAK;NAESTEMESDLELK;NAESTEMESDLELKK;YAPLPEAPWIHK
sp|P35670|ATP7B_HUMAN Copper-transporting ATPase 2 OS=Homo sapiens (Human) OX=9606 GN=ATP7B PE=1 SV=4	157.26	38.977	5.3	77723000	8	GGKPLEMAHK;GMTCASCVSNIER;LVEEAQMSK;VFAEVLPSHK;VLAVVGTAEASSEHPLGVAVTK;YDPSCTSPVALQR
sp|P35754|GLRX1_HUMAN Glutaredoxin-1 OS=Homo sapiens (Human) OX=9606 GN=GLRX PE=1 SV=2	11.776	6.3469	17.9	280150000	5	AQEFVNCK;AQEILSQLPIK
sp|P35790|CHKA_HUMAN Choline kinase alpha OS=Homo sapiens (Human) OX=9606 GN=CHKA PE=1 SV=3	52.248	5.5544	8.3	58834000	5	FDAYFHQK;GLREDEFHISVIR;LEQFIPSR;LYGIFPQGR
sp|P35813|PPM1A_HUMAN Protein phosphatase 1A OS=Homo sapiens (Human) OX=9606 GN=PPM1A PE=1 SV=1	42.447	196.38	53.9	2213800000	32	ALGDFDYK;EAELDKYLECR;GPTEQLVSPEPEVHDIER;GSAGAPSVENVK;HNAQGQGNGLR;IQNAGGSVMIQR;KQGEGVPDLVHVMR;KVHFFTQDHKPSNPLEK;LEVTDDLEK;NVIEAVYNR;QGEGVPDLVHVMR;SGSTAVGVLISPQHTYFINCGDSR;SRLEVTDDLEK;TGFLEIDEHMR;TLASENIPSLPPGGELASK;VCNEVVDTCLYK;VHFFTQDHKPSNPLEK;YCCEHLLDHITNNQDFK
sp|P35914|HMGCL_HUMAN Hydroxymethylglutaryl-CoA lyase, mitochondrial OS=Homo sapiens (Human) OX=9606 GN=HMGCL PE=1 SV=2	34.36	10.69	17.8	159160000	10	GFEAAVAAGAK;GYVSCALGCPYEGK;IVEVGPR;KNINCSIEESFQR;NINCSIEESFQR;WVPQMGDHTEVLK
sp|P35998|PRS7_HUMAN 26S proteasome regulatory subunit 7 OS=Homo sapiens (Human) OX=9606 GN=PSMC2 PE=1 SV=3	48.633	323.31	63.5	7.1833e+09	80	ALDEGDIALLK;DFLEAVNK;ELFEMAR;EVVETPLLHPER;FDDGAGGDNEVQR;FVNLGIEPPK;GVLLFGPPGTGK;IATEKDFLEAVNK;IDPTVTMMQVEEKPDVTYSDVGGCK;IINADSEDPK;IINADSEDPKYIINVK;INELTGIK;KIEFSLPDLEGR;KINELTGIK;LCPNSTGAEIR;LREVVETPLLHPER;PDYLGADQR;QTLQSEQPLQVAR;QVEDDIQQLLK;SVCTEAGMFAIR;TDACFIR;TMLELINQLDGFDPR;TYGQSTYSR;VIGSELVQK;VLMATNR;VLMATNRPDTLDPALMR;VLMATNRPDTLDPALMRPGR;YQIHIPLPPK;YVGEGAR
sp|P36404|ARL2_HUMAN ADP-ribosylation factor-like protein 2 OS=Homo sapiens (Human) OX=9606 GN=ARL2 PE=1 SV=4	20.878	10.319	18.5	115500000	6	LLMLGLDNAGK;LNIWDVGGQK;QDLPGALSSNAIR
sp|P36405|ARL3_HUMAN ADP-ribosylation factor-like protein 3 OS=Homo sapiens (Human) OX=9606 GN=ARL3 PE=1 SV=2	20.455	24.113	38.5	1.0577e+09	7	ILLLGLDNAGK;LNVWDIGGQR;QDLLTAAPASEIAEGLNLHTIR;QLASEDISHITPTQGFNIK;SAPDQEVR
sp|P36507|MP2K2_HUMAN Dual specificity mitogen-activated protein kinase kinase 2 OS=Homo sapiens (Human) OX=9606 GN=MAP2K2 PE=1 SV=1	44.424	146.34	34	2782500000	33	DVKPSNILVNSR;ELEAIFGR;ELEAIFGRPVVDGEEGEPHSISPR;ISELGAGNGGVVTK;KLEELELDEQQK;KLEELELDEQQKK;LEAFLTQK;LEELELDEQQK;LEELELDEQQKK;MLTNHTFIK;PRPPGRPVSGHGMDSR;PSGLIMAR;PVSGHGMDSR;PVVDGEEGEPHSISPR;RIPEEILGK;RLEAFLTQK;VGELKDDDFER;VQHRPSGLIMAR;VSIAVLR
sp|P36542|ATPG_HUMAN ATP synthase subunit gamma, mitochondrial OS=Homo sapiens (Human) OX=9606 GN=ATP5F1C PE=1 SV=1	32.996	41.469	32.6	1.6799e+09	18	ADIKGPEDK;ESTTSEQSAR;EVMLVGIGDK;GLCGAIHSSIAK;HLLIGVSSDR;LTLTFNR;MTAMDNASK;NASEMIDK;SEVATLTAAGK;THSDQFLVAFK
sp|P36543|VATE1_HUMAN V-type proton ATPase subunit E 1 OS=Homo sapiens (Human) OX=9606 GN=ATP6V1E1 PE=1 SV=1	26.145	134.87	42	1428100000	25	AEEEFNIEK;ALSDADVQK;GALFGANANR;HMMAFIEQEANEK;HMMAFIEQEANEKAEEIDAK;IMEYYEK;IQMSNLMNQAR;KQDFPLVK;LDLIAQQMMPEVR;VSNTLESR
sp|P36578|RL4_HUMAN 60S ribosomal protein L4 OS=Homo sapiens (Human) OX=9606 GN=RPL4 PE=1 SV=5	47.697	47.097	18.7	1.0055e+09	19	KLDELYGTWR;LAPGGHVGR;LDELYGTWR;MINTDLSR;NVTLPAVFK;PLISVYSEK;RGPCIIYNEDNGIIK;SGQGAFGNMCR;SNYNLPMHK
sp|P36639|8ODP_HUMAN 7,8-dihydro-8-oxoguanine triphosphatase OS=Homo sapiens (Human) OX=9606 GN=NUDT1 PE=1 SV=3	22.519	7.9994	7.6	9620500	1	ELQEESGLTVDALHK
sp|P36776|LONM_HUMAN Lon protease homolog, mitochondrial OS=Homo sapiens (Human) OX=9606 GN=LONP1 PE=1 SV=2	106.49	117.41	25.1	653460000	29	AFLMQHAPANDYLVTSHIHLHVPEGATPK;AGVTCIVLPAENK;ALTAEIVK;AQAVLEEDHYGMEDVK;DGSLEVTGQLGEVMK;EAEDELSAR;ESVLQMMQAGQR;FSVGGMTDVAEIK;GDKDGSLEVTGQLGEVMK;HVMDVVDEELSK;ILCFYGPPGVGK;KYLLQEQLK;LGLLDNHSSEFNVTR;MEMINVSGYVAQEK;PVFTVER;QLEVEPEEPEAENK;QNLAMTGEVSLTGK;TYVGAMPGK;YLLQEQLK;YLVPQAR;YSNENLDLAR
sp|P36871|PGM1_HUMAN Phosphoglucomutase-1 OS=Homo sapiens (Human) OX=9606 GN=PGM1 PE=1 SV=3	61.448	65.762	34.3	928820000	25	ADNFEYSDPVDGSISR;ELLSGPNR;FFGNLMDASK;FNISNGGPAPEAITDK;IDAMHGVVGPYVK;KQSVEDILK;LIFTDGSR;LSGTGSAGATIR;LSLCGEESFGTGSDHIR;QEATLVVGGDGR;QQFDLENK;SGEHDFGAAFDGDGDR;TIEEYAVCPDLK;TQAYQDQKPGTSGLR;VDLGVLGK;YDYEEVEAEGANK
sp|P36873|PP1G_HUMAN Serine/threonine-protein phosphatase PP1-gamma catalytic subunit OS=Homo sapiens (Human) OX=9606 GN=PPP1CC PE=1 SV=1	36.983	6.382	36.2	816110000	4	ADLDKLNIDSIIQR;AHQVVEDGYEFFAK;GNHECASINR;HDLDLICR;ICGDIHGQYYDLLR;IFCCHGGLSPDLQSMEQIR;IYGFYDECK;IYGFYDECKR;LNIDSIIQR;NVQLQENEIR;TFTDCFNCLPIAAIVDEK
sp|P36915|GNL1_HUMAN Guanine nucleotide-binding protein-like 1 OS=Homo sapiens (Human) OX=9606 GN=GNL1 PE=1 SV=2	68.66	37.869	26.9	506700000	22	ACEAITVGK;ALGPEQLLR;DADEEGEGDEETPTSAPGSSLAGR;EEQTDTSDGESVTHHIR;EQLMSQEER;EVYQPGSVLDFPR;IHGAYSSEK;LNQQPSQGLGPR;LSLCFHPPGYSEQK;REEQTDTSDGESVTHHIR;RPPWSYEMSK;SFQDYLGK;SSLINGLVGR;YKDGVVTIGCVGFPNVGK
sp|P36952|SPB5_HUMAN Serpin B5 OS=Homo sapiens (Human) OX=9606 GN=SERPINB5 PE=1 SV=2	42.1	58.134	26.1	176800000	11	DLTDGHFENILADNSVNDQTK;HIFSEDTSDFSGMSETK;IIELPFQNK;ILQHKDELNADHPFIYIIR;SLNLSTEFISSTK;VCLEITEDGGDSIEVPGAR
sp|P36957|ODO2_HUMAN Dihydrolipoyllysine-residue succinyltransferase component of 2-oxoglutarate dehydrogenase complex, mitochondrial OS=Homo sapiens (Human) OX=9606 GN=DLST PE=1 SV=4	48.755	19.62	17.4	1073900000	17	AKPAEAPAAAAPK;EAVTFLR;GLVVPVIR;NVEAMNFADIER;PAEAPAAAAPK;PVSAVKPTVAPPLAEPGAGK;TITELGEK;VEGGTPLFTLR
sp|P36959|GMPR1_HUMAN GMP reductase 1 OS=Homo sapiens (Human) OX=9606 GN=GMPR PE=1 SV=1	37.418	64.099	24.9	858660000	11	GHIISDGGCTCPGDVAK;HYSLDDWK;LFATNHPECLQNVAVSSGSGQNDLEK;LFYGMSSDTAMNK;STCTYVGAAK;VGVGPGSVCTTR
sp|P36969|GPX4_HUMAN Phospholipid hydroperoxide glutathione peroxidase OS=Homo sapiens (Human) OX=9606 GN=GPX4 PE=1 SV=3	22.174	250.34	50.3	31544000000	89	DIDGHMVNLDK;DIDGHMVNLDKYR;EFAAGYNVK;GILGNAIK;ICVNGDDAHPLWK;ILAFPCNQFGK;QEPGSNEEIK;QEPGSNEEIKEFAAGYNVK;RYGPMEEPLVIEK;SMHEFSAK;TEVNYTQLVDLHAR;YGPMEEPLVIEK
sp|P37108|SRP14_HUMAN Signal recognition particle 14 kDa protein OS=Homo sapiens (Human) OX=9606 GN=SRP14 PE=1 SV=2	14.57	3.9555	9.6	18265000	1	KGTVEGFEPADNK
sp|P37198|NUP62_HUMAN Nuclear pore glycoprotein p62 OS=Homo sapiens (Human) OX=9606 GN=NUP62 PE=1 SV=3	53.254	119.27	16.5	592630000	10	DIIEHLNTSGAPADTSDPLQQICK;EQSGTIYLQHADEER;EQSGTIYLQHADEEREK;HFLQQATQVNAWDR;KVEEVTK;RLDQELDFILSQQK;WSLELEDQER
sp|P37235|HPCL1_HUMAN Hippocalcin-like protein 1 OS=Homo sapiens (Human) OX=9606 GN=HPCAL1 PE=1 SV=3	22.313	35.031	34.7	182570000	7	DCPTGHLTVDEFK;DCPTGHLTVDEFKK;ENTEFTDHELQEWYK;IYANFFPYGDASK;LLQCDPSSASQF;TFDTNGDGTIDFR
sp|P37268|FDFT_HUMAN Squalene synthase OS=Homo sapiens (Human) OX=9606 GN=FDFT1 PE=1 SV=1	48.115	20.214	19.7	169000000	10	ALDTLEDDMTISVEK;ANSMGLFLQK;DYLEDQQGGR;MDQDSLSSSLK;QIISTIR;TQNLPNCQLISR;YLNQTSR;YQTVIADICR
sp|P37802|TAGL2_HUMAN Transgelin-2 OS=Homo sapiens (Human) OX=9606 GN=TAGLN2 PE=1 SV=3	22.391	14.507	37.7	917270000	11	DDGLFSGDPNWFPK;DVGRPQPGR;ENFQNWLK;IQASTMAFK;KDVGRPQPGR;NFSDNQLQEGK;NVIGLQMGTNR;TLMNLGGLAVAR
sp|P37837|TALDO_HUMAN Transaldolase OS=Homo sapiens (Human) OX=9606 GN=TALDO1 PE=1 SV=2	37.54	22.408	34.1	661270000	13	ALAGCDFLTISPK;ILDWHVANTDKK;KFAADAVK;KLGGSQEDQIK;LLGELLQDNAK;LSFDKDAMVAR;MESALDQLK;SYEPLEDPGVK;TIVMGASFR;VSTEVDAR;WLHNEDQMAVEK
sp|P37840|SYUA_HUMAN Alpha-synuclein OS=Homo sapiens (Human) OX=9606 GN=SNCA PE=1 SV=1	14.46	12.196	20.7	39719000	2	EGVVHGVATVAEK;TVEGAGSIAAATGFVK
sp|P38117|ETFB_HUMAN Electron transfer flavoprotein subunit beta OS=Homo sapiens (Human) OX=9606 GN=ETFB PE=1 SV=3	27.843	68.601	50.2	1.8489e+09	34	EIDGGLETLR;EKVDLVLLGK;EVIAVSCGPAQCQETIR;GIHVEVPPAEAER;HSMNPFCEIAVEEAVR;IEVIKPGDLGVDLTSK;LGPLQVAR;LSVISVEDPPQR;TGVVTDGVK;VDLVLLGK;VETTEDLVAK;VIDYAVK
sp|P38432|COIL_HUMAN Coilin OS=Homo sapiens (Human) OX=9606 GN=COIL PE=1 SV=1	62.608	8.6164	6.8	21578000	3	LLELTSSYSPDVSDYK;LVRDNDCLR;NSSTIIQNPVETPK
sp|P38567|HYALP_HUMAN Hyaluronidase PH-20 OS=Homo sapiens (Human) OX=9606 GN=SPAM1 PE=1 SV=1	57.847	72.609	17.1	1123100000	18	DFLVETIK;FYCSCYSTLSCK;GKPTLEDLEQFSEK;ISLQDHLDK;IVFTDQVLK;MCSQVLCQEQGVCIR;SIELVQQQNVQLSLTEATEK
sp|P38571|LICH_HUMAN Lysosomal acid lipase/cholesteryl ester hydrolase OS=Homo sapiens (Human) OX=9606 GN=LIPA PE=1 SV=2	45.418	25.321	9	99380000	3	FQAFDWGSSAK;VDVYTTHSPAGTSVQNMLHWSQAVK
sp|P38606|VATA_HUMAN V-type proton ATPase catalytic subunit A OS=Homo sapiens (Human) OX=9606 GN=ATP6V1A PE=1 SV=2	68.303	123.31	37.1	4428000000	57	ALDEYYDK;ASLAETDKITLEVAK;AVETTAQSDNK;DDFLQQNGYTPYDR;DFPELTMEVDGK;DMGYHVSMMADSTSR;EHMGDILYK;FKDPLKDGEAK;GNEMSEVLR;GVNVSALSR;HFTEFVPLR;ITWSIIR;LIKDDFLQQNGYTPYDR;PLSDISSQTQSIYIPR;QVRPVTEK;RAVETTAQSDNK;TALVANTSNMPVAAR;TVISQSLSK;VGHSELVGEIIR;VGSHITGGDIYGIVSENSLIK;YSNSDVIIYVGCGER
sp|P38646|GRP75_HUMAN Stress-70 protein, mitochondrial OS=Homo sapiens (Human) OX=9606 GN=HSPA9 PE=1 SV=2	73.68	252.1	39.2	4612700000	67	AMQDAEVSK;ASNGDAWVEAHGK;DAGQISGLNVLR;DDIENMVK;DNMALQR;EQQIVIQSSGGLSK;EQQIVIQSSGGLSKDDIENMVK;ERVEAVNMAEGIIHDTETK;ETAENYLGHTAK;ETGVDLTK;ETGVDLTKDNMALQR;KDSETGENIR;KSQVFSTAADGQTQVEIK;LKEEISK;MEEFKDQLPADECNK;MKETAENYLGHTAK;NAVITVPAYFNDSQR;NTTIPTKK;QAVTNPNNTFYATK;RTIAPCQK;SDIGEVILVGGMTR;SQVFSTAADGQTQVEIK;TIAPCQK;TTPSVVAFTADGER;VEAVNMAEGIIHDTETK;VINEPTAAALAYGLDK;VINEPTAAALAYGLDKSEDK;VLENAEGAR;VQQTVQDLF…
sp|P38919|IF4A3_HUMAN Eukaryotic initiation factor 4A-III OS=Homo sapiens (Human) OX=9606 GN=EIF4A3 PE=1 SV=4	46.871	16.379	30.2	118080000	12	ATTATMATSGSAR;DVIAQSQSGTGK;ELAVQIQK;ETQALILAPTR;FMTDPIR;GIYAYGFEKPSAIQQR;KLDYGQHVVAGTPGR;KVDWLTEK;LDYGQHVVAGTPGR;MATTATMATSGSARK;MLVLDEADEMLNK;PSAIQQR;QFFVAVER;RKVDWLTEK;VDWLTEK;VLISTDVWAR
sp|P38935|SMBP2_HUMAN DNA-binding protein SMUBP-2 OS=Homo sapiens (Human) OX=9606 GN=IGHMBP2 PE=1 SV=3	109.15	4.0852	3.5	49674000	2	SVTVAFDESHDFQLSLDR;VLCCAPSNIAVDNLVER
sp|P39019|RS19_HUMAN 40S ribosomal protein S19 OS=Homo sapiens (Human) OX=9606 GN=RPS19 PE=1 SV=2	16.06	6.029	24.8	156580000	6	DVNQQEFVR;GGAGVGSMTK;KLTPQGQR;VLQALEGLK
sp|P39023|RL3_HUMAN 60S ribosomal protein L3 OS=Homo sapiens (Human) OX=9606 GN=RPL3 PE=1 SV=2	46.108	59.034	25.1	1218700000	14	AGMTHIVR;DDPSKPVHLTAFLGYK;EVDRPGSK;FIDTTSK;FQTMEEK;FSAPRHGSLGFLPR;HGSLGFLPR;IGQGYLIK;NNASTDYDLSDK;TVFAEHISDECK;TVFAEHISDECKR;VIAHTQMR
sp|P39060|COIA1_HUMAN Collagen alpha-1(XVIII) chain OS=Homo sapiens (Human) OX=9606 GN=COL18A1 PE=1 SV=5	178.19	56.406	5.4	205880000	11	EETGAALKPR;GADFQCFQQAR;GTDNEVAALQPPVVQLHDSNPYPR;LQDLYSIVR;LSGVQDGHQDISLLYTEPGAGQTHTAASFR;LTESYCETWR
sp|P39210|MPV17_HUMAN Protein Mpv17 OS=Homo sapiens (Human) OX=9606 GN=MPV17 PE=1 SV=1	19.733	1.8776	8	19879000	2	FIPGTTK;GLQEHQR
sp|P39656|OST48_HUMAN Dolichyl-diphosphooligosaccharide--protein glycosyltransferase 48 kDa subunit OS=Homo sapiens (Human) OX=9606 GN=DDOST PE=1 SV=4	50.8	280.47	27.2	4.1732e+09	26	ELGSECGIEFDEEK;ETHSLFFR;NTLLIAGLQAR;PLQHTQYER;SSLNPILFR;TADDPSLSLIK;TAVIDHHNYDISDLGQHTLIVADTENLLK;VGPVSHHR;WVFKEEGVLR;YSQTGNYELAVALSR
sp|P40121|CAPG_HUMAN Macrophage-capping protein OS=Homo sapiens (Human) OX=9606 GN=CAPG PE=1 SV=2	38.498	29.108	31	1.5471e+09	15	ANAQAAALYK;AQVEIVTDGEEPAEMIQVLGPK;DLALAIR;EGNPEEDLTADK;MQYAPNTQVEILPQGHESPIFK;TSTGAPAAIK;TSTGAPAAIKK;VSDATGQMNLTK;YQEGGVESAFHK
sp|P40123|CAP2_HUMAN Adenylyl cyclase-associated protein 2 OS=Homo sapiens (Human) OX=9606 GN=CAP2 PE=1 SV=1	52.823	11.716	10.5	26526000	4	ILAGDVETHAEMVHSAFQAQR;IQEIQTFR;TEGCHIYLSEDALDCEIVSAK
sp|P40145|ADCY8_HUMAN Adenylate cyclase type 8 OS=Homo sapiens (Human) OX=9606 GN=ADCY8 PE=1 SV=1	140.12	4.1023	1.9	16288000	3	IEHTIDLR;TIGSTYMAVSGLSPEK
sp|P40189|IL6RB_HUMAN Interleukin-6 receptor subunit beta OS=Homo sapiens (Human) OX=9606 GN=IL6ST PE=1 SV=2	103.54	1.7229	2.3	32715000	2	TNHFTIPK;VTSDHINFDPVYK
sp|P40222|TXLNA_HUMAN Alpha-taxilin OS=Homo sapiens (Human) OX=9606 GN=TXLNA PE=1 SV=3	61.89	32.902	15.4	232130000	9	FEEFQNTLSK;LQQAQEMLK;QQLALYTEK;SSEVFTTFK;VQDLSAGGQGSLTDSGPER;VTEAPCYPGAPSTEASGQTGPQEPTSAR
sp|P40227|TCPZ_HUMAN T-complex protein 1 subunit zeta OS=Homo sapiens (Human) OX=9606 GN=CCT6A PE=1 SV=3	58.024	100.89	40.3	8.5899e+09	46	ALQFLEEVK;AQAALAVNISAAR;DGNVLLHEMQIQHPTASLIAK;EGIVALR;EMDRETLIDVAR;ETLIDVAR;GFVVINQK;GLQDVLR;GLVLDHGAR;HKSETDTSLIR;HTLTQIK;IITEGFEAAK;KRVEDAYILTCNVSLEYEK;MLVSGAGDIK;NAIDDGCVVPGAGAVEVAMAEALIK;QADLYISEGLHPR;RVEDAYILTCNVSLEYEK;SETDTSLIR;TEVNSGFFYK;VCGDSDKGFVVINQK;VLAQNSGFDLQETLVK
sp|P40306|PSB10_HUMAN Proteasome subunit beta type-10 OS=Homo sapiens (Human) OX=9606 GN=PSMB10 PE=1 SV=1	28.936	10.97	17.6	39997000	5	ATNDSVVADK;IYCCGAGVAADAEMTTR;MELHALSTGR;TLSSPTEPVKR
sp|P40337|VHL_HUMAN von Hippel-Lindau disease tumor suppressor OS=Homo sapiens (Human) OX=9606 GN=VHL PE=1 SV=2	24.152	3.9938	6.6	7967100	2	SLYEDLEDHPNVQK
sp|P40429|RL13A_HUMAN 60S ribosomal protein L13a OS=Homo sapiens (Human) OX=9606 GN=RPL13A PE=1 SV=2	23.577	12.847	28.6	438290000	11	CEGINISGNFYR;GQAALDR;IDKYTEVLK;MNTNPSR;VFDGIPPPYDK;VFDGIPPPYDKK;YQAVTATLEEK
sp|P40616|ARL1_HUMAN ADP-ribosylation factor-like protein 1 OS=Homo sapiens (Human) OX=9606 GN=ARL1 PE=1 SV=1	20.417	79.809	29.8	2370300000	19	AILVVFANK;CYYSNTDAVIYVVDSCDRDR;ILILGLDGAGK;SELVAMLEEEELR;SELVAMLEEEELRK
sp|P40617|ARL4A_HUMAN ADP-ribosylation factor-like protein 4A OS=Homo sapiens (Human) OX=9606 GN=ARL4A PE=1 SV=2	22.615	20.8	19	137780000	4	ISENQGVPVLIVANK;LQFNEFVNTVPTK;NSLSLSEIEK
sp|P40763|STAT3_HUMAN Signal transducer and activator of transcription 3 OS=Homo sapiens (Human) OX=9606 GN=STAT3 PE=1 SV=2	88.067	323.31	34.8	6.8387e+09	54	AILSTKPPGTFLLR;AQWNQLQQLDTR;CLWEESR;FLQESNVLYQHNLR;FNILGTNTK;KFNILGTNTK;KLEELQQK;LLGPGVNYSGCQITWAK;LLQTAATAAQQGGQANHPTAAVVTEK;QQIACIGGPPNICLDR;QQMLEQHLQDVR;SQGDMQDLNGNNQSVTR;TGVQFTTK;TLTDEELADWK;TLTDEELADWKR;TQIQSVEPYTK;VCIDKDSGDVAALR;VMNMEESNNGSLSAEFK;VQDLEQK;VVENLQDDFDFNYK;YCRPESQEHPEADPGSAAPYLK;YLEKPMEIAR
sp|P40818|UBP8_HUMAN Ubiquitin carboxyl-terminal hydrolase 8 OS=Homo sapiens (Human) OX=9606 GN=USP8 PE=1 SV=1	127.52	7.1136	6.4	88077000	7	CTLQDCLR;FDDHEVSDISVSSVK;GSLENVLDSK;STGDVPHTSVTGDSGSGKPFK;STVQCLTCHK;SYVHSALK
sp|P40855|PEX19_HUMAN Peroxisomal biogenesis factor 19 OS=Homo sapiens (Human) OX=9606 GN=PEX19 PE=1 SV=1	32.806	107.48	43.1	706890000	14	AAAEEGCSVGAEADR;AKPSPAPPSTTTAPDASGPQK;DALFASQEK;DVLYPSLK;ELAEEEPHLVEQFQK;ICEQFEAETPTDSETTQK;NATDLQNSSMSEEELTK;PSPAPPSTTTAPDASGPQK;VGSDMTSQQEFTSCLK;YQEQHSVMCK
sp|P40879|S26A3_HUMAN Chloride anion exchanger OS=Homo sapiens (Human) OX=9606 GN=SLC26A3 PE=1 SV=1	84.504	30.655	11.9	443880000	14	CSTLANIGR;DYYDMYEPEGVK;GFAGSTALSR;GFICTVDTIK;PVYSTNAFEENHK;PVYSTNAFEENHKK;QGLLQVTPK;VCCSCSPQK;VYEVPVETK;YEFFDGEVK
sp|P40925|MDHC_HUMAN Malate dehydrogenase, cytoplasmic OS=Homo sapiens (Human) OX=9606 GN=MDH1 PE=1 SV=4	36.426	174	30.2	2573400000	20	DVIATDKEDVAFK;ENFSCLTR;EVGVYEALK;EVGVYEALKDDSWLK;GEFVTTVQQR;LGVTANDVK;LSSAMSAAK;NVIIWGNHSSTQYPDVNHAK;VIVVGNPANTNCLTASK
sp|P40926|MDHM_HUMAN Malate dehydrogenase, mitochondrial OS=Homo sapiens (Human) OX=9606 GN=MDH2 PE=1 SV=3	35.503	151.56	58.9	23874000000	65	AGAGSATLSMAYAGAR;ANTFVAELK;EGVVECSFVK;GCDVVVIPAGVPR;GYLGPEQLPDCLK;HGVYNPNK;IFGVTTLDIVR;IQEAGTEVVK;KGEDFVK;KHGVYNPNK;LTLYDIAHTPGVAADLSHIETK;MISDAIPELK;NSPLVSR;SQETECTYFSTPLLLGK;TIIPLISQCTPK;VDFPQDQLTALTGR;VNVPVIGGHAGK;VSSFEEK
sp|P40939|ECHA_HUMAN Trifunctional enzyme subunit alpha, mitochondrial OS=Homo sapiens (Human) OX=9606 GN=HADHA PE=1 SV=2	82.999	276.11	42.7	15561000000	74	ALMGLYHGQVLCK;ALTSFER;CLAPMMSEVIR;DATLTALDR;DGPGFYTTR;DTSASAVAVGLK;EVEAVIPDHCIFASNTSALPISEIAAVSK;FGELVMTK;FGGGNPELLTQMVSK;FVDLYGAQK;GDVAVVR;GFYIYQEGVK;HVAEDLGK;ILQEGVDPK;INSPNSK;KYEAAYGK;LPPKSEVSSDEDIQFR;MGLVDQLVEPLGPGLKPPEER;MQLLEIITTEK;PGCFIAGADINMLAACK;QFTPCQLLADHANSPNK;QFTPCQLLADHANSPNKK;SEVSSDEDIQFR;TGIEQGSDAGYLCESQK;THINYGVK;TLQEVTQLSQEAQR;TVLGTPEVLLGALPGAGGTQR;VIGMHYFSPVDK
[truncated: 4,176 more rows]
