# Supplementary material for: Proteomic Landscape of Human Spermatozoa: Optimized Extraction Method and Application
Source: Cells. 2022 Dec 15;11(24):4064. doi: 10.3390/cells11244064 (PMC9776871; doi:10.3390/cells11244064)
Supplement: Supplementary file 1 [file cells-11-04064-s001.zip › Table S5-Statistical analysis of quantified proteins between group M and group W.xlsx]

## Sheet: Table S5.1
Table S5.1 Statistical analysis of quantified proteins between group M and group W
Protein Groups	M1.R1	M1.R2	M1.R3	M2.R1	M2.R2	M2.R3	M3.R1	M3.R2	M3.R3	M4.R1	M4.R2	M4.R3	M5.R1	M5.R2	M5.R3	W1.R1	W1.R2	W1.R3	W2.R1	W2.R2	W2.R3	W3.R1	W3.R2	W3.R3	W4.R1	W4.R2	W4.R3	W5.R1	W5.R2	W5.R3	p.normal.distribution	p.variance.homo	p.t.test	p.adjust.BH	Fold.Change
A0A024RBG1	4.32372	4.55566	4.59247	4.16543	4.14454	4.05336	2.4179	2.49658	2.4381	2.95135	2.97764	3.09111	2.71422	2.68265	2.93551	3.97238	4.10572	4.04114	6.3879	6.73373	6.40472	3.52556	3.59784	3.71049	3.16152	3.39855	3.23063	5.71163	5.86197	5.8804	0.0105534	0.0857338	0.00425626	0.0452626	1.37958
A0A0B4J2A2	28.2998	28.4653	27.65	26.7962	26.652	26.791	22.058	21.4282	20.9409	25.9204	26.0152	24.4386	25.7258	25.4963	23.1257	33.1635	32.7355	32.3622	29.9815	29.0863	28.8997	22.3605	21.2762	21.5342	20.1849	19.7536	19.3084	34.5896	35.3731	35.7832	0.167118	0.000990679	0.17827	0.35274	1.09634
A0AV96	1.04142	1.01662	0.990512	1.14969	1.13442	1.06612	0.943723	0.977149	0.916486	0.819457	0.882755	0.895599	0.898339	0.947939	0.875956	1.06829	1.08209	1.01827	1.11617	1.10475	1.06457	0.61593	0.618268	0.611879	0.778912	0.727564	0.755553	1.30352	1.38616	1.36333	0.503853	0.00041887	0.958356	0.977362	1.00406
A0AVT1	1.89511	1.94657	2.01116	1.9888	2.03213	2.0411	1.83222	1.87409	1.84338	2.09835	2.0649	2.08965	2.19208	2.14893	2.14205	2.11873	2.19574	2.09051	2.35903	2.35947	2.29155	2.11146	2.13216	2.14138	2.04996	2.01645	2.03132	2.36207	2.40273	2.37692	0.165857	0.453501	0.000399223	0.0134725	1.094
A0MZ66	1.46078	1.45883	1.41871	1.56742	1.63838	1.61195	1.20107	1.21098	1.18386	1.26163	1.29528	1.30495	1.33432	1.36371	1.36567	1.7552	1.76829	1.73624	1.70201	1.7032	1.68439	1.33564	1.30484	1.29386	1.22973	1.26837	1.27843	1.9504	1.94657	1.91694	0.0075547	0.0256643	0.0142868	0.0839131	1.15459
A1IGU5	1.77587	1.78687	1.78835	1.43112	1.49149	1.49822	1.05644	0.93969	0.982326	0.993034	1.03117	1.05534	0.957922	0.943911	0.947533	1.44274	1.36996	1.33747	1.28162	1.23091	1.26086	0.838594	0.89156	0.852671	0.967227	0.935146	0.952743	1.52427	1.54294	1.51976	0.0057573	0.344503	0.665623	0.786994	0.960876
A1L0T0	0.611859	0.542828	0.571514	0.751374	0.754828	0.738317	0.927821	0.928087	0.908979	1.01402	0.97614	0.969711	1.02106	1.06459	1.06682	0.68669	0.666204	0.639402	0.680914	0.657846	0.700567	1.11026	1.07089	1.04363	1.02832	1.03269	1.01174	0.52494	0.490489	0.496963	0.00690006	0.368899	0.382161	0.569818	0.921669
A2A3N6	1.05038	0.964695	1.04739	1.39139	1.48294	1.40922	1.59742	1.61538	1.6849	1.60444	1.6506	1.51822	1.55819	1.53369	1.47999	1.3741	1.22965	1.24197	1.49649	1.39453	1.3679	1.6714	1.63566	1.49647	1.60438	1.65048	1.63217	1.19845	1.19412	1.25816	0.0170165	0.348624	0.900915	0.943045	0.99338
A2RRP1	0.421785	0.42866	0.392019	0.34144	0.360204	0.334573	0.283577	0.281011	0.257267	0.270462	0.285067	0.282198	0.299253	0.265963	0.269448	0.269702	0.268216	0.282152	0.370207	0.354739	0.339073	0.363634	0.366323	0.364512	0.385033	0.369837	0.404114	0.368484	0.375786	0.363552	0.0116864	0.234847	0.101297	0.253664	1.09898
A2RTX5	1.00067	1.18062	1.18942	1.17016	1.32452	1.3074	1.03393	1.11451	0.966425	1.0811	1.11618	1.13064	1.0892	1.05115	1.06013	1.30729	1.29523	1.43324	1.1249	1.09055	1.21291	1.33535	1.14058	1.1799	1.09353	1.03389	0.925576	1.48214	1.66102	1.33914	0.0568358	0.0238712	0.039512	0.14661	1.10937
A2RU67	0.764387	0.682442	0.526814	0.407761	0.457271	0.449453	0.536048	0.417831	0.523713	0.408011	0.361769	0.473998	0.376166	0.448215	0.401194	0.635727	0.56076	0.591291	0.704553	0.545233	0.669016	0.335558	0.337392	0.399841	0.341788	0.411909	0.381905	0.794302	0.550837	0.636917	0.0469037	0.303225	0.368036	0.558064	1.09149
A4D126	0.774011	0.836593	0.797505	0.375855	0.424114	0.68466	0.500332	0.593208	0.709656	0.562049	0.64209	0.663428	0.507826	0.608202	0.599358	0.60366	0.714544	0.781517	0.828256	0.959346	0.853949	0.53841	0.756436	0.61925	0.503396	0.568493	0.612542	0.872003	0.914033	0.810505	0.830104	0.726498	0.038659	0.145757	1.17863
A5D8V6	1.09508	1.1114	1.10341	0.866787	0.976869	1.00968	0.707019	0.74013	0.778924	0.563133	0.55404	0.611312	0.594664	0.555775	0.588852	0.981601	1.00404	0.993236	0.843622	0.846933	0.919218	0.855151	0.653498	0.647762	0.688527	0.680177	0.647662	0.844938	1.01953	1.10948	0.0278834	0.216817	0.40494	0.590025	1.07407
A5PLN9	0.830446	0.776703	0.841086	0.643221	0.690791	0.68109	0.367292	0.407904	0.418138	0.500669	0.491729	0.508561	0.463392	0.478453	0.428086	0.619491	0.621847	0.554952	0.670504	0.694166	0.706696	0.466924	0.43143	0.45077	0.509723	0.495136	0.516557	0.830851	0.901885	0.830841	0.0304063	0.797586	0.370629	0.559982	1.09079
A5YKK6	1.07763	1.04654	1.07008	0.843499	0.851731	0.829445	0.698892	0.712441	0.661553	0.691492	0.707235	0.685583	0.74136	0.723267	0.734748	0.819814	0.803589	0.80724	0.820348	0.818414	0.809537	0.638837	0.633114	0.634114	0.690367	0.647823	0.674693	1.10799	1.07123	1.06955	0.000521321	0.683743	0.973196	0.983792	0.997613
A6NDU8	0.877311	0.871976	0.855564	0.846306	0.807095	0.838594	0.456533	0.450835	0.469928	0.604885	0.539707	0.519059	0.554673	0.545294	0.549958	0.75572	0.762049	0.77582	0.9973	1.02476	0.960792	0.606731	0.618583	0.538132	0.621629	0.623867	0.659076	1.13263	1.17099	1.04577	0.0708869	0.415967	0.0261007	0.113786	1.25605
A6NIH7	1.36817	1.37211	1.44815	1.49214	1.36264	1.40605	0.786431	0.740877	0.772679	0.926366	1.03107	1.05309	0.920722	0.913875	0.977573	1.36155	1.36678	1.34807	1.72335	1.70604	1.7648	1.00836	1.04166	1.02253	1.0182	1.0805	1.08541	1.79412	1.9105	1.8685	0.0443664	0.342373	0.0142699	0.0839131	1.27326
B2RUZ4	1.01478	1.08125	1.13229	1.10292	1.1347	1.09511	1.19592	1.2555	1.09435	0.872106	0.840751	0.805588	1.01746	1.07258	0.840073	1.05672	1.16179	1.08498	1.03619	1.18496	1.15985	0.914841	0.916204	1.07371	1.04267	1.03085	1.1209	0.813683	1.06017	1.13174	0.0327958	0.293548	0.728178	0.82838	1.01504
B7ZAQ6	1.67722	1.65548	1.77135	2.16944	2.18684	2.1453	3.16304	3.21798	3.1377	3.44249	3.37517	3.36068	3.77652	3.62473	3.67511	2.34355	2.35022	2.34153	2.19543	2.10695	2.11381	3.67737	3.81782	3.74283	3.41858	3.55078	3.50303	1.92315	1.77166	1.71525	0.00127461	0.960031	0.680813	0.798195	0.957359
B9EJG8	1.03186	1.05395	1.05342	1.09977	0.874077	0.981833	1.6353	1.47466	1.41936	0.831367	1.05423	0.982879	0.91745	0.719741	1.04424	1.08326	0.949015	0.860231	0.997265	0.849823	0.869403	0.913786	0.668195	0.756471	0.85068	0.737589	0.758923	1.61427	1.17663	1.3647	0.00609264	0.915476	0.222389	0.403341	0.893417
G2XKQ0	0.840784	0.827392	0.776766	0.709267	0.732226	0.791259	0.885636	0.995198	0.874073	0.898521	0.993924	1.0187	1.05469	0.920669	0.901782	0.962891	1.08092	1.11347	0.760063	0.655028	0.729895	1.49628	1.61016	1.51852	1.33679	1.25087	1.58022	0.912112	0.871475	0.941475	0.00168981	0.000131099	0.0145229	0.084096	1.27224
O00139	0.802021	0.879615	0.8705	0.927909	0.864161	0.889106	0.831348	0.946838	0.858648	0.805237	0.808511	0.799799	0.741569	0.746644	0.745411	0.849261	0.817498	0.799754	0.910685	0.92429	0.89506	0.698643	0.712096	0.646216	0.848975	0.85578	0.846104	0.793996	0.862084	0.726578	0.497658	0.346913	0.421815	0.600745	0.973613
O00151	0.364351	0.435679	0.488884	0.462294	0.507811	0.356581	0.377996	0.328275	0.243566	0.465133	0.321124	0.274384	0.348739	0.284242	0.386944	0.463481	0.423359	0.392715	0.374351	0.648913	0.465584	0.382221	0.463607	0.471659	0.362257	0.462609	0.478591	0.6596	0.76536	0.804632	0.00343413	0.044319	0.0050028	0.0486966	1.34944
O00159	2.05588	2.06784	2.17464	2.54332	2.6381	2.68136	1.67907	1.72472	1.68667	1.5936	1.6379	1.59969	1.38088	1.38315	1.37084	1.81499	1.88275	1.8291	2.81317	2.78049	2.8193	1.44599	1.49638	1.4418	1.72988	1.76515	1.75107	2.29046	2.25795	2.24518	0.00971344	0.812758	0.410985	0.596783	1.07605
O00161	1.09094	1.1306	1.16298	1.27666	1.32042	1.37634	1.1208	1.10112	1.18947	1.12829	1.07392	1.0196	0.931389	0.945472	0.981417	1.22294	1.18546	1.16467	1.97505	1.95418	1.93318	1.15011	1.16763	1.18394	1.07231	1.07923	1.06128	1.371	1.37212	1.36161	1.31e-05	0.00134547	0.0225879	0.105357	1.2021
O00170	1.65136	1.66755	1.6655	1.7642	1.78776	1.846	1.18818	1.21035	1.18875	1.53022	1.51784	1.53767	1.61161	1.56173	1.58079	1.81129	1.88315	1.86639	1.64324	1.62889	1.71213	1.6799	1.71949	1.71315	1.52331	1.41633	1.51581	2.23747	2.12989	2.11975	0.168691	0.62323	0.0123176	0.0782489	1.14117
O00178	1.24204	1.32451	1.26426	1.57157	1.48389	1.54257	1.05413	1.05659	1.03338	1.19193	1.17264	1.16169	1.07626	1.03947	1.05068	1.31075	1.28614	1.32244	1.88714	1.88006	1.9404	1.08122	1.01945	1.03625	1.17003	1.07448	1.13905	1.83227	1.75425	1.79666	0.000375668	0.018211	0.0514461	0.168273	1.17875
O00186	0.363677	0.36319	0.312927	0.317121	0.411736	0.474425	0.52852	0.443159	0.427056	0.465505	0.447059	0.427376	0.434992	0.365438	0.389469	0.398217	0.310123	0.392944	0.384823	0.520156	0.530062	0.370316	0.326011	0.375854	0.318313	0.359524	0.349721	0.318327	0.339388	0.38631	0.0555284	0.703168	0.165095	0.336696	0.920352
O00204	3.34517	3.2853	3.34857	3.17382	3.13096	3.03561	1.9501	2.15802	2.04809	2.45023	2.56883	2.65725	2.31795	2.40619	2.4183	2.96187	3.15113	3.05472	3.85766	3.97924	3.90626	2.38441	2.43516	2.32505	2.39525	2.44086	2.43414	4.13951	4.19282	4.28769	0.0143466	0.0951039	0.042413	0.151233	1.18989
O00214	0.625684	0.489254	0.519279	0.452729	0.53257	0.495653	0.488514	0.486357	0.528294	0.546398	0.547609	0.52237	0.613009	0.554042	0.573201	0.56703	0.617738	0.576931	0.661838	0.672773	0.685443	0.613166	0.523121	0.595235	0.550143	0.563973	0.499752	0.735491	0.736275	0.735809	0.0509072	0.0710002	0.000861251	0.0198006	1.1705
O00231	3.35821	3.26778	3.30299	3.61572	3.64716	3.63423	2.79574	2.79436	2.78953	3.22886	3.24909	3.24366	3.3616	3.4361	3.30635	3.28375	3.21662	3.16995	3.04421	3.047	2.9436	3.44733	3.43891	3.34732	3.30058	3.44354	3.40333	4.08712	4.15008	4.02209	0.0353392	0.297254	0.216656	0.397725	1.0472
O00232	4.0688	3.93988	3.89937	3.8215	3.89292	3.9767	3.17777	3.21943	3.18255	3.73702	3.51122	3.60042	3.44963	3.45469	3.43769	3.56653	3.5567	3.52941	3.78311	3.68131	3.67877	3.56786	3.56172	3.5167	3.64709	3.6783	3.63864	4.80183	4.85576	4.77862	0.000190869	0.0713688	0.138754	0.304225	1.06387
O00258	0.195295	0.404754	0.403873	0.494898	0.47147	0.585075	0.64203	0.605687	0.759213	0.655353	0.74446	0.736653	0.703294	0.740781	0.719815	0.584466	0.593665	0.562296	0.628821	0.57735	0.577306	0.912158	0.944779	0.981751	0.876457	0.866594	0.773908	0.441945	0.54339	0.465571	0.828848	0.696984	0.136066	0.30024	1.16562
O00264	4.17436	4.43115	4.27147	4.56684	4.89475	4.78472	3.48474	3.51421	3.50461	3.26693	3.37917	3.20148	2.39936	2.46848	2.45337	2.49666	2.57086	2.4918	3.7673	3.52696	3.46716	2.95176	2.90527	2.91094	3.74688	3.74406	3.89479	3.70729	3.41766	3.50889	0.182282	0.0645456	0.146299	0.313646	0.896208
O00273	0.615893	0.650064	0.600435	0.682791	0.647361	0.655382	0.574003	0.55209	0.553131	0.652993	0.62114	0.587233	0.657777	0.668932	0.676602	0.809856	0.745385	0.746808	0.902198	0.949973	0.960977	0.73532	0.706812	0.675809	0.741411	0.678187	0.666098	0.886496	0.933098	0.949761	0.00288575	0.00121225	1.75e-05	0.00412422	1.28655
O00299	10.4392	10.64	10.2184	10.7751	10.5685	10.9727	10.5758	10.4905	10.2484	11.3898	11.1336	10.9728	11.7935	12.0594	11.4111	12.0098	12.2933	11.859	14.4557	13.9876	14.2893	11.609	10.8285	11.1272	9.97182	9.90479	9.69495	17.0387	16.0788	16.5726	0.000109932	1.59e-06	0.0116103	0.0761613	1.17125
O00399	1.77645	1.77983	1.94169	1.54767	1.70074	1.74427	1.32038	1.37923	1.28571	1.39149	1.24705	1.31859	1.47676	1.58716	1.42591	1.9921	2.02422	1.8439	1.27475	1.28909	1.29198	1.73393	1.55808	1.68062	1.3224	1.37931	1.40463	1.86622	1.9567	1.85614	0.0142615	0.319805	0.27215	0.4575	1.06767
O00400	1.07802	1.08511	1.12902	1.02414	1.11573	0.955137	1.03502	1.07381	1.03591	1.10584	1.16289	1.23964	1.0954	0.988194	1.09451	0.757741	0.863975	0.859644	1.23434	1.34003	1.35864	1.1714	1.1921	1.2056	1.22837	1.25737	1.2351	1.16547	1.15	1.2422	0.313309	0.00121305	0.176477	0.350918	1.06435
O00410	1.61079	1.62302	1.63902	1.58008	1.55572	1.58449	2.40617	2.32886	2.32561	2.52628	2.58578	2.53352	2.8885	2.85351	2.8285	1.94206	1.95559	1.87996	1.83993	1.86894	1.86819	2.65411	2.56622	2.58053	2.38264	2.2797	2.33072	1.85173	1.84291	1.81482	0.0199542	0.064001	0.616168	0.754196	0.963133
O00429	1.52573	1.52612	1.53143	1.6897	1.69392	1.67273	1.44579	1.45839	1.38646	1.61607	1.55436	1.5777	1.62446	1.64024	1.63066	1.77962	1.80732	1.78501	1.81711	1.84095	1.80859	1.33573	1.35746	1.33414	1.50246	1.43992	1.43861	2.40855	2.42061	2.39624	0.000159017	4.19e-06	0.0773455	0.215603	1.12296
O00442	1.49702	1.59649	1.60599	1.96261	2.0531	2.01856	1.25994	1.32175	1.27685	1.57747	1.5891	1.52755	1.44854	1.48844	1.47645	1.66429	1.76307	1.76405	2.29636	2.36655	2.31331	1.32175	1.24215	1.25245	1.42457	1.52662	1.52946	2.37603	2.49765	2.47243	0.00242995	0.0203694	0.0625241	0.190055	1.17346
O00443	0.732521	0.762502	0.729219	0.690831	0.688844	0.681578	0.454606	0.43482	0.462055	0.504669	0.516903	0.512863	0.449899	0.451302	0.46511	0.568673	0.531947	0.575081	0.730419	0.723813	0.736619	0.438414	0.436621	0.45435	0.503626	0.498751	0.494805	0.863134	0.811719	0.855529	0.00171134	0.447011	0.38424	0.571012	1.08032
O00471	1.33119	1.28981	1.35144	1.12142	1.13638	1.19177	0.904738	0.930324	0.901635	0.947778	0.955355	0.937445	0.966039	0.961769	0.932159	1.20996	1.22865	1.20455	1.08118	1.10213	1.09613	0.85718	0.888342	0.846643	0.853396	0.860553	0.901239	1.39981	1.44964	1.41865	0.00818427	0.284565	0.616776	0.754254	1.03397
O00487	2.82064	2.69549	2.86439	2.88426	2.80719	2.86689	1.90299	1.96044	1.88591	2.47395	2.47296	2.45784	2.35902	2.49775	2.50211	2.46283	2.38012	2.48013	2.16219	2.14886	2.09532	2.7269	2.62843	2.67974	2.54307	2.51285	2.58083	2.94238	3.01415	3.05011	0.217242	0.558073	0.593963	0.738705	1.02553
O00499	0.828029	0.851423	0.908925	0.725396	0.740693	0.729778	0.543418	0.596636	0.617179	0.544707	0.56078	0.526326	0.558565	0.561079	0.586966	0.964922	0.911523	0.859244	0.785247	0.731241	0.743685	0.585018	0.592475	0.639416	0.549876	0.489177	0.528982	0.99037	0.955025	0.971243	0.00686556	0.208436	0.110135	0.268553	1.14348
O00506	0.509375	0.578367	0.59667	0.669547	0.642056	0.673778	0.546366	0.541651	0.477282	0.502852	0.411002	0.559549	0.574866	0.555784	0.455133	0.574646	0.631758	0.640062	0.712589	0.696074	0.817994	0.505875	0.637318	0.518907	0.534599	0.564269	0.551155	0.590901	0.730993	0.830614	0.318907	0.251628	0.0184509	0.0971529	1.14992
O00507	0.775199	0.711413	0.78346	0.745175	0.78271	0.754059	0.411566	0.441833	0.451496	0.520396	0.484986	0.521298	0.521037	0.552196	0.53307	0.624144	0.550756	0.612214	0.891351	0.868815	0.871485	0.528436	0.565458	0.453348	0.548787	0.48495	0.540411	0.894482	0.904572	0.956931	0.00754011	0.320031	0.15761	0.328275	1.1453
O00522	0.483779	0.460377	0.402932	0.360889	0.417738	0.339649	0.298638	0.345834	0.271097	0.222381	0.300795	0.267412	0.241758	0.319923	0.306181	0.255056	0.328297	0.352289	0.518497	0.516902	0.509676	0.302367	0.28317	0.375997	0.326869	0.365589	0.295982	0.600959	0.345816	0.555442	0.0232778	0.175143	0.103066	0.257026	1.17731
O00534	0.573832	0.585746	0.590115	0.652387	0.68248	0.624476	0.505328	0.479833	0.513924	0.535287	0.56462	0.582826	0.489361	0.498923	0.526851	0.704424	0.736548	0.742949	0.860818	0.837279	0.866487	0.541984	0.568141	0.568849	0.61668	0.552911	0.565378	0.930285	0.968777	0.981078	0.000886533	0.000795424	0.000975067	0.0213983	1.31366
O00571	2.43513	2.41824	2.3979	2.27565	2.26127	2.16989	1.75812	1.86052	1.81249	1.88198	1.83085	1.86123	1.93281	1.99757	1.92413	2.00328	2.11685	2.10528	2.31816	2.20551	2.34167	1.71225	1.71706	1.68154	1.88752	1.86472	1.82063	2.31231	2.40352	2.45939	0.0205346	0.710473	0.926202	0.958506	1.00428
O00629	0.946318	1.00497	0.981225	1.0395	0.99585	1.03379	1.36163	1.32502	1.38009	1.37958	1.3955	1.36751	1.68137	1.64412	1.56309	1.14686	1.12962	1.09972	1.09384	1.04052	1.01755	1.52261	1.53667	1.48991	1.34373	1.29315	1.35294	1.1642	1.1444	1.09046	0.0487555	0.199626	0.602	0.74372	0.966837
O00743	2.67283	2.84655	2.95721	2.81181	2.76586	2.75906	2.89728	3.03645	2.97854	3.50653	3.46897	3.50234	3.57357	3.72791	3.73527	2.69883	2.51606	2.64811	2.76418	2.91093	2.6497	3.50262	3.46549	3.55385	3.0577	3.15404	3.21896	2.82458	2.82503	2.8467	0.00850433	0.595144	0.198842	0.376775	0.94489
O00763	2.90873	2.93891	2.97979	2.49989	2.56565	2.59869	1.54586	1.55137	1.49115	1.64121	1.67605	1.74741	1.60412	1.63666	1.67752	1.95377	1.97566	1.9317	2.28935	2.30835	2.39086	1.66176	1.68673	1.60844	1.9019	1.90555	1.92371	2.81256	2.75132	2.70164	0.00283887	0.155261	0.790714	0.873185	1.02383
O00764	2.81566	2.84279	3.05261	3.2294	3.48005	3.28421	2.74357	2.75198	2.67221	3.27537	3.39953	3.21031	3.2749	3.27312	3.21028	3.6914	3.862	3.71824	3.78392	3.87262	3.99322	3.09588	3.17844	2.91196	2.92429	2.89101	3.00662	4.34191	4.29505	4.24588	0.043038	0.0125731	0.00491385	0.0485369	1.15686
O14494	5.04042	5.62532	5.23455	6.22119	6.49707	6.33803	4.52847	4.69383	4.7808	3.88381	4.33137	4.20689	3.46671	3.76583	3.67551	5.45308	5.73985	5.55411	9.32177	9.51601	9.2864	5.61537	5.99841	5.75044	5.13973	5.38222	5.26879	8.75988	8.91591	9.22495	0.0011944	0.0254815	0.000628322	0.0174498	1.45148
O14530	0.843366	0.945869	0.961778	0.659441	0.700323	0.762584	0.494662	0.526522	0.558054	0.640717	0.568362	0.625504	0.547479	0.566446	0.561366	0.632381	0.641468	0.678526	0.647178	0.69346	0.635244	0.636924	0.623883	0.611672	0.52358	0.555562	0.576094	0.627853	0.667739	0.735093	0.00123749	0.000398265	0.450327	0.624405	0.952239
O14569	1.76413	1.93413	2.61481	0.946383	1.74814	1.74407	1.3136	1.3932	1.86557	1.6124	2.02854	1.55521	1.636	1.81338	1.8469	1.50771	1.8005	1.55975	1.90818	1.92919	1.87722	2.07186	1.9864	2.01565	2.21008	1.97306	1.5611	2.18731	2.16292	2.10427	0.626161	0.0842173	0.0836817	0.227742	1.11771
O14579	1.60547	1.56417	1.62336	1.50334	1.47816	1.4795	1.17986	1.19048	1.20766	1.2467	1.24499	1.18602	1.09205	1.15393	1.22706	1.30249	1.41692	1.36563	1.34658	1.43843	1.40595	1.21808	1.1636	1.17129	1.23233	1.26541	1.318	1.99967	1.81658	1.76489	0.00564427	0.27741	0.311529	0.500353	1.06221
O14602	0.749508	0.732649	0.709734	0.960729	1.11651	1.19692	0.978791	0.873964	0.79976	0.771072	0.828187	0.870816	0.810285	0.779352	0.773727	0.999748	1.0065	1.0297	1.18219	1.1694	1.18451	0.526055	0.518514	0.585322	0.803049	0.797118	0.768772	1.08772	1.16615	1.12249	0.0807867	0.0524329	0.372963	0.561672	1.07684
O14617	1.31302	1.32721	1.35163	1.87895	1.84971	1.85213	1.1078	1.15463	1.1084	1.06305	1.07789	1.06796	0.993649	0.992992	1.01786	1.24199	1.27147	1.26905	1.26575	1.26895	1.29833	0.89234	0.910734	0.907732	0.95528	0.971752	0.984517	1.55585	1.54127	1.53782	0.00452806	0.281053	0.417678	0.599449	0.932972
O14618	4.63698	4.75032	4.71458	4.14666	4.26712	3.84583	2.88091	3.24238	3.19484	3.25441	3.26202	3.05317	3.28601	3.62727	3.57225	4.354	4.56644	4.30583	4.20531	4.16464	4.39601	3.11656	3.65165	3.55214	2.98517	3.27911	3.11254	4.58146	4.93634	5.12394	0.0415284	0.768163	0.217095	0.39789	1.08247
O14681	1.42254	1.53229	1.26876	1.66025	1.72724	1.84062	1.71448	1.3063	1.52295	2.0881	1.7228	1.57451	1.71852	1.52315	1.48466	1.50814	1.11538	1.30717	1.65237	1.73536	1.38444	1.91413	1.89673	2.09768	1.86265	1.78841	1.72225	1.23017	1.22425	1.243	0.537311	0.154058	0.771992	0.860383	0.982368
O14715	0.585648	0.579583	0.623137	0.582746	0.585823	0.644589	0.870334	0.824616	0.782659	0.782097	0.790144	0.777595	0.942152	0.927569	0.812469	0.539976	0.582175	0.603916	0.540197	0.528145	0.511076	0.947359	0.964972	0.963786	0.95809	0.841409	0.907529	0.570836	0.528017	0.513772	0.00167748	0.12038	0.512311	0.675803	0.945109
O14727	0.581442	0.585938	0.597018	0.541005	0.518419	0.568582	0.338612	0.335898	0.324924	0.35881	0.400964	0.389013	0.342094	0.314189	0.362003	0.46878	0.4209	0.453553	0.568751	0.593806	0.616228	0.271312	0.30047	0.274097	0.336093	0.317114	0.375839	0.608968	0.602489	0.60025	0.00196047	0.488292	0.716151	0.81972	1.03808
O14735	1.20648	1.11191	1.19936	1.09825	1.09988	1.06221	0.756337	0.753578	0.7488	0.850837	0.826187	0.749048	0.761894	0.613405	0.647868	0.91002	0.74566	0.787799	1.44481	1.36389	1.23494	0.707261	0.792317	0.757439	1.06351	0.985882	0.963682	1.52069	1.35423	1.34958	0.029362	0.228528	0.0797844	0.219862	1.18505
O14737	0.827575	0.865891	0.888682	0.968646	0.978967	1.00058	0.818522	0.828037	0.868435	0.811631	0.816822	0.799682	0.87175	0.83914	0.842137	1.13916	1.09524	1.0734	0.533287	0.529626	0.595043	0.729524	0.820951	0.787552	0.665321	0.67547	0.650417	0.736304	0.833363	0.73041	0.396825	0.000200347	0.0874958	0.233386	0.890114
O14744	2.03344	2.11243	2.03366	1.76004	1.75326	1.78847	1.92173	1.95114	1.92465	2.03142	2.05515	2.02659	2.18399	2.23444	2.18541	1.85602	1.87912	1.83362	1.50342	1.51281	1.50343	2.094	2.14233	2.04144	1.85811	1.91698	1.90044	1.84678	1.80533	1.77727	0.121514	0.32957	0.0144073	0.084096	0.915832
O14745	2.09439	2.02412	2.01841	1.88983	1.86595	1.99432	1.49844	1.40158	1.41943	1.42334	1.37189	1.41506	1.51532	1.3912	1.43656	1.82711	1.85854	1.89933	1.45731	1.4071	1.41949	1.54897	1.57004	1.51918	1.26871	1.27471	1.2479	1.81406	1.84159	1.92534	0.00487778	0.591025	0.552975	0.706661	0.96444
O14772	0.657789	0.619544	0.567537	0.599654	0.672281	0.650684	0.631678	0.504434	0.603582	0.660169	0.680333	0.803822	0.636654	0.688403	0.600032	0.724202	0.727225	0.808697	1.10291	1.0262	1.11667	0.559144	0.643146	0.663893	0.609709	0.645759	0.648036	1.0904	1.05384	1.1001	3.06e-05	7.16e-05	0.00390865	0.0430363	1.30735
O14787	1.9939	2.00797	2.08203	1.7515	1.7619	1.71807	1.4695	1.46548	1.49969	1.71529	1.72279	1.69641	1.61736	1.68914	1.73761	1.67331	1.71966	1.73236	2.18502	2.19885	2.28339	1.71228	1.66092	1.67814	1.72425	1.64297	1.6332	2.34187	2.28502	2.27359	0.000606083	0.0917928	0.0477812	0.161268	1.10861
O14795	1.33156	1.31514	1.34482	1.21408	1.23379	1.24728	0.996004	0.98218	0.980287	0.783547	0.803154	0.791791	0.817821	0.819747	0.791974	1.25056	1.25498	1.21979	1.25164	1.2318	1.20485	0.656715	0.681569	0.639125	0.717862	0.713868	0.730503	1.31647	1.25351	1.29347	0.000514517	0.377606	0.979658	0.987044	0.997641
O14818	3.9396	4.03246	3.93534	4.56603	4.76786	4.62749	4.61201	4.7794	4.65007	4.44609	4.36294	4.5624	4.80208	4.97105	4.75939	5.37784	5.5171	5.40196	3.45191	3.29609	3.30541	3.72186	3.84102	3.61046	3.98107	3.9751	4.06118	3.95899	4.08105	4.03248	0.338895	0.00405374	0.0601465	0.184725	0.908564
O14828	1.07428	1.13677	1.0659	1.39363	1.32538	1.30396	1.54182	1.52944	1.42794	1.38637	1.39013	1.43715	1.53374	1.53455	1.50547	1.17625	1.20433	1.12686	0.911996	0.884345	0.873703	1.51738	1.37566	1.4014	1.29973	1.24173	1.25432	1.15449	1.06293	1.1123	0.08565	0.605078	0.00460996	0.0474259	0.854802
O14863	0.964203	1.14122	1.06534	1.07046	1.14653	1.13837	1.613	1.70987	1.57034	1.06129	1.05809	1.10561	1.37127	1.42542	1.43828	1.5852	1.56228	1.62541	1.24016	1.30534	1.20804	0.75396	0.75504	0.702225	0.821725	0.859591	0.841998	1.43261	1.46343	1.48144	0.183277	0.172393	0.4556	0.630155	0.934275
O14867	0.319965	0.314207	0.295291	0.289997	0.336897	0.352876	0.367973	0.364537	0.346436	0.430051	0.453312	0.42241	0.530855	0.489538	0.519029	0.383825	0.36274	0.396568	0.254176	0.236081	0.26957	0.477296	0.539368	0.496846	0.436932	0.48232	0.512261	0.31255	0.299351	0.292108	0.143475	0.364092	0.87307	0.926267	0.986049
O14896	1.59396	1.66639	1.64035	1.57746	1.59362	1.53997	0.967664	1.03434	1.02317	1.09506	1.12777	1.15483	1.13644	1.10815	1.07041	1.35829	1.42612	1.40327	1.72546	1.79636	1.77818	1.11501	1.16389	1.12344	1.13949	1.14921	1.12754	1.84799	1.84454	1.93177	0.00303918	0.521025	0.121577	0.281117	1.13456
O14908	0.879898	0.872978	0.878823	0.940467	0.960809	0.946901	0.565062	0.610083	0.549822	0.645018	0.647425	0.58878	0.57257	0.54487	0.517452	0.779111	0.776575	0.77322	1.17298	1.18431	1.16075	0.703622	0.653537	0.657631	0.716903	0.713813	0.707945	1.0712	1.07173	1.03458	0.0371879	0.504177	0.0263421	0.114576	1.22917
O14910	1.21026	1.13872	1.02876	1.37269	1.49554	1.38479	1.15353	1.17982	1.1385	1.27889	1.42729	1.42244	1.39157	1.40372	1.31855	1.25052	1.31469	1.27167	1.22296	1.24005	1.1188	1.31608	1.23819	1.26414	1.30319	1.27219	1.33327	1.01852	0.940816	1.03296	0.595265	0.638865	0.103255	0.257127	0.937607
O14964	1.2792	1.34831	1.35935	1.32892	1.30773	1.30538	1.15334	1.14733	1.16839	1.08327	1.07974	1.10832	1.25578	1.22505	1.23862	1.4945	1.5156	1.50377	1.32849	1.32952	1.3358	1.0929	1.04592	1.09952	1.01557	1.02829	1.03773	1.73759	1.74558	1.79662	0.00923759	0.000277772	0.154414	0.324983	1.09346
O14966	1.24111	1.28485	1.36934	0.961781	0.962412	1.00079	1.19242	1.1689	1.16374	0.789711	0.757283	0.784349	0.925814	0.941359	0.908462	1.30418	1.33161	1.39519	1.27156	1.12434	1.19469	0.664821	0.707847	0.722421	0.676083	0.585966	0.731211	1.34633	1.23152	1.22528	0.028454	0.0962604	0.965869	0.980903	1.00393
O14972	0.87068	0.921839	1.0265	0.79412	0.788085	0.766716	0.5575	0.583566	0.522122	0.700974	0.635177	0.60405	0.635236	0.58202	0.598077	0.819876	0.751984	0.75479	0.883302	0.877966	0.83125	0.568389	0.594524	0.535226	0.649962	0.666118	0.688382	1.18955	1.1316	1.13231	0.014796	0.224726	0.14661	0.314035	1.14061
O14974	1.91487	1.34625	1.94438	1.51222	2.2751	2.12775	1.42599	1.33121	1.10963	1.36265	1.24636	1.42393	1.44379	1.65464	1.51245	1.8288	1.85901	1.88308	1.76171	1.53342	1.58877	1.32791	1.21902	1.23254	1.58222	1.30659	1.17937	2.14288	2.13198	2.20463	0.0555421	0.873833	0.548845	0.704366	1.04869
O14975	0.756925	0.797547	0.763686	0.771305	0.729038	0.802701	1.25579	1.21492	1.19085	0.70627	0.677953	0.719334	0.602509	0.583838	0.580852	0.658139	0.651635	0.65635	1.14987	1.11942	1.05959	0.721926	0.753509	0.707139	0.75216	0.757168	0.782318	0.782393	0.859642	0.859963	0.000263216	0.257567	0.913821	0.9499	1.00968
O14976	0.985669	0.916885	0.928657	0.897633	0.876709	0.847139	0.583461	0.596749	0.569929	0.665966	0.65924	0.62923	0.628215	0.632932	0.610658	0.786221	0.817647	0.817864	1.08732	1.0981	1.05982	0.628073	0.625665	0.599608	0.636387	0.645793	0.665419	1.15053	1.12026	1.10791	0.00119971	0.171395	0.0917248	0.240577	1.1648
O14980	2.21985	2.24136	2.23617	1.81868	1.81108	1.88253	2.12747	2.19572	2.16005	2.20767	2.22815	2.27986	2.30267	2.34217	2.27999	1.96148	2.05157	1.98118	2.10054	2.14886	2.153	2.40944	2.44049	2.30006	2.03177	2.07708	2.06358	2.20293	2.20914	2.23243	0.298624	0.487963	0.972721	0.983786	1.00093
O15027	0.518317	0.616536	0.649009	0.389334	0.445672	0.477658	0.508577	0.488397	0.470099	0.634122	0.504885	0.582996	0.660264	0.634281	0.58309	0.459573	0.550682	0.529127	0.404693	0.475635	0.398075	0.556433	0.677676	0.695974	0.595137	0.611158	0.743018	0.646322	0.679201	0.642922	0.439436	0.368141	0.350898	0.539663	1.06154
O15031	0.557299	0.612461	0.537873	0.487574	0.482892	0.440714	0.570796	0.481274	0.506311	0.401603	0.383722	0.3388	0.509765	0.38668	0.418751	0.64721	0.433365	0.565772	0.614231	0.449123	0.596455	0.398907	0.388137	0.395547	0.377681	0.382756	0.450177	0.839665	0.759499	0.783141	0.007802	0.0110836	0.177826	0.35236	1.13562
O15040	0.179925	0.269138	0.216566	0.229338	0.261731	0.171298	0.150773	0.263385	0.191731	0.256758	0.264375	0.240623	0.184379	0.234924	0.26608	0.215207	0.194703	0.255168	0.304064	0.271826	0.324729	0.275775	0.276743	0.221504	0.247826	0.223177	0.266157	0.312758	0.394813	0.320477	0.515235	0.344954	0.00855301	0.0637769	1.21411
O15056	0.829519	0.801044	0.839076	0.705648	0.754457	0.724054	0.418093	0.433595	0.420946	0.531585	0.505068	0.46271	0.428288	0.432019	0.40804	0.634594	0.635165	0.63957	0.829828	0.82788	0.835286	0.491778	0.502974	0.510183	0.560682	0.560388	0.554884	0.986947	0.955741	0.945937	0.0177367	0.879507	0.0753169	0.210678	1.20447
O15066	0.502389	0.462759	0.484456	0.613604	0.567164	0.585994	0.34299	0.389477	0.318992	0.431326	0.431987	0.429312	0.441129	0.34806	0.354627	0.458219	0.459288	0.479575	0.546049	0.508132	0.504402	0.396781	0.426403	0.377159	0.400464	0.433576	0.482022	0.556034	0.584619	0.629789	0.61543	0.419319	0.243904	0.427188	1.08028
O15067	1.22267	1.19684	1.26773	0.892523	0.922432	0.908839	0.821437	0.809541	0.806648	0.756723	0.798268	0.783195	0.875382	0.854733	0.852685	1.11513	1.15857	1.09657	0.944724	0.933503	0.92743	0.728918	0.721891	0.775467	0.668201	0.686066	0.706563	1.06788	1.1041	1.10978	0.0591886	0.725987	0.979688	0.987044	0.998194
O15085	0.578788	0.438703	0.521867	0.454038	0.46607	0.492905	0.27746	0.239735	0.272545	0.379798	0.407007	0.339618	0.26352	0.329626	0.279332	0.382645	0.406895	0.390519	0.307115	0.374586	0.388805	0.307105	0.259584	0.32812	0.268045	0.296034	0.361362	0.527464	0.426955	0.407515	0.261102	0.128078	0.538305	0.69305	0.946305
O15111	1.06765	1.0605	1.05447	0.920231	0.971022	0.952843	0.525479	0.533423	0.524373	0.659405	0.643261	0.639752	0.578373	0.596364	0.580653	0.767715	0.804809	0.785	0.997599	1.0117	1.03203	0.570761	0.57808	0.568745	0.628772	0.637801	0.627653	1.15006	1.14314	1.13296	0.00136841	0.899775	0.362541	0.553028	1.09985
O15126	2.35685	2.46038	2.39501	2.07426	2.02495	2.09868	1.89673	1.84987	1.87172	1.46797	1.50686	1.61275	1.58523	1.5981	1.52436	2.14695	2.24699	2.16657	2.20431	2.13264	2.25624	1.52962	1.40826	1.47619	1.50775	1.54138	1.52518	2.50558	2.52593	2.47004	0.00608686	0.418456	0.534867	0.690095	1.0466
O15127	5.13732	4.86538	4.86225	5.28774	5.15832	5.04095	6.30049	5.98438	6.02976	4.99757	4.42685	4.92054	5.16253	5.08148	4.91652	5.34925	5.68302	5.51411	5.33251	5.60585	5.29672	4.41871	4.41996	4.40267	4.45066	4.44313	4.60946	4.97885	5.08013	5.3496	0.129442	0.895592	0.244887	0.427188	0.958586
O15143	0.962913	1.06219	1.0686	1.42542	1.47889	1.45402	1.18374	1.29003	1.25446	1.07738	1.09631	1.11102	0.931498	1.04367	1.05229	1.42068	1.44413	1.39058	1.54585	1.59251	1.63093	0.846891	0.784627	0.730354	0.901082	0.943327	0.984129	1.49705	1.47184	1.43471	0.0886141	0.0252141	0.444078	0.619298	1.06439
O15144	2.21932	2.26583	2.1623	2.01925	2.03858	2.05193	2.03082	1.98489	2.00155	1.98839	1.9758	1.96813	1.94062	1.98443	1.97926	2.38504	2.46349	2.39825	2.49232	2.47964	2.43454	1.73275	1.72179	1.72853	1.65192	1.68	1.66136	2.71879	2.74589	2.74589	0.0404387	1.18e-06	0.187155	0.36347	1.07935
O15145	2.85532	2.90491	3.01784	2.8896	2.96606	2.92521	2.3768	2.51907	2.40904	2.57059	2.45088	2.5531	2.39038	2.4521	2.34837	3.10409	2.9649	2.92536	3.71407	3.61715	3.58926	2.14524	2.28319	2.30255	2.31057	2.32471	2.28584	3.85026	3.88049	3.73328	0.00203405	0.000625721	0.0702828	0.20198	1.13631
O15155	1.2238	1.2947	1.20767	1.6433	1.45113	1.51942	1.4562	1.22587	1.24605	1.46627	1.4616	1.38787	1.28977	1.1903	1.27183	1.20704	1.37293	1.51389	1.62541	1.55997	1.72501	1.20386	1.24751	1.46056	1.58575	1.59395	1.44871	1.99383	1.7554	1.72311	0.0506702	0.0850495	0.0139015	0.0832708	1.13184
O15160	1.16391	1.09842	1.14324	1.03399	1.06787	1.07238	0.557702	0.619312	0.570953	0.6872	0.667427	0.678778	0.726679	0.659141	0.72407	0.916022	0.929262	0.94316	1.23559	1.21546	1.24068	0.797313	0.832578	0.78393	0.75409	0.819091	0.783139	1.39461	1.35253	1.43464	0.100282	0.747602	0.0333619	0.133367	1.23743
O15162	1.33538	1.37786	1.29749	1.04365	0.944314	1.01346	0.904583	0.838275	0.853091	0.628693	0.645332	0.627029	0.666589	0.636003	0.67488	1.00703	0.949789	0.989259	1.32672	1.25417	1.26593	0.848261	0.811152	0.828015	0.732075	0.71803	0.731551	1.18817	1.15814	1.16712	0.0376909	0.416067	0.272784	0.45761	1.11039
O15211	1.27459	1.19586	1.22944	1.16614	1.12945	1.20766	0.609936	0.669999	0.68608	0.864642	0.806594	0.787606	0.756166	0.808875	0.750594	0.920584	1.01175	0.930365	1.20245	1.19322	1.25682	0.678647	0.723877	0.701697	0.740156	0.789164	0.762888	1.41703	1.31979	1.31284	0.00569525	0.725524	0.465419	0.637833	1.07298
O15231	2.01438	1.86873	1.78764	2.28654	2.24992	2.06806	1.42563	1.41942	1.40138	1.69671	1.36166	1.33557	1.60033	1.37621	1.47105	1.40203	1.33172	1.32186	1.35901	1.54838	1.41461	1.62953	1.66565	1.51787	1.66726	1.70828	1.43043	1.57123	1.56856	1.42123	0.000596709	0.0010724	0.0589778	0.182263	0.889385
O15258	1.42391	1.62116	1.5948	1.59672	1.63986	1.52514	1.95727	2.07186	1.94808	1.95305	1.95427	2.00114	2.13988	2.1119	2.14543	1.55682	1.62447	1.58995	1.32546	1.37196	1.42125	2.44705	2.50666	2.48247	2.1985	2.17975	2.19993	1.15559	1.25909	1.28443	0.134062	0.0135502	0.622389	0.755566	0.960951
O15260	2.26973	2.30589	2.30607	2.32344	2.18519	2.14977	2.01526	2.09663	1.88007	1.87754	1.85628	1.92549	1.79794	1.68888	1.61038	1.85117	1.86122	1.88586	2.58797	2.62484	2.4327	2.01686	1.88801	1.84311	2.01725	1.90931	2.01797	2.85429	2.7971	2.85663	0.00921338	0.0468662	0.0972767	0.24743	1.10419
O15264	0.914642	0.903082	0.920349	0.98709	0.973365	1.02597	0.866507	0.914271	0.737621	1.01075	1.05544	0.951223	1.08935	1.07656	0.998906	1.0885	1.07068	1.03344	1.31996	1.22388	1.1881	0.923664	1.06087	1.01815	0.98195	1.03118	0.95745	1.57646	1.51625	1.49016	0.000643995	0.00284321	0.00311414	0.0377765	1.21182
O15294	0.790431	0.728713	0.783509	0.670722	0.640092	0.723352	0.372466	0.423956	0.427268	0.493638	0.494838	0.510202	0.479588	0.450798	0.472156	0.596847	0.563658	0.547798	0.820986	0.78836	0.797099	0.488085	0.503491	0.485039	0.49642	0.519118	0.491554	0.917563	0.905847	0.8634	0.00625191	0.494453	0.1378	0.302408	1.15641
O15296	3.52324	3.58533	3.40817	3.21867	3.16567	3.2526	3.33172	3.44811	3.30651	3.1935	3.13884	3.12026	3.43597	3.4874	3.4909	3.65826	3.72641	3.72757	3.31865	3.33729	3.23997	2.62001	2.5329	2.49829	2.34086	2.3309	2.32602	4.51277	4.5601	4.58207	0.0140689	1.25e-07	0.811701	0.886627	0.984138
O15305	1.37905	1.34912	1.41108	1.42827	1.4431	1.49665	1.28425	1.30387	1.29186	1.4579	1.46381	1.45945	1.45221	1.438	1.52463	1.73324	1.74648	1.76567	1.94451	1.93767	1.92921	1.25124	1.27752	1.27206	1.31368	1.29184	1.30134	2.12465	2.13841	2.13277	0.000238823	6.99e-07	0.0125405	0.0790805	1.18774
O15321	0.697641	0.685234	0.66962	0.527984	0.471918	0.476685	0.418504	0.438082	0.438066	0.515975	0.459072	0.570078	0.434592	0.442237	0.416354	0.383699	0.364656	0.397701	0.744206	0.845522	0.791899	0.712027	0.725559	0.665278	0.693726	0.720431	0.762902	0.716402	0.699255	0.700801	0.00601356	0.128279	0.00356435	0.0406275	1.29522
O15327	0.673141	0.658638	0.697642	0.684222	0.674035	0.686972	0.563463	0.59259	0.563392	0.568491	0.632642	0.609322	0.638353	0.67585	0.662583	0.769719	0.805858	0.813608	0.828181	0.801876	0.824099	0.539203	0.589166	0.552312	0.510002	0.516774	0.524997	1.0375	0.987884	1.0164	0.00748483	7.03e-06	0.0596444	0.18365	1.16034
O15357	0.881069	0.914593	0.890774	0.863599	0.864562	0.902571	0.552056	0.581756	0.550336	0.612806	0.620532	0.631374	0.563907	0.573528	0.559226	0.770601	0.759658	0.775809	0.958073	0.98816	0.976473	0.582957	0.576258	0.570863	0.620316	0.637481	0.650763	1.12551	1.07711	1.09595	0.00274549	0.31124	0.121192	0.281036	1.15179
O15371	1.25258	1.22799	1.23593	1.8528	1.95372	1.93764	1.56	1.49327	1.46246	1.47025	1.494	1.53392	1.491	1.55631	1.51902	1.6069	1.61399	1.58163	1.66676	1.60523	1.58118	1.28107	1.25227	1.23524	1.40401	1.44285	1.43113	1.87989	1.84694	1.87786	0.0447691	0.826346	0.826868	0.898713	1.01155
O15393	4.11228	4.30227	4.26775	3.48561	3.50761	3.50082	2.61164	2.51601	2.51401	2.25715	2.25133	2.24859	2.04381	2.01913	2.00792	3.05653	3.12865	2.95226	3.58007	3.56444	3.51451	2.51482	2.59457	2.53337	2.68649	2.70566	2.69919	4.06895	4.02334	3.95345	0.0361972	0.131464	0.333585	0.521213	1.09005
O15397	0.892175	0.846479	0.868421	0.705284	0.703326	0.669313	0.499039	0.472909	0.491054	0.583241	0.590102	0.596611	0.56054	0.538872	0.515421	0.691615	0.635834	0.678566	0.891622	0.949736	0.894506	0.600833	0.641125	0.586151	0.602127	0.587498	0.621364	0.905641	0.954512	0.92645	0.00470946	0.768857	0.0513731	0.168273	1.17149
O15400	0.845002	0.974947	0.608092	1.26866	1.1276	1.22621	1.26658	1.30461	1.41941	1.22894	1.01493	1.24677	1.48145	1.31132	1.36924	1.33484	1.32286	1.21359	0.738626	0.757169	0.690985	1.48819	1.50137	1.38135	1.4853	1.22261	1.27481	0.844513	0.800868	0.842918	0.00920712	0.299351	0.599509	0.742664	0.955139
O15498	1.12404	1.11744	1.11288	0.955461	1.06151	1.0328	1.51359	1.61909	1.50941	1.26938	1.26271	1.30581	1.46112	1.56699	1.5626	1.55798	1.59356	1.52885	1.08029	1.15103	1.10563	1.16288	1.20135	1.16499	1.01872	1.02039	1.01472	1.20892	1.20909	1.18409	0.00423718	0.566333	0.27597	0.461352	0.934668
O15511	1.65295	1.67565	1.82707	1.50473	1.63574	1.56502	1.28711	1.29038	1.35611	1.42722	1.35991	1.34896	1.54317	1.42966	1.41771	1.89455	2.00334	1.91009	1.96834	1.92011	1.88079	1.23326	1.26173	1.19389	1.20777	1.21248	1.13175	2.29422	2.2107	2.13226	0.048676	0.000631984	0.0951501	0.244898	1.1404
O15523	1.42851	1.34834	1.13342	1.31673	1.44295	1.56223	1.70674	1.47499	1.5165	1.74927	1.96089	1.85227	1.75745	1.79488	1.83044	1.64838	1.38621	1.5298	1.46173	1.37142	1.46086	1.54592	1.95452	1.53644	1.8176	1.81626	1.96478	1.53351	1.50494	1.31019	0.244722	0.625678	0.978507	0.98672	0.998615
O15530	1.16371	1.18651	1.15761	1.15717	1.22287	1.20907	0.772815	0.791992	0.794369	0.931621	0.912201	0.946373	0.888796	0.859685	0.941852	1.14966	1.16487	1.1006	1.48517	1.6122	1.57731	0.82584	0.836033	0.855971	0.898905	0.891719	0.936625	1.54606	1.6123	1.56184	0.00149492	0.0186358	0.0387115	0.145757	1.20878
O15533	2.03993	2.12754	2.09233	1.89553	1.71864	1.73361	1.29794	1.22831	1.11923	1.13119	1.14519	1.13445	1.03798	1.01003	1.05016	1.06376	1.39403	1.41739	2.31263	2.30391	2.322	1.32959	1.41461	1.50924	1.72381	1.64696	1.75956	2.09028	2.23939	2.09329	0.0147907	0.948723	0.0459781	0.157604	1.22325
O43156	0.846978	0.830192	0.815849	0.703405	0.660534	0.722136	0.548414	0.571439	0.568429	0.663533	0.672301	0.620948	0.632481	0.728006	0.626062	0.593113	0.67409	0.666598	0.823804	0.681888	0.737394	0.63403	0.666901	0.568077	0.667533	0.571001	0.562606	1.03985	1.01087	0.95384	0.00188866	0.0573958	0.382066	0.569818	1.06277
O43169	1.32497	1.29477	1.42397	1.1858	1.2179	1.24072	1.24101	1.32903	1.22544	1.26095	1.34478	1.40093	1.32883	1.27839	1.27103	1.00888	1.11213	1.04973	1.55362	1.60391	1.59755	1.44531	1.52254	1.59423	1.35012	1.42037	1.46051	1.25177	1.32814	1.3109	0.456664	0.00026385	0.143779	0.309896	1.06408
O43175	4.86196	4.79723	4.6959	5.24216	5.22414	5.23679	3.52804	3.42199	3.35639	4.24181	4.19022	4.2651	4.0082	4.06022	3.97022	5.07373	5.06087	4.96194	5.49413	5.44748	5.41027	3.66368	3.55697	3.46697	3.72607	3.64954	3.66818	6.307	6.49265	6.50622	0.0333602	0.0451351	0.156614	0.326969	1.11344
O43237	2.05842	2.06555	2.02314	1.92187	1.97501	1.94868	1.11848	1.15024	1.16195	1.26995	1.29215	1.32746	1.24097	1.31407	1.28853	1.68763	1.73029	1.73972	1.69298	1.75624	1.69622	1.24774	1.27471	1.23605	1.38184	1.48822	1.43955	2.32441	2.37917	2.3967	0.0135867	0.985688	0.289607	0.475453	1.09997
O43242	3.24119	3.34485	3.29663	3.33537	3.41352	3.32786	2.84713	2.85512	2.79666	3.04335	3.05436	3.03157	2.95103	3.07279	3.07306	2.8914	3.02326	2.98876	2.9924	3.02003	2.98414	2.97626	2.99993	3.00923	3.04844	3.15604	3.04564	3.71841	3.76953	3.75026	0.000463615	0.123211	0.634253	0.764778	1.01476
O43246	5.56145	5.32054	5.53894	4.70562	5.17527	5.23566	6.46291	6.13417	6.04153	3.70006	3.56308	3.68421	4.08046	4.13634	3.82125	4.04841	6.05941	5.30661	4.48368	4.63121	4.8666	2.72202	2.94773	3.20179	3.07728	3.28298	3.5054	5.77351	5.61301	5.00126	0.265679	0.631203	0.147318	0.314991	0.881897
O43264	0.972171	0.938412	1.08702	0.913598	0.908882	0.871289	0.928199	0.936172	0.904019	1.08109	1.04138	0.948876	1.12075	1.0169	1.00592	0.842983	0.861819	0.768735	1.00606	0.876157	0.979821	1.07371	1.10563	1.11194	1.07798	1.16166	1.15955	0.950585	0.957954	0.956253	0.624443	0.0960091	0.700103	0.810574	1.01473
O43291	0.885271	1.0304	1.05678	0.804105	0.85658	0.90167	1.06106	1.1293	1.09743	0.942203	0.887191	0.936663	0.959157	1.02896	0.999099	0.864399	0.846534	0.773563	0.987795	0.978691	0.958003	0.732256	0.828498	0.873776	0.842612	0.84977	0.856866	0.810308	0.877841	0.813095	0.462538	0.287287	0.00113058	0.0225526	0.884613
O43292	0.526825	0.525982	0.555956	0.489764	0.452805	0.450078	0.456088	0.542178	0.560615	0.48828	0.479552	0.532494	0.480564	0.480085	0.477649	0.435281	0.426315	0.375146	0.681752	0.642498	0.698533	0.720933	0.672549	0.679178	0.608547	0.662574	0.577836	0.529693	0.505133	0.582762	0.161789	0.000266694	0.00992205	0.0688271	1.17333
O43299	0.355223	0.311496	0.333598	0.413234	0.260395	0.318603	0.201803	0.363291	0.425104	0.480017	0.449949	0.425365	0.354381	0.443347	0.461346	0.441397	0.355135	0.402539	0.483446	0.516027	0.517097	0.457855	0.452328	0.427218	0.451508	0.476253	0.359579	0.685308	0.692449	0.674732	0.0387579	0.241125	0.00207108	0.0301186	1.32083
O43314	0.480155	0.44214	0.42714	0.468491	0.452244	0.481819	0.268561	0.331348	0.324916	0.387323	0.352872	0.343413	0.34293	0.32232	0.316154	0.464688	0.425773	0.411175	0.520999	0.530355	0.449971	0.307106	0.309105	0.303757	0.352898	0.331746	0.343013	0.557566	0.553416	0.545158	0.0374852	0.219146	0.165089	0.336696	1.1158
O43318	0.517721	0.514654	0.458027	0.536863	0.519957	0.479034	0.337208	0.363508	0.357368	0.397288	0.376344	0.396437	0.352881	0.387496	0.372262	0.41932	0.446552	0.473287	0.51673	0.567891	0.521227	0.396739	0.405356	0.396396	0.347378	0.409459	0.415236	0.540009	0.605654	0.575731	0.0437145	0.694287	0.117251	0.276987	1.10522
O43324	2.9005	2.80685	2.65424	2.99871	3.00953	3.01594	2.41841	2.42848	2.3405	2.90066	2.84219	2.73215	2.94807	2.87981	2.85875	2.77988	2.73909	2.68346	2.47071	2.62209	2.43919	2.64184	2.46042	2.58069	2.82959	2.82684	2.83773	3.32795	3.50879	3.49701	0.0433395	0.099111	0.75509	0.849241	1.01223
O43396	3.02104	2.99559	2.87236	2.89811	2.85945	2.85957	2.3928	2.34402	2.40286	2.65228	2.63338	2.66634	2.63863	2.59051	2.5322	3.0965	3.07383	3.12377	3.83763	3.81796	3.76293	2.8461	2.84788	2.80599	2.73238	2.61987	2.66625	4.11491	4.08022	4.00464	0.000453323	0.00103295	0.00115914	0.0227493	1.22477
O43414	0.63637	0.658544	0.69178	0.632396	0.708649	0.697537	0.702	0.754072	0.664148	0.806637	0.814688	0.844328	0.876447	0.874071	0.864809	0.884122	0.865781	0.821366	0.832886	0.803788	0.762626	0.755754	0.789703	0.769092	0.741598	0.704957	0.736313	0.957291	0.946305	0.948462	0.459876	0.747539	0.0283696	0.120359	1.09741
O43427	0.351612	0.424586	0.456867	0.513939	0.495741	0.517917	0.561515	0.572035	0.537016	0.698895	0.672163	0.63834	0.760633	0.733529	0.682917	0.564797	0.562208	0.54193	0.569196	0.609951	0.570593	0.694701	0.67812	0.660096	0.595861	0.604814	0.646883	0.581622	0.607064	0.57445	0.715364	0.000977252	0.383359	0.570683	1.05159
O43432	1.28131	1.23051	1.22143	1.18257	1.24402	1.24792	1.13787	1.21138	1.20186	1.2525	1.28354	1.19581	1.2793	1.29051	1.22333	1.31058	1.30444	1.28432	1.43959	1.37181	1.37648	1.09159	1.10472	1.14158	1.09712	1.17325	1.14918	1.65723	1.64257	1.62456	0.000550121	8.72e-07	0.126078	0.28669	1.06953
O43451	2.89087	3.03505	2.94466	3.31734	3.48247	3.47495	4.54498	4.57201	4.65294	3.46016	3.55735	3.57081	4.42258	4.44666	4.33715	3.20583	3.28634	3.31201	1.68619	1.6648	1.69881	3.18277	3.28837	3.23	2.41217	2.4581	2.44988	2.0849	2.10399	2.08846	0.0872731	0.973959	1.4e-05	0.00382828	0.672767
O43488	3.26601	3.38824	3.4802	3.02005	2.94065	2.99216	3.02767	2.98831	2.94157	3.17677	3.23132	3.26129	3.73477	3.80992	3.74136	3.90353	4.0373	4.00687	2.82123	2.81664	2.9401	2.73233	2.69315	2.64667	2.49888	2.51995	2.45511	3.37997	3.5812	3.44112	0.319588	0.0242193	0.325006	0.513636	0.948444
O43493	0.845877	0.848033	0.8577	0.627949	0.626427	0.562229	0.741673	0.755261	0.748468	0.646489	0.607734	0.661794	0.648454	0.720274	0.720593	0.75017	0.792209	0.806612	0.79241	0.82611	0.83383	0.626274	0.592505	0.62574	0.626093	0.69401	0.659218	0.895845	0.8923	0.902808	0.0828392	0.550029	0.219036	0.399293	1.06565
O43572	0.475923	0.485899	0.484215	0.44071	0.398609	0.474807	0.393663	0.429378	0.418467	0.348807	0.341805	0.318766	0.410393	0.37563	0.409241	0.538122	0.557389	0.550193	0.333927	0.389135	0.450864	0.379121	0.335153	0.33472	0.331205	0.307506	0.384805	0.483799	0.502046	0.498005	0.183108	0.0564846	0.678911	0.796739	1.02734
O43583	0.389478	0.249008	0.364044	0.68758	0.625852	0.660463	0.5319	0.548275	0.546564	0.481228	0.456564	0.466875	0.480889	0.433015	0.392452	0.463787	0.567304	0.523521	0.571521	0.6213	0.563074	0.349902	0.420156	0.339224	0.454417	0.459711	0.43842	0.554632	0.526357	0.58351	0.971537	0.249301	0.829398	0.899578	1.01677
O43592	1.76043	1.73662	1.74853	1.47275	1.50001	1.51325	1.48443	1.48206	1.46581	1.70398	1.70663	1.73345	1.72319	1.77829	1.75299	1.58492	1.58471	1.59021	1.90311	1.93497	1.95337	1.69477	1.71523	1.75423	1.57683	1.6129	1.61923	1.99699	1.96627	1.99854	0.0526189	0.297836	0.0293654	0.123499	1.07832
O43617	1.58444	1.5356	1.49014	1.72807	1.73636	1.72905	2.1481	2.08675	2.03538	2.56552	2.59417	2.54016	2.61092	2.66769	2.67192	1.87368	1.83892	1.83476	2.1339	2.01246	1.92929	2.4011	2.33082	2.13593	2.0873	2.13312	2.1656	1.86103	1.87589	1.90689	0.136932	0.00136073	0.535639	0.690723	0.962062
O43681	2.63711	2.87567	2.88046	2.64249	2.56501	2.64545	1.56667	1.55189	1.6147	1.98019	2.04537	1.98254	1.89273	1.89494	1.84007	2.1494	2.17958	2.17907	2.74072	2.705	2.59707	2.09448	2.04311	1.88586	2.04032	2.05625	2.03969	3.2002	3.15204	3.13814	0.0459808	0.901668	0.176716	0.351104	1.10994
O43684	0.928764	0.397534	0.412339	0.454103	0.459006	0.36458	0.552673	0.531938	0.372393	0.541583	0.414877	0.643404	0.552417	0.67505	0.514501	0.322992	0.402726	0.442036	0.466326	0.478048	0.431359	0.318813	0.512852	0.471643	0.54311	0.562611	0.57686	0.399295	0.303118	0.174243	0.0484321	0.303487	0.0581705	0.180725	0.819693
O43707	2.97823	2.946	2.99395	2.37353	2.34399	2.37032	2.11088	2.18283	2.17275	1.84095	1.88207	1.83048	2.03909	2.07539	2.03707	2.86864	2.88329	2.82935	2.06379	2.09331	2.03256	1.87728	1.83816	1.83502	1.67348	1.71623	1.72679	2.68804	2.73734	2.70714	0.00602447	0.492268	0.803659	0.883038	0.982237
O43708	2.9331	3.00287	2.76876	2.91792	2.9835	3.01561	4.58528	4.58321	4.56016	4.49397	4.36256	4.43487	4.91495	4.83635	4.83029	4.03837	4.04485	4.11267	3.04801	3.212	3.12988	3.92211	3.90484	3.85482	3.39459	3.46496	3.53659	3.41767	3.56169	3.5223	0.0540556	0.00154285	0.17952	0.354342	0.914593
O43747	2.5507	2.49148	2.47037	2.37565	2.42332	2.44916	2.66265	2.61745	2.60219	2.4319	2.3146	2.37582	2.53215	2.56874	2.52526	2.73265	2.68717	2.68556	2.40048	2.32968	2.33157	2.09527	2.01757	2.00033	2.00471	2.01268	1.97265	3.14106	3.02922	2.94513	0.185862	3.76e-06	0.551073	0.70576	0.973103
O43760	5.6431	5.23616	5.22882	5.90903	5.90636	5.66056	6.24148	6.45851	6.39215	5.63892	5.9595	5.74668	5.73046	5.83321	6.09317	5.9019	6.08793	5.81546	5.28712	5.30916	5.36919	3.86437	4.03443	3.77635	4.42281	4.71402	4.40867	7.94872	8.17282	8.33977	0.0184076	2.98e-06	0.496824	0.662108	0.951808
O43765	2.26049	2.28313	2.26916	2.06439	2.08516	2.04675	1.44363	1.60641	1.52076	1.7651	1.77476	1.70106	1.86483	1.91876	1.85045	2.08545	2.18099	2.16068	2.1622	2.14993	2.1352	1.99342	2.12278	2.09593	1.9472	1.90127	1.96955	2.55811	2.81341	2.76624	0.207682	0.859339	0.00509461	0.0489976	1.16122
O43776	3.63384	3.55877	3.50139	3.42571	3.28088	3.38075	3.29956	3.34775	3.30264	3.20311	3.12032	3.14414	3.15752	3.21742	3.21758	3.63351	3.72286	3.77767	4.66391	4.69985	4.58947	2.97046	2.94147	2.75286	3.08639	3.18403	3.03033	4.96505	5.02849	5.10483	0.000119947	8.05e-08	0.0281667	0.11992	1.1679
O43795	1.37957	1.323	1.34344	1.6129	1.60229	1.62205	0.925626	0.947181	0.938166	0.987726	0.970329	0.976025	0.84455	0.841427	0.836343	0.898892	0.918723	0.919648	0.959363	0.934452	0.921589	0.858874	0.85299	0.849314	0.990106	0.983949	0.986928	1.03359	1.05139	1.04082	6.26e-06	1.46e-06	0.0258874	0.113622	0.827995
O43813	1.67652	1.68818	1.68302	1.68865	1.71316	1.67207	2.25486	2.31449	2.24796	2.34861	2.36495	2.43621	2.56065	2.50482	2.57087	2.22676	2.14219	2.0735	1.85165	1.82671	1.87622	2.32175	2.35736	2.29981	2.15828	2.14173	2.15642	2.0336	1.98201	2.01014	0.0614325	0.00505292	0.868194	0.92402	0.991587
O43826	1.80368	1.68783	1.80434	1.69192	1.7429	1.7988	2.43235	2.61394	2.28903	1.9939	1.95338	1.98454	1.80476	1.77188	1.69451	1.2697	1.27736	1.36952	1.59161	1.70075	1.67381	1.71722	1.80137	1.81789	1.75684	1.79278	1.84325	1.48272	1.62126	1.61728	0.00541724	0.141435	0.00161153	0.026215	0.837126
O43847	1.08564	1.01093	0.987006	1.20593	1.23928	1.20738	1.86783	1.8358	1.86036	1.93762	1.92576	1.94791	2.10639	2.17167	2.14115	1.50813	1.51822	1.48209	1.47751	1.53158	1.48487	2.11559	2.07224	2.06225	1.73036	1.74149	1.72464	1.40638	1.36288	1.37184	0.137835	0.0484989	0.976649	0.986167	1.00242
O43865	1.73544	1.68902	1.68421	2.48138	2.4377	2.3836	1.51525	1.57469	1.51202	1.67917	1.68224	1.6698	1.6822	1.66698	1.6458	1.92046	1.93159	1.86175	1.88582	1.90064	1.83808	1.51755	1.58045	1.50073	1.44316	1.4702	1.46316	2.31246	2.34784	2.28738	0.000852025	0.863078	0.902014	0.943045	1.0082
O43924	0.856151	0.878823	0.727759	0.898261	0.917432	0.911006	1.22353	1.16325	1.14665	1.34969	1.44938	1.4376	1.38685	1.40949	1.44645	1.10031	1.03848	1.03981	1.13722	1.07815	1.02798	1.29294	1.3065	1.26848	1.1088	1.11764	1.22963	0.82558	0.841493	0.848457	0.19701	0.0677248	0.430539	0.609732	0.945305
O43933	0.439248	0.520122	0.517588	0.620441	0.536195	0.544694	0.464707	0.416396	0.429242	0.344057	0.362009	0.318088	0.369265	0.281276	0.344712	0.473601	0.426521	0.444901	0.658169	0.597597	0.594591	0.317993	0.289993	0.320543	0.371106	0.400094	0.364987	0.687219	0.645586	0.613654	0.095276	0.208017	0.299408	0.486714	1.10733
O60256	2.19022	2.1571	2.17429	1.76911	1.74816	1.80555	1.76867	1.73547	1.78841	1.65349	1.65838	1.67867	1.77996	1.83978	1.7336	1.98821	1.98461	1.88601	1.76778	1.76188	1.74459	1.41445	1.31612	1.35707	1.35771	1.3789	1.34846	2.369	2.28281	2.26555	0.0563664	0.0119568	0.446282	0.621197	0.954232
O60262	1.01209	1.13516	1.08813	1.26357	1.25664	1.28032	1.13002	1.11058	1.07207	0.747862	1.01748	0.91981	0.965173	0.939033	0.983935	1.06477	0.996779	1.03403	0.980819	1.13236	1.02721	0.822135	0.861438	0.879001	0.869989	0.79924	0.836301	0.920047	0.956425	0.936413	0.698077	0.154348	0.0132997	0.0812799	0.88664
O60271	0.692712	0.669568	0.716282	0.668815	0.671631	0.66208	0.744528	0.811336	0.78151	0.738729	0.720139	0.758581	0.848177	0.825404	0.851865	0.750525	0.777549	0.761545	0.583688	0.599281	0.617812	0.803262	0.833882	0.81355	0.684944	0.697509	0.705228	0.734933	0.744584	0.742559	0.678047	0.626736	0.435581	0.61084	0.97218
O60307	1.87928	2.04846	2.16903	2.11966	2.13854	2.10284	1.17801	1.2027	1.22798	1.47569	1.39932	1.52542	1.44291	1.41155	1.39781	1.48028	1.54289	1.65498	1.82638	1.87056	2.01254	1.16628	1.31589	1.10609	1.53255	1.34262	1.46909	2.32445	2.21975	2.05576	0.0263292	0.969258	0.923318	0.957427	1.00813
O60331	0.367504	0.407573	0.468416	0.679618	0.673256	0.654565	0.721265	0.654486	0.720146	0.658311	0.587855	0.633244	0.647012	0.506862	0.658936	0.529007	0.565579	0.538413	0.687298	0.746176	0.814268	0.701406	0.590969	0.765852	0.763037	0.726802	0.719283	0.684734	0.59087	0.67099	0.0929144	0.420136	0.0674015	0.196982	1.11679
O60343	1.37076	1.39233	1.35496	1.70329	1.72648	1.73199	1.39764	1.452	1.39697	1.36065	1.3503	1.36516	1.46991	1.47875	1.49693	1.61012	1.58283	1.5879	1.34007	1.41421	1.40464	0.964841	0.955551	0.947849	0.954009	0.920869	0.977739	1.76184	1.73557	1.79887	0.0061844	0.00164656	0.160826	0.332392	0.905153
O60476	0.500329	0.444719	0.444181	0.345759	0.370217	0.326855	0.33213	0.322113	0.312085	0.331135	0.333225	0.308333	0.190407	0.245279	0.235407	0.277412	0.26141	0.321647	0.638255	0.667633	0.657131	0.484559	0.432997	0.493369	0.532781	0.509457	0.572447	0.555176	0.519052	0.642694	0.105169	0.0807179	0.000338784	0.0134725	1.50055
O60493	1.85714	1.84756	1.82876	2.09901	1.96961	2.00472	1.52302	1.44509	1.52691	1.81249	1.73426	1.76862	1.7258	1.66125	1.69718	1.9875	2.07397	1.95509	1.99223	1.96916	1.93697	1.31096	1.32623	1.27901	1.48365	1.4403	1.47006	2.51881	2.49397	2.47389	0.134338	0.00227758	0.519898	0.680769	1.04567
O60502	1.315	1.32188	1.33276	1.2301	1.23086	1.21753	0.72405	0.804597	0.772987	0.935157	0.952846	0.96639	0.832312	0.865224	0.89628	1.155	1.16416	1.15096	1.35107	1.44181	1.43036	0.953685	0.93882	0.935404	0.959337	0.952934	0.980338	1.6637	1.71656	1.66307	0.0426123	0.316645	0.0402879	0.14715	1.19868
O60504	0.154524	0.432344	0.47659	0.571305	0.605642	0.583814	0.422141	0.602355	0.498282	0.637585	0.708153	0.659014	0.609429	0.510671	0.549776	0.553839	0.614464	0.688151	0.57405	0.670193	0.659937	0.446582	0.436871	0.392461	0.51013	0.535248	0.530661	0.513542	0.437014	0.501043	0.0239955	0.16242	0.946166	0.969871	1.00531
O60506	1.18689	1.21087	1.18278	1.36169	1.39602	1.39891	1.27755	1.28833	1.29595	1.1027	1.11207	1.09741	1.26562	1.27616	1.27497	1.5074	1.51134	1.54245	1.16921	1.21685	1.13791	0.832011	0.822156	0.854644	0.911824	0.946407	0.923954	1.54428	1.55756	1.58523	0.172496	0.000124638	0.602696	0.743818	0.964509
O60518	2.40797	2.38112	2.34044	2.12905	2.2142	2.17259	3.30491	2.94315	3.18864	3.09721	3.09399	3.18425	3.29075	3.35875	3.33228	2.45094	2.55074	2.53158	2.54314	2.4031	2.39704	3.16062	2.91169	3.12628	2.80915	2.82057	2.83897	2.5204	2.54506	2.40856	0.0250101	0.023741	0.267835	0.452217	0.942943
O60547	2.72863	2.78875	2.8196	2.67727	2.74588	2.75162	2.22362	2.39458	2.25594	2.47815	2.60815	2.50877	2.49085	2.52598	2.61353	3.11622	3.10963	3.1313	3.51621	3.63141	3.64699	2.29487	2.32116	2.3055	2.29419	2.29849	2.23868	3.90533	4.24125	4.12369	0.000758819	6.73e-06	0.0211812	0.102686	1.19589
O60551	0.346255	0.354631	0.398729	0.486214	0.480895	0.607433	0.49881	0.579351	0.473357	0.631521	0.715267	0.696588	0.664776	0.694615	0.6822	0.555277	0.559615	0.599657	0.447984	0.478129	0.604917	0.508775	0.635009	0.373786	0.487981	0.515928	0.608039	0.675011	0.668257	0.682295	0.100478	0.205442	0.883634	0.932087	1.01083
O60610	1.04944	1.05808	1.07341	1.08721	1.07847	1.07786	0.689055	0.700839	0.669198	0.735652	0.759494	0.74421	0.678839	0.664067	0.701474	0.929326	0.902237	0.929183	1.05961	1.08369	1.06476	0.753329	0.730992	0.724173	0.787976	0.785399	0.752396	1.26882	1.30696	1.26587	0.00259654	0.706915	0.15691	0.3271	1.12355
O60645	1.0652	1.07605	1.09639	1.03455	1.02051	1.01514	0.798246	0.795747	0.74578	0.812636	0.773059	0.781504	0.812698	0.802674	0.786036	0.988947	1.01453	1.0046	0.953397	0.926906	0.93497	0.660928	0.713463	0.674929	0.777653	0.794048	0.7806	1.14798	1.20507	1.18617	0.0469417	0.297079	0.692517	0.80608	1.02594
O60664	2.00477	2.00556	2.12617	1.80231	1.90027	1.88582	1.96794	1.95623	1.99791	2.07597	1.99713	1.96478	2.37393	2.37472	2.38743	2.42221	2.41682	2.39067	1.2643	1.33924	1.37962	2.16982	2.23418	2.198	1.5805	1.63241	1.61093	1.70352	1.6624	1.83206	0.180987	0.00478397	0.10332	0.257127	0.903174
O60684	2.44504	2.45888	2.41792	2.44646	2.46748	2.37918	2.14549	2.18549	2.0373	2.21218	2.57952	2.39759	2.33888	2.51902	2.40814	2.32834	2.4667	2.4091	3.0797	3.17347	3.19073	2.43395	2.61364	2.51507	2.45536	2.53241	2.61193	3.08731	3.07791	2.98646	0.00117629	0.00765076	0.00070222	0.0179984	1.15586
O60701	3.05993	2.96935	3.09411	2.51952	2.49913	2.50422	2.17532	2.20977	2.144	2.35443	2.41551	2.45066	2.38766	2.49313	2.44249	3.26601	3.31523	3.17812	2.86328	2.88303	2.81741	1.78251	1.77558	1.75888	1.91661	1.98695	1.92882	3.10792	3.0626	3.05062	0.0852824	0.00886316	0.720927	0.823234	1.02583
O60716	1.15628	1.15098	1.36311	0.973417	1.04788	0.993944	0.860337	0.914376	0.838951	0.930717	0.936563	0.883311	0.622237	0.700406	0.645509	0.922574	0.973344	0.925953	1.76642	1.75607	1.69746	0.847817	0.956212	0.943453	0.882895	0.977745	0.911841	1.4015	1.41541	1.2059	0.000973828	0.0503889	0.0292732	0.123499	1.25443
O60739	0.763897	0.655547	0.680189	0.64316	0.586353	0.693372	0.438931	0.484355	0.490334	0.540181	0.586511	0.548694	0.524017	0.54834	0.592929	0.708517	0.707684	0.799064	0.842112	0.84286	0.92549	0.376987	0.495634	0.451683	0.502999	0.501182	0.540334	0.705508	0.817377	0.799411	0.306744	0.0171863	0.115226	0.274314	1.14128
O60749	1.60219	1.64726	1.57096	1.47017	1.4393	1.48258	1.37263	1.37059	1.43746	1.41948	1.48969	1.47496	1.50245	1.52278	1.54409	1.65205	1.61211	1.5813	1.63215	1.56642	1.70039	1.09889	1.10836	1.08326	1.15906	1.20719	1.18208	1.82817	1.84592	1.85452	0.136045	1.32e-05	0.846339	0.909445	0.989497
O60762	3.74558	3.83395	3.64472	3.19138	3.26767	3.3169	2.56621	2.76865	2.5975	2.79737	2.8197	2.75713	2.33672	2.55683	2.41183	2.4453	2.51073	2.32931	3.62726	3.49067	3.41166	3.08579	3.08871	2.99814	3.29524	3.27857	3.28943	2.92104	2.8214	2.87592	0.337596	0.384108	0.72654	0.827296	1.01921
O60763	1.90148	1.91981	1.89749	1.71561	1.71179	1.72658	1.74615	1.75418	1.72195	1.81823	1.79801	1.80342	1.91545	1.9618	1.9439	1.66629	1.68248	1.63976	1.2423	1.21033	1.22822	1.90054	1.91467	1.89167	1.76172	1.79652	1.78296	1.56494	1.53423	1.54722	0.000571409	0.000993724	0.00782155	0.0607113	0.891278
O60784	1.35229	1.39699	1.37375	1.25152	1.33233	1.31975	1.12698	1.11832	1.17937	0.958203	0.973963	0.997434	1.08514	1.07409	1.09993	1.41484	1.36124	1.4195	1.1337	1.16944	1.18318	0.912976	0.957869	0.932123	0.786025	0.867214	0.891408	1.43653	1.47093	1.4573	0.102458	0.0664499	0.830814	0.900173	0.986067
O60825	1.15582	1.20209	1.19243	1.27572	1.28624	1.28199	1.14393	1.21401	1.19067	1.30979	1.30484	1.32589	1.29769	1.33108	1.33396	1.24943	1.2913	1.26843	1.53641	1.61091	1.56053	1.2772	1.25956	1.20819	1.24929	1.23858	1.23368	1.48514	1.54103	1.52897	0.000687708	0.00394879	0.0155622	0.086961	1.08981
O60826	1.16793	1.1091	1.12094	0.943635	0.969006	0.927551	0.599143	0.588429	0.573928	0.6235	0.638886	0.614107	0.617382	0.558492	0.628498	0.94263	0.926188	0.891001	0.886085	0.876074	0.828989	0.657905	0.601913	0.606868	0.715178	0.635766	0.667102	1.103	1.16697	1.12347	0.00145152	0.49685	0.420163	0.600745	1.08121
O60831	2.07347	2.26598	2.32757	2.68046	2.24509	2.65296	3.02125	2.67907	2.65004	2.261	2.82084	2.60391	1.78515	2.19779	2.35036	2.1803	2.22291	1.55845	2.60616	2.10588	2.06355	2.46729	2.2767	1.87982	2.54612	2.14375	2.52218	2.12189	1.90398	1.81659	0.929857	0.755124	0.0196845	0.0996558	0.88531
O60879	1.11321	1.04986	1.06522	1.02305	0.997211	1.08143	0.644543	0.674424	0.73476	0.823762	0.791533	0.794664	0.765979	0.778133	0.702388	0.93492	0.922823	0.987041	0.96486	0.954627	0.987868	0.705321	0.761886	0.743481	0.803976	0.786515	0.769195	1.14699	1.24442	1.16582	0.104944	0.988644	0.362652	0.553028	1.06438
O60884	1.45352	1.46367	1.4588	2.05933	1.94514	2.0644	1.54945	1.63787	1.51888	1.6281	1.66428	1.70975	1.65765	1.60129	1.61014	1.52018	1.59135	1.54185	1.79998	1.77035	1.73279	1.39514	1.36307	1.43239	1.69153	1.79947	1.70392	1.30122	1.40468	1.29267	0.312949	0.743464	0.12272	0.282249	0.932792
O60890	0.814897	0.824363	0.821781	0.789971	0.756366	0.784173	0.600951	0.69898	0.671316	0.698522	0.672819	0.648516	0.711965	0.694252	0.670775	0.813514	0.820625	0.817675	0.811059	0.854261	0.84141	0.567206	0.557675	0.55086	0.567634	0.565731	0.599935	1.01866	1.02993	1.05145	0.0391867	0.000862405	0.435767	0.61084	1.05599
O60936	2.29915	2.32987	2.40395	2.00822	2.09089	2.04926	1.44416	1.45402	1.31884	1.48957	1.40217	1.4529	1.39208	1.29614	1.40509	2.02133	2.04456	1.84056	3.113	2.78069	2.87971	2.07027	2.1036	2.16811	1.94745	1.93624	1.93905	2.91927	2.83956	2.80447	0.0300836	0.717249	0.000439454	0.0137772	1.37047
O75083	2.77676	2.80881	2.8692	3.11372	3.18027	3.18627	2.56069	2.7681	2.63744	3.16833	3.28288	3.2988	3.17859	3.32648	3.27729	3.68291	3.73685	3.69533	3.91091	3.96402	4.00885	3.05917	3.07771	3.00872	2.91784	2.94659	2.92432	4.14638	4.26204	4.25362	0.0308849	0.0140675	0.00174466	0.0270332	1.17964
O75113	0.739257	0.833043	0.825099	0.705672	0.724059	0.660329	0.433974	0.43419	0.423766	0.556791	0.466122	0.461003	0.478634	0.420647	0.456437	0.685737	0.680467	0.689771	0.902424	0.918791	0.885617	0.52608	0.493763	0.416192	0.531898	0.449839	0.482441	0.934766	0.966043	0.907734	0.0028498	0.316053	0.0736276	0.207953	1.21494
O75116	0.906188	0.92324	0.924953	0.792399	0.785396	0.789282	0.509202	0.524136	0.51451	0.502807	0.523297	0.536669	0.534148	0.517623	0.537792	0.824641	0.79303	0.773852	0.671817	0.664898	0.679096	0.536584	0.526831	0.53278	0.562377	0.528868	0.532536	0.882544	0.881488	0.918219	0.000162547	0.550358	0.584662	0.730903	1.04968
O75122	0.323679	0.25965	0.298452	0.341185	0.337893	0.335199	0.263695	0.284435	0.287657	0.208306	0.302037	0.273469	0.237554	0.242701	0.285432	0.353406	0.344173	0.32616	0.447825	0.430692	0.398587	0.292976	0.300628	0.262202	0.283165	0.297056	0.255478	0.52447	0.510793	0.549823	0.00117424	0.00137226	0.00561868	0.0515237	1.30273
O75131	3.16432	3.09822	3.08545	3.35051	3.37153	3.29683	2.15964	2.26034	2.2223	2.01655	2.06788	2.04057	1.81514	1.90653	1.87504	2.91716	3.01154	2.94718	3.83182	3.92835	3.86235	2.18404	2.16946	2.06889	2.13441	2.13752	2.15892	2.9736	3.18771	3.13302	0.00387218	0.738877	0.177256	0.351888	1.13027
O75153	0.981617	0.927032	0.90996	0.786332	0.803811	0.784983	0.56042	0.580573	0.594198	0.591992	0.629028	0.633919	0.608617	0.58028	0.553685	0.749009	0.713702	0.774872	1.08303	1.05699	1.00843	0.617068	0.597487	0.58575	0.657961	0.644337	0.648779	1.12942	1.11216	1.11417	0.000753593	0.157339	0.0674926	0.19701	1.18684
O75165	1.47362	1.48326	1.51936	1.37516	1.37567	1.40758	0.835581	0.845751	0.82831	0.979668	0.96084	0.957872	0.919237	0.894933	0.902933	1.15383	1.17545	1.16417	1.2816	1.28361	1.24817	0.90858	0.913812	0.886402	0.999834	0.969854	1.0265	1.67198	1.66641	1.67342	0.00615417	0.989843	0.412358	0.597098	1.07541
O75170	1.55943	1.49078	1.48418	1.36241	1.38722	1.39961	1.18808	1.18751	1.19501	1.35763	1.40412	1.39021	1.40802	1.45047	1.38412	1.28569	1.36232	1.27525	1.45132	1.45773	1.49929	1.35868	1.38049	1.37344	1.3109	1.35896	1.37309	1.62658	1.67601	1.66491	0.0930569	0.519369	0.236642	0.418195	1.03903
O75175	1.7711	1.99436	1.70147	1.47344	1.44562	1.43075	1.01678	0.867996	1.17321	1.06283	1.01051	1.0561	1.17256	1.04309	1.10684	1.15682	1.17472	1.0617	1.6597	1.73351	1.79904	1.00629	1.18589	0.929023	1.15823	1.16793	1.26886	2.00958	1.81223	2.10358	0.0041767	0.536939	0.34701	0.53526	1.09833
O75179	0.707795	0.703399	0.666234	0.763094	0.800849	0.777722	0.471689	0.457495	0.407103	0.436385	0.419127	0.400835	0.452203	0.408648	0.368653	0.558788	0.549993	0.53152	0.632959	0.591159	0.557207	0.443079	0.360757	0.322229	0.428818	0.460412	0.474489	0.641795	0.645789	0.647767	0.10439	0.10775	0.603727	0.74471	0.952135
O75264	0.62899	0.552391	0.567733	0.765635	0.700998	0.755777	1.11167	1.07487	1.00743	0.814877	0.831657	0.870123	0.99478	0.995891	1.04493	0.690804	0.68429	0.671645	0.446765	0.467588	0.475792	0.792429	0.8234	0.740834	0.615764	0.613382	0.636538	0.426172	0.378238	0.411567	0.342806	0.384895	0.00026621	0.0134725	0.69786
O75312	0.515576	0.521189	0.484222	0.448867	0.470831	0.502966	0.397887	0.386976	0.374537	0.363624	0.399031	0.427683	0.491263	0.480716	0.465583	0.516288	0.515344	0.533173	0.4855	0.520593	0.551079	0.522383	0.532268	0.530468	0.456087	0.446141	0.499349	0.628437	0.602669	0.65254	0.368971	0.773639	0.000277066	0.0134725	1.1874
O75317	1.70856	1.76568	1.79776	1.56032	1.35615	1.49441	1.59198	1.67773	1.50419	1.51632	1.55639	1.41081	1.59173	1.61019	1.53621	1.83044	1.78383	1.83692	2.08534	2.18034	1.96089	1.37801	1.47079	1.3188	1.59909	1.31051	1.51344	2.39685	2.13624	2.00971	0.0525761	0.000419521	0.039656	0.14661	1.13231
O75323	0.485556	0.509807	0.505845	0.467835	0.488878	0.504596	0.742838	0.692023	0.653553	0.678288	0.817767	0.761904	0.912692	0.919672	0.925571	0.536802	0.538944	0.546956	0.764464	0.716463	0.755849	0.749103	0.769451	0.818841	0.766832	0.772409	0.711552	0.565775	0.585329	0.521879	0.0278208	0.106045	0.946073	0.969871	1.00535
O75340	3.22063	3.13462	3.02377	2.86877	2.79195	2.85081	2.88425	2.86485	3.02837	2.377	2.34017	2.17331	2.19921	2.0854	2.22832	2.65197	2.6612	2.53904	2.70972	2.63793	2.77946	2.36391	2.39062	2.37052	1.95314	1.94176	1.94553	2.47766	2.23296	2.37985	0.441422	0.22448	0.0399827	0.147007	0.899276
O75347	0.579084	0.545416	0.551713	0.574451	0.616037	0.554049	0.587116	0.631894	0.646107	0.466828	0.454786	0.441703	0.611517	0.584891	0.607969	0.825982	0.867457	0.860597	0.576605	0.610045	0.550527	0.391874	0.426768	0.446919	0.390788	0.41641	0.435412	0.685897	0.662837	0.67824	0.0373909	0.000675756	0.604631	0.745323	1.0441
O75348	2.54354	2.06908	2.24744	2.28135	2.51612	2.40712	2.19373	2.28248	2.14129	2.01009	1.99462	1.99961	2.08425	2.20713	2.20337	2.73988	2.33754	2.51295	2.4872	2.36392	2.40533	1.3595	1.56407	1.21534	1.72541	1.65482	1.79712	2.56073	2.39256	2.546	0.0465011	0.000348084	0.468494	0.640036	0.954226
O75351	1.35189	1.40152	1.38509	1.75271	1.74989	1.74677	1.1104	1.11254	1.13441	1.10212	1.07498	1.09097	0.974222	0.93938	0.931903	1.43297	1.45412	1.4669	1.63927	1.63179	1.66036	0.831645	0.77486	0.808028	1.03927	0.991073	0.97254	1.56628	1.55309	1.53649	0.0388937	0.584151	0.776016	0.861288	1.02651
O75352	21.0479	21.3836	20.7599	23.1843	22.3177	24.0385	27.0339	27.1064	24.5785	31.3784	32.4657	31.9664	31.405	30.6026	30.6827	25.1745	19.8122	22.7937	34.6259	32.7989	33.2749	35.0961	31.3129	31.7381	30.8922	29.8256	28.698	23.5507	24.3265	23.9479	0.0371612	0.737839	0.282266	0.467346	1.0698
O75369	3.80272	3.85273	3.81946	3.448	3.50114	3.49696	1.92939	1.95828	1.96791	2.24556	2.29422	2.25416	2.13594	2.1653	2.18029	3.18105	3.22261	3.14725	2.98451	2.99707	2.88726	2.43194	2.39943	2.35379	2.33155	2.39067	2.37452	3.91691	3.92403	3.93324	0.00384062	0.303508	0.379915	0.568577	1.0834
O75396	4.1617	3.99292	4.15597	3.88507	4.08501	4.08975	3.20037	3.18465	3.25941	3.30761	3.22539	3.27736	2.91724	2.93953	2.89202	3.24064	3.12083	3.02376	4.11636	4.08305	3.98286	3.24549	3.13269	3.27436	3.67234	3.54288	3.43263	4.17923	4.12546	4.17969	0.0010432	0.710774	0.494054	0.661479	1.03382
O75436	2.27944	2.33992	2.31607	1.747	1.79267	1.85301	1.70793	1.79685	1.75076	1.7446	1.79184	1.82526	1.84562	1.7621	1.81049	1.95111	2.07599	2.00942	2.29051	2.29025	2.33742	1.54408	1.53329	1.53399	1.58563	1.60964	1.65396	2.68925	2.62512	2.52403	0.00810997	0.0210996	0.318997	0.506952	1.06664
O75449	0.40829	0.423483	0.410393	0.535878	0.497113	0.5201	0.480655	0.426938	0.457234	0.491912	0.475803	0.476918	0.451683	0.415742	0.445397	0.542092	0.556302	0.570658	0.573786	0.618329	0.563073	0.398579	0.517148	0.460847	0.426168	0.476401	0.564464	0.573591	0.652476	0.751709	0.0339061	0.00526867	0.00223908	0.031609	1.19199
O75506	1.35799	1.4108	1.34112	1.43245	1.35763	1.36972	1.01835	1.15755	1.25388	1.11858	1.1099	1.14208	1.29682	1.36818	1.42752	1.58129	1.40637	1.53385	1.10843	1.17725	0.937174	1.15583	1.18337	1.16466	1.02786	1.02251	1.0611	1.22387	1.42855	1.18072	0.411776	0.197365	0.294032	0.480238	0.949394
O75526	0.482737	0.522513	0.550828	0.597297	0.611322	0.65323	0.83895	0.937217	0.883946	0.495757	0.648411	0.672434	0.753542	0.78851	0.565251	0.562714	0.405604	0.542127	0.638582	0.535702	0.57756	0.654601	0.91446	0.727997	1.0501	0.815103	0.947796	0.524359	0.51338	0.489024	0.0430934	0.300654	0.912233	0.948998	0.989718
O75531	3.08704	2.85302	2.61013	2.54047	2.55757	2.60178	1.72966	1.68218	1.61141	2.11382	2.19817	2.21212	1.96674	2.01075	2.09041	2.45182	2.43703	2.32653	2.48556	2.66956	2.41447	2.05263	2.18195	2.05263	2.09787	2.14443	2.09753	2.43256	2.44296	2.20105	0.736378	0.00399876	0.740024	0.839483	1.01841
O75534	1.67031	1.61531	1.63767	1.63568	1.63109	1.62328	0.869344	0.886908	0.852936	1.03503	1.03261	1.03219	1.03655	1.04435	1.04119	1.43267	1.42348	1.41446	1.79964	1.76786	1.74241	1.13548	1.14466	1.11496	1.16433	1.19185	1.1565	1.85904	1.81352	1.8514	0.00702569	0.709282	0.0666999	0.195405	1.18063
O75569	1.9923	2.06891	2.23899	3.13451	3.24164	3.24171	3.24812	3.38032	3.44478	3.61409	3.64804	3.66029	3.64152	3.54485	3.57053	2.68549	2.80146	2.86983	2.48219	2.63893	2.56393	2.45936	2.59175	2.51428	2.91485	3.07521	3.14246	2.301	2.44402	2.34427	0.092068	0.00386637	0.00499476	0.0486966	0.835505
O75608	2.91602	2.94434	3.10997	2.44274	2.45309	2.63243	2.67182	2.59395	2.60908	3.05797	3.25399	3.18464	3.40695	3.37317	3.31933	3.42502	3.53196	3.45226	3.6083	3.66986	3.30209	3.18839	3.42647	3.30791	2.77886	2.68193	2.77971	3.6022	3.7555	3.78195	0.125225	0.882844	0.00254889	0.0339946	1.1438
O75643	0.217088	0.334807	0.286825	0.314715	0.329716	0.270232	0.272286	0.310142	0.314322	0.264836	0.305378	0.263478	0.2524	0.225103	0.255758	0.109754	0.273369	0.239102	0.227522	0.320634	0.299736	0.439122	0.395474	0.427693	0.322951	0.285627	0.326029	0.261919	0.224887	0.292387	0.0857342	0.00327437	0.526772	0.684038	1.05433
O75663	1.9091	1.80814	1.92456	1.40797	1.51066	1.52193	1.26239	1.34538	1.27082	1.46405	1.44973	1.49986	1.67435	1.60608	1.59088	1.80996	1.74982	1.80114	1.77247	1.70559	1.80331	1.61156	1.68489	1.62235	1.52044	1.52127	1.52704	2.04428	2.16039	2.1708	0.412228	0.922768	0.00844323	0.0634952	1.14021
O75665	0.442618	0.399563	0.348315	0.590769	0.574282	0.617896	0.590104	0.477482	0.524012	0.686683	0.628394	0.619514	0.672455	0.69109	0.696274	0.577834	0.652106	0.542546	0.548884	0.396573	0.399235	0.774009	0.7267	0.629493	0.655142	0.693423	0.685452	0.327877	0.378364	0.33585	0.036101	0.244787	0.746916	0.844918	0.972432
O75674	1.81534	1.89491	1.83056	1.63234	1.62722	1.6535	1.56153	1.66774	1.56272	1.35595	1.25727	1.2869	1.54864	1.46469	1.49342	1.90403	1.93739	1.90544	1.56543	1.6471	1.54368	1.3819	1.36277	1.36604	1.34877	1.24473	1.31178	1.70718	1.76928	1.73591	0.18211	0.397021	0.94711	0.970425	1.00333
O75688	0.745604	0.8597	0.815846	0.548314	0.53846	0.514172	0.641169	0.613931	0.637206	0.664863	0.651501	0.652609	0.722728	0.708744	0.72719	0.746442	0.753995	0.723026	0.708454	0.69588	0.68335	0.682567	0.690876	0.688488	0.618164	0.630125	0.579169	0.833993	0.80949	0.821482	0.809616	0.303909	0.198283	0.376596	1.06209
O75695	1.03104	0.951251	0.940824	0.983435	1.02142	1.09199	1.0491	1.09954	0.998421	0.883864	0.88655	0.864527	0.919937	0.994617	0.939676	1.08015	1.16478	1.14419	0.851167	0.83681	0.916218	1.0273	0.981853	0.994389	0.86587	0.806004	0.846227	0.96066	0.951488	0.899756	0.703881	0.128095	0.530157	0.68622	0.977528
O75716	0.368047	0.281842	0.334099	0.452424	0.43815	0.414975	0.415716	0.520391	0.611516	0.591524	0.590474	0.58666	0.764223	0.527884	0.628014	0.489158	0.508669	0.474181	0.546669	0.440338	0.575941	0.851285	0.874235	0.869631	0.798948	0.699211	0.657106	0.486068	0.461003	0.550983	0.184655	0.447633	0.0365348	0.141286	1.23352
O75822	1.63806	1.68892	1.53003	1.82912	1.80208	1.76488	1.60109	1.55993	1.59221	1.5019	1.42262	1.46922	1.48819	1.44668	1.44184	1.81565	1.81517	1.74506	1.69765	1.5747	1.68271	1.2394	1.30053	1.30691	1.25115	1.30578	1.29188	2.16823	2.01588	1.88259	0.485357	0.00392025	0.809615	0.885952	1.01331
O75828	2.97238	2.87463	2.90297	3.01106	3.02178	2.93074	2.09334	2.0078	2.12413	2.64068	2.62234	2.72039	2.47477	2.42285	2.43654	3.26658	3.22897	3.18716	3.22111	3.29233	3.42114	2.33579	2.31977	2.32494	2.29942	2.27896	2.38782	4.07636	4.18424	4.13508	0.025508	0.0116649	0.0397194	0.14661	1.17076
O75832	1.41413	1.40805	1.32174	1.34941	1.34497	1.33825	0.826277	0.806255	0.769889	0.978255	0.941351	0.947163	1.00734	0.973921	0.918324	1.3401	1.37949	1.28511	1.53343	1.52373	1.50732	1.12834	1.08633	1.05982	1.07553	1.02532	1.05151	1.84535	1.89145	1.8682	0.0653845	0.341158	0.00975245	0.0678456	1.26036
O75843	1.66614	1.60099	1.62299	1.58463	1.54245	1.53878	1.00126	0.942809	0.946541	1.12542	1.12258	1.09911	1.00747	0.979309	1.01789	1.32619	1.34337	1.27331	1.71454	1.63141	1.6157	0.95006	0.948427	0.982948	1.09767	1.09641	1.08433	2.10111	1.98085	1.95389	0.00356824	0.26422	0.240615	0.423048	1.12245
O75844	1.20007	1.22018	1.22362	1.1738	1.116	1.09893	0.791945	0.804358	0.82324	0.873975	0.904293	0.87256	0.723653	0.71687	0.746147	0.788641	0.802727	0.808359	1.43689	1.47864	1.39073	0.98905	1.03807	0.977147	1.04139	1.06122	1.09164	1.26556	1.24626	1.27114	0.117732	0.575501	0.0484045	0.162742	1.1678
O75884	1.3755	1.39365	1.38634	1.40108	1.36452	1.43331	0.997626	0.976193	0.959613	1.42059	1.38223	1.28854	1.27436	1.16843	1.18123	1.62544	1.67692	1.70135	1.88863	1.89748	1.81868	1.26114	1.1751	1.1792	1.22443	1.22615	1.30018	2.14426	2.04155	2.05548	0.0259671	0.00897221	0.00275613	0.0346526	1.27431
O75886	1.13379	1.09906	1.14472	0.942352	0.940284	1.00117	0.836683	0.858869	0.841805	0.91749	0.943085	0.889466	0.952027	0.945403	0.889978	1.10915	1.08379	1.05978	1.13478	1.06096	1.05794	0.890922	0.924431	0.91075	0.851485	0.834674	0.824487	1.31607	1.22067	1.2018	0.0406791	0.11609	0.11761	0.276987	1.0799
O75915	4.97177	4.85233	5.17461	4.638	3.85313	4.90579	3.31103	3.23021	3.12395	2.95122	3.36951	3.26037	2.25727	2.84504	2.77931	3.49611	3.42939	3.44743	5.64942	5.50373	5.69567	2.97984	3.29463	3.04372	3.83967	3.62721	3.9918	5.33787	5.54044	4.99217	0.0117547	0.714069	0.140353	0.305788	1.15031
O75935	3.15433	3.22122	3.14879	3.30038	3.27768	3.33584	3.14735	3.10932	3.11517	3.20346	3.25522	3.22575	3.57527	3.48031	3.4423	3.23693	3.35002	3.23034	2.42454	2.32022	2.23035	3.12122	3.0066	2.82072	2.93213	2.90624	2.82432	3.36406	3.38209	3.44633	0.00113284	0.000413588	0.0144924	0.084096	0.910266
O75955	1.34698	1.31186	1.30089	1.37793	1.33513	1.406	0.995646	0.971627	1.00364	1.08557	1.09218	1.12322	1.13173	1.14579	1.15459	1.23104	1.22325	1.15682	0.943329	0.904369	0.94819	1.23335	1.19707	1.23528	1.10193	1.07035	1.05061	1.05164	0.984251	0.953729	0.36614	0.458517	0.0529148	0.170927	0.915785
O75970	0.771327	0.837243	0.82025	0.863602	0.849052	0.864171	0.497651	0.469866	0.478708	0.522141	0.530897	0.539946	0.484073	0.484598	0.50562	0.751072	0.716567	0.785827	0.953187	0.936852	0.978505	0.717438	0.729306	0.707225	0.655253	0.663254	0.665879	1.09512	1.0714	1.08986	0.0712341	0.922708	0.00306966	0.037425	1.3149
O76003	2.26982	2.32861	2.23137	2.44243	2.37349	2.43314	2.12768	2.10986	2.09067	2.53555	2.45889	2.4778	2.59281	2.61458	2.53743	2.63261	2.70014	2.5838	2.76426	2.65405	2.57448	2.76676	2.79641	2.74211	2.45878	2.34673	2.43263	2.95938	2.96116	2.88404	0.767321	0.849047	6.21e-05	0.00778331	1.13006
O76024	0.978318	0.773879	0.928259	1.06619	1.03957	1.0185	0.953693	0.913954	0.890668	1.01801	0.971529	0.946572	0.978495	0.966829	0.949809	0.831932	0.816902	0.859348	1.10342	1.22718	1.15505	1.23283	1.23018	1.22946	1.27404	1.19274	1.30872	0.942681	0.943519	1.00701	0.0791563	0.0016578	0.0140545	0.0837715	1.13622
O76054	3.00917	3.12113	3.1762	3.32726	3.39696	3.39643	2.73551	2.74232	2.7561	3.06011	3.22535	3.22396	2.96315	2.98425	2.9602	3.9756	4.01403	3.97631	4.32155	4.4129	4.39899	2.86651	2.88783	2.92405	2.92878	2.94614	3.00697	5.05322	5.23693	5.23028	0.000105651	5.72e-06	0.00392178	0.0430363	1.26264
O76062	2.19946	2.01937	1.95511	1.67802	1.58825	1.65566	1.39889	1.35881	1.19126	1.39177	1.22534	1.19673	1.01764	1.01125	1.08275	1.10607	1.28817	1.24996	1.76363	1.91808	1.94827	1.41368	1.33385	1.1264	1.32845	1.24854	1.23195	1.26923	1.46686	1.76361	0.0259913	0.289708	0.778936	0.863338	0.976625
O76071	1.47665	1.57806	1.669	1.30011	1.35089	1.28945	1.03735	1.0172	0.988623	1.20409	1.26616	1.24628	1.26634	1.24559	1.2435	1.35891	1.40459	1.40489	1.46073	1.67216	1.54643	1.29664	1.25666	1.24637	1.15412	1.19756	1.21876	1.6655	1.69325	1.73776	0.0923543	0.870366	0.0550226	0.175675	1.11132
O76094	0.860277	0.833074	0.861415	0.98065	0.93425	0.892621	0.542149	0.55701	0.536145	0.614967	0.629347	0.620457	0.567602	0.532702	0.543536	0.678233	0.65941	0.65788	0.781577	0.793742	0.801094	0.503341	0.511444	0.516542	0.687664	0.662833	0.664242	0.928722	0.805479	0.866808	0.032693	0.315625	0.987705	0.99099	1.00122
O94817	1.05017	1.19928	1.11798	1.02556	1.11817	1.10182	0.995035	1.01458	1.00129	0.867179	0.946693	0.904231	0.85065	0.954124	0.965414	1.05243	1.12242	1.18971	1.14226	1.30411	1.10737	0.831229	0.825879	0.796105	0.854464	0.859454	0.855799	1.35461	1.36954	1.48142	0.0882824	0.00298635	0.300652	0.48808	1.06846
O94819	0.640053	0.661757	0.649997	1.08035	1.08328	1.06641	0.889275	0.928684	0.825107	0.898685	0.854021	0.853888	0.80921	0.855656	0.802824	0.968139	0.988845	0.894082	1.07737	0.995625	0.989758	0.479291	0.413206	0.461259	0.635192	0.686721	0.648165	1.02959	0.973748	0.88716	0.0418905	0.0856807	0.470397	0.642272	0.940225
O94829	0.612998	0.568751	0.683676	0.630305	0.659075	0.603724	0.883053	0.850994	0.876398	1.15049	1.06381	1.14384	1.19694	1.1252	1.23674	0.687548	0.734094	0.758477	0.881329	0.916893	0.894256	1.07142	1.09518	1.13721	0.904694	1.01412	0.936161	0.663719	0.716137	0.747764	0.0820424	0.090534	0.911609	0.948998	0.990441
O94830	0.521726	0.49633	0.475776	0.493584	0.483794	0.523924	0.292419	0.300373	0.330447	0.343646	0.404117	0.376448	0.348683	0.328688	0.332903	0.424199	0.462903	0.431028	0.620856	0.578864	0.633251	0.365556	0.371535	0.360847	0.387123	0.417204	0.429785	0.670302	0.657971	0.668919	0.0272713	0.191463	0.0211838	0.102686	1.23584
O94832	1.73294	1.75983	1.73508	1.87895	1.86712	1.88286	1.73874	1.76679	1.71654	1.60677	1.60934	1.62622	1.58829	1.55002	1.55522	1.54014	1.53594	1.51887	2.42453	2.45787	2.45354	1.67087	1.7307	1.66413	1.63291	1.65819	1.65536	1.78009	1.81121	1.81894	5.18e-06	0.000267851	0.221168	0.401428	1.06787
O94855	0.850571	0.814338	0.785475	0.686258	0.699985	0.679347	0.526743	0.514742	0.497346	0.629121	0.596701	0.585275	0.535103	0.551881	0.548044	0.685039	0.66191	0.69309	0.753416	0.768446	0.763626	0.544129	0.570058	0.560417	0.663275	0.621298	0.641233	1.07931	1.06002	1.04674	0.00161037	0.101857	0.0631289	0.190492	1.16957
O94874	0.8645	0.885583	0.877593	0.992518	1.00316	1.02713	0.653665	0.625171	0.619437	0.708566	0.670591	0.67612	0.618908	0.599507	0.580775	0.656498	0.664904	0.682666	1.03944	0.996578	0.979533	0.665221	0.644018	0.680801	0.856315	0.809443	0.837857	1.09491	1.08543	1.05157	0.00258709	0.759143	0.160062	0.33138	1.11768
O94885	0.365351	0.348615	0.354391	0.46018	0.437342	0.455373	0.200635	0.265633	0.225909	0.301906	0.285078	0.289478	0.180097	0.321447	0.285766	0.373377	0.325531	0.353817	0.507723	0.48763	0.473174	0.311948	0.30627	0.272408	0.30565	0.326142	0.308821	0.528468	0.487408	0.533578	0.0858646	0.697004	0.0331653	0.133367	1.23544
O94903	2.60657	2.34354	2.57482	2.8706	2.88344	3.04198	2.16804	2.2083	2.1485	2.43397	2.46918	2.54451	2.59399	2.5446	2.69084	3.33552	3.13366	3.41506	4.52733	4.50426	4.3209	2.4672	2.52508	2.49277	2.53086	2.64135	2.66615	4.07343	4.20083	4.15511	0.00014783	0.000128918	0.00127616	0.0236973	1.3375
O94905	2.93556	2.97749	3.1241	3.02243	3.06858	3.15759	2.92313	3.08152	3.09431	3.82942	3.76908	3.89723	4.15959	4.31581	4.24995	3.20551	3.17405	3.19825	2.95918	2.91568	2.91039	4.73923	4.74885	4.61797	4.1276	4.20029	4.10019	2.19979	2.25016	2.16327	0.0315189	0.0457944	0.981671	0.987733	0.998153
O94919	2.27219	2.19809	2.39717	1.85521	1.72063	1.81901	1.12284	1.20726	1.1715	1.47997	1.4287	1.3819	1.23505	1.16961	1.25372	1.71034	1.61812	1.70008	3.27825	3.10322	3.17803	1.7057	1.67594	1.64802	1.75762	1.67341	1.72149	2.68056	2.59249	2.57413	0.00427813	0.157036	0.00676885	0.0565398	1.37552
O94955	0.263204	0.23257	0.267502	0.379158	0.322345	0.323625	0.458739	0.40605	0.411454	0.284505	0.288924	0.226078	0.293598	0.333316	0.339192	0.476411	0.450573	0.470347	0.396529	0.433029	0.392778	0.203641	0.227164	0.192743	0.280424	0.259621	0.255077	0.342186	0.340296	0.363491	0.328002	0.186036	0.585786	0.73155	1.0526
O94966	0.503718	0.477377	0.526377	0.491131	0.49043	0.520391	0.34134	0.330186	0.318227	0.382633	0.364275	0.376843	0.261733	0.360979	0.306958	0.393822	0.446137	0.435057	0.565458	0.486103	0.50095	0.320569	0.32328	0.305484	0.384551	0.371332	0.372892	0.686121	0.642542	0.630303	0.0784195	0.221094	0.180923	0.355658	1.13416
O94973	1.88074	1.76115	1.85546	1.88855	1.90722	1.86047	1.9152	1.91492	1.85936	1.84879	1.83797	1.87568	2.04612	1.90865	1.89162	2.02848	2.02861	1.98714	1.976	2.02579	2.02333	1.90186	1.83504	1.82975	1.71747	1.67948	1.67787	2.43019	2.44249	2.38482	0.000178323	3.36e-06	0.106112	0.262452	1.06075
O94979	1.58258	1.56342	1.56247	1.57509	1.5349	1.55427	1.15456	1.19312	1.14998	1.34086	1.31488	1.2961	1.29497	1.28537	1.29659	1.55734	1.58244	1.57813	1.59281	1.56943	1.58128	1.19031	1.19636	1.16158	1.24668	1.27846	1.26337	2.12684	2.07333	2.04997	0.000464961	0.0135336	0.113723	0.272078	1.11349
O95155	0.788914	0.812551	0.861839	0.738888	0.848404	0.796772	0.66194	0.61371	0.631477	0.748664	0.764273	0.744511	0.735966	0.723962	0.734951	0.943757	0.857738	0.877832	1.03275	1.09074	1.03427	0.72961	0.724076	0.708527	0.704785	0.675798	0.742491	1.38957	1.28583	1.24204	0.000242336	6.98e-05	0.00858961	0.0637769	1.25279
O95163	1.55815	1.54683	1.5353	1.27976	1.28572	1.29818	0.746532	0.722951	0.732219	0.966946	0.949244	0.964127	0.837577	0.843133	0.863092	1.08743	1.09989	1.10309	1.29003	1.2571	1.27535	0.812794	0.790134	0.823212	0.892537	0.895553	0.897269	1.55074	1.5375	1.56096	0.00429823	0.671927	0.647649	0.773972	1.04612
O95164	0.735724	0.715948	0.758831	0.874893	0.930664	0.906799	1.22597	1.23614	1.16168	1.1709	1.11206	1.05321	1.19584	1.1486	1.12346	1.00252	1.00299	1.02871	0.752629	0.769132	0.769902	1.25265	1.17554	1.22381	1.16283	1.08176	1.14764	0.771031	0.755232	0.776688	0.00238071	0.883097	0.51926	0.680769	0.955855
O95197	7.72327	7.74478	7.60548	5.4476	5.79076	5.12179	4.08945	4.37603	4.18651	4.62389	4.38006	4.20446	4.3528	3.82595	4.21873	5.14331	5.3321	5.34463	7.25172	7.49932	7.43464	5.86072	6.06863	5.7259	6.00573	6.55243	6.06937	7.56656	7.78228	7.42053	0.00963214	0.140436	0.00664089	0.0556636	1.24927
O95219	0.421132	0.404355	0.404017	0.44663	0.366099	0.421035	0.457617	0.524758	0.47974	0.494234	0.464729	0.392894	0.601153	0.510224	0.512368	0.462706	0.462299	0.472333	0.326812	0.350722	0.358193	0.494738	0.377073	0.400015	0.41855	0.396985	0.354138	0.483248	0.475996	0.469202	0.598618	0.772524	0.0779594	0.216564	0.913349
O95232	0.442338	0.399071	0.672759	0.441197	0.456774	0.473334	0.6306	0.640881	0.60762	0.639301	0.51419	0.524919	0.658275	0.666182	0.329813	0.443085	0.460653	0.40788	0.319558	0.34384	0.331588	0.53293	0.366779	0.441517	0.580056	0.629686	0.558785	0.22924	0.261766	0.293463	0.17016	0.760471	0.00625854	0.0535749	0.765793
O95248	0.76347	0.7198	0.694036	0.702111	0.678948	0.723954	0.504374	0.477988	0.462954	0.491008	0.495294	0.510834	0.444977	0.41276	0.448478	0.616954	0.607549	0.603261	0.78589	0.782315	0.793485	0.495815	0.472926	0.466233	0.518279	0.516172	0.499672	0.818918	0.831232	0.771493	0.00356283	0.663158	0.165189	0.336696	1.12299
O95273	0.681116	0.992355	0.859844	0.99624	1.19247	1.1739	1.08135	0.776662	1.26243	1.56242	1.39874	1.37972	1.49918	1.5172	1.26968	1.1504	1.11419	1.13752	1.57487	1.48608	1.48384	1.48164	1.07932	1.77338	1.51887	1.31322	1.66649	1.34788	1.25358	1.38596	0.76273	0.329784	0.027753	0.119334	1.17706
O95292	0.909515	0.873176	1.02239	1.07002	1.0869	1.10359	1.03042	1.00771	0.917541	1.02954	1.00738	0.977999	1.05507	1.03412	1.04723	0.927168	0.881134	0.911814	1.18969	1.18787	1.17218	1.1442	1.16422	1.22368	1.19347	1.07549	1.14051	0.899358	0.886923	0.932321	0.095618	0.0112132	0.210494	0.391824	1.04992
O95336	5.16935	5.34569	5.49127	5.03194	5.25891	5.23741	5.76212	5.71839	5.90421	5.46972	5.3426	5.66678	6.25823	6.49166	6.23013	7.24483	7.29521	6.99822	6.05111	5.99172	6.0323	4.79338	4.69474	4.63815	4.36086	4.30438	4.22822	7.59549	7.35004	7.23103	0.213406	0.000216774	0.416222	0.598722	1.05252
O95352	1.42005	1.43812	1.51573	1.08171	1.15409	1.1263	0.865527	0.917765	0.825987	1.066	1.05289	1.078	0.94841	0.950836	0.969754	1.21511	1.16572	1.14418	1.60354	1.52516	1.64014	0.937682	0.971424	1.00225	0.959745	1.01784	0.966781	1.74317	1.68551	1.60225	0.0018606	0.151319	0.0699995	0.201405	1.16875
O95372	1.97001	1.92863	1.95871	1.76596	1.71319	1.79607	1.37806	1.23734	1.3451	1.48545	1.45784	1.48813	1.51823	1.44852	1.57172	1.95298	1.97153	1.9751	2.12377	2.0914	2.18433	1.32076	1.38671	1.34856	1.38434	1.30805	1.39167	2.2266	2.35336	2.34499	0.0126397	0.0437882	0.0862836	0.231175	1.13719
O95373	1.37565	1.39186	1.3626	1.24726	1.27646	1.26008	1.10185	1.06833	1.04885	1.26095	1.21802	1.23965	1.19323	1.1405	1.15106	1.27939	1.25316	1.23041	1.66655	1.62447	1.66152	1.16289	1.19042	1.14637	1.13568	1.15327	1.21637	1.70619	1.66434	1.68097	0.000278606	0.00414615	0.0281494	0.11992	1.13283
O95376	0.185227	0.294213	0.309269	0.378491	0.349065	0.319693	0.408289	0.453059	0.442871	0.500502	0.535696	0.483433	0.597051	0.559307	0.554682	0.354821	0.376488	0.337788	0.477523	0.532571	0.424325	0.564684	0.597366	0.556922	0.505368	0.51763	0.621909	0.450686	0.422736	0.427184	0.568553	0.287066	0.173385	0.346771	1.12513
O95379	1.56483	1.29913	1.64892	1.28928	1.28886	1.15154	1.15323	1.20376	0.985203	1.03751	1.09024	1.21847	1.45307	1.48407	1.29116	1.35633	1.31558	1.47627	1.06328	1.35978	1.33474	1.20143	1.21304	1.26726	1.00331	1.11031	1.06146	1.92097	1.76547	1.92687	0.0141559	0.110851	0.38331	0.570683	1.06351
O95394	2.77905	2.7065	2.71181	2.29876	2.30235	2.30416	2.25311	2.33517	2.28499	2.30449	2.29237	2.28036	2.53524	2.51818	2.49502	3.01365	3.04574	3.10781	3.27071	3.27273	3.26941	2.15236	2.08661	2.09915	2.05395	2.04893	2.05496	3.9807	4.00997	3.97734	0.000564359	4.01e-06	0.0336486	0.133598	1.19347
O95396	1.46156	1.36137	1.38371	1.38854	1.36463	1.40665	0.829843	0.98284	0.950354	1.11926	1.10818	1.10893	1.07212	1.03201	0.965735	1.18973	1.26159	1.265	1.44373	1.47376	1.52499	0.982575	1.01189	0.984109	0.988906	1.05776	1.00293	1.56784	1.55384	1.55441	0.0182478	0.546454	0.288932	0.474801	1.07569
O95433	2.32521	2.27972	2.39637	2.26693	2.37264	2.3044	2.0657	2.25446	2.20212	2.30264	2.31636	2.2905	2.36877	2.43592	2.47013	2.64929	2.73819	2.72282	2.64964	2.74214	2.71677	2.17793	2.17858	2.22487	2.01019	2.05057	2.03062	3.39891	3.42254	3.34243	0.000304011	3.37e-07	0.039018	0.146257	1.12708
O95456	0.657196	0.647928	0.566825	0.649195	0.640509	0.623421	0.843418	0.870717	0.762377	0.932737	0.921403	0.932751	0.940993	1.00569	1.01657	0.947985	0.899347	0.854741	0.838398	0.84924	0.809153	1.04	1.00209	0.979364	0.904928	0.969907	0.9265	0.859333	0.88137	0.870447	0.0107818	0.00296637	0.0239804	0.108609	1.13496
O95470	0.587774	0.544325	0.54391	0.606322	0.592192	0.623729	0.487639	0.497871	0.483565	0.533968	0.54309	0.532776	0.525574	0.565267	0.544768	0.47375	0.450371	0.47395	0.617194	0.614912	0.626332	0.593171	0.570432	0.56489	0.639262	0.649036	0.606414	0.54272	0.54874	0.505444	0.479978	0.113669	0.38345	0.570683	1.03213
O95486	1.03098	0.982245	1.06166	0.795627	0.797028	0.852502	0.506788	0.687378	0.569396	0.611043	0.630839	0.665111	0.639662	0.604115	0.611416	0.729474	0.751701	0.689026	0.631464	0.708536	0.845683	0.557947	0.628849	0.57843	0.627543	0.593786	0.63461	1.05397	1.07412	1.0842	0.000876335	0.868714	0.885	0.932921	1.013
O95487	0.631808	0.713593	0.712807	0.65497	0.544389	0.610033	0.549691	0.532535	0.506173	0.534487	0.493017	0.553213	0.454111	0.511194	0.435753	0.537273	0.478719	0.48092	0.720983	0.686928	0.739279	0.506674	0.463329	0.475646	0.532435	0.519257	0.471276	0.769677	0.79178	0.809398	0.00419239	0.0977132	0.38577	0.57202	1.06469
O95562	0.754573	0.971446	0.971673	0.960055	1.10358	1.28856	1.21634	1.25178	1.31395	1.21304	1.19804	1.25136	1.17524	1.23204	1.13555	1.13176	1.1907	1.02697	1.74872	1.485	1.7099	1.47024	1.28686	1.3697	1.30932	1.40277	1.3231	1.64667	1.54965	1.45479	0.832968	0.302929	0.000400855	0.0134725	1.23883
O95571	0.770284	0.786932	0.844439	0.660058	0.67682	0.647605	0.836811	0.863089	0.868463	0.891474	0.922761	0.882709	0.901736	0.779072	0.901967	0.771088	0.862535	0.828881	1.15119	1.22402	1.17514	0.843516	0.886865	0.878884	0.871218	0.890227	0.862325	1.25986	1.24396	1.21907	0.000546715	0.0135839	0.00265182	0.0340177	1.22352
O95573	1.56102	1.55022	1.54442	1.75915	1.76014	1.83937	1.93672	1.93214	1.93495	2.19721	2.21981	2.21328	2.15532	2.1482	2.17571	1.70024	1.71828	1.70468	2.3237	2.29096	2.18962	2.33815	2.42698	2.4023	2.18009	2.16349	2.1992	1.77338	1.80528	1.77835	0.0290887	0.68265	0.169227	0.342138	1.07146
O95630	1.01104	1.03161	1.04129	1.17361	1.05567	1.12555	0.841731	0.828339	0.858001	0.694058	0.783256	0.734926	0.751393	0.729993	0.71681	1.16694	1.09798	1.14238	1.00307	0.946039	0.911179	0.637199	0.647796	0.615543	0.673676	0.654785	0.678801	1.12519	1.1515	1.15217	0.00689198	0.225469	0.836754	0.904174	1.01697
O95671	1.44375	1.57771	1.4975	1.42511	1.40809	1.41847	1.17916	1.21624	1.1791	1.19955	1.22772	1.22764	1.25824	1.26694	1.27046	1.49509	1.52825	1.51661	1.37775	1.38301	1.36455	0.937909	0.941389	0.916012	0.935111	0.974622	0.982969	1.6993	1.66115	1.70294	0.148478	0.00224378	0.774407	0.860915	0.980854
O95685	1.29675	1.31229	1.32058	1.48301	1.47208	1.47121	0.945675	0.989754	0.918491	0.935368	0.975699	0.979245	0.951576	0.982048	0.986544	1.18087	1.17924	1.16128	1.27867	1.26971	1.2331	0.800587	0.743363	0.696847	0.867497	0.83038	0.818096	1.61557	1.64254	1.63835	0.0943095	0.169547	0.967188	0.981831	0.996227
O95721	1.0864	0.895608	1.01927	1.0787	1.04701	1.05933	0.76859	0.788829	0.776279	0.943764	0.961551	0.939708	1.06262	0.983898	0.970961	1.14619	1.11045	1.08977	0.878984	0.822238	0.941862	0.975257	1.01461	0.931149	0.791431	0.839301	0.806131	0.890443	0.852914	0.856162	0.274516	0.855325	0.48329	0.65351	0.969712
O95747	1.89931	2.09149	2.0583	2.41573	2.30626	2.48702	1.55565	1.50853	1.44307	1.73903	1.66785	1.7215	1.60027	1.6123	1.61148	1.9237	1.91714	1.79259	2.25521	2.257	2.38492	1.43289	1.40338	1.32163	1.46072	1.43727	1.48419	2.54508	2.51005	2.49381	0.00987069	0.267439	0.690012	0.80507	1.03253
O95749	1.13196	1.30347	1.25547	1.31514	1.37941	1.33379	1.89109	1.88316	1.80609	1.74967	1.75702	1.82583	2.04852	2.08325	2.01777	1.73091	1.73566	1.66116	1.34345	1.36171	1.29935	1.88382	1.91532	1.87443	1.444	1.53333	1.46992	1.45784	1.51703	1.54033	0.131427	0.0863809	0.503972	0.669559	0.959108
O95758	1.09297	0.967099	1.02069	1.3479	1.371	1.40584	1.28563	1.37519	1.32707	1.36087	1.42896	1.37443	1.55156	1.47059	1.41365	1.33657	1.29161	1.34159	1.32456	1.32598	1.41977	0.997612	0.985552	0.940552	1.17404	1.24404	1.19144	1.52053	1.47769	1.47616	0.0100068	0.714026	0.44087	0.615534	0.962323
O95782	2.12976	2.05896	2.03388	2.20541	2.22479	2.22588	2.43766	2.37607	2.3291	2.45784	2.39644	2.37616	2.47992	2.46257	2.44776	2.27635	2.22405	2.23435	2.26764	2.30004	2.27666	2.34461	2.30161	2.25913	2.06641	2.05422	2.06406	2.51614	2.46841	2.43818	0.08269	0.74042	0.495454	0.661885	0.984113
O95786	1.0759	1.07006	1.06278	1.01231	1.0378	1.05782	0.636655	0.653842	0.654584	0.758349	0.766054	0.751372	0.69569	0.680541	0.699559	0.862088	0.89516	0.908071	1.31071	1.29127	1.31216	0.666843	0.708493	0.691745	0.745773	0.763428	0.757944	1.33905	1.35129	1.39826	0.0012477	0.0954673	0.0856483	0.231011	1.1894
O95807	0.439627	0.581749	0.509748	0.437127	0.460608	0.447125	0.614214	0.773719	0.727559	0.636107	0.664131	0.647488	0.632248	0.670627	0.65894	0.696885	0.753218	0.691146	0.577384	0.543237	0.653803	0.436338	0.627663	0.577615	0.584374	0.603863	0.570739	0.75995	0.840232	0.811277	0.401851	0.97476	0.179349	0.354294	1.09288
O95816	2.02075	1.85875	1.88033	2.10214	2.06626	2.13494	1.68824	1.67496	1.70038	2.00481	1.98765	2.02185	2.13236	2.22617	2.21622	2.13076	2.09176	2.0455	1.29172	1.29707	1.26846	2.29063	2.14713	2.09781	1.82183	1.80853	1.86578	1.51076	1.56039	1.50389	0.014688	0.0207878	0.0653254	0.192782	0.899589
O95825	0.91053	0.857982	0.88974	0.766956	0.733933	0.729269	0.758933	0.717932	0.694196	0.692322	0.723403	0.728244	0.898153	0.841543	0.890699	0.839499	0.919235	0.954605	0.658254	0.648748	0.671076	0.842672	0.88625	0.879632	0.772981	0.728059	0.726267	0.843971	0.867878	0.878793	0.0373412	0.482106	0.573601	0.723823	1.02401
O95834	4.01147	4.05019	3.96994	3.48271	3.51589	3.48666	3.51974	3.58883	3.59478	3.38864	3.46856	3.46858	3.63796	3.78749	3.5889	4.71396	4.80432	4.59401	5.28025	5.21804	5.13422	3.35163	3.437	3.37339	3.18581	3.20181	3.24819	5.69201	5.534	5.62654	0.000159105	8.96e-07	0.00914293	0.0651063	1.21691
O95857	1.02617	1.06586	1.19702	0.837586	0.809868	0.672644	0.822808	0.775323	0.836183	0.662839	0.6642	0.675894	0.665568	0.56289	0.810643	0.98062	0.9368	1.03364	1.21841	1.33057	1.23665	0.723361	0.633148	0.621851	0.720633	0.735821	0.755961	1.4091	1.31496	1.36917	0.00689572	0.0660794	0.0354129	0.138677	1.24287
O95861	1.17827	1.18574	1.20842	1.30082	1.31747	1.32964	2.06292	2.19394	2.06201	2.05267	2.02404	2.09396	2.48667	2.49741	2.49805	1.88456	1.95994	1.88675	1.12213	1.21432	1.19819	2.22582	2.15922	2.19262	1.67941	1.65955	1.72523	1.32821	1.39294	1.41707	0.0131381	0.249941	0.332746	0.520965	0.911027
O95865	3.7459	3.84455	3.87597	3.18556	3.25196	3.1594	3.43406	3.36752	3.33338	3.18639	2.85149	3.05102	3.64895	3.54239	3.57613	4.76291	4.81464	4.82072	3.67154	3.30194	3.44244	2.70827	2.77243	2.68759	2.40566	2.29358	2.38846	4.4	4.18877	4.39782	0.295056	9.39e-05	0.61412	0.753295	1.03922
O95881	1.03723	1.23288	1.24213	0.944851	0.973605	0.901866	0.632955	0.743574	0.754836	0.591339	0.635233	0.667983	0.688235	0.682896	0.639533	0.770692	0.797397	0.763165	0.468759	0.458555	0.534911	0.768535	0.882811	0.832972	0.762198	0.728974	0.755696	0.480119	0.567618	0.620315	0.0632338	0.128008	0.0413068	0.14882	0.824044
O95989	0.634672	0.780396	0.838753	0.846804	0.790478	0.837184	1.25251	1.27264	1.22952	1.32299	1.11216	1.26343	1.41499	1.40474	1.45539	1.13613	1.05646	1.10681	0.933637	0.866241	0.884592	1.15448	1.1642	1.23301	0.905556	0.960274	0.913908	1.03671	0.990229	0.936038	0.516221	0.00265557	0.325724	0.51381	0.928395
O96013	1.25122	1.16428	1.17994	1.46929	1.46024	1.463	1.13029	1.09449	1.05941	1.19053	1.09279	1.07976	1.04742	0.995314	0.99493	1.42605	1.34164	1.26756	1.95528	1.89868	1.797	0.97432	0.910747	0.887064	1.19057	1.16989	1.17195	1.76399	1.73937	1.8676	0.00506363	0.00328739	0.0329792	0.13313	1.20873
O96019	0.20645	0.222529	0.198944	0.244085	0.135431	0.112949	0.200035	0.148217	0.279245	0.24047	0.265691	0.237042	0.206491	0.244841	0.229554	0.203774	0.284862	0.294481	0.300842	0.243253	0.303961	0.311726	0.317279	0.225161	0.222057	0.226126	0.301358	0.333394	0.274446	0.339612	0.385528	0.774505	0.000382312	0.0134725	1.31853
P00325	0.377814	0.510652	0.533527	0.405333	0.392813	0.407858	0.314183	0.359177	0.356561	0.361975	0.389822	0.393251	0.279431	0.347207	0.373791	0.576857	0.610376	0.609614	0.689836	0.823106	0.744114	0.3615	0.367364	0.439845	0.357097	0.360356	0.41376	0.608141	0.675428	0.732022	0.000980582	0.00159096	0.00122921	0.0236973	1.44216
P00367	2.11755	2.07894	2.04423	1.87456	1.83867	1.84966	1.60717	1.68392	1.62404	2.28053	2.26974	2.28645	2.33953	2.3421	2.34795	2.0025	2.05173	1.99898	3.46832	3.56496	3.55646	1.94396	1.94704	1.92788	2.13724	2.16309	2.13247	3.14819	3.27298	3.24381	0.000131075	0.00133406	0.0125821	0.0790805	1.26073
P00387	1.58378	1.61172	1.68442	1.62557	1.61709	1.70929	1.08259	1.09557	1.10765	1.16279	1.16967	1.18284	1.02896	1.05125	1.0166	1.03725	1.02974	1.02856	1.34377	1.35061	1.32067	1.18495	1.16865	1.196	1.42805	1.45031	1.44274	1.13969	1.20736	1.11002	0.00270326	0.0276737	0.304027	0.490588	0.934545
P00390	3.66177	3.62068	3.7418	3.33195	3.32884	3.34722	3.36694	3.51165	3.35564	3.23413	3.1923	3.18109	3.60891	3.61639	3.68876	4.5864	4.63521	4.52722	3.22143	3.20946	3.17508	2.27974	2.2489	2.23315	2.52987	2.57729	2.54766	3.72717	3.77852	3.74368	0.0392326	1.32e-06	0.43342	0.610072	0.946565
P00558	4.09953	4.11979	4.03318	4.08553	4.08469	3.97803	4.62984	4.55655	4.49105	3.93834	3.87523	3.89985	4.44859	4.43597	4.4397	5.69635	5.5814	5.50308	4.89657	4.96738	4.93905	3.54236	3.43485	3.40163	3.53271	3.4917	3.43224	4.90124	4.98388	4.99538	0.140195	4.34e-05	0.262234	0.445732	1.06629
P01111	1.80382	1.97324	1.99715	2.28207	2.23728	2.37317	2.11275	2.26517	2.18098	1.87815	1.89943	1.8964	1.88633	1.87528	1.92169	2.32166	2.41078	2.42977	2.6446	2.74161	2.59081	1.97988	1.79672	1.85855	1.74958	1.79555	1.79069	2.24899	2.32327	2.32756	0.0268063	0.0269311	0.122661	0.282249	1.07936
P01116	0.959442	0.868392	0.983295	0.931476	1.11035	1.02784	0.857042	0.857129	0.931414	0.749451	0.860285	0.793872	0.760565	0.864976	0.771444	1.06356	1.12058	1.126	1.47733	1.38251	1.48751	0.740854	0.859457	0.741772	0.870018	0.849801	0.877025	0.910926	1.12649	1.09449	0.000868407	0.00238917	0.0318287	0.129788	1.18019
P01133	0.410636	0.429419	0.467544	0.346797	0.366462	0.357973	0.367694	0.382107	0.427612	0.330773	0.358512	0.329846	0.343785	0.321564	0.395072	0.358956	0.391519	0.379836	0.40282	0.426557	0.40521	0.366093	0.355242	0.39847	0.333693	0.339598	0.338663	0.512763	0.509928	0.522174	0.00305251	0.137051	0.185605	0.362671	1.07199
P01893	1.08929	1.12052	1.2042	0.730191	0.717358	0.749419	0.770618	0.693331	0.767214	0.627622	0.622194	0.581074	0.657753	0.625434	0.581682	0.678229	0.705857	0.657855	0.857064	0.900872	0.915269	0.676639	0.679946	0.74872	0.707956	0.789901	0.749875	0.841571	0.805682	0.782935	0.00105909	0.00236421	0.963278	0.979921	0.996574
P02144	0.689668	0.728589	0.716427	0.536097	0.546041	0.550854	0.649733	0.615665	0.555626	0.624385	0.605009	0.61755	0.725345	0.676479	0.764712	0.881425	0.945334	0.903988	0.756804	0.789619	0.805406	0.594663	0.54209	0.578691	0.467274	0.468794	0.467376	1.05948	1.01879	1.09767	0.0451544	0.000189139	0.0696621	0.200674	1.18488
P02545	0.863232	0.814017	0.814072	0.510938	0.483324	0.511796	0.78797	0.825873	0.818516	0.500102	0.50404	0.500841	0.441309	0.473884	0.452389	0.551796	0.616088	0.533554	0.427928	0.384187	0.389737	0.758708	0.733179	0.730887	0.658707	0.662884	0.639065	0.456808	0.448329	0.404172	0.00791018	0.380294	0.292312	0.478076	0.902576
P02786	0.598862	0.628134	0.598357	0.523089	0.511466	0.529018	0.823589	0.768608	0.722427	0.736992	0.633744	0.627261	0.727756	0.779986	0.671232	0.67078	0.580015	0.581816	0.656621	0.579816	0.500702	0.816371	0.75224	0.866783	0.78264	0.701203	0.659706	0.492415	0.539622	0.599885	0.411087	0.589577	0.865334	0.922259	0.989889
P02794	1.1711	1.12268	1.18384	1.38063	1.33241	1.3263	1.87974	1.96159	1.81542	1.73774	1.75052	1.78555	1.7885	1.72151	1.79993	1.62332	1.61469	1.60473	1.89493	1.84666	1.82375	1.38233	1.41039	1.40302	1.39638	1.34668	1.33028	2.74244	2.65866	2.69304	0.0011181	0.0477734	0.197484	0.375375	1.12686
P03886	0.702947	0.79427	0.753635	0.921456	0.820468	0.932531	1.46748	1.25126	1.56487	1.37915	1.59502	0.796261	1.33439	1.31747	1.49504	0.915209	0.996198	0.919667	1.14551	1.25169	0.921319	1.37042	1.07174	1.41109	1.41236	1.63075	1.48587	0.809009	0.813522	0.808884	0.0112205	0.512179	0.922933	0.957427	0.990482
P04040	2.23433	2.30876	2.23242	1.81165	1.79546	1.82622	1.48539	1.45495	1.46005	1.5277	1.53682	1.56797	1.69335	1.70278	1.71745	1.94787	1.97508	1.97924	1.57831	1.54547	1.61669	1.11113	1.09376	1.12812	1.39414	1.35018	1.4338	2.16011	2.14509	2.10101	0.345107	0.282716	0.346126	0.534579	0.931882
P04049	0.638401	0.648242	0.659797	0.773068	0.781898	0.879858	0.57763	0.534321	0.544031	0.612359	0.561769	0.568934	0.53571	0.479876	0.519392	0.614541	0.611614	0.558463	0.968038	0.96482	0.963565	0.50379	0.480321	0.432003	0.501238	0.54526	0.59014	0.807681	0.779568	0.864664	0.00390792	0.0540466	0.32444	0.513474	1.09344
P04406	5.44119	5.08189	5.2876	6.28834	6.13017	6.09384	6.26525	6.32715	6.22374	6.0146	5.93479	5.84019	6.27767	6.30712	6.04329	7.08858	6.94466	6.9802	3.94647	3.77608	3.73508	5.06335	4.64018	4.82886	5.12011	5.06573	4.97138	3.69821	3.62908	3.64463	0.0249759	0.000117574	0.00475943	0.0476732	0.816606
P04424	1.68874	1.65009	1.62794	1.38447	1.41336	1.43962	1.53265	1.46864	1.44655	1.52301	1.48857	1.50858	1.64747	1.64581	1.61429	1.92114	1.91594	1.89631	1.69345	1.60485	1.54425	1.33504	1.29173	1.28452	1.17222	1.18624	1.18987	2.17831	2.13272	2.10261	0.11173	1.4e-05	0.373231	0.561672	1.05933
P04632	8.05993	8.2206	8.48016	8.23089	8.45377	8.38242	5.87341	6.3965	6.26743	6.18384	5.98103	6.13818	6.0979	6.16636	6.07412	8.11835	8.17181	8.2067	7.70932	7.93023	8.00763	6.09585	5.81309	6.08769	5.65995	5.72151	6.11276	10.0274	9.87882	9.8448	0.00083236	0.208087	0.271841	0.4573	1.0798
P04792	10.6308	10.6774	10.6622	10.9879	11.2107	11.3123	5.38756	5.51105	5.50867	6.69884	6.87871	6.72911	6.50693	6.65518	6.59997	8.4136	8.5025	8.31824	9.33185	9.1594	8.90966	7.27067	7.15694	7.18472	5.94064	6.09682	5.92169	11.8816	11.5745	11.3624	0.00808972	0.467271	0.677191	0.79588	1.04156
P04843	3.64931	3.78375	3.60971	3.73841	3.74201	3.81899	3.41803	3.59718	3.51867	3.81817	3.90834	3.87238	3.77892	3.88462	3.92815	3.1098	3.13551	3.05648	3.50682	3.54135	3.34517	4.29702	4.46878	4.37166	4.47569	4.58972	4.50691	3.10041	3.13491	3.05514	0.0661755	2.68e-06	0.886594	0.933793	0.993378
P04844	3.73855	3.74935	3.81758	3.42693	3.49868	3.33543	3.60828	3.45509	3.49761	3.79047	3.64757	3.755	3.61232	3.63301	3.66172	2.91857	2.88783	2.95064	3.70967	3.62279	3.67609	4.42226	4.37163	4.41228	4.2767	4.33158	4.11512	3.17849	3.18727	3.14928	0.106233	4.12e-06	0.687073	0.803583	1.01812
P04899	4.15814	4.21462	4.10142	4.46158	4.39991	4.43485	3.24034	3.31313	3.23301	3.23672	3.18705	3.1429	2.9852	2.94894	3.00365	4.0233	3.95563	3.94717	4.68921	4.65281	4.79115	3.43367	3.55114	3.56454	3.36899	3.39791	3.50826	4.7596	4.89472	5.0823	0.035118	0.839728	0.0334439	0.133367	1.13982
P05023	1.5591	1.51627	1.5581	1.6839	1.69668	1.72671	2.48914	2.55836	2.54217	2.26414	2.29543	2.33729	2.39596	2.34407	2.26036	1.60512	1.6359	1.56925	1.7699	1.72691	1.78088	2.88415	2.96504	2.94443	2.39297	2.34522	2.39195	1.37644	1.33028	1.34473	0.0170243	0.152201	0.6786	0.796739	0.962709
P05026	1.27448	1.3326	1.33689	1.13179	1.15186	1.05469	1.853	1.83828	1.86108	1.54576	1.46975	1.44336	1.40312	1.36744	1.29977	1.17495	1.10075	0.988799	1.60116	1.70335	1.54972	2.0102	1.8962	1.92679	1.7902	1.6765	1.74429	1.37749	1.2639	1.29852	0.246402	0.407503	0.283844	0.469315	1.0814
P05165	0.587276	0.616293	0.566667	0.478498	0.513129	0.499662	0.554546	0.516146	0.549847	0.616521	0.616415	0.63692	0.69426	0.693447	0.722689	0.580616	0.530051	0.555633	0.942755	0.893249	0.842319	0.553445	0.608198	0.580496	0.721828	0.647891	0.72293	0.881238	0.860776	0.897913	0.00527142	0.0132294	0.00700995	0.0569281	1.22082
P05166	0.670304	0.584073	0.652471	0.724512	0.71623	0.691504	0.646149	0.727903	0.620195	0.842282	0.87648	0.84888	0.823537	0.816307	0.823949	0.660454	0.625739	0.640987	1.17189	1.06702	1.10939	0.647621	0.672399	0.680533	0.765153	0.758392	0.810328	0.952555	0.979694	1.0208	0.00953451	0.0112359	0.0862544	0.231175	1.1354
P05198	2.14366	2.12415	2.18525	2.34453	2.5199	2.44604	1.99987	2.10257	2.12335	2.11614	2.16569	2.19762	2.17917	2.21363	2.21114	2.36488	2.36148	2.34537	2.51089	2.48443	2.43092	1.92567	1.91782	1.86294	2.10516	2.11558	2.08769	3.09908	3.16832	3.1713	0.000170459	7.99e-05	0.125264	0.286082	1.08705
P05387	7.18079	7.13044	7.0456	7.07722	6.867	6.92413	5.99907	5.69002	5.65367	6.23475	6.08038	6.01511	6.09931	6.03078	5.97922	5.96061	5.80138	5.54157	4.76459	4.69085	4.66901	6.01517	5.8028	5.95911	6.05523	5.79392	5.76627	6.31116	6.26595	6.02208	0.0114226	0.917643	0.00161724	0.026215	0.889719
P05388	4.78868	4.89425	4.83167	6.20506	6.01881	5.97745	6.44339	5.9721	6.08394	5.94114	5.68633	5.918	5.60586	5.41591	5.71761	5.0335	5.08629	4.90902	4.80667	4.77979	4.55896	4.74655	4.53256	4.33225	5.39693	5.50294	5.21032	5.12648	5.17605	5.14961	0.313874	0.11464	8e-05	0.00778331	0.869564
P05783	2.74115	2.81522	2.75049	1.87607	1.86166	1.84907	1.89524	1.88331	1.87388	1.58896	1.58642	1.59244	1.91162	1.95807	1.90195	2.43264	2.54045	2.48395	1.98969	1.96102	1.92712	1.44226	1.45925	1.41428	1.42296	1.43761	1.38543	2.33335	2.41285	2.30564	0.0224542	0.683957	0.63997	0.768983	0.962207
P05787	2.05347	2.11004	2.0996	1.59457	1.59471	1.59362	1.54329	1.56447	1.57538	1.32639	1.26059	1.27422	1.5486	1.60548	1.59918	2.07795	2.06802	2.04069	1.60216	1.57222	1.56937	1.16967	1.14908	1.16925	1.098	1.13118	1.12354	1.87384	1.8656	1.81457	0.0139415	0.190503	0.580574	0.728042	0.958163
P06730	1.08902	1.09487	1.41056	1.40127	1.50815	1.40572	1.6748	1.699	1.66126	1.62002	1.66963	1.66488	1.89344	2.00029	1.92731	1.74626	1.74605	1.81872	1.72461	1.81881	1.7543	1.43821	1.48393	1.53896	1.39072	1.41875	1.43141	1.7967	1.87244	1.87558	0.143574	0.157989	0.376207	0.563377	1.04786
P06732	12.7915	13.1234	12.2169	11.9424	12.1055	12.0501	10.4604	10.0016	8.52169	10.5485	12.1313	10.8551	10.3629	11.8101	7.42053	14.8807	15.4735	19.0983	14.7808	18.314	24.2312	15.1142	12.9798	13.1471	13.9837	13.4312	12.9974	25.1996	21.9805	24.2866	0.00111039	0.000355855	9.37e-05	0.00800453	1.56244
P06737	1.78687	1.81619	1.79566	1.65437	1.62077	1.6534	1.47837	1.50186	1.44043	1.28647	1.28714	1.25259	1.36135	1.37428	1.38244	1.52432	1.56957	1.55494	1.35284	1.34867	1.32964	0.91994	0.927732	0.905531	1.03937	1.08207	1.03781	1.97428	1.9825	1.96196	0.361543	0.0149627	0.209112	0.390709	0.903887
P06753	5.04052	5.02483	4.845	4.14623	3.91948	3.85918	2.99905	2.89428	2.85479	3.1696	3.0874	3.14807	3.09955	3.06868	3.15914	3.63585	3.63235	3.7139	2.70804	2.51832	2.57422	3.13371	3.1492	3.00393	3.21284	3.10257	2.99426	3.93181	4.14394	4.14532	0.00430712	0.144459	0.216543	0.397725	0.913183
P06756	0.482702	0.409039	0.536807	0.347856	0.325579	0.382094	0.253868	0.220279	0.271623	0.253859	0.258533	0.253514	0.281471	0.336896	0.264523	0.369318	0.386191	0.491781	0.422319	0.514042	0.501549	0.32369	0.285902	0.268189	0.286589	0.329719	0.319283	0.469405	0.482889	0.504049	0.0134845	0.95711	0.0411876	0.14882	1.22061
P07195	2.00421	2.05968	2.06551	1.62218	1.67076	1.6623	2.70967	2.69658	2.56071	1.90363	1.99117	1.9591	2.32247	2.33058	2.33777	2.96212	2.98759	2.95918	1.68835	1.72498	1.70857	1.84047	1.82117	1.75641	1.64882	1.67916	1.6498	1.96585	2.02313	2.05931	0.000979054	0.209828	0.556518	0.710696	0.955436
P07203	3.2616	3.30714	3.33076	3.02095	3.11271	3.08067	2.50475	2.56996	2.6203	3.40477	3.36569	3.38914	3.08511	3.2113	3.02977	3.51659	3.55416	3.46841	3.49463	3.5835	3.67084	3.1134	3.0234	2.98212	2.74738	2.78332	2.70713	4.1016	3.98966	3.93064	0.741403	0.120997	0.0505918	0.166656	1.09444
P07384	3.49542	3.50318	3.46608	3.2792	3.30689	3.21905	2.53199	2.63835	2.5261	2.25583	2.31035	2.34126	2.27772	2.31962	2.28262	3.30024	3.37757	3.41117	3.46456	3.5003	3.47753	2.19592	2.13561	2.08407	2.14281	2.14471	2.09926	3.80682	3.90769	3.93037	0.000817853	0.17536	0.371465	0.560448	1.07724
P07437	4.65575	4.35526	4.86912	7.20463	6.86476	7.70523	5.18225	3.94477	3.90678	4.85419	5.83538	6.52216	4.86856	5.77059	5.19486	5.29948	6.04594	5.12355	6.06874	7.56445	6.85547	8.2499	7.8255	6.828	5.58175	6.26534	5.42664	6.07555	6.31121	7.85714	0.561631	0.563457	0.0141241	0.0837728	1.19141
P07477	7.55308	8.18142	8.00217	4.77233	4.92309	5.0117	6.22043	5.5095	5.83326	4.67554	4.89944	5.06733	4.87851	4.97034	4.73734	5.34205	5.27526	4.92107	6.20802	6.23271	6.17573	4.84243	5.52439	5.64347	5.55745	4.96937	5.30624	6.35676	7.06328	6.92637	0.00095223	0.0428973	0.842156	0.907169	1.01301
P07737	5.0637	5.04478	4.96619	5.43279	5.46671	5.40361	4.17264	4.34057	4.12588	5.12427	5.0292	5.05521	5.01203	4.99035	5.0564	7.12988	7.27655	7.06136	6.79841	6.80183	6.57088	4.36125	4.59455	4.36943	3.97352	3.81247	3.90668	7.59223	7.47937	7.50078	0.00369654	1.77e-05	0.0277844	0.119334	1.20118
P07738	0.218972	0.25638	0.241184	0.333966	0.326611	0.301927	0.46531	0.484011	0.413331	0.465278	0.418726	0.449212	0.524365	0.520231	0.471061	0.486108	0.461175	0.477114	0.349988	0.348079	0.391333	0.517409	0.567784	0.547969	0.386508	0.359671	0.392112	0.367578	0.383977	0.360638	0.626865	0.252009	0.31789	0.506191	1.08605
P07741	9.98303	10.4371	9.50063	10.7427	10.4397	10.6838	8.73531	8.91634	8.80265	10.8316	10.6777	10.7297	9.66122	9.83119	9.96077	11.8243	11.9055	11.9161	13.5829	13.9538	13.437	8.73857	8.41086	8.49149	8.84143	9.02392	8.48852	14.1682	13.9448	14.1402	0.00373633	7.02e-05	0.0489904	0.163739	1.13962
P07814	2.34377	2.37292	2.37975	2.48944	2.53803	2.49847	1.91241	2.01846	1.9526	2.08232	2.08258	2.10008	2.21505	2.1672	2.17377	2.07743	2.10382	2.09156	1.77829	1.82167	1.79307	2.15155	2.15565	2.0984	2.26888	2.26718	2.25951	2.32374	2.35319	2.36154	0.51245	0.883711	0.203951	0.383504	0.95735
P07900	6.88388	7.06657	6.6421	8.6059	8.49332	8.65576	10.5916	10.4999	10.3206	10.6312	10.2287	10.2815	11.3174	11.3681	11.1042	9.96692	9.85107	9.5096	7.31745	7.13867	6.91512	10.9257	10.7584	10.4641	8.70146	8.76876	8.67544	8.50332	8.39874	8.36689	0.0322244	0.344617	0.305956	0.493373	0.940928
P07902	1.29565	1.36563	1.38581	1.3858	1.33652	1.39995	0.938002	1.04891	1.01378	1.29512	1.10422	1.10594	1.2225	1.12628	1.10767	1.56581	1.39469	1.4417	1.62383	1.67034	1.66128	1.16057	1.18742	1.18701	1.15836	1.2108	1.10583	2.03218	1.98074	2.03414	0.005094	0.00653422	0.00695037	0.0568753	1.23621
P07910	0.864103	0.901316	0.80676	0.96155	0.971577	0.985264	1.83202	1.75882	1.92881	1.62459	1.63594	1.67514	1.47098	1.49787	1.41852	1.01237	0.804942	0.887388	1.26957	1.462	1.40579	1.41163	1.44405	1.42755	1.66005	1.64201	1.63709	0.842314	0.872298	0.926502	0.0071053	0.435712	0.416688	0.598741	0.919949
P07947	1.32596	1.43587	1.45344	1.26847	1.32359	1.3627	1.11773	1.098	1.01637	0.987712	1.03735	0.986294	0.998589	1.08333	1.10932	1.3381	1.3067	1.27032	1.5187	1.39875	1.41654	1.08797	1.08168	1.11983	1.15989	1.08813	1.08587	1.48578	1.44525	1.41715	0.0122625	0.890195	0.0871336	0.232935	1.09179
P07948	1.0436	1.00669	1.08371	0.863024	0.916816	0.963566	0.755203	0.691954	0.661951	0.608859	0.621023	0.601582	0.689471	0.661146	0.620213	0.808905	0.800857	0.791268	0.923393	0.904368	0.904188	0.783791	0.778861	0.795538	0.684908	0.729372	0.768417	0.861936	0.94038	0.965442	0.354996	0.00798901	0.393753	0.578175	1.05538
P08134	6.57191	6.66437	6.39158	6.79263	6.78078	6.67906	6.82072	6.61439	6.48085	6.36554	6.29374	6.16915	6.27972	6.48233	6.49721	7.3276	7.11047	7.09008	8.77381	8.73407	8.2598	5.37187	5.26246	5.20566	5.81331	6.00347	5.35073	8.19807	7.6448	8.05906	0.08987	9.34e-09	0.244597	0.427188	1.06458
P08237	1.30059	1.31374	1.34186	1.69399	1.72492	1.74259	1.68215	1.69302	1.67396	1.85738	1.8648	1.8768	1.85821	1.83873	1.8307	1.6002	1.54961	1.54007	1.40513	1.44739	1.51278	1.59454	1.60665	1.60346	1.63306	1.66904	1.65922	1.41842	1.36758	1.36763	0.115581	0.0188777	0.0164261	0.0897416	0.90833
P08238	9.33797	9.52622	9.38412	10.3598	10.6043	10.5728	9.33288	9.42162	9.3657	9.9855	9.90984	9.92701	9.74071	10.0588	10.1145	10.9278	10.9792	10.7661	11.5155	11.2035	11.4774	10.6835	10.4037	10.4617	9.62022	9.80909	9.6639	13.2206	13.0768	13.054	0.000621033	0.000769984	0.00101826	0.0214011	1.13019
P08240	0.955207	1.00867	1.0576	0.836459	0.839615	0.84265	0.608862	0.565126	0.594893	0.556093	0.612765	0.568677	0.487697	0.501321	0.493716	0.532097	0.536	0.562033	0.80725	0.834528	0.79217	0.741473	0.744811	0.686448	0.793685	0.792135	0.757659	0.756781	0.720844	0.705633	0.126976	0.0125096	0.788468	0.871374	1.02224
P08263	9.06959	9.52862	8.51356	8.52643	8.61411	8.77063	7.18594	7.12582	7.22593	7.53979	7.63494	7.5854	6.72266	6.93711	7.26358	8.93877	9.20355	9.08126	10.3944	10.612	10.2485	6.07042	6.13757	5.81123	6.27972	6.29878	6.58611	11.5451	11.2066	11.2155	0.10131	0.00135704	0.23038	0.410434	1.09629
P08473	3.21022	3.28523	3.25652	3.49482	3.56763	3.55416	3.78548	3.97931	3.87637	2.33068	2.38282	2.39594	2.5149	2.57589	2.56426	3.9565	4.09885	4.01275	2.6734	2.66239	2.6042	2.46883	2.50778	2.40634	2.19595	2.26343	2.21964	3.41965	3.43752	3.46389	0.0046557	0.57998	0.507554	0.671782	0.949051
P08754	5.27554	5.28354	5.33632	5.4139	5.58047	5.56522	4.63403	4.68714	4.56884	4.2681	4.08264	4.0066	3.92304	3.97007	3.85545	5.57758	5.49316	5.24706	7.15934	6.81325	6.93921	5.17164	5.1102	4.64399	4.52642	4.51171	4.66487	6.6912	6.49679	6.57928	0.0421936	0.156458	0.00262661	0.0340177	1.2154
P08865	9.14554	8.6295	8.7042	7.05345	6.99121	7.13356	7.23755	6.70908	6.95393	6.40212	6.13119	6.20242	6.51268	6.55243	6.23474	7.2078	6.56472	6.55376	6.20199	5.96569	5.84068	4.91192	4.88994	4.87826	5.54971	5.47609	5.46121	7.82302	7.38803	7.61486	0.404715	0.874434	0.0130543	0.080314	0.866165
P09110	1.4288	1.41982	1.41755	1.648	1.71549	1.73758	2.51037	2.41408	2.33336	1.66412	1.61126	1.69826	1.67411	1.67965	1.54207	1.5166	1.45583	1.45678	1.80921	1.76571	1.72907	0.979477	0.924059	0.95553	1.46144	1.34782	1.34532	1.56367	1.59647	1.53791	0.00487624	0.392267	0.00789998	0.0609283	0.809409
P09210	7.97366	8.20904	6.31978	6.65844	7.14987	7.70299	4.12484	4.17551	5.32254	4.85982	5.24081	5.50814	4.17837	4.01362	4.14413	7.53512	7.28326	6.36307	7.86999	10.0775	9.76435	5.61818	6.76098	6.40802	6.00197	6.20879	6.66803	11.0724	12.2382	12.7368	0.0151695	0.106618	0.00243211	0.0335492	1.43263
P09211	10.2805	10.373	10.5956	8.22333	8.28911	8.36463	7.1434	7.25588	7.02971	6.75225	7.09936	6.94568	7.36888	7.22333	7.34347	8.72631	8.73075	8.64057	8.20845	8.62559	8.51533	6.87135	6.81339	6.79914	6.10461	6.00954	6.1554	9.84773	10.3659	10.2718	0.0181474	0.674211	0.959547	0.977362	1.00331
P09455	0.889518	0.766612	0.963938	0.868815	0.740635	0.822575	0.505039	0.499937	0.557688	0.676746	0.67009	0.67675	0.533143	0.506318	0.552615	0.608463	0.614284	0.717705	0.910618	0.846067	0.866118	0.624334	0.622016	0.607285	0.710202	0.658656	0.72835	1.05987	0.949199	0.930589	0.193978	0.905119	0.155097	0.325852	1.11958
P09525	4.7121	4.63019	4.67687	5.13339	5.17422	5.29939	4.27598	4.42442	4.36375	3.34589	3.34215	3.45357	2.55995	2.61575	2.52912	4.82588	5.04172	4.83416	2.73606	2.66586	2.66717	2.73704	2.80832	2.77386	3.51237	3.62647	3.58499	2.87577	2.9332	2.89517	0.00239992	0.631232	0.0568658	0.1784	0.834502
P09543	3.53556	3.63695	3.52225	3.14696	3.25328	3.21349	3.64495	3.57922	3.60273	2.88966	2.95252	2.97397	3.19158	3.35725	3.35303	4.10371	4.4097	4.08702	3.87389	3.80656	3.71633	2.51272	2.56357	2.53871	2.48302	2.59299	2.4194	3.7632	3.81664	3.77405	0.198425	0.000388211	0.842912	0.907251	1.0122
P09651	0.519229	0.632893	0.506342	0.498467	0.506048	0.499592	0.416792	0.433189	0.390503	0.5659	0.586727	0.547696	0.540768	0.441069	0.500366	0.602001	0.580648	0.600429	0.757649	0.783237	0.709948	0.632146	0.53985	0.598148	0.483943	0.491737	0.529335	0.728067	0.684159	0.753405	0.207277	0.134039	0.000399857	0.0134725	1.24904
P09936	0.99045	1.03434	1.03038	1.19919	1.17504	1.18846	1.70859	1.65689	1.5809	1.62187	1.61333	1.61641	1.76293	1.76985	1.72175	1.46955	1.38131	1.40814	0.969682	0.919144	0.886461	1.74889	1.73386	1.68687	1.31664	1.30438	1.26925	1.19151	1.21249	1.18957	0.0230105	0.736849	0.21646	0.397725	0.908509
P09960	1.51437	1.46089	1.5803	1.28667	1.24288	1.28168	1.67843	1.72568	1.6721	1.4056	1.45431	1.43223	1.68416	1.7359	1.77727	1.99961	2.01921	1.94909	1.46454	1.50193	1.50868	1.30696	1.30723	1.30876	1.13163	1.16972	1.12955	1.93133	1.89242	1.91559	0.154817	0.0203289	0.691754	0.80608	1.02633
P09972	7.02956	6.12166	6.73261	6.80595	6.87207	6.90842	8.23095	7.56163	7.77863	8.95312	8.7356	8.6605	9.64923	9.44593	9.15994	9.05124	9.2203	8.2994	6.14019	5.70618	5.59515	8.55348	8.38991	8.38563	6.30623	7.09683	6.96617	4.48179	4.77509	4.75793	0.164694	0.177398	0.0663928	0.194741	0.874245
P0C2W1	0.311984	0.683073	0.705448	0.699347	0.811207	0.71436	0.658965	0.660337	0.587974	0.709156	0.690283	0.890858	0.823482	0.764402	0.724912	0.672731	0.780831	0.765629	0.755285	0.595855	0.699851	0.743935	0.82608	0.744801	0.675196	0.720797	0.798185	0.798123	0.766981	0.852858	0.000422261	0.0165875	0.191407	0.368243	1.07296
P0C870	1.01101	1.01248	1.04427	0.916999	0.949695	0.933553	0.778409	0.787536	0.73993	0.731404	0.718476	0.760423	0.79545	0.804101	0.764121	1.15422	1.21993	1.08038	1.11659	1.23542	1.29415	0.812929	0.804381	0.90305	0.814681	0.847052	0.859553	1.49364	1.54467	1.5809	0.00115425	0.00231527	0.00261849	0.0340177	1.31485
P0CG29	3.09289	3.27637	3.16207	2.52765	2.70451	2.59966	2.50733	3.03715	2.69291	2.85813	2.88741	3.00307	3.21524	3.24025	3.42222	3.85853	4.06453	3.79297	3.2258	3.70331	3.4366	2.46009	2.57654	2.50883	1.99269	2.19395	2.27653	3.29388	3.70306	3.61586	0.804018	0.00232037	0.411123	0.596783	1.05599
P0DI81	2.82222	3.34376	3.44434	2.39155	2.70573	2.52921	1.85574	1.7382	1.91147	1.77879	1.93255	2.03533	1.82483	1.72422	1.75469	2.46262	2.7404	2.74233	2.8351	3.05355	3.2875	1.88872	1.96853	2.0571	2.18411	2.08627	2.10737	3.21377	3.71309	3.79765	0.0101759	0.785444	0.0688808	0.199614	1.18778
P0DMV8	9.07958	9.08522	9.06463	10.7965	10.9228	11.417	10.5366	10.0155	10.2242	10.7454	10.6893	10.5141	10.4613	11.2783	11.1622	11.973	11.8093	11.4352	9.13568	9.03025	8.73807	8.64519	8.58145	8.29197	8.04453	8.13931	8.03439	9.13715	9.13324	9.38964	0.0610235	0.0526614	0.0114884	0.075773	0.894391
P0DP23	6.59559	6.59892	6.4592	6.11806	5.96899	5.98374	8.81709	8.81555	8.7036	7.88278	8.01455	7.91017	7.98658	8.16359	8.24918	6.89473	7.1786	6.66906	6.0087	5.84369	5.585	7.88159	8.34418	8.08748	6.64329	6.70807	6.52483	5.28205	5.51534	5.45627	0.0419446	0.756137	0.0219632	0.104186	0.878463
P10155	1.59273	1.5958	1.56263	1.45193	1.44876	1.43832	1.1775	1.17021	1.18265	1.18684	1.1982	1.19854	1.09615	1.10771	1.09265	1.42396	1.43152	1.37902	1.86829	1.88609	1.81109	0.900752	0.889901	0.864021	1.09944	1.07709	1.13555	1.65775	1.66504	1.62056	0.157639	0.0204001	0.456698	0.630605	1.06202
P10301	1.85594	1.83881	1.77538	1.77186	1.85321	1.8496	1.18251	1.22461	1.28877	1.02646	1.03014	1.00961	0.958706	0.843614	0.931192	1.5507	1.52175	1.54057	1.55836	1.58845	1.65235	0.957744	0.90379	0.904011	1.01391	1.04345	1.07249	1.85195	1.77364	1.7645	0.00112243	0.59118	0.902417	0.943045	1.01258
P10398	2.01541	1.9314	1.91622	2.05552	2.03959	2.00257	1.2805	1.28583	1.24034	1.47023	1.48424	1.42867	1.33361	1.31288	1.27243	1.69731	1.70122	1.69345	2.54031	2.53557	2.42865	1.3317	1.30865	1.34355	1.42248	1.41206	1.4219	2.38884	2.47233	2.52872	0.000829288	0.110783	0.0981581	0.248379	1.17272
P10620	2.27714	2.63663	2.64986	2.52031	2.44804	2.54659	2.54496	2.63723	2.53101	2.88426	2.75173	2.85378	2.78318	2.71015	2.69196	2.07057	2.35524	2.11937	3.72114	3.79913	3.55127	2.47414	2.38765	2.44103	2.18155	2.17259	2.17293	3.53153	3.50732	3.53202	0.00178471	2.24e-06	0.369519	0.559259	1.06463
P10746	0.268259	0.316431	0.328793	0.402667	0.402227	0.471455	0.253967	0.311936	0.336349	0.415888	0.352467	0.352456	0.356461	0.314047	0.367334	0.483469	0.429718	0.419938	0.633922	0.629964	0.635049	0.367483	0.377256	0.286469	0.418896	0.355309	0.385812	0.654491	0.657135	0.633444	0.000745961	0.0030269	0.00129272	0.0238216	1.4033
P10768	4.44876	4.63825	4.5431	4.87855	4.92248	4.9436	5.03236	5.43606	5.08611	5.42599	5.31544	5.37739	5.64137	5.64043	5.54461	6.20457	6.36031	6.2793	7.10202	7.11488	7.27788	5.10012	5.13119	5.08691	4.79014	4.91814	4.87736	7.34553	7.54799	7.58972	0.00102924	0.000468047	0.00258532	0.0340177	1.2062
P11021	10.8091	11.0367	10.5504	10.9355	11.0606	11.025	10.8612	11.1643	10.8877	10.5861	10.4263	10.279	11.1164	11.226	11.3119	10.3451	10.2797	10.0612	8.32087	8.35087	8.14994	14.1889	14.1566	13.9315	13.3408	13.7281	13.4418	6.68543	6.62744	6.48072	0.0143451	4.17e-11	0.664469	0.786289	0.96823
P11117	1.01591	1.01842	0.973558	0.779883	0.721687	0.756006	1.09858	1.20719	1.1697	0.845189	0.904825	0.857781	0.983955	1.02515	1.02175	0.912955	0.958787	0.954483	0.940024	0.929117	0.934902	0.738406	0.747208	0.717026	0.745092	0.756864	0.80763	1.04916	1.02541	1.06919	0.159677	0.523219	0.149425	0.318088	0.923967
P11142	7.64339	7.75163	7.7516	8.38125	8.55084	8.56326	6.55497	6.61262	6.57703	6.5042	6.61675	6.64356	6.77321	7.14306	6.86391	9.024	9.01566	8.81959	7.65417	7.74973	7.4247	6.07966	5.70985	5.81723	6.01122	5.88594	5.93861	8.60174	8.39872	8.71674	0.0353873	0.0496805	0.752014	0.847904	1.01759
P11172	1.76999	1.70716	1.68294	1.86732	1.88885	1.8572	1.16872	1.155	1.20735	1.5166	1.50644	1.40739	1.40652	1.3526	1.39507	1.71078	1.72458	1.74525	2.24351	2.30125	2.15174	1.46086	1.46552	1.40881	1.46078	1.43284	1.42923	2.343	2.35768	2.35474	0.0110007	0.105446	0.0174944	0.0944774	1.2054
P11182	0.468465	0.48903	0.469269	0.62462	0.625469	0.607956	0.585886	0.668728	0.654222	0.797124	0.724026	0.79483	0.802459	0.859664	0.853582	0.575304	0.599505	0.59695	0.703869	0.772587	0.686472	0.599046	0.681095	0.64796	0.849625	0.709224	0.732259	0.630836	0.676782	0.598001	0.337666	0.043465	0.954805	0.975945	1.00341
P11216	3.20748	3.3138	3.24482	3.08923	3.11287	3.15029	3.22986	3.18732	3.18561	3.38923	3.30883	3.30018	3.40175	3.42977	3.32662	3.60623	3.62297	3.50239	3.48202	3.466	3.3746	2.27635	2.24922	2.20983	2.60769	2.61097	2.59024	4.53449	4.4548	4.50118	0.0067883	1.05e-09	0.948223	0.970444	1.00432
P11217	3.69979	3.75631	3.65376	3.51429	3.58064	3.56202	3.45737	3.44051	3.44531	3.4226	3.45803	3.51945	3.54341	3.54232	3.63889	3.88233	3.98229	3.73499	3.6269	3.71705	3.71035	2.47248	2.54599	2.43158	2.70089	2.77568	2.72786	4.9491	4.83034	4.95656	0.00230467	1.74e-10	0.957555	0.977362	0.996425
P11233	2.71929	2.82782	2.82532	2.91178	3.05261	2.95625	3.79885	3.66307	3.7108	3.5946	3.35846	3.52075	3.84567	3.70538	3.74994	3.60984	3.57305	3.44176	2.93514	2.86015	2.86593	3.67406	3.66389	3.64857	3.24669	3.1913	3.15618	2.59164	2.79185	2.50887	0.0151999	0.930125	0.280712	0.465986	0.950605
P11234	3.50232	3.52557	3.42061	3.3033	3.28575	3.31827	3.3073	3.34759	2.99838	2.72212	2.61174	2.61935	2.75355	2.57703	2.68446	4.06438	3.84403	3.85165	4.56217	4.59429	4.40862	2.79313	2.84784	2.75072	2.85345	2.76199	2.85886	3.83739	3.75074	3.73845	0.0164727	0.021144	0.0213184	0.103131	1.164
P11274	0.586841	0.593053	0.58447	0.687858	0.646077	0.622259	0.40618	0.365582	0.379108	0.447516	0.430372	0.463529	0.412547	0.406426	0.40331	0.493054	0.515973	0.497074	0.662013	0.705216	0.70532	0.420115	0.464295	0.444243	0.48842	0.479728	0.4644	0.742669	0.805836	0.772599	0.0181373	0.440351	0.0825139	0.225072	1.16487
P11413	2.09335	2.0428	1.99251	1.63269	1.64522	1.56134	1.83847	1.85727	1.88413	1.8238	1.88462	1.88417	1.94045	1.95304	1.95952	1.8969	1.8865	1.88768	1.58624	1.54348	1.58659	1.65569	1.6616	1.52016	1.50269	1.44966	1.44055	1.89723	1.87691	1.85338	0.0211964	0.525033	0.00546452	0.0508921	0.901829
P11586	1.59075	1.56592	1.66645	1.22939	1.24959	1.25424	1.02506	1.05229	1.07542	1.03952	1.04631	1.03092	1.13028	1.13327	1.12661	1.40131	1.43391	1.39695	1.34018	1.29691	1.26748	0.811758	0.828815	0.847075	0.88037	0.90863	0.878711	1.36573	1.35854	1.37312	0.394356	0.545452	0.532693	0.688236	0.954627
P11766	5.7747	5.64909	5.69376	6.02679	5.98226	5.89605	6.89993	6.80038	6.74451	7.56723	7.4945	7.51522	7.86391	7.96205	8.06968	8.2679	8.50071	8.28906	6.89971	6.96138	6.81841	5.67168	5.60288	5.4052	5.06081	5.21495	5.1497	8.38696	8.48182	8.45513	0.0167884	0.100498	0.852245	0.913552	1.01203
P11940	1.31146	1.38314	1.36388	2.13499	2.1183	2.09683	1.91735	1.89575	1.84228	1.41729	1.45766	1.44084	1.40626	1.46022	1.47051	1.73247	1.75808	1.69437	1.74365	1.73592	1.69112	0.945622	0.931034	0.961426	1.31559	1.35433	1.34054	1.56988	1.61676	1.5976	0.284417	0.96622	0.118305	0.27835	0.889616
P12004	0.728413	0.823952	0.845948	0.687865	0.738396	0.754586	0.436545	0.589005	0.51357	0.599605	0.624725	0.554958	0.523708	0.554525	0.557831	0.696495	0.690304	0.747729	0.980093	1.08424	1.09981	0.713065	0.699685	0.693468	0.684167	0.675303	0.600128	0.905464	0.964234	0.998296	0.0813931	0.22464	0.00253329	0.0339742	1.28309
P12081	1.60623	1.50176	1.5256	1.64035	1.59524	1.64475	1.7046	1.68244	1.69408	1.35556	1.28831	1.30114	1.36385	1.371	1.3645	1.99947	2.0445	1.99327	1.27071	1.30195	1.26115	0.977992	0.964665	0.965169	1.04619	1.05972	1.08846	1.53291	1.51252	1.53829	0.247293	0.00141978	0.213386	0.394118	0.908017
P12277	10.8847	10.9497	10.3444	10.288	9.97664	10.2462	9.25608	9.45323	8.95112	10.284	10.0455	10.0464	10.3771	10.4719	10.6465	13.6401	13.1454	12.9902	15.008	15.113	13.9859	11.1868	10.4111	10.2381	10.0696	9.79244	9.50705	15.9622	15.6735	16.1508	0.000115945	2.19e-06	0.000767347	0.0185238	1.26706
P12532	5.69199	2.04448	5.34916	4.74224	4.86394	4.81762	3.61891	4.38188	3.42888	4.35866	5.41576	4.00963	5.55165	4.41062	5.69163	8.21685	7.50902	6.08525	7.00625	6.53334	6.97751	3.99307	4.32462	6.78307	4.55147	4.10189	5.77359	9.71736	9.94924	9.20417	0.0946709	0.0155978	0.00113977	0.0225526	1.47311
P12814	3.44859	3.52524	3.41188	2.56952	2.5567	2.56242	2.29908	2.27945	2.27289	2.15699	2.09139	2.11173	2.27529	2.2852	2.33268	3.00003	2.99277	2.97922	2.33533	2.28223	2.32734	1.9948	1.95012	1.96511	1.90432	1.85295	1.8796	3.10992	3.10879	3.0953	0.00761014	0.830878	0.621596	0.755175	0.963299
P12931	1.70691	1.6177	1.63364	1.39384	1.41812	1.36868	1.64788	1.59643	1.60061	1.1963	1.18819	1.19293	1.30565	1.31384	1.3343	2.06637	2.07735	2.06695	1.45553	1.49573	1.44193	1.03648	0.986667	1.01228	1.06334	1.08069	1.08555	1.70977	1.67886	1.67863	0.110865	0.0051154	0.810188	0.886178	1.01957
P12956	0.808816	0.787689	0.79297	0.608925	0.600105	0.593013	0.826683	0.84345	0.801835	0.772274	0.762078	0.722261	0.745623	0.7126	0.685988	0.606207	0.606695	0.608276	0.697123	0.70707	0.720616	0.763896	0.736086	0.718833	0.841604	0.851181	0.831026	0.696248	0.751133	0.675928	0.071256	0.893282	0.574905	0.724439	0.977189
P13010	0.822507	0.885075	0.921881	0.591308	0.614232	0.574486	0.710589	0.736239	0.669624	0.702805	0.703343	0.712817	0.653654	0.686599	0.669189	0.606071	0.626634	0.647592	0.850306	0.858472	0.890349	0.795864	0.753813	0.726442	0.788239	0.782669	0.822958	0.825028	0.822522	0.860564	0.378265	0.686916	0.0619355	0.18854	1.09416
P13489	12.5546	12.3222	12.2187	11.8425	11.7455	11.7431	9.3252	9.14188	9.10512	11.2304	11.2812	11.2929	10.8939	11.0345	11.1094	12.6101	12.6476	12.2653	14.548	14.8532	14.4841	11.7271	11.5724	11.4986	10.8794	10.951	10.6841	16.1155	16.1059	15.7769	0.00980964	0.0367092	0.00271733	0.0345244	1.17908
P13639	5.35545	5.34271	5.29327	5.7683	5.94193	5.8093	5.05456	5.25073	5.04646	5.80054	5.78611	5.56691	5.79184	5.98763	5.81057	6.27069	6.30867	6.20963	7.27359	7.29266	7.13279	5.65509	5.65477	5.50348	5.50142	5.48424	5.39311	7.44383	7.4521	7.36774	0.000547553	0.000905056	0.0023105	0.0324276	1.14757
P13667	3.40326	3.55247	3.41959	3.30098	3.30085	3.3838	3.30205	3.32967	3.27919	2.65247	2.58132	2.65267	2.52474	2.50311	2.5247	2.62424	2.68315	2.63324	3.06384	3.04931	3.06349	3.29851	3.22715	3.12831	3.12048	3.16684	3.12299	2.08152	2.09146	2.03231	0.00864102	0.761111	0.165479	0.336818	0.927281
P13688	1.28325	1.21581	1.32466	1.39514	1.29437	1.26449	1.60741	1.58604	1.60061	0.876342	0.884167	0.814533	0.856225	0.946422	0.907324	1.60177	1.51672	1.50995	1.87953	1.83375	1.96235	1.29539	1.24412	1.31788	1.06432	1.04091	1.04244	2.14469	2.0452	1.88928	0.178018	0.308367	0.00613669	0.0534299	1.30977
P13693	2.67849	2.74029	2.65223	2.92474	2.84759	2.90044	2.42003	2.4758	2.46235	2.79596	2.75388	2.66871	2.87928	2.62498	2.74572	3.69626	3.72967	3.44185	3.70261	3.6954	3.70608	2.69045	2.75029	2.6483	2.42562	2.40161	2.4681	3.65096	3.8288	3.85543	0.00016675	1.62e-05	0.0034232	0.0399207	1.20017
P13716	2.91285	2.81664	2.82535	2.23862	2.22378	2.16993	2.19659	2.15063	2.10281	1.92402	1.83518	1.82175	1.98759	1.81471	1.86769	3.14416	3.13308	3.07141	2.37762	2.29066	2.4392	1.73663	1.69827	1.65681	1.75398	1.66201	1.76066	2.88424	2.93846	2.91133	0.00484229	0.0781546	0.361865	0.552525	1.07816
P13797	2.95568	2.99777	3.04684	3.57163	3.56051	3.58507	4.76148	4.80078	4.7345	4.81149	4.73392	4.77998	6.19875	6.23037	6.2547	3.26934	3.24156	3.19886	1.58847	1.55999	1.56907	4.03161	3.98281	3.9498	3.11183	3.10243	3.11853	2.33982	2.34815	2.36856	0.113721	0.266656	0.000187085	0.0115801	0.638296
P13798	3.08801	3.13724	3.05517	2.85972	2.88274	2.95156	3.80374	3.9428	3.79788	3.23354	3.22962	3.23564	3.85205	3.83566	3.82739	4.10646	4.1233	4.17919	2.47136	2.43446	2.4646	3.07694	3.14248	3.04246	2.57117	2.65914	2.58626	3.15732	3.17686	3.11291	0.028165	0.14106	0.13202	0.294544	0.912722
P13807	1.3634	1.35628	1.34075	1.12145	1.11802	1.08246	0.729104	0.727303	0.703702	0.809573	0.829767	0.814662	0.758789	0.754856	0.774717	0.921533	0.911805	0.898508	0.850456	0.88261	0.867026	0.67431	0.632121	0.629255	0.790419	0.834849	0.801646	1.27066	1.28348	1.2637	0.00221924	0.564106	0.550458	0.70576	0.945924
P13861	4.4569	4.7063	4.57995	5.69328	5.69021	5.80944	9.15023	9.15743	9.08225	7.47114	7.37838	7.26411	8.18947	8.43591	8.22824	6.95422	7.00295	6.87035	4.38557	4.32328	4.30162	8.48649	8.35193	8.50154	6.53194	6.56883	6.58068	4.07863	4.13947	4.06678	0.0153907	0.972915	0.142721	0.307889	0.865623
P13866	2.29417	2.1149	2.22226	2.48182	2.59552	2.47745	2.87804	2.79821	2.86322	2.39818	2.31775	2.31406	2.63929	2.59406	2.66763	1.99575	1.95298	1.93066	1.64575	1.57747	1.48828	1.95562	1.97666	2.04298	1.67691	1.61871	1.7066	1.53208	1.65274	1.59977	0.0746821	0.478672	3.55e-10	8.57e-07	0.699824
P13987	13.6721	14.1376	13.8802	15.8056	16.8002	15.5564	20.89	21.0005	20.7573	18.3891	18.6212	18.985	19.8682	18.5584	19.5677	12.0268	12.3176	12.2033	14.5759	15.2494	15.1207	20.4305	20.5328	20.6918	19.3305	19.0213	18.2982	12.2102	12.7027	12.8223	0.00658645	0.287182	0.0973461	0.24743	0.891345
P14174	14.1336	11.9865	11.6446	11.8255	12.3111	12.3949	13.9262	13.2878	13.2181	11.1288	10.725	10.6274	12.1787	11.9871	11.8885	15.6699	15.2441	15.7636	8.79449	7.88123	8.17319	9.45553	8.79288	9.53628	8.58555	7.83391	8.27289	12.7969	12.0492	11.5314	0.179444	0.000440864	0.075017	0.210426	0.875138
P14324	2.85987	2.98223	2.74258	2.38207	2.35782	2.3629	2.68833	2.79511	2.59724	2.37209	2.41207	2.34813	2.59276	2.56348	2.62986	3.06973	3.14764	2.93157	3.81318	3.73489	3.64602	2.35064	2.36508	2.34306	2.03407	2.20138	2.16423	3.72929	3.67092	3.62695	0.00249899	5.84e-05	0.040663	0.147832	1.15876
P14550	7.55767	7.40465	7.22313	7.35282	7.42718	7.36296	6.78369	6.85913	6.83778	7.82564	7.88775	7.87197	7.70256	8.11577	7.87753	9.50826	9.51626	9.04859	8.40284	8.00335	7.96671	5.55833	5.57085	5.33914	5.53369	5.65551	5.5156	10.1999	10.1318	9.96142	0.0748803	7.63e-07	0.632023	0.762853	1.0341
P14618	5.52942	5.47887	5.27657	6.60899	6.62377	6.62426	7.65109	7.39975	7.40489	8.24566	8.05536	8.18247	8.33158	8.46046	8.37376	7.82165	7.82979	7.64692	7.65679	7.41146	7.32788	8.12824	7.87763	7.70367	7.34606	7.28928	7.20137	6.52983	6.44702	6.28925	0.0230605	0.0118137	0.647022	0.773621	1.02088
P14621	0.324156	0.284366	0.304493	0.332829	0.30448	0.36208	0.404583	0.32091	0.350725	0.471917	0.445454	0.503174	0.441583	0.507206	0.4938	0.481334	0.520521	0.48942	0.507074	0.489196	0.484635	0.385777	0.373742	0.378261	0.446202	0.389273	0.430247	0.626705	0.546984	0.63654	0.315343	0.921543	0.00576929	0.052555	1.22799
P14649	4.09607	3.84258	3.66016	3.79979	3.43468	3.22412	3.18992	3.022	2.28661	3.1109	2.57064	2.64088	3.07158	2.62509	2.25866	3.14243	3.1821	2.91799	2.66371	2.41646	2.59883	3.48587	2.8507	3.29987	2.92312	2.93819	2.43768	3.15182	4.09534	2.89447	0.338502	0.297778	0.513186	0.676587	0.960817
P14735	1.47941	1.39389	1.41929	1.46261	1.48565	1.49185	1.33545	1.33641	1.33017	1.4098	1.42	1.39134	1.46582	1.45224	1.45553	1.69377	1.70083	1.6743	2.0386	2.04455	1.99374	1.58269	1.62361	1.54393	1.46417	1.46551	1.46094	2.34938	2.34376	2.2927	2.16e-05	4.04e-08	0.000353951	0.0134725	1.27863
P14866	0.417674	0.427151	0.451055	0.221285	0.237405	0.260501	0.226334	0.258867	0.270507	0.282916	0.271178	0.241192	0.28766	0.344417	0.309689	0.331015	0.285081	0.314447	0.372795	0.448522	0.34104	0.280879	0.28427	0.337734	0.359779	0.299587	0.351794	0.409496	0.396985	0.350767	0.203551	0.116115	0.0709197	0.202443	1.1456
P14868	2.63839	2.61121	2.63283	2.903	2.85585	2.86899	2.30061	2.29827	2.31661	2.49857	2.61366	2.64477	2.51338	2.4883	2.50794	2.36922	2.35617	2.33866	2.36094	2.367	2.3271	2.31649	2.28194	2.20096	2.51707	2.56104	2.52137	3.04246	3.0926	3.06406	0.00644662	0.113242	0.488582	0.657801	0.974794
P14923	0.656421	0.686699	0.68655	0.619062	0.640236	0.622633	0.376541	0.373993	0.389912	0.450995	0.471655	0.471341	0.371298	0.33594	0.356235	0.966287	1.00115	0.98725	0.776269	0.76477	0.770874	0.636822	0.66314	0.663411	0.44354	0.432661	0.456028	0.707954	0.712776	0.681527	0.0336092	0.27735	0.0013146	0.0238721	1.42013
P15056	1.25683	1.21282	1.2121	1.30845	1.25961	1.19798	0.727668	0.864369	0.772647	0.973616	0.853474	0.917213	1.01566	0.902523	0.866197	1.10125	1.12074	1.07212	1.42538	1.51197	1.55253	0.983025	0.924894	0.874456	0.946329	0.969725	0.890689	1.4783	1.38485	1.4107	0.0850184	0.375876	0.075067	0.210426	1.1503
P15144	13.3034	13.292	12.9596	12.7569	12.8177	12.7551	11.5461	11.6605	11.3911	8.34207	8.34526	8.33596	7.75441	7.7209	7.90571	14.5545	14.7296	14.465	12.9515	13.1577	13.0092	10.001	9.61454	9.57371	9.08202	9.13094	9.07405	13.9879	14.5088	14.5117	0.00528462	0.912143	0.108103	0.265203	1.13342
P15170	2.9516	2.97186	2.93553	3.10793	3.1794	3.14515	2.03895	2.1342	2.01116	2.45908	2.56002	2.55779	2.44951	2.5479	2.5923	3.05331	3.07453	3.02042	3.91494	3.93574	3.91469	2.78531	2.73738	2.74875	2.69263	2.78448	2.67612	3.90645	3.95262	3.97764	0.0117087	0.182715	0.00150063	0.0256916	1.24047
P15311	3.09648	3.21218	3.07914	3.94034	3.94747	3.97753	3.73135	3.88588	3.7119	3.0787	3.11853	3.06291	3.48853	3.5416	3.5738	3.54519	3.6098	3.55351	2.4522	2.42442	2.40299	2.84113	2.87153	2.81372	2.60885	2.71565	2.64095	2.74812	2.77834	2.75447	0.0635657	0.697389	7.45e-05	0.00778331	0.815326
P15374	1.80202	1.84166	1.85826	1.99368	2.06999	2.03808	3.07389	3.18696	3.15205	3.22835	3.12569	3.21919	3.62681	3.45514	3.54847	2.86213	2.82369	2.79312	2.07333	2.01326	2.03088	3.45165	3.45265	3.4776	2.70265	2.65951	2.61386	2.27465	2.35743	2.29125	0.0189982	0.214673	0.69312	0.80608	0.967429
P15531	3.16664	3.22677	3.35045	2.86837	3.00565	3.04378	3.14047	3.1863	3.09958	2.85217	2.98703	2.88514	3.21928	3.26319	3.28865	3.8689	3.93841	3.99084	2.7139	2.56214	2.65253	2.73162	2.80891	2.80583	2.07451	2.13595	2.23238	3.45275	3.41852	3.42677	0.501059	4.9e-06	0.504576	0.669624	0.962014
P15735	1.74965	1.82413	1.85638	1.63734	1.62206	1.65921	1.43402	1.46578	1.3972	1.6943	1.68527	1.67133	1.66854	1.61	1.62829	1.59971	1.62552	1.58758	1.69575	1.68022	1.71175	1.50717	1.47578	1.4298	1.46506	1.51741	1.52785	2.07909	2.14125	2.17389	0.00198829	0.0196758	0.577126	0.725616	1.02497
P15880	3.53041	3.65129	3.56878	5.48606	5.6449	5.7044	4.79878	4.68302	4.6397	3.79422	3.74257	3.76794	3.09208	3.07086	3.00885	3.79571	3.73517	3.66865	4.35741	4.34254	4.2395	1.93694	1.86247	1.91852	3.41796	3.61244	3.53625	3.83792	3.81875	3.84135	0.048968	0.711649	0.0458808	0.157548	0.834969
P16152	5.59229	5.42907	5.32958	6.25512	6.0988	6.08275	5.82225	5.76632	5.86897	6.59249	6.46956	6.65195	6.62892	6.59816	6.71435	7.4827	7.35607	7.67483	6.40755	6.25792	6.21291	4.61428	4.37729	4.28564	4.56757	4.61276	4.56113	8.02215	7.82074	7.78343	0.17696	0.00012031	0.982267	0.987733	1.00148
P16298	2.78645	2.6781	2.81098	2.53377	2.54293	2.63232	2.56686	2.61124	2.75946	2.36702	2.53656	2.62133	2.72251	2.9274	2.80129	2.98644	3.1422	3.09649	3.29879	3.24822	3.11909	2.58031	2.53254	2.35318	2.30436	2.16	2.30008	3.4639	3.48315	3.63319	0.176553	3.95e-05	0.0742451	0.20889	1.09534
P16333	0.437213	0.440884	0.454822	0.527209	0.51541	0.534484	0.291506	0.334784	0.35401	0.343177	0.364033	0.321719	0.322316	0.354672	0.357666	0.518491	0.505174	0.546303	0.54349	0.558717	0.581134	0.312998	0.317196	0.297527	0.348351	0.314106	0.355088	0.567737	0.575121	0.589222	0.0012455	0.162299	0.0927416	0.241617	1.16405
P16383	0.209937	0.227026	0.203592	0.263094	0.259255	0.258793	0.128408	0.162639	0.139764	0.193464	0.144209	0.163319	0.180091	0.168251	0.14137	0.203724	0.172999	0.195711	0.224324	0.208832	0.212397	0.195436	0.204362	0.187464	0.160862	0.17736	0.186507	0.351742	0.281852	0.291345	0.0500839	0.657344	0.136862	0.300897	1.1448
P16455	0.389132	0.148051	0.343448	0.271906	0.242023	0.433157	0.22831	0.333771	0.370796	0.212131	0.339125	0.438756	0.357545	0.436362	0.455712	0.383714	0.476383	0.507345	0.476603	0.579018	0.59501	0.287078	0.329152	0.33528	0.424689	0.488179	0.527933	0.380763	0.405698	0.376813	0.98652	0.9423	0.00458909	0.0474259	1.31467
P16520	0.743321	1.00254	0.706864	0.650889	0.729877	0.749834	0.486144	0.561262	0.569676	0.62674	0.648991	0.593975	0.598658	0.746692	0.70614	0.766642	0.783255	0.744781	0.569764	0.490059	0.473103	0.688412	0.60171	0.677283	0.674805	0.701794	0.639815	0.680427	0.639518	0.669004	0.0621684	0.282327	0.585756	0.73155	0.968263
P16615	2.12759	2.12843	2.10541	2.08159	2.05414	2.06519	1.79009	1.79242	1.78352	1.86751	1.83898	1.88907	1.78534	1.75944	1.79177	1.65895	1.66585	1.63552	2.38252	2.37287	2.36311	2.29871	2.31553	2.29005	2.35835	2.39019	2.38659	1.83483	1.85628	1.83457	0.00427838	0.00838827	0.0514402	0.168273	1.09644
P16930	1.92954	1.71594	1.76898	1.55048	1.51029	1.50134	2.1252	2.00588	2.06819	1.85914	1.85516	1.87098	2.58164	2.13034	1.98509	2.3162	2.41701	2.23677	1.43722	1.35069	1.38348	1.55208	1.35222	1.29362	1.3306	1.32282	1.35484	1.93404	1.72758	1.80795	0.123308	0.205218	0.0648585	0.192729	0.872056
P17081	0.690071	0.73123	0.546691	0.603665	0.494087	0.608223	0.602872	0.568841	0.632825	0.500844	0.517366	0.407939	0.469309	0.523286	0.390555	0.705279	0.819446	0.859433	0.788284	0.905803	0.81834	0.56133	0.529583	0.498338	0.522535	0.511341	0.493778	0.81833	0.840168	0.86301	0.0202662	0.0612236	0.00509034	0.0489976	1.27114
P17342	2.83982	2.45662	2.68271	1.73279	1.57269	1.61468	1.81749	1.81228	1.84008	1.3722	1.36438	1.30392	1.58065	1.42681	1.53	1.71343	1.75326	1.87391	2.39706	2.44708	2.44236	1.81534	1.88741	1.87686	1.48521	1.38445	1.43442	3.24418	3.25158	3.01043	0.00136964	0.323371	0.111922	0.269736	1.18814
P17612	1.45802	1.47032	1.51472	1.67384	1.73442	1.7624	2.90477	2.88848	2.83335	2.6999	2.63833	2.6786	3.12605	3.11257	3.23854	2.37512	2.4303	2.32612	1.73025	1.76922	1.70702	2.91873	3.05983	3.02003	2.26827	2.35381	2.40479	1.54355	1.58579	1.55914	0.00628361	0.358757	0.431383	0.609808	0.924937
P17655	2.87973	2.78158	2.83817	2.49021	2.39148	2.48859	1.76392	1.75104	1.73642	1.95566	1.92374	1.91848	1.8496	1.78798	1.78854	2.36939	2.31554	2.2656	2.51796	2.50055	2.39964	1.62494	1.63694	1.61235	1.78646	1.76801	1.80324	3.25446	3.26107	3.26742	0.00383134	0.246567	0.484379	0.653966	1.06302
P17858	4.72009	4.75604	4.82794	4.4003	4.53073	4.56491	3.50038	3.53258	3.5209	4.0883	4.11173	4.10313	3.87024	3.92231	3.88534	4.45785	4.53299	4.46735	4.8706	5.0007	4.81311	3.61278	3.5887	3.52209	3.49985	3.70794	3.62617	5.30333	5.52824	5.41744	0.0405194	0.0767464	0.298449	0.485483	1.05798
P17980	2.72068	2.81048	2.83134	2.99772	3.00209	2.94292	1.98687	2.03409	2.02627	2.41602	2.40321	2.47388	2.46103	2.54709	2.5581	2.52962	2.57912	2.57087	2.28436	2.27759	2.22657	2.70413	2.68225	2.64788	2.57783	2.57915	2.60337	2.98826	3.06033	3.03456	0.234247	0.282533	0.499544	0.664774	1.02968
P17987	4.98813	5.01434	4.90255	5.2806	5.19271	5.21897	5.21418	5.19912	5.07385	5.73085	5.63475	5.7015	6.0581	6.02473	5.90845	5.4241	5.41313	5.18272	4.42674	4.34708	4.32836	5.76412	5.725	5.76679	5.42501	5.52831	5.42959	5.19926	5.15372	5.1595	0.111716	0.442127	0.246685	0.428107	0.964638
P18031	0.783261	0.730496	0.782906	0.699351	0.694932	0.702668	0.639059	0.665547	0.661968	0.744119	0.72212	0.750318	0.721319	0.751715	0.73169	0.679284	0.682761	0.656371	1.0058	1.00575	1.05266	0.777482	0.808883	0.805097	0.809375	0.771097	0.796376	0.918772	0.939119	0.920465	0.00342243	0.000223283	0.00217437	0.0310588	1.17139
P18085	2.90967	2.8842	3.30239	3.02754	3.14454	3.27032	3.96082	4.03089	4.03487	3.84023	3.6746	3.7864	3.91275	4.26135	4.08955	3.31518	3.21451	3.22135	4.86481	4.40894	4.81869	3.23598	3.25346	3.18763	3.09905	3.76074	3.58949	3.78352	3.94911	3.88376	0.0838662	0.405506	0.622544	0.755566	1.0269
P18124	2.19002	2.18055	2.32941	4.57461	4.74069	4.50318	3.76448	3.82464	3.76116	2.93398	3.04611	2.96582	2.42799	2.44531	2.3744	2.45044	2.35149	2.39877	3.63787	3.63966	3.55017	1.39866	1.50551	1.49421	3.09623	3.16123	3.10253	2.45999	2.47092	2.44969	0.135014	0.465202	0.0635236	0.190492	0.814928
P18206	1.33892	1.27243	1.24079	1.13013	1.08808	1.10441	1.0936	1.01955	1.02688	0.856223	0.861275	0.911643	1.07563	1.07181	1.04261	1.59479	1.64358	1.54606	0.805695	0.749357	0.748398	0.928347	0.899427	0.902459	0.867495	0.837425	0.826682	1.02298	1.06156	1.0193	0.0047401	0.00512361	0.607702	0.747703	0.957827
P18440	3.45229	3.35263	3.35829	3.69494	3.72134	3.80737	2.80333	2.7119	2.76538	3.28813	3.32417	3.35234	2.91902	2.9758	2.94588	3.35016	3.4995	3.37785	4.65695	4.47404	4.53621	2.83	2.86591	2.82908	2.86058	2.91261	2.90953	5.18746	4.94811	5.00687	0.00036257	0.0010653	0.059043	0.182263	1.16034
P18669	2.89772	2.94078	2.93573	2.96449	3.06978	3.07986	3.60474	3.76565	3.71424	3.2444	3.36869	3.31759	3.86335	4.15442	4.07184	4.43931	4.74914	4.44466	2.22895	2.26895	2.26282	3.06316	3.0607	3.10237	2.64121	2.75862	2.67485	2.94812	3.00828	2.96211	0.0701454	0.0273002	0.228504	0.408279	0.914106
P19388	1.70207	1.8722	2.116	1.74937	1.85033	1.87234	1.03438	0.988371	1.0836	1.34464	1.26603	1.38354	1.17943	1.1629	1.25104	1.56691	1.5159	1.56529	1.82459	1.83119	1.87111	1.19389	1.32979	1.22653	1.2995	1.38277	1.35506	2.03103	2.08889	2.17076	0.0829961	0.687296	0.218707	0.399293	1.10967
P19474	1.38042	1.27834	1.28683	1.15451	1.12185	1.2002	0.80669	0.781226	0.83316	0.901622	0.915424	0.918563	0.942844	0.823898	0.862667	1.20654	1.12003	1.1521	1.46833	1.50981	1.36618	0.861543	0.87768	0.861641	0.948197	0.907479	0.832261	1.73788	1.69158	1.70978	0.00286242	0.062019	0.0584942	0.181497	1.20007
P19525	1.00377	0.980599	0.995222	1.35916	1.33797	1.42191	0.815539	0.79973	0.848739	0.833158	0.787147	0.857615	0.752527	0.738516	0.745638	0.960732	0.983901	0.972026	1.18792	1.18488	1.21028	0.510874	0.528843	0.448101	0.815367	0.787512	0.778558	1.15724	1.17659	1.21012	0.325733	0.593938	0.795216	0.876553	0.974485
P19623	1.66257	1.46323	1.75428	1.41715	1.53045	1.34349	1.18526	1.19148	1.1559	1.22735	1.34512	1.38307	1.28277	1.22122	1.23551	1.7333	1.73483	1.81789	2.16684	2.22859	2.14318	1.3927	1.42725	1.44316	1.36007	1.25781	1.44551	2.55086	2.4771	2.43266	0.000484593	0.00132523	0.00124353	0.0236973	1.35359
P19784	0.931286	1.01692	1.03967	1.02464	1.07426	1.05717	1.1103	1.07888	1.20347	1.14484	1.10146	1.20099	1.18818	1.25925	1.18764	1.00604	1.0361	0.989641	0.968603	0.963513	0.973115	1.01397	1.00006	1.00393	1.03713	1.02321	1.0717	0.931006	0.98314	1.01883	0.0340987	0.00128847	0.000398216	0.0134725	0.903787
P20042	1.19911	1.26667	1.24853	1.5946	1.51913	1.54126	1.21259	1.1563	1.16218	1.12417	1.16941	1.22639	1.1321	1.14254	1.09966	1.31862	1.26787	1.32919	1.62234	1.57853	1.60827	0.992025	1.00815	1.02647	1.18747	1.13124	1.18489	1.89749	1.93284	1.93189	0.00110685	0.00971112	0.140533	0.305904	1.11826
P20336	0.352627	0.313966	0.254721	0.302589	0.281698	0.260757	0.514499	0.359268	0.451297	0.249976	0.252936	0.252349	0.328607	0.217291	0.203533	0.421387	0.365933	0.384947	0.419687	0.340354	0.282592	0.237401	0.218173	0.218808	0.201935	0.148395	0.254859	0.388917	0.374006	0.401938	0.510383	0.816271	0.897135	0.940558	1.01375
P20338	1.70679	1.53702	1.6145	1.65878	1.56816	1.55655	2.31198	2.27619	2.30954	1.88109	1.94988	1.9173	2.19377	2.29859	2.19412	1.92544	1.95542	2.02297	1.59643	1.60072	1.49363	1.67941	1.71484	1.64016	1.53815	1.37169	1.51708	1.96172	2.07558	1.91693	0.0336568	0.233339	0.0551627	0.175675	0.897699
P20339	5.87688	6.02613	6.12074	5.50501	5.44973	5.58253	6.71957	6.52013	6.72135	5.87029	5.73704	5.7301	5.99381	5.82614	5.87272	6.54485	7.04768	6.49837	6.5019	6.43838	6.51225	5.10346	5.065	5.09553	4.95153	5.13226	5.20129	6.74755	6.96091	6.96445	0.0996756	0.00992598	0.738196	0.837802	1.01355
P20340	2.96034	2.91366	2.86651	2.81664	2.76226	2.7728	3.7015	3.72146	3.62323	3.20311	3.16257	3.19878	3.56394	3.56924	3.52669	3.63553	3.52508	3.46559	2.86242	2.81244	2.79679	3.41131	3.40537	3.28081	3.11574	3.11364	3.15678	2.87505	2.86399	2.7093	0.0154681	0.521584	0.473728	0.643684	0.97244
P20618	4.12739	4.06121	4.15132	4.79673	4.96037	5.07933	6.09739	6.18791	6.1685	5.69543	5.70985	5.7243	6.15819	6.22537	6.27824	5.62073	5.55457	5.57061	3.09346	3.0725	3.05911	5.47265	5.14462	5.23855	4.97925	5.22337	5.01772	3.78682	3.72432	3.64899	0.015582	0.466321	0.0146813	0.0847865	0.837705
P20645	1.2584	1.36317	1.31863	1.40344	1.39242	1.39578	2.3192	2.20359	2.30571	2.04836	1.90017	1.95591	2.20086	2.24869	2.39165	1.69951	1.81555	1.72966	1.56337	1.59539	1.51113	1.66284	1.70445	1.70683	1.71675	1.77585	1.62379	1.69106	1.71476	1.66912	0.0605038	1.01e-07	0.162132	0.333662	0.90883
P20810	2.38251	2.34991	2.25401	2.17712	2.0695	2.03324	1.63223	1.64723	1.5213	1.51503	1.61274	1.57581	1.44215	1.4743	1.45391	1.85414	1.73982	1.86801	1.42937	1.29957	1.45582	1.72977	1.58091	1.76892	1.3252	1.41283	1.42708	1.77128	1.61469	1.73546	0.0123893	0.0315938	0.05879	0.181947	0.884745
P20839	1.21303	1.21281	1.20498	1.23451	1.25835	1.24102	0.631523	0.635625	0.632455	0.760944	0.742213	0.77231	0.832293	0.807244	0.778162	0.931491	0.921206	0.902425	0.835762	0.802993	0.812881	0.464954	0.521184	0.486585	0.641034	0.668434	0.668952	1.09805	1.04024	1.01842	0.068407	0.390336	0.104566	0.259426	0.846472
P20936	0.616226	0.622335	0.595923	0.652534	0.638405	0.643519	0.585431	0.603661	0.568771	0.588791	0.670057	0.65103	0.623773	0.643516	0.612268	0.667073	0.735719	0.697836	0.839521	0.834602	0.863477	0.55161	0.585945	0.516335	0.546564	0.583887	0.561757	0.995669	0.962085	0.947443	0.000208753	4.9e-08	0.0316591	0.129315	1.16888
P21281	2.38721	2.39595	2.36226	2.10846	2.14745	2.1777	1.9731	1.97606	1.95375	1.82478	1.86716	1.8199	2.22265	2.20605	2.17539	2.75328	2.68926	2.61054	1.8149	1.76794	1.84532	1.82199	1.71739	1.72631	1.75225	1.69884	1.714	2.51373	2.47894	2.40776	0.0225006	0.00713233	0.875787	0.928072	0.990967
P21283	1.43768	1.45998	1.4052	1.37206	1.40549	1.38742	1.42107	1.4371	1.43725	1.22557	1.22747	1.24727	1.38706	1.4136	1.39142	1.67466	1.66141	1.6184	1.42699	1.45401	1.46917	1.0763	1.02254	1.04115	1.116	1.13492	1.12656	1.82789	1.84018	1.8499	0.0607031	6.1e-06	0.591694	0.737022	1.03314
P21291	0.604294	0.622222	0.660385	0.931345	0.915529	0.953581	0.925546	0.930605	0.837909	0.788463	0.82461	0.809843	0.765395	0.777299	0.784035	0.904495	0.881806	0.885511	1.01518	1.0303	1.09035	0.611788	0.587325	0.619602	0.812062	0.799227	0.836081	0.927319	0.922301	0.920207	0.101995	0.28762	0.33975	0.527549	1.05873
P21359	0.803349	0.812768	0.80825	0.680873	0.661294	0.661836	0.406017	0.404927	0.397041	0.522947	0.515868	0.519632	0.460153	0.432977	0.457269	0.569505	0.568036	0.56797	0.774124	0.760989	0.761424	0.482593	0.461606	0.45886	0.497027	0.488232	0.485019	0.956724	0.922929	0.934038	0.0061863	0.493708	0.232959	0.414112	1.13386
P21399	2.57819	2.5173	2.53496	2.6307	2.65981	2.65177	2.42337	2.48482	2.47572	2.43953	2.49559	2.46518	2.62181	2.64605	2.65687	3.25439	3.366	3.26696	2.81845	2.75398	2.73216	2.1576	2.15226	2.16295	2.06711	2.1055	2.15094	3.31096	3.29113	3.26683	0.00766106	2.12e-08	0.242142	0.425114	1.06728
P21796	1.43548	1.44317	1.49057	1.57794	1.57286	1.59677	2.19341	2.25241	2.22452	2.80371	2.84078	2.87073	2.99184	3.05569	2.98361	1.89329	1.91297	1.85342	3.04894	2.93514	3.09662	2.72236	2.72723	2.6487	2.63216	2.58321	2.63017	2.34301	2.42586	2.39346	0.0130074	0.0677194	0.140916	0.30591	1.13539
P21964	3.71334	3.78396	3.70732	3.60119	3.55891	3.55405	2.17243	2.24885	2.14805	2.67281	2.58005	2.65308	2.58809	2.58714	2.45896	3.24391	3.26068	3.3302	3.90784	3.94455	3.81287	2.64196	2.60326	2.63166	2.69081	2.64726	2.64538	4.05657	4.01993	4.05429	0.00360487	0.932771	0.120447	0.280591	1.12408
P22059	1.4435	1.49207	1.47938	1.5701	1.56152	1.59836	1.17532	1.2136	1.15732	1.26152	1.2589	1.27568	1.20563	1.21777	1.2193	1.54474	1.55466	1.52011	1.82667	1.80857	1.81227	1.25764	1.26219	1.20358	1.23082	1.24064	1.2037	2.04572	2.05708	2.03276	0.000564196	0.0104523	0.0246919	0.110178	1.17244
P22061	2.79383	3.00231	2.96099	3.41097	3.34251	3.32678	3.99432	3.72835	3.84942	4.72655	4.54982	4.57357	5.06521	5.27085	5.10559	4.32809	4.60191	4.3125	2.72647	2.57527	2.51573	4.7862	4.5804	4.694	3.95282	3.97074	3.83937	2.94061	2.77029	2.68652	0.0624085	0.890178	0.35652	0.546438	0.925962
P22090	2.77024	2.4753	2.44532	4.19401	4.12125	4.11877	4.62237	4.4588	4.59004	3.43659	3.47036	3.51913	3.00924	3.03664	3.30909	2.7823	2.80929	2.66361	3.08767	3.23611	3.06543	1.76647	1.69002	1.79959	3.0132	3.09941	3.01767	2.21977	2.10201	2.22679	0.257583	0.26888	0.000287653	0.0134725	0.720071
P22102	1.64876	1.66008	1.63503	1.86661	1.91234	1.89527	1.27383	1.27567	1.29483	1.52829	1.59888	1.54576	1.53866	1.58196	1.55714	1.89424	1.90207	1.88323	2.18129	2.16367	2.14362	1.58531	1.56706	1.50006	1.55037	1.56028	1.58147	2.27702	2.276	2.26208	0.0106557	0.132027	0.00423149	0.0451983	1.18959
P22234	2.92291	2.94123	2.97009	3.31336	3.33552	3.20548	3.61436	3.82238	3.58922	3.88329	3.82629	3.91023	4.188	4.25281	4.4633	3.90186	3.92363	3.78609	3.01036	3.07312	3.04197	3.9666	3.93484	3.92261	3.2982	3.43064	3.35652	3.36277	3.53738	3.42677	0.228345	0.215762	0.593262	0.738214	0.976675
P22307	0.853092	0.835595	0.859412	1.08198	1.05168	1.07929	1.52711	1.44778	1.51261	1.34486	1.34265	1.30578	1.43801	1.44505	1.4538	1.11182	1.17466	1.14624	1.22125	1.22626	1.1789	0.981902	0.980884	0.960413	1.18656	1.17582	1.22211	1.58719	1.60059	1.55542	0.269324	0.456442	0.833439	0.901591	0.985537
P22314	5.24473	5.25017	5.20587	5.70915	5.65243	5.69127	5.01552	5.10286	5.00976	5.70294	5.60669	5.4877	5.69355	5.69093	5.74461	6.74605	6.73969	6.62177	6.84391	6.75534	6.67877	5.36305	5.43391	5.24915	5.03916	5.08436	4.99293	7.8209	8.04563	7.90768	0.000302895	9.58e-06	0.00683368	0.0565458	1.16519
P22392	8.05709	8.11114	7.89846	7.484	7.54119	7.19934	7.36502	7.58431	7.25812	6.78644	6.67543	6.7274	7.45159	7.59074	7.50964	9.69918	9.18477	9.44719	6.12916	6.46545	6.39691	5.64733	5.55939	5.58287	4.97816	4.72725	4.79226	7.66999	8.29323	7.95675	0.398747	7.6e-06	0.227137	0.407968	0.921701
P22626	0.943767	0.947399	0.954824	0.817447	0.82757	0.865936	0.824477	0.942411	0.919568	1.05505	1.03773	1.04194	1.24101	1.18654	1.1516	1.03335	1.09341	1.02859	0.867206	0.872357	0.882517	1.12286	1.14533	1.14715	0.976175	0.97117	1.01252	0.896694	0.865265	0.920792	0.193198	0.365803	0.905778	0.945739	1.00529
P22694	0.806962	0.97669	1.0283	0.805835	0.794584	0.808154	0.756317	0.905143	0.836477	0.692606	0.729878	0.757152	0.740945	0.801393	0.784976	1.07507	1.1722	1.19913	1.26644	1.39826	1.24451	0.697323	0.807347	0.791161	0.7449	0.755451	0.777203	1.29498	1.48986	1.42312	0.00018507	0.000129926	0.00356795	0.0406275	1.31995
P22732	0.844709	0.77922	0.805263	1.14578	1.09033	1.14823	1.51099	1.52002	1.56163	1.51152	1.51672	1.57111	1.66536	1.7046	1.60244	1.1799	1.25298	1.23707	1.0339	1.05474	1.08762	1.70262	1.72915	1.78097	1.33751	1.40725	1.40155	0.780569	0.830653	0.869483	0.0548727	0.915108	0.472912	0.643684	0.935331
P23229	1.05599	0.994996	0.714102	0.699114	0.956004	0.88137	0.690767	0.785606	0.509062	0.860883	0.768867	0.972517	0.695348	0.707991	0.75046	0.628068	0.553098	0.666713	0.975085	0.964764	1.2546	0.808193	0.675145	1.01187	0.871569	1.00785	1.47914	0.968646	0.813785	0.783729	0.0540208	0.0715377	0.210732	0.391824	1.11784
P23258	1.07456	1.10142	1.02901	1.08114	1.10083	1.09463	1.1372	1.16563	1.15263	1.39949	1.34792	1.30882	1.38051	1.3701	1.35212	1.06094	1.04785	1.06555	0.975912	0.978202	0.979747	1.1523	1.16277	1.06839	1.15999	1.19297	1.11024	1.10415	1.10336	1.04709	0.00290171	0.0181243	0.00420305	0.0451983	0.895749
P23381	1.4026	1.42235	1.34399	1.50867	1.50483	1.49278	2.20206	2.23595	2.24009	2.09723	2.07026	2.05561	2.38895	2.41029	2.3488	2.06522	2.13367	2.06883	1.1618	1.13396	1.09155	2.25351	2.14988	2.19816	1.74084	1.73804	1.68143	1.32011	1.37572	1.376	0.00955664	0.891026	0.169842	0.342572	0.887353
P23396	4.747	4.45224	4.32605	5.19531	5.24189	5.22804	4.87006	4.6413	4.60555	4.64064	4.53433	4.39915	3.95037	4.02739	3.96723	4.63064	4.38138	4.2736	4.12586	4.16204	4.05325	2.53424	2.40145	2.41689	3.74487	3.68441	3.68522	5.01249	4.85407	4.91486	0.00295518	0.0114986	0.0153339	0.0865376	0.855415
P23526	3.67297	3.64584	3.57673	3.22319	3.28043	3.08044	4.36631	4.37248	4.33706	3.61622	3.63018	3.68546	4.2062	4.37673	4.40585	4.80992	4.96481	4.70723	3.39741	3.36982	3.34079	2.95362	2.97146	2.89407	2.66306	2.70315	2.69182	3.99775	4.1927	4.13304	0.260335	0.0464266	0.322709	0.511503	0.935879
P23528	5.20756	5.09366	5.22947	5.90871	6.20383	6.09548	4.72071	4.82787	4.80656	5.59337	5.59031	5.47794	5.30299	5.23078	5.14394	6.70455	6.79936	6.68825	8.06045	7.95808	8.25488	4.12023	4.13028	4.18684	4.70249	4.82454	4.84999	7.7929	7.59105	7.7731	0.0106846	2.29e-05	0.0478161	0.161268	1.1741
P23610	1.18616	1.17848	1.04847	1.17728	1.17079	1.09575	0.907423	0.975298	0.80711	0.794351	0.787201	0.861442	1.02804	0.916281	0.926205	1.06617	1.11019	1.25885	1.19062	1.22246	1.22128	0.861543	0.837527	0.749332	0.911611	0.864795	0.895918	1.62952	1.52432	1.59686	0.0117236	0.0187488	0.109182	0.267036	1.14002
P23743	1.38154	1.41977	1.42741	1.16922	1.1924	1.15763	0.893772	0.895754	0.890598	1.06365	1.04524	0.981286	1.02676	1.0295	1.02391	1.13682	1.16998	1.16764	1.7337	1.7505	1.71623	1.20277	1.20918	1.17948	1.25845	1.24545	1.24529	1.53111	1.55108	1.53692	0.0423969	0.384098	0.0015335	0.0258022	1.24316
P23919	0.79421	0.854183	0.840796	1.00817	1.07859	1.03307	0.878957	0.863945	0.831969	1.13063	1.15303	1.13786	1.24452	1.23349	1.28867	0.993175	1.04765	1.00698	0.904454	0.964059	0.95508	1.03547	1.12719	1.07275	1.00697	1.06624	1.05432	0.833189	0.861893	0.855346	0.217872	0.0200102	0.43805	0.613016	0.961792
P23921	0.817073	0.864753	0.802099	0.903655	0.898473	0.885342	0.58241	0.637335	0.598553	0.780711	0.73902	0.78257	0.65882	0.705757	0.705413	0.857648	0.866491	0.806338	1.45767	1.46104	1.47557	0.863336	0.841509	0.814019	0.893796	0.883297	0.885141	1.38225	1.39589	1.37839	4.85e-05	0.00065793	0.000708305	0.0179984	1.4313
P24386	0.802431	0.806332	0.778053	0.652679	0.639184	0.675296	0.756307	0.722427	0.681	0.667605	0.665359	0.660448	0.693694	0.700502	0.70234	0.931779	0.857695	0.915181	1.0143	0.996014	0.961039	0.606749	0.594257	0.555163	0.590857	0.578312	0.607916	1.09269	1.10095	1.17125	0.00753913	4.42e-06	0.0430299	0.152532	1.18583
P24390	3.77615	3.58102	3.25433	3.26579	3.01339	3.23917	3.13534	2.97364	3.22688	3.30122	3.15461	3.3818	2.99648	3.11732	3.2673	2.63371	3.02917	2.74133	3.74988	3.68223	3.52771	2.80221	2.90505	2.74944	2.96168	2.83522	3.22957	4.20609	4.06715	4.2727	0.0485407	0.00071785	0.768994	0.858784	1.01456
P24534	1.58518	1.69313	1.77338	1.72843	1.95418	1.89995	1.90478	2.01363	1.96443	1.90374	1.96846	1.8996	2.2198	2.25969	2.26327	1.96186	2.09625	2.07253	1.34941	1.43304	1.3849	2.20055	2.40393	2.33583	1.92879	2.04028	2.09285	1.90038	2.0092	1.99532	0.11214	0.0866548	0.906562	0.946148	1.00598
P24557	0.951819	0.927241	0.89364	0.636149	0.604538	0.475659	0.716643	0.664804	0.718833	0.633877	0.62009	0.700534	0.721457	0.597527	0.713244	0.611858	0.537213	0.611381	0.657447	0.649081	0.609499	0.58849	0.471798	0.517872	0.410258	0.4935	0.46258	0.761996	0.882216	0.818229	0.262369	0.921679	0.049246	0.163972	0.858866
P24666	2.03705	2.13319	2.12761	2.23707	2.40077	2.30892	1.85094	1.98087	2.05823	2.43228	2.50204	2.54969	2.50437	2.48387	2.74969	2.50199	2.83314	2.59005	2.60598	2.88465	2.78679	2.46401	2.63385	2.59297	2.04014	2.18218	2.15816	2.37517	2.72036	2.5632	0.440606	0.956111	0.0149123	0.0851413	1.10409
P24941	0.464428	0.437864	0.527288	0.419924	0.464495	0.542481	0.263076	0.292978	0.268108	0.33839	0.356534	0.406204	0.300855	0.278402	0.313645	0.441467	0.494957	0.473117	0.617311	0.605085	0.657092	0.308063	0.455393	0.394103	0.526638	0.459628	0.452698	0.679885	0.691629	0.689209	0.100531	0.390205	0.000669945	0.0176406	1.40031
P25098	1.45484	1.51264	1.52237	1.45037	1.53075	1.50698	0.99068	1.06534	1.05396	1.2067	1.20506	1.17938	1.15819	1.10753	1.10985	1.32838	1.44176	1.43535	1.99898	2.0396	2.08748	1.20301	1.22961	1.19386	1.20954	1.22064	1.24242	2.00669	2.0021	1.96505	0.000664139	0.0211178	0.0127746	0.079796	1.23878
P25325	1.93553	1.93912	2.01442	2.44908	2.3686	2.40082	3.21456	3.14641	3.16424	3.49213	3.52404	3.52192	3.91151	3.8178	3.91922	3.05338	2.94718	2.86788	2.9997	2.9646	2.85765	3.5083	3.54355	3.4774	3.08644	3.04241	3.14394	2.61145	2.69918	2.63438	0.33207	0.00163816	0.842112	0.907169	1.01379
P25398	1.83202	2.02562	1.96277	1.93276	1.96657	1.91872	1.42088	1.49066	1.42749	1.62973	1.60295	1.57915	1.61639	1.64579	1.7076	1.78253	1.93575	1.94878	1.40038	1.48724	1.38286	1.17164	1.16843	1.08593	1.11893	1.17211	1.10999	1.71667	1.83086	1.85847	0.0358943	0.0812303	0.0271617	0.117659	0.860689
P25685	1.61709	1.59755	1.68565	2.47743	2.45197	2.52177	2.45539	2.49669	2.42816	2.09585	2.20599	2.2822	2.21419	2.1943	2.23626	1.99363	2.13665	2.10158	2.13205	2.18113	2.15541	1.76414	1.80215	1.69083	1.91862	2.00208	2.03818	1.51843	1.64798	1.5942	0.0688173	0.196287	0.00907626	0.0650151	0.870043
P25786	1.89021	1.93154	1.89553	2.54879	2.45774	2.50837	2.75385	2.74707	2.61577	2.34866	2.4002	2.39935	2.56433	2.53218	2.49162	2.56786	2.53778	2.55334	1.44906	1.40496	1.45716	2.08416	2.18031	2.12603	2.17214	2.196	2.17277	1.7299	1.62158	1.65456	0.0182514	0.175009	0.00372827	0.0420563	0.828806
P25787	2.65567	2.71862	2.8164	3.44808	3.51514	3.54059	3.97134	4.02728	3.94255	3.82306	3.90127	3.81702	4.32443	4.23655	4.36386	4.06461	4.08316	4.03872	2.35381	2.39768	2.33043	3.67064	3.66551	3.45814	3.41305	3.57401	3.58305	2.48384	2.51506	2.5195	0.00519497	0.446678	0.0529633	0.170927	0.873858
P25788	3.35573	3.36107	3.29383	3.69636	3.76213	3.82811	4.15826	4.12674	4.12042	3.99138	3.95066	4.0289	4.23083	4.42247	4.46778	4.68357	4.66984	4.56658	2.43808	2.43488	2.42999	4.19941	4.08554	4.0571	3.41131	3.54769	3.49875	3.14478	3.13031	3.04616	0.0970727	0.00691847	0.124959	0.286082	0.907293
P25789	1.87074	1.83394	1.78949	2.27355	2.24519	2.3241	2.53944	2.51642	2.42778	2.62011	2.58631	2.51308	2.81788	2.92641	2.72462	2.81957	2.77449	2.72698	1.56092	1.51668	1.47932	2.60895	2.47625	2.43504	2.25192	2.34082	2.19816	1.77171	1.85538	1.76086	0.0449779	0.253458	0.14625	0.313646	0.904691
P26038	0.785184	0.760105	0.740009	0.731426	0.702148	0.696974	0.795545	0.815104	0.820474	0.57661	0.559027	0.528648	0.695267	0.693429	0.666561	0.888736	0.919331	0.87727	0.472782	0.476307	0.476525	0.635773	0.648298	0.637539	0.565749	0.544358	0.534726	0.638039	0.692582	0.682911	0.514156	0.077878	0.206294	0.386042	0.917136
P26196	1.50518	1.55125	1.57676	1.66614	1.67434	1.65275	1.65363	1.63876	1.62153	1.53828	1.57683	1.57819	1.7186	1.79092	1.74338	2.02476	1.97147	1.99169	1.86621	1.8189	1.80169	1.17146	1.16284	1.20765	1.43827	1.46485	1.39368	2.36733	2.33316	2.25974	0.193922	2e-07	0.296976	0.483737	1.07299
P26440	1.43326	1.49048	1.43866	1.95013	1.93441	1.91575	2.7538	2.65978	2.52367	3.07526	3.02831	3.12516	3.44145	3.3763	3.38417	2.1626	2.19142	2.14243	2.11234	2.1377	2.03437	3.46654	3.38125	3.3257	3.0811	3.06666	3.01635	1.68644	1.67548	1.70682	0.0117059	0.659893	0.929717	0.960349	0.99085
P26599	1.34371	1.28043	1.3812	1.84667	1.63175	1.85538	1.841	1.79447	1.7889	1.62478	1.68892	1.61286	1.53726	1.82079	1.79502	1.83917	1.79754	1.96498	1.69769	1.71203	1.87079	1.12999	1.10719	1.01453	1.3716	1.26159	1.33102	1.79864	2.08621	2.07652	0.0484761	0.0237222	0.630024	0.761581	0.968456
P26639	1.95896	2.0749	2.01084	2.05159	2.08011	2.06468	2.07501	2.11184	2.11127	1.86224	1.85488	1.89112	2.06293	2.07862	2.06521	2.4206	2.44278	2.37975	2.4138	2.43101	2.43839	1.7043	1.68926	1.75185	1.69588	1.70101	1.72955	2.7455	2.7282	2.66765	0.0258758	6.17e-07	0.144206	0.309986	1.08517
P26885	3.08318	3.03285	3.10536	2.67384	2.72893	2.6701	2.13727	2.2153	2.10594	1.60911	1.74431	1.62596	1.69503	1.62816	1.73933	1.80533	1.74003	1.95706	1.28787	1.46306	1.38247	2.0953	2.12434	2.20209	2.16721	2.2605	2.18275	1.52857	1.5305	1.54795	0.025526	0.0584707	0.0196917	0.0996558	0.807081
P27144	0.640366	0.414694	0.465441	0.427048	0.436778	0.436163	0.481632	0.455912	0.478595	0.571579	0.53466	0.520497	0.570997	0.577215	0.561263	0.484691	0.469665	0.508745	0.911772	0.827358	0.825817	0.485891	0.489856	0.497377	0.454947	0.406688	0.500373	0.804251	0.816616	0.784774	9.42e-05	0.000806949	0.0365798	0.141286	1.22396
P27348	3.27735	3.44468	3.3659	3.33963	3.46159	3.32329	3.46821	3.66143	3.73279	3.52101	3.7098	3.64104	3.87137	3.83898	3.73564	4.39128	4.24857	4.19489	3.61277	3.46039	3.60685	3.14974	3.01931	3.15264	2.7922	2.82207	2.84228	4.58481	4.53828	4.43339	0.196552	3.28e-05	0.602442	0.743818	1.02728
P27361	1.53114	1.49313	1.52431	1.70259	1.67826	1.70538	1.23548	1.28717	1.26691	1.63752	1.58235	1.60661	1.48855	1.48354	1.43102	1.80493	1.84248	1.78774	2.55939	2.61499	2.47915	1.41521	1.40583	1.40041	1.49382	1.4614	1.50961	2.57837	2.69149	2.66614	3.64e-05	2.75e-05	0.00513681	0.0490511	1.31151
P27448	0.574453	0.477608	0.463555	0.597866	0.62261	0.610247	0.377848	0.343804	0.260332	0.387803	0.356372	0.333482	0.357517	0.298524	0.278386	0.449333	0.454376	0.421556	0.630658	0.60336	0.5965	0.345085	0.349885	0.323911	0.373966	0.360379	0.338764	0.603793	0.609389	0.635082	0.00202694	0.964513	0.279992	0.465287	1.11918
P27482	5.0826	5.22556	4.92671	4.64163	4.45717	4.42029	6.08313	6.4982	6.1368	5.17371	5.39045	5.15174	5.91777	5.81641	6.26388	5.86746	6.09398	5.80246	3.8326	4.35139	4.13952	6.05729	5.37748	5.44616	4.84242	4.622	4.59816	4.94065	4.3298	4.58896	0.332066	0.742279	0.113096	0.271385	0.922453
P27707	0.523241	0.552536	0.472231	0.487166	0.4705	0.429096	0.443006	0.434268	0.443774	0.599561	0.575484	0.644224	0.560829	0.534031	0.514978	0.637465	0.571305	0.562183	0.746233	0.795269	0.648875	0.463866	0.475681	0.444064	0.465037	0.376679	0.478017	0.74942	0.622047	0.738789	0.0437539	0.0127189	0.0709472	0.202443	1.14184
P27797	7.83566	8.41689	8.39628	6.77997	7.36564	7.28989	7.67872	8.11863	7.81373	7.1794	7.11957	7.07918	7.73719	8.23336	7.92569	6.51421	6.89015	6.75888	5.50265	5.69926	5.44346	10.2923	10.4345	10.1697	7.71777	8.32872	7.91623	5.17733	5.17813	5.28056	0.0656921	1.34e-05	0.334377	0.521775	0.933322
P27824	2.8323	2.86475	3.00483	2.29141	2.34612	2.36415	1.71482	1.77133	1.76657	1.77652	1.8622	1.8927	1.70665	1.78974	1.79792	1.79075	1.85234	1.7725	2.5422	2.55862	2.54552	2.46178	2.50507	2.46187	2.33105	2.40846	2.45197	2.01521	2.13749	2.14943	0.0118543	0.0864163	0.308785	0.497269	1.06929
P27986	1.09291	0.997997	1.08349	0.855939	0.883977	0.931677	0.686578	0.595124	0.655812	0.721071	0.790144	0.777779	0.781398	0.784928	0.70244	0.960635	0.972478	0.983195	0.954054	0.946741	0.943433	0.680229	0.743969	0.680404	0.736771	0.749909	0.74451	1.1359	1.16221	1.14834	0.0871306	0.662141	0.182547	0.357752	1.09736
P28065	0.846422	0.804511	0.975877	0.676994	0.727756	0.739679	1.10348	1.29915	1.19593	0.852528	1.0592	0.988374	1.14674	1.07928	1.11782	1.0926	0.973929	1.06167	0.679841	0.699523	0.750863	0.843551	0.76025	0.838897	0.874411	0.96919	0.892619	1.2524	1.21423	1.19957	0.16846	0.987143	0.626649	0.758995	0.965087
P28066	3.8935	3.66767	3.64804	4.26957	4.20464	4.38615	4.92097	4.97495	5.14505	5.08589	5.05514	5.14111	5.67902	5.38428	5.47545	5.47399	5.50183	5.32235	3.05053	2.80365	2.83195	5.43581	5.40676	5.35662	4.41934	4.51612	4.41588	3.66328	3.40744	3.38432	0.0123191	0.0941874	0.230148	0.410434	0.916235
P28070	2.93203	2.71589	2.58466	2.95987	3.08378	2.90977	2.92222	3.05009	2.93875	2.8233	2.65036	2.86532	3.06283	3.06192	3.32451	3.88251	3.82799	3.56493	1.52791	1.70005	1.5803	3.19159	2.92966	3.07784	2.61189	2.31323	2.70071	2.19314	2.1594	2.15043	0.112	4.03e-06	0.167224	0.339796	0.898059
P28072	4.33927	4.38096	4.64326	4.80754	5.27073	5.2168	5.05372	5.41617	5.48795	5.2327	5.41188	5.2629	5.30391	5.91446	5.88892	6.25476	6.06572	5.98292	2.8817	3.0261	2.98511	5.54734	5.71152	5.56079	4.57671	4.95438	4.49466	3.9827	4.18496	3.77181	0.0406693	0.00151684	0.134426	0.297711	0.901457
P28074	3.44824	3.58726	3.29556	4.18743	4.20579	4.22512	5.3154	5.22346	5.29329	5.12567	5.2371	5.15118	5.38778	5.78872	5.52834	4.90342	5.1654	5.07091	2.62691	2.64019	2.5114	5.12264	4.94544	4.97411	4.60779	4.59165	4.39585	2.9061	3.00405	2.92165	0.00335308	0.309832	0.0552617	0.175675	0.850524
P28161	3.85138	4.29362	4.22122	3.69605	3.77273	3.80167	2.73267	2.91415	2.79553	3.23679	3.48741	3.38609	3.5101	3.636	3.75624	3.82329	3.9444	3.90516	3.18674	3.22379	3.26184	2.46285	2.62852	2.50178	2.75841	2.79885	2.71584	4.06566	4.24096	4.11527	0.0821738	0.230805	0.274103	0.459184	0.934861
P28288	0.651728	0.606629	0.612327	0.786362	0.7897	0.765329	1.31015	1.37326	1.3568	0.983506	1.01715	1.00667	1.04118	1.02237	1.015	0.67232	0.6621	0.637402	1.15558	1.12762	1.06637	0.870091	0.866339	0.859707	1.07805	1.0521	1.05356	1.06553	1.09519	1.10673	0.0948584	0.218835	0.980093	0.987044	1.00213
P28482	3.65957	3.6175	3.62072	3.21363	3.26778	3.26434	3.13383	3.27818	3.27535	3.225	3.23981	3.25485	3.17915	3.37108	3.41218	4.13561	4.18347	4.00127	4.29331	4.20408	4.12657	2.75622	2.92438	2.7352	2.70947	2.79691	2.76569	4.73789	4.72664	4.7914	0.0146526	4.33e-07	0.0942096	0.242972	1.11747
P29350	0.939461	0.925078	0.922021	1.01928	0.988364	1.03884	0.773579	0.779802	0.810791	0.889198	0.835197	0.896111	0.886494	0.892807	0.876572	1.14051	1.07131	1.1074	1.13188	1.06478	1.09939	0.816238	0.810182	0.802952	0.796423	0.790294	0.778022	1.43807	1.4552	1.41474	0.000504543	0.000131225	0.038764	0.145757	1.16653
P29353	0.493541	0.515378	0.546531	0.573676	0.579356	0.550511	0.348465	0.364628	0.347068	0.324954	0.278091	0.285902	0.313692	0.258842	0.363365	0.459628	0.408668	0.499475	0.512867	0.533359	0.502917	0.338596	0.305359	0.347798	0.27898	0.304043	0.264783	0.443278	0.567041	0.529974	0.00710642	0.649057	0.804602	0.883671	1.02486
P29401	2.5777	2.52498	2.51093	2.03776	1.98991	2.01936	2.50498	2.3765	2.42752	1.98481	1.9754	1.99633	2.52013	2.46773	2.4807	2.91332	2.92759	2.83437	1.83893	1.78269	1.83242	1.61428	1.66734	1.71821	1.59306	1.60426	1.59648	2.48245	2.49061	2.44485	0.0182822	0.00931167	0.19099	0.368243	0.91121
P29460	2.48263	2.17705	2.56326	3.50819	2.26795	3.56315	3.52271	2.53784	3.73883	2.93787	2.88221	2.59994	3.11834	2.98578	2.76958	3.10485	2.03289	2.4488	3.58805	2.57257	2.46795	2.08649	1.87337	1.9228	2.26563	2.65236	1.94138	2.53181	2.48061	2.27699	0.0782685	0.82118	0.00861279	0.0637769	0.830289
P29692	2.29554	2.26945	2.18526	2.25731	2.24211	2.26154	2.93446	2.87774	2.89321	2.67169	2.6257	2.67059	3.00689	2.94945	2.86844	2.4691	2.40376	2.41633	1.52118	1.48062	1.42211	3.44287	3.17664	3.2593	2.65123	2.57824	2.72935	1.82541	1.9245	1.9489	0.573849	0.0100132	0.194126	0.372216	0.903617
P29728	0.815941	0.831613	0.832009	0.676849	0.633847	0.622841	0.602881	0.671218	0.735873	0.53302	0.57567	0.533198	0.597893	0.579503	0.564108	0.801215	0.72276	0.734976	0.77765	0.781259	0.772738	0.405008	0.458108	0.411559	0.357898	0.456981	0.358622	0.743185	0.689227	0.702064	0.0989628	0.0598418	0.433641	0.610072	0.935429
P29992	2.70404	2.735	2.73498	2.98119	2.9778	3.09684	2.40837	2.45096	2.45861	2.25795	2.28951	2.26621	2.05575	2.23314	2.15261	2.68175	2.64333	2.66336	4.02121	4.08463	4.11702	2.61462	2.53462	2.49631	2.41837	2.52498	2.49027	3.68881	3.72174	3.49994	0.000630293	0.0111095	0.00911299	0.0650851	1.22215
P30038	1.38765	1.39063	1.35894	1.30856	1.36891	1.29996	1.5526	1.67576	1.56601	1.99861	1.92184	1.92438	2.05731	2.07757	2.03346	1.45245	1.45156	1.41215	1.86929	2.00819	1.86654	1.63599	1.65037	1.6573	1.78619	1.74115	1.764	1.86515	1.95403	1.90474	0.0415945	0.076567	0.43951	0.614345	1.04401
P30041	17.4824	17.5216	16.7883	15.4169	15.4605	15.5071	18.0109	17.6629	17.3573	17.7003	17.4263	17.3783	18.1705	18.3941	18.0298	19.9211	20.3356	20.0662	18.1215	17.7015	17.5503	14.67	14.5189	14.1918	13.6078	13.6125	13.6237	24.5303	24.3857	24.013	0.00489887	4.89e-06	0.447952	0.621826	1.04856
P30043	6.87732	6.70134	6.95551	6.96817	6.88406	6.72289	4.86747	4.92178	4.86141	6.44824	6.15829	6.52511	6.39535	6.30681	6.13765	8.27605	7.9211	7.98207	7.62865	7.33038	7.35936	5.02561	4.86316	4.96357	4.90808	4.86958	4.72851	8.6848	8.65867	8.55849	0.0199316	0.00615053	0.267043	0.45143	1.08564
P30044	5.03372	4.67319	4.6624	5.68565	5.58037	5.64778	5.63081	5.77073	5.72786	7.038	7.00476	6.77203	6.62834	6.42381	6.54817	6.03572	6.08212	6.00474	5.12682	5.32699	4.97743	6.27084	5.8939	5.6079	5.08439	5.07115	5.11516	6.01141	5.78965	5.79317	0.45364	0.0458546	0.198845	0.376775	0.947806
P30048	4.04085	4.06695	3.81901	2.89388	2.80498	2.92221	3.30721	3.21652	3.24835	3.36465	3.31518	3.2035	3.5653	3.77698	3.5044	3.23378	3.14692	3.05034	4.06501	3.85946	3.53193	3.15309	3.06053	3.05247	3.31674	3.47034	3.29921	4.67795	4.60828	4.69827	0.0054711	0.105597	0.272445	0.457605	1.06218
P30050	2.56772	2.62497	2.56869	4.56372	4.49687	4.36989	5.25936	4.85736	4.73263	3.22216	3.31574	3.25418	2.91761	2.95983	2.8043	2.85743	2.79182	2.58634	2.67528	2.61479	2.67505	1.66814	1.48798	1.71039	2.8799	2.95515	3.0346	2.72351	2.47546	2.24676	0.00362055	0.0177849	0.000507676	0.01513	0.685731
P30085	3.10957	3.18227	3.24409	3.25483	3.29137	3.11468	2.07819	1.99624	1.98061	2.60459	2.47969	2.67761	2.51007	2.54	2.32755	3.51608	3.54554	3.51972	4.30998	4.41823	4.43194	2.54829	2.50298	2.54562	2.45497	2.48454	2.45166	4.39939	4.59079	4.75644	0.00593209	0.0185103	0.0068629	0.0565458	1.29919
P30086	5.98876	6.25704	6.05819	5.29257	5.34382	5.33105	6.25506	6.76541	6.49157	5.27361	5.37699	5.3538	6.24373	6.57391	6.62248	8.36985	8.84093	8.61043	5.77709	5.90329	5.42395	4.07128	4.14353	3.95681	4.11334	4.27179	4.15364	6.27823	6.54148	6.62373	0.0288729	0.000138477	0.765247	0.856424	0.97592
P30101	6.78858	6.7585	6.8546	5.83132	5.96645	6.04721	5.45348	5.58341	5.49948	5.42639	5.49994	5.54971	5.79085	5.71349	5.83899	5.675	5.75181	5.63302	4.78289	4.97532	4.76143	7.1891	7.39017	7.14256	6.24939	6.49587	6.30721	4.16654	4.39524	4.29572	0.449099	0.00589313	0.474882	0.644749	0.961726
P30153	5.49777	5.48994	5.35368	4.716	4.73977	4.68322	4.19799	4.11031	4.03929	4.60839	4.46994	4.55439	4.71861	4.74214	4.57982	5.21721	5.13525	5.12243	5.59887	5.51801	5.34419	4.59092	4.5231	4.36112	4.1365	4.14699	4.16389	6.33888	6.38714	6.25789	0.0176016	0.0403216	0.0869968	0.232827	1.08994
P30154	0.608707	0.607973	0.729746	0.839395	0.834021	0.85312	1.0261	1.07696	1.04585	1.24174	1.24262	1.25824	1.31078	1.3744	1.35993	0.862136	0.899562	0.88347	0.962319	0.998827	1.02008	1.20506	1.31326	1.28741	1.18474	1.20006	1.17692	0.755444	0.830484	0.818016	0.134285	0.185208	0.992623	0.993858	0.999235
P30419	0.992158	0.946516	0.982665	0.959658	0.929782	0.924956	1.06364	1.06385	1.1086	0.925431	0.90255	0.969159	1.08331	1.02476	1.07301	1.21431	1.22712	1.27174	0.895213	0.883912	0.919576	0.76369	0.745272	0.675565	0.787778	0.816534	0.842197	1.31062	1.21167	1.20158	0.638823	5.96e-05	0.842985	0.907251	0.987741
P30520	1.44686	1.49846	1.45662	1.47458	1.35674	1.41271	1.3418	1.42778	1.32091	1.40234	1.4183	1.37609	1.5177	1.54401	1.48173	1.77173	1.84287	1.78621	1.46887	1.58584	1.58121	1.27506	1.18123	1.19741	1.10704	1.10328	1.11217	1.8477	1.8756	1.94936	0.129212	4.59e-07	0.357714	0.547226	1.05629
P30536	5.45313	4.92497	5.03584	2.41295	2.25305	2.32006	3.32049	3.25116	3.20281	3.47841	3.21107	2.9275	2.81386	3.45119	3.36474	3.50838	3.10138	3.31019	5.60836	4.81413	4.31438	3.23471	3.05939	2.98572	3.4984	2.65091	2.86568	4.94463	5.03519	4.9866	0.00351232	0.995779	0.234803	0.415859	1.12635
P30566	0.665307	0.639726	0.66119	0.620499	0.604305	0.634337	0.662568	0.668757	0.581584	0.633766	0.662389	0.624543	0.67247	0.687012	0.707233	0.785826	0.842488	0.841071	0.80269	0.817029	0.878204	0.605833	0.613633	0.584238	0.599535	0.573993	0.597055	0.972958	1.09234	1.04517	0.000169569	1.58e-07	0.0136645	0.0824655	1.19807
P30613	6.0743	6.68911	6.51161	8.65125	7.25466	7.80628	10.4948	8.5856	9.52229	10.5635	8.13614	9.51756	11.3481	9.21796	7.60595	11.2695	8.93769	8.26073	9.70189	7.12188	6.47135	9.59363	9.02579	8.70805	9.93218	9.50787	8.71413	12.1633	9.18992	7.41653	0.834756	0.786752	0.344933	0.533762	1.06279
P30711	3.21396	3.31061	3.25776	3.09728	3.01419	3.0033	4.58448	4.67814	4.63681	3.78907	3.72648	3.6906	4.43022	4.43165	4.62935	4.60794	4.65589	4.89203	3.79713	3.76023	3.62544	2.66582	2.70221	2.46102	2.30043	2.49078	2.37849	4.47532	4.36657	4.3551	0.0190078	0.170854	0.392949	0.577708	0.931132
P30876	0.91293	0.888862	0.920231	0.873422	0.830869	0.867902	0.453657	0.466468	0.469249	0.579092	0.559007	0.591565	0.505429	0.509813	0.503811	0.64839	0.668993	0.659795	0.924157	0.907848	0.931972	0.481648	0.442328	0.420088	0.566534	0.575517	0.57012	0.899344	0.900221	0.889444	0.000544706	0.99959	0.60053	0.742664	1.05579
P31150	4.03351	4.26374	4.19545	3.56438	3.65044	3.6188	5.27969	5.23554	5.29125	4.31669	4.39782	4.37057	5.10191	5.04413	5.08235	5.72786	5.53225	5.52789	3.53172	3.56268	3.57012	3.83566	3.93044	3.87201	3.2313	3.44794	3.35654	4.54313	4.56457	4.44484	0.0551291	0.289602	0.253111	0.435502	0.929317
P31153	3.46657	3.59449	3.56177	3.83988	3.7625	3.82268	3.03943	3.09793	3.08099	3.02567	3.01493	2.97283	3.08502	3.14004	3.13155	3.93195	4.00564	3.85105	6.16428	6.18974	6.17182	2.97254	3.08359	3.01726	3.36529	3.30676	3.34366	4.93065	5.19256	5.19517	1.52e-05	1.5e-05	0.00688668	0.0565458	1.30392
P31323	0.682551	0.727956	0.757326	0.737451	0.707963	0.69869	0.908506	0.904453	0.948863	0.575717	0.574697	0.578837	0.652407	0.707074	0.634852	0.963742	1.04249	0.989828	0.677478	0.723032	0.691155	0.589293	0.564606	0.606275	0.507295	0.54742	0.563731	0.746577	0.748164	0.747599	0.0179704	0.215081	0.912365	0.948998	0.991789
P31689	1.58562	1.73219	1.69883	2.09374	2.15551	2.22948	1.27092	1.28218	1.28794	1.29919	1.32831	1.29639	1.15583	1.18679	1.14333	1.60578	1.65685	1.5753	2.25372	2.26654	2.19493	1.14941	1.10636	1.08749	1.35956	1.37499	1.37774	1.73227	1.76853	1.78392	0.00578405	0.888345	0.470902	0.642559	1.06802
P31749	1.23693	1.18783	1.18746	1.26019	1.28045	1.28292	0.855142	0.835921	0.828125	1.02156	0.988442	1.00992	0.896114	0.916063	0.903897	1.19948	1.17236	1.18986	1.70636	1.73779	1.72483	0.971802	0.993	1.0017	0.995067	1.00816	0.975113	1.68154	1.74547	1.73	0.000376458	0.0153736	0.0117759	0.0769082	1.26395
P31751	0.853289	0.782161	0.87574	0.814331	0.812758	0.804742	0.566473	0.547006	0.525492	0.654808	0.646155	0.642648	0.603087	0.630909	0.594828	0.725484	0.735724	0.742346	1.14422	1.18279	1.13669	0.639051	0.653441	0.660616	0.695224	0.662526	0.64196	1.14679	1.15176	1.0949	0.000458553	0.0167881	0.016832	0.0917213	1.25681
P31939	2.36901	2.25093	2.2521	2.51853	2.49633	2.51764	2.23571	2.2657	2.16789	2.41867	2.48929	2.48854	2.70316	2.64148	2.65525	2.9915	2.97512	3.01411	2.64322	2.66073	2.54912	2.23967	2.24044	2.16384	2.10942	2.0809	2.13593	3.18914	3.21164	3.29547	0.0166165	0.000750582	0.121121	0.281036	1.08308
P31943	2.22115	2.13869	2.19668	1.55493	1.63311	1.65164	1.29803	1.30481	1.24314	1.57169	1.70947	1.73515	1.53494	1.55631	1.6232	1.73173	1.72882	1.70949	2.15838	2.12913	2.13806	1.65006	1.67235	1.6946	1.64576	1.69934	1.59036	1.85658	1.89254	1.85511	0.0254158	0.0864548	0.132837	0.295673	1.08727
P31946	6.98764	7.05181	6.73562	6.67614	6.78801	6.63517	7.04463	7.27411	6.97822	6.61331	6.71634	6.65103	7.37613	7.18022	7.27637	8.02875	8.29557	7.81457	6.61299	6.64979	6.49038	6.06215	5.84238	5.87393	5.5695	5.5809	5.53473	9.20144	9.37724	9.3391	0.00980171	1.02e-07	0.694354	0.806627	1.02201
P31947	4.42477	4.49725	4.43762	3.86991	3.96123	3.91971	4.25593	4.36429	4.29286	3.78109	3.62686	3.55391	4.57079	4.41982	4.40684	5.61131	5.56237	5.40025	3.52014	3.71529	3.68944	3.16867	3.21024	3.19262	2.89547	2.84492	2.90764	5.48482	5.43316	5.36392	0.0691536	4.04e-05	0.936041	0.964355	0.993867
P31948	1.59874	1.66312	1.61853	1.67118	1.74938	1.75212	1.44675	1.47943	1.42567	1.58994	1.59684	1.63515	1.77795	1.78128	1.79487	2.06805	2.10219	2.03859	1.24603	1.30904	1.30639	1.69754	1.74403	1.70661	1.31456	1.37343	1.33239	1.66683	1.71977	1.72848	0.113896	0.00185429	0.856828	0.915175	0.990764
P31949	4.8973	5.26423	5.40631	4.75529	4.99694	4.94057	5.90236	5.93045	5.81007	5.06922	5.57319	5.56284	5.15838	5.80241	5.78805	6.3677	6.88619	6.19908	6.38245	7.04357	6.42587	5.00578	5.8238	5.45465	3.78959	4.21198	4.18054	6.3477	7.03054	7.06064	0.618087	0.000576681	0.125239	0.286082	1.09093
P32119	9.5154	9.79219	9.63255	8.68001	8.76556	8.8567	8.62574	8.45947	8.40563	8.63529	8.83131	8.69568	8.69394	9.64941	9.5937	11.3996	12.225	11.3028	10.0373	10.2843	9.74898	7.97143	8.22263	8.13465	7.1159	7.33164	7.00451	13.4417	13.262	13.3232	0.005563	6.52e-07	0.106267	0.262568	1.11847
P32929	0.756788	0.804291	0.788792	0.680173	0.683102	0.702205	0.846371	0.876687	0.849183	0.731843	0.726125	0.67685	0.834514	0.774604	0.86054	0.952224	0.927413	0.94322	0.789024	0.796212	0.798238	0.628106	0.659406	0.645353	0.567747	0.551393	0.581194	1.03257	1.08259	1.10536	0.521443	0.00056161	0.564742	0.716765	1.04037
P33176	2.26399	2.29905	2.31339	1.79989	1.83536	1.86259	1.34466	1.30913	1.33066	1.25788	1.25057	1.25356	1.24896	1.22974	1.25761	2.00023	2.05509	1.93504	1.92867	1.8984	1.89366	1.47487	1.46633	1.41607	1.38381	1.45518	1.41317	2.11051	2.11811	2.1413	0.00288491	0.203061	0.174261	0.348234	1.11877
P34896	1.03855	1.07157	1.08124	1.42929	1.42261	1.35564	1.88298	1.83788	1.79778	1.88208	1.81902	1.88134	2.13667	2.17905	2.07278	1.57118	1.58012	1.5778	1.16015	1.17898	1.2035	1.70995	1.80521	1.73447	1.61533	1.67264	1.70576	1.2318	1.22212	1.24417	0.16675	0.0771333	0.147252	0.314991	0.892509
P34897	0.396859	0.287004	0.307747	0.30795	0.342091	0.287152	0.44925	0.347738	0.451314	0.234507	0.300667	0.299278	0.230612	0.370621	0.27146	0.286891	0.272959	0.352245	0.711536	0.769084	0.668566	0.550019	0.543956	0.439458	0.500616	0.622975	0.547028	0.507167	0.821496	0.620771	0.0148645	0.00220664	0.000113411	0.00855543	1.68189
P34913	2.4516	2.36358	2.34739	2.52587	2.47043	2.46923	2.57517	2.54271	2.51597	2.57847	2.57397	2.53534	2.6599	2.79332	2.70086	3.01865	3.00551	3.02587	3.06732	2.97701	3.08057	1.97125	1.95419	1.92722	2.00922	2.02615	2.05195	3.84665	3.66358	3.73423	0.0319382	3.65e-08	0.258157	0.441666	1.08544
P34932	1.31656	1.34231	1.34151	1.39872	1.41389	1.42111	1.49729	1.54211	1.52905	1.42753	1.40974	1.42131	1.59441	1.54809	1.58148	1.71131	1.70068	1.70649	1.14538	1.16218	1.15874	1.37791	1.35444	1.33063	1.23774	1.21719	1.22788	1.35962	1.37882	1.39585	0.239844	0.0061383	0.130768	0.292145	0.939396
P34949	1.43994	1.54112	1.52232	1.49354	1.51632	1.55279	1.84688	1.95727	1.87973	1.92224	1.88564	1.82943	2.30976	2.20824	2.2222	2.20806	2.18646	2.21292	1.58568	1.51657	1.60117	1.8752	1.78483	1.79434	1.55206	1.47208	1.5516	1.87444	1.87788	1.86372	0.00824836	0.637033	0.909819	0.948727	0.993719
P35030	0.97432	1.02723	1.1037	0.735348	0.745737	0.697171	1.0893	0.992826	0.891178	0.96401	0.965766	0.881258	0.959039	0.708603	0.939877	1.06024	1.12767	1.11876	1.16041	1.146	1.18861	1.29213	1.29864	1.31408	1.07862	1.12339	1.17911	2.09605	2.05688	1.92948	7.42e-05	0.000598583	0.000410075	0.0134725	1.47492
P35080	5.50826	5.24217	5.51504	5.74643	5.8954	5.90895	3.90274	3.81728	3.95006	4.4095	4.3331	4.41862	4.01876	4.0075	4.15535	6.25796	6.20624	6.18498	6.61173	6.31342	6.39679	4.14644	3.95486	4.25787	3.79775	3.8274	3.99058	7.92752	8.00603	7.46951	0.00218269	0.0205136	0.0433721	0.15307	1.205
P35221	0.774751	0.799929	0.830545	0.773506	0.753502	0.797705	0.873654	0.844855	0.873545	0.662378	0.666857	0.677556	0.666317	0.713878	0.69091	0.843483	0.839572	0.821118	0.888969	0.921268	0.913737	0.549275	0.536271	0.546631	0.584252	0.581987	0.591158	0.93844	0.914677	0.889633	0.0374264	0.0064698	0.956215	0.97644	0.996542
P35222	1.63642	1.64283	1.67473	1.39488	1.39251	1.36047	1.40536	1.38253	1.36042	1.26137	1.27174	1.2528	1.33656	1.36641	1.32797	1.43584	1.45757	1.41919	1.29223	1.30363	1.27737	0.841144	0.866072	0.871274	0.898821	0.909416	0.935767	1.59759	1.62961	1.64278	0.00401468	0.00461724	0.0523653	0.170594	0.872373
P35232	3.19123	3.19086	3.10766	3.66075	3.59511	3.7324	4.77078	4.63618	4.53613	5.66952	5.77052	5.67723	6.33252	6.67432	6.50312	4.02994	4.06445	3.94784	3.80909	3.65154	3.5992	6.21699	5.98154	6.03328	5.61585	5.51499	5.40875	2.96335	2.95327	2.90849	0.0148594	0.824672	0.530444	0.686223	0.938777
P35237	1.93386	1.86912	1.92185	2.30194	2.24217	2.21355	3.40611	3.5573	3.50748	3.14195	3.15192	3.18369	3.73194	3.70228	3.70171	3.35704	3.43182	3.32674	2.46094	2.4243	2.47011	3.10401	3.05371	2.98525	2.49005	2.46164	2.46896	2.98613	3.16029	3.10486	0.0467178	0.0198101	0.930505	0.960752	0.993549
P35241	3.00524	2.92578	3.00599	4.20845	4.21915	4.11584	4.75538	4.7701	4.69212	3.5774	3.69281	3.60391	4.04342	4.184	4.19628	3.97376	4.09704	3.96246	2.81441	2.72917	2.71648	3.22746	3.28276	3.21281	2.99763	2.97637	2.97179	2.94753	2.98448	2.92693	0.00634192	0.274874	0.000876068	0.0198772	0.810584
P35270	2.37095	2.27178	2.35332	2.22101	2.31843	2.31845	2.36607	2.43787	2.3268	2.46746	2.43538	2.39693	2.47705	2.49237	2.52644	2.9193	2.95409	2.92204	3.45794	3.51194	3.25952	2.17948	2.21825	2.22844	1.8132	1.92755	1.84059	2.99967	3.03517	3.14781	0.0289133	6e-09	0.0656882	0.19338	1.12953
P35573	2.15505	2.1851	2.16343	2.08753	2.12332	2.14926	1.75569	1.78158	1.75717	1.95275	1.98729	1.95917	2.02573	2.02999	2.04916	2.26002	2.28461	2.31579	2.05177	2.08904	2.02547	1.4971	1.49187	1.45019	1.69879	1.69965	1.71323	2.99573	3.06511	3.00031	0.00256103	1.36e-05	0.514895	0.678469	1.04895
P35606	3.21793	3.28315	3.26424	2.59368	2.61359	2.63054	1.93276	1.93667	1.93326	2.01114	1.98283	2.00348	1.94098	1.94698	1.96182	2.45552	2.47584	2.43815	2.68497	2.73194	2.64221	2.04629	2.04752	2.00468	2.13843	2.17015	2.19196	3.18641	3.34338	3.35769	0.000543914	0.591021	0.341136	0.529243	1.07551
P35611	0.64616	0.581308	0.59227	0.525401	0.644729	0.542772	0.361834	0.435414	0.403941	0.39808	0.463712	0.446856	0.377051	0.444962	0.402584	0.558597	0.538249	0.542106	0.652439	0.724202	0.739828	0.434468	0.439111	0.482769	0.41852	0.429291	0.427349	0.714493	0.67324	0.742494	0.0154435	0.308195	0.0544737	0.174628	1.17202
P35626	0.269307	0.301178	0.260666	0.420995	0.400908	0.456153	0.527954	0.578928	0.522344	0.640752	0.68305	0.653857	0.660816	0.670875	0.648583	0.477114	0.455557	0.476948	0.497932	0.505161	0.519879	0.623114	0.632612	0.644887	0.660813	0.646416	0.595553	0.462948	0.445252	0.41428	0.0212395	0.0409829	0.59971	0.742664	1.04705
P35754	3.51189	4.52292	4.45638	3.64473	3.93052	4.24703	2.86489	3.41499	3.20757	3.94119	3.80308	3.59667	3.20454	3.22625	3.39282	5.22129	4.82701	5.05142	4.68852	4.70884	4.60205	3.30291	3.32086	3.32044	3.37524	3.53206	3.35505	6.49013	6.57575	5.92567	0.001529	0.00229479	0.013491	0.0820298	1.24255
P35813	2.00636	2.04647	1.95477	1.57127	1.56279	1.57618	1.98361	2.02685	1.97642	2.01393	2.04517	2.07005	2.38604	2.45318	2.38543	2.07059	2.13562	2.09438	1.98961	1.96207	1.96757	2.23421	2.21406	2.26803	1.84011	1.89315	1.83956	2.18536	2.21224	2.17804	0.128181	0.0244421	0.406968	0.59226	1.03414
P35914	1.08877	1.03509	1.13588	1.33896	1.26475	1.3455	1.68562	1.73158	1.58328	1.9248	1.79147	1.74875	1.89868	1.97209	1.8553	1.429	1.48022	1.4212	1.77569	1.88571	1.81157	1.71013	1.64286	1.56251	1.86985	1.81835	1.87233	1.79814	1.76455	1.86058	0.00485133	0.0156517	0.120183	0.280582	1.09838
P35998	4.31785	4.29645	4.32898	4.53117	4.48542	4.45587	3.32343	3.38062	3.28315	3.89712	3.88171	3.77627	4.00318	3.91416	3.99413	3.9126	3.88639	3.84216	3.34526	3.29995	3.34189	4.1052	4.04526	4.03618	3.94462	3.98655	3.91987	4.52685	4.53206	4.49928	0.012276	0.832261	0.77461	0.860915	0.98922
P36404	3.60192	3.68808	3.69373	3.63847	3.69477	3.5624	3.2366	3.33029	3.2836	3.75622	3.81568	3.78541	3.60343	3.72515	3.65064	3.34171	3.26682	3.28058	4.04575	4.01463	3.97717	3.73031	3.71173	3.7466	3.58336	3.72122	3.61083	3.89291	3.85267	3.87642	0.0638078	0.214586	0.200478	0.379573	1.02934
P36405	2.79237	2.85042	2.79689	3.04848	3.0424	3.02198	2.38106	2.2546	2.3369	2.84045	2.94615	2.88412	2.66913	2.76998	2.69687	2.73678	2.94277	2.88175	3.33449	3.3968	3.46452	2.79001	2.75256	2.68835	2.74182	2.50631	2.5643	3.4539	3.50866	3.60506	0.108632	0.120179	0.0333606	0.133367	1.09766
P36507	2.07615	2.06436	2.02523	2.11821	2.05367	2.05009	1.25002	1.28204	1.25745	1.65313	1.62297	1.63098	1.60811	1.57712	1.58261	1.908	1.89031	1.89874	2.3305	2.36666	2.22852	1.59343	1.56034	1.55533	1.57129	1.55548	1.56941	2.56503	2.5425	2.50224	0.0501773	0.373046	0.0690445	0.199724	1.14643
P36543	1.73545	1.72004	1.76984	1.76613	1.76914	1.76309	1.48374	1.51157	1.51216	1.3329	1.32346	1.30985	1.42488	1.44129	1.45285	1.85681	1.82387	1.85274	1.43128	1.43045	1.40025	1.03897	1.04632	1.02865	1.26338	1.20629	1.2521	1.78374	1.8223	1.8266	0.0167951	0.0321003	0.395694	0.579615	0.946277
P36639	0.981616	0.826288	0.843306	0.981272	0.95848	0.937258	1.13206	1.25035	1.35002	1.50404	1.3328	1.27209	1.32298	1.15526	1.23048	1.15926	0.990607	0.949725	0.892244	0.909481	1.03636	1.24925	1.29682	1.37156	1.02761	1.12407	1.10211	0.887708	0.903706	0.952199	0.114821	0.304251	0.231923	0.412574	0.928237
P36871	2.14094	2.23012	2.15273	1.66467	1.6429	1.71017	2.58901	2.50677	2.48802	1.77797	1.74485	1.73563	1.9913	2.02386	1.99549	2.79864	2.7686	2.71469	1.80889	1.83226	1.79838	1.4264	1.45154	1.3934	1.38823	1.38354	1.39451	2.27785	2.20426	2.24725	0.0867559	0.0615192	0.541073	0.695872	0.950452
P36873	3.04062	3.18265	3.19414	3.63291	3.56799	3.69317	5.0429	5.12647	5.11764	5.47692	5.5713	5.69226	5.93852	6.12457	6.1264	4.35921	4.50247	4.34846	3.83512	3.88048	3.73556	5.11756	5.22393	5.21816	4.41991	4.58343	4.41281	3.59169	3.66431	3.54835	0.100449	0.0128247	0.242532	0.425488	0.913695
P36915	1.56121	1.56258	1.44056	1.5754	1.59913	1.52858	1.04365	1.04795	1.01019	1.11878	1.16409	1.16994	1.12593	1.07168	1.11588	1.08714	1.13116	1.16468	1.67035	1.71936	1.72697	1.10172	1.21008	1.07629	1.25715	1.27912	1.31687	1.4203	1.55653	1.53767	0.00374851	0.956977	0.392195	0.577708	1.05852
P36952	0.866205	0.9248	0.879542	0.630175	0.63098	0.637746	0.564362	0.572762	0.562697	0.481858	0.490728	0.559447	0.613848	0.610751	0.596017	0.978242	1.01035	0.986317	0.790277	0.833172	0.853658	0.734986	0.730768	0.718661	0.53846	0.496769	0.527623	0.981045	0.931851	0.973067	0.0102298	0.338172	0.00883687	0.0644828	1.25601
P37235	1.071	1.1267	1.1039	0.903152	0.918995	0.892961	0.955984	0.893919	0.97956	0.898914	0.858661	0.925515	0.956944	0.848187	0.916627	1.10984	1.05906	1.01572	1.09455	1.0638	1.08203	0.929413	0.948982	0.908716	0.828388	0.853349	0.924936	1.18169	1.18113	1.19567	0.0275936	0.218311	0.060144	0.184725	1.07903
P37268	1.2692	1.30946	1.24376	1.17514	1.1482	1.12579	0.651419	0.766448	0.687599	0.862782	0.860191	0.845583	0.710473	0.655673	0.659274	1.00627	0.979375	0.926773	1.57475	1.62004	1.61113	1.11827	1.1325	1.08559	1.10324	1.09473	1.13759	1.32751	1.34632	1.40772	0.232917	0.79044	0.0020836	0.0301186	1.32215
P37802	1.33574	1.35022	1.43378	1.49774	1.48574	1.50495	1.13593	1.17432	1.11257	1.23589	1.27118	1.28811	1.31871	1.28367	1.32921	1.62574	1.52326	1.52701	1.363	1.30867	1.33241	1.11951	1.11269	1.15913	1.1	1.07972	1.1418	1.98123	1.93253	1.90664	0.00198679	0.00107432	0.290427	0.476285	1.07367
P37837	1.89915	1.95228	1.97394	1.59118	1.71421	1.68686	2.45453	2.56603	2.64692	2.24611	2.22531	2.3163	2.64272	2.6348	2.66805	2.6588	2.79188	2.65096	1.63037	1.59378	1.61367	2.4146	2.46217	2.36024	1.83227	1.85278	1.82884	2.1041	2.04841	2.10842	0.0312779	0.858665	0.563745	0.715876	0.961856
P37840	0.404736	0.467869	0.45599	0.531249	0.50035	0.426746	0.361362	0.396066	0.352608	0.310778	0.362186	0.291661	0.319984	0.278471	0.270945	0.572239	0.679791	0.518801	0.715199	0.72862	0.637687	0.628219	0.443765	0.497088	0.422832	0.519514	0.490984	1.05498	0.761717	0.747453	0.0306435	0.0142052	3.86e-05	0.00621821	1.6435
P38606	2.5256	2.58596	2.62552	2.40307	2.41057	2.4245	2.2968	2.35233	2.2108	2.21217	2.19891	2.21343	2.50108	2.58339	2.53607	2.9045	2.97355	2.92733	2.4559	2.5157	2.43286	2.08897	2.07134	2.02136	2.02185	2.03516	2.00166	2.94457	3.00151	2.99378	0.0326847	0.000432322	0.464801	0.637517	1.0363
P38646	1.35699	1.34241	1.35742	1.41111	1.45787	1.44842	1.75791	1.82645	1.74862	2.06723	2.06278	2.09014	2.39663	2.4547	2.45359	1.57174	1.63392	1.58106	1.45218	1.42491	1.41777	2.49445	2.48865	2.41798	2.21476	2.34308	2.25216	1.22799	1.20079	1.19212	0.00399935	0.471869	0.90116	0.943045	0.988297
P38919	0.7262	0.726964	0.747304	0.58959	0.595578	0.609567	0.602386	0.558552	0.523985	0.665662	0.654926	0.631444	0.512291	0.494646	0.503642	0.468551	0.537815	0.504101	0.705238	0.688252	0.699376	0.626369	0.599781	0.586702	0.659799	0.713876	0.735821	0.598161	0.548264	0.576569	0.275561	0.962275	0.816335	0.889677	1.01159
P38935	1.76349	1.7531	1.75591	1.88336	2.09917	2.30884	1.59331	1.52712	1.45835	1.71271	1.63106	1.72471	1.53328	1.45764	1.52706	1.71124	1.63751	1.82126	2.18892	2.0903	2.21881	1.39302	1.3818	1.49079	1.75798	1.42641	1.77382	2.6731	2.64557	2.55569	0.00272179	0.0220744	0.139691	0.305095	1.11804
P39656	3.15571	3.04507	3.08317	2.78877	2.80609	2.86162	3.34434	3.47675	3.19655	3.65462	3.44811	3.46482	3.54187	3.41938	3.51119	2.46982	2.50861	2.53926	3.21115	3.32223	3.15055	4.24664	4.04352	4.13671	4.19652	4.04771	4.22096	2.63598	2.60788	2.68884	0.0900441	0.0010789	0.69206	0.80608	1.02517
P40121	2.34148	2.26587	2.32423	2.44702	2.43355	2.47169	1.58393	1.49984	1.54009	1.98038	1.96715	2.01091	1.71146	1.67982	1.70063	2.42141	2.53809	2.43154	2.9578	2.83469	2.90115	1.82748	1.82685	1.81133	1.89533	1.88735	1.91467	3.08769	3.00693	3.06388	0.0429216	0.179162	0.0144518	0.084096	1.21524
P40222	0.536298	0.675085	0.664258	0.667163	0.65364	0.636894	0.401767	0.361868	0.383713	0.517218	0.411421	0.412797	0.464979	0.393115	0.416853	0.645679	0.684724	0.64812	0.540587	0.576757	0.549396	0.312695	0.370234	0.343024	0.463132	0.407072	0.452715	0.733142	0.684277	0.699715	0.0166003	0.577351	0.481924	0.653208	1.06768
P40227	5.09366	4.98926	5.00032	5.05647	4.9829	4.97159	3.73828	3.79088	3.6587	4.51862	4.44565	4.42523	4.31203	4.40878	4.45772	4.79118	4.79396	4.77598	4.29432	4.19416	4.22826	4.23524	4.19399	4.04836	4.13969	4.33367	4.05057	4.94684	5.13936	5.15983	0.0889596	0.42411	0.833041	0.901591	0.992267
P40763	2.81982	2.9247	2.77656	2.48289	2.47297	2.45415	1.62979	1.6408	1.63597	1.87205	1.91463	1.8782	1.87161	1.87881	1.85997	2.37703	2.35392	2.36565	2.98028	3.01636	2.98141	2.03364	2.01136	2.03358	1.91092	1.87354	1.93491	3.24014	3.31707	3.30199	0.00731603	0.483969	0.0554532	0.175675	1.17497
P40818	0.845069	0.823799	0.861699	0.850435	0.855501	0.812509	0.608449	0.609296	0.66726	0.667205	0.652178	0.596891	0.673866	0.670434	0.65165	0.967035	0.872786	0.916686	0.951838	0.952813	0.93942	0.618723	0.685388	0.656491	0.692548	0.705733	0.70064	1.19443	1.14822	1.15539	0.00475798	0.0255495	0.0126123	0.0790805	1.21315
P41091	3.07394	2.95833	3.02621	3.55339	3.52485	3.59809	2.86409	2.95426	2.93349	2.95113	2.95681	2.98602	2.99867	3.02451	2.98256	3.40126	3.41233	3.30932	3.37558	3.36672	3.39076	2.46177	2.36337	2.43156	2.72033	2.78068	2.73017	4.26151	4.2883	4.32407	0.0154339	0.00065726	0.427708	0.607703	1.0481
P41226	1.5803	1.55655	1.5916	1.58616	1.63564	1.64073	1.02203	1.01648	0.997549	1.23862	1.2157	1.21167	1.12292	1.11378	1.09343	1.45744	1.44591	1.44596	2.19176	2.2406	2.19032	1.16814	1.17489	1.15918	1.25382	1.17111	1.19388	2.17999	2.22125	2.17997	0.000429982	0.0244594	0.0258613	0.113622	1.2574
P41227	0.66407	0.730616	0.757513	0.791242	0.819551	0.788332	0.623735	0.644591	0.612218	0.648448	0.682443	0.687277	0.749948	0.75612	0.689375	0.812618	0.788144	0.81484	0.859076	0.843545	0.839713	0.675434	0.692171	0.660713	0.656531	0.731312	0.734465	0.915609	0.977929	0.885576	0.313261	0.140999	0.011943	0.0771911	1.11669
P41236	0.25497	0.279357	0.319678	0.337025	0.377292	0.272853	0.329323	0.397702	0.32669	0.377126	0.355154	0.375573	0.375617	0.333766	0.390723	0.403251	0.396988	0.436421	0.226976	0.195239	0.229059	0.391327	0.496954	0.387846	0.301395	0.289075	0.299377	0.311656	0.32833	0.246917	0.833946	0.0170639	0.6726	0.792027	0.968246
P41240	1.22014	1.2741	1.26505	1.25906	1.30517	1.33433	0.84288	0.891561	0.849291	0.981073	1.00812	0.95859	0.979353	0.974812	0.980392	1.24602	1.2251	1.23942	1.65986	1.72974	1.6687	0.954564	0.960153	0.961047	0.956494	1.01535	1.04772	1.61891	1.69509	1.67687	0.00104376	0.0322132	0.0221485	0.104758	1.219
P41250	2.23069	2.3516	2.37346	2.6442	2.60252	2.65096	2.59483	2.64129	2.6073	2.89679	2.98037	3.02109	2.96877	3.14569	3.15738	2.85341	2.87814	2.84649	3.13873	3.23187	3.14538	3.48312	3.58382	3.56728	2.95768	3.0993	3.06134	3.30892	3.29559	3.27632	0.687877	0.519181	7.12e-05	0.00778331	1.16787
P41252	2.9615	2.88081	2.90498	3.1207	3.06954	3.11187	2.48136	2.47489	2.42602	2.73538	2.71453	2.70103	2.69214	2.6845	2.70784	2.56953	2.62762	2.61379	2.74733	2.70492	2.6253	2.54293	2.59851	2.51692	2.75705	2.80442	2.76689	3.43165	3.4483	3.38277	0.00311258	0.171978	0.762591	0.855012	1.0113
P41743	0.587551	0.63432	0.608589	0.643929	0.670127	0.727915	0.449732	0.522985	0.482543	0.518102	0.56565	0.551075	0.440657	0.52647	0.480194	0.528141	0.602193	0.611707	0.905364	0.928966	0.929901	0.528896	0.508276	0.544935	0.515081	0.551736	0.555342	0.785176	0.822155	0.851754	0.00102531	0.0135783	0.0255495	0.11296	1.20925
P42025	2.06668	2.04999	1.96314	1.83459	1.81616	1.91734	1.49108	1.56294	1.5055	1.59016	1.66512	1.65019	1.73482	1.70888	1.75799	1.73011	1.81373	1.79113	1.34177	1.4202	1.3263	1.60698	1.64421	1.51385	1.46693	1.52145	1.53713	2.18361	2.21223	2.1549	0.241744	0.0910582	0.445426	0.620461	0.960096
P42224	2.05997	2.03841	2.09066	1.93578	1.94617	1.98466	1.35592	1.36919	1.36106	1.51274	1.47447	1.51609	1.51325	1.51316	1.52461	1.85718	1.85231	1.79569	2.37559	2.37022	2.33441	1.658	1.59398	1.58362	1.59427	1.58968	1.57392	2.60868	2.60402	2.62755	0.00611434	0.144372	0.0235835	0.107823	1.19142
P42226	1.81733	1.83515	1.83835	1.5728	1.56635	1.59911	0.889879	0.954989	0.895819	1.0569	1.08101	1.09182	0.970076	0.958182	0.962844	1.3248	1.40296	1.36184	1.77477	1.84679	1.71104	0.984564	0.960437	0.954122	1.0534	1.01321	1.0509	1.98872	1.97013	2.00258	0.000723208	0.729221	0.29833	0.485483	1.12098
P42336	0.483734	0.500322	0.448784	0.48792	0.453594	0.521403	0.256442	0.29914	0.25243	0.391233	0.394144	0.37146	0.330715	0.331339	0.364071	0.479753	0.421593	0.44482	0.562626	0.581628	0.607131	0.373847	0.362338	0.322564	0.339958	0.394311	0.421858	0.680612	0.70496	0.792016	0.0879602	0.0657104	0.0237601	0.108054	1.27236
P42338	0.591369	0.590464	0.617498	0.522868	0.527783	0.505597	0.414049	0.422452	0.385507	0.490883	0.464769	0.456129	0.429563	0.446421	0.451053	0.561046	0.566713	0.545577	0.692889	0.691216	0.676498	0.417181	0.382947	0.381289	0.406898	0.400122	0.421097	0.823914	0.794915	0.796772	0.00501029	0.00305239	0.0892723	0.237077	1.16985
P42345	1.32414	1.34168	1.33383	1.10824	1.11907	1.11157	0.70932	0.730501	0.719578	0.761998	0.800733	0.778261	0.737161	0.749071	0.731746	0.980147	0.978792	0.991499	1.11633	1.14211	1.10857	0.710191	0.731686	0.70905	0.769892	0.775826	0.784611	1.37586	1.38411	1.38468	0.000349008	0.959654	0.525108	0.68298	1.06306
P42356	0.561513	0.564272	0.549424	0.571562	0.577005	0.557352	0.467901	0.475415	0.48601	0.457469	0.462631	0.454173	0.454662	0.468704	0.444515	0.489047	0.476452	0.481524	0.583753	0.58071	0.544867	0.49383	0.507719	0.514985	0.47207	0.466829	0.484494	0.642467	0.610808	0.618094	0.00934917	0.582779	0.189244	0.366642	1.05495
P42566	1.37184	1.29748	1.22424	1.14736	1.12709	1.14752	0.948161	0.916767	0.92887	0.878782	0.840976	0.841653	0.913764	0.914665	0.92134	1.09863	1.09163	1.0688	0.820125	0.777231	0.766672	0.747478	0.750453	0.725827	0.723486	0.74176	0.728642	1.24458	1.21014	1.19373	0.0273714	0.520252	0.110808	0.269105	0.887726
P42574	0.735786	0.658399	0.698423	0.735766	0.772188	0.75839	0.396395	0.576074	0.601795	0.648531	0.655854	0.685011	0.632817	0.60799	0.68817	0.739366	0.797135	0.756497	0.94084	0.89298	0.94915	0.535121	0.598957	0.645007	0.582501	0.629549	0.653759	1.10987	1.1136	1.01799	0.0229192	0.00879539	0.0199696	0.0999936	1.21425
P42685	1.17418	1.15875	1.16145	1.23047	1.25978	1.2185	0.895773	0.906835	0.935207	0.866606	0.890302	0.879942	0.820683	0.831789	0.786598	1.04739	1.09697	1.03592	1.79826	1.77522	1.672	1.05795	1.00213	1.10576	1.09847	1.02286	1.07413	1.50915	1.57329	1.53737	0.00415379	0.0424475	0.00394892	0.0430363	1.29234
P42704	0.644518	0.623217	0.617456	0.540515	0.560835	0.573027	0.690578	0.707837	0.662811	0.845444	0.827862	0.84952	0.805704	0.807094	0.799879	0.587952	0.578843	0.565902	1.15482	1.1309	1.11791	0.959756	0.96902	0.941295	1.05971	1.04755	1.05656	0.902134	0.893861	0.915539	0.0650309	0.0360372	0.00102487	0.0214011	1.31502
P42785	1.35085	1.37057	1.4226	0.95024	0.929539	0.971609	1.52406	1.58635	1.49065	0.964845	0.97952	1.02248	1.36826	1.4402	1.36095	1.29482	1.36144	1.34944	0.612343	0.636814	0.607245	1.20165	1.24271	1.25112	1.17681	1.15636	1.20746	0.871855	0.93624	0.942813	0.0903977	0.729611	0.0502562	0.165962	0.846065
P42858	0.85722	0.792144	0.807783	0.767089	0.76647	0.760709	0.683206	0.681835	0.673144	0.709412	0.71895	0.728101	0.739178	0.724691	0.653403	0.807947	0.776335	0.786598	0.883286	0.869053	0.884396	0.589697	0.589717	0.598145	0.632821	0.625111	0.630775	1.0902	1.07078	1.04351	0.0166428	8.38e-05	0.278956	0.464094	1.07367
P42898	0.622546	0.641684	0.654333	0.663871	0.694657	0.670942	0.468862	0.461677	0.443843	0.445927	0.47919	0.441441	0.429835	0.44335	0.448955	0.499427	0.509123	0.548619	0.830345	0.848484	0.866263	0.510104	0.521121	0.467772	0.468647	0.473133	0.484073	0.847746	0.839495	0.879026	0.000157601	0.0563571	0.0641551	0.191435	1.19751
P43034	1.91153	1.93038	1.97257	1.89241	1.85065	1.8602	1.70508	1.76213	1.63832	1.9097	1.92704	1.85385	2.08871	2.03253	2.03538	2.18051	2.18755	2.17081	1.79748	1.8018	1.85993	1.90704	1.91198	1.86627	1.92267	1.86427	1.92497	2.24821	2.3278	2.27017	0.0570881	0.115281	0.042081	0.150272	1.06595
P43307	1.90337	1.86321	1.70845	2.79694	2.54018	2.66086	2.25605	2.27527	2.28253	2.50068	2.52553	2.45014	1.96478	1.82534	1.90758	1.57595	1.6012	1.62287	3.18999	3.09632	3.1162	2.42949	2.46096	2.42729	3.46503	3.51303	3.51922	1.94614	1.98988	1.9877	0.0445324	0.00830402	0.167612	0.339802	1.1339
P43378	0.757326	0.799816	0.780149	0.727918	0.637583	0.67264	0.894147	0.803211	0.876591	0.653059	0.677911	0.752677	0.805492	0.735297	0.75958	0.920285	1.00011	1.02454	0.701634	0.644092	0.736123	0.529195	0.542325	0.487363	0.614985	0.57579	0.613909	0.835892	0.909198	0.967412	0.895327	0.0017201	0.770666	0.859702	0.979657
P43405	0.773257	0.746865	0.862972	0.615554	0.706111	0.722889	0.449315	0.492073	0.503941	0.630499	0.560817	0.556143	0.546155	0.536582	0.553652	0.769306	0.775848	0.68196	1.12894	1.08686	1.04369	0.58548	0.652683	0.657968	0.631924	0.624026	0.701305	1.15837	1.02994	1.03979	0.00457195	0.0374476	0.00206818	0.0301186	1.35771
P43487	0.837209	0.867382	0.879826	1.59713	1.62804	1.58139	1.58426	1.68996	1.67755	1.84116	1.87063	1.79934	1.97094	1.94007	1.88985	1.61211	1.61008	1.55687	1.58629	1.6854	1.55179	1.46245	1.47033	1.40864	1.70979	1.76362	1.64799	1.20469	1.20573	1.0785	0.00443714	0.0181754	0.526394	0.683916	0.953478
P43490	5.2092	5.25126	5.00524	5.17225	5.11961	5.22168	5.28925	5.27401	5.22136	4.94775	5.07698	5.00308	5.57776	5.57469	5.69783	6.56164	6.68928	6.6944	4.81924	4.82987	4.74143	4.21405	4.24047	4.20401	4.05089	4.06606	4.077	6.30043	6.52351	6.23202	0.0390667	3.1e-07	0.929548	0.960349	0.994944
P43686	3.17973	3.15118	3.17594	3.00281	2.92092	3.03999	1.97599	1.95053	1.95622	2.47706	2.37397	2.37683	2.38745	2.36779	2.44293	2.57708	2.57461	2.61113	2.35521	2.26822	2.22142	2.7578	2.67202	2.67165	2.59435	2.54093	2.53512	3.30554	3.27308	3.26631	0.109943	0.306443	0.518286	0.679979	1.03727
P45877	1.30566	1.46021	1.5217	1.20186	1.28496	1.42564	1.45756	1.36582	1.50952	0.963759	0.971622	0.902583	0.919304	0.809955	0.703449	1.12237	1.07117	1.18808	1.28423	1.28242	1.22767	0.72727	0.977286	1.03084	1.27864	1.17994	1.15981	1.19345	1.12154	0.963556	0.560474	0.0255162	0.42797	0.607718	0.944094
P45954	0.531892	0.55079	0.520269	0.660008	0.670852	0.668986	0.751983	0.769259	0.693698	0.966585	0.88358	0.974312	1.04896	1.05326	1.04302	0.755426	0.734906	0.735955	0.834747	0.826375	0.830317	1.14807	1.16646	1.21769	1.09786	1.15613	1.1701	0.813646	0.807759	0.753433	0.110287	0.973694	0.0415173	0.149141	1.19185
P45974	2.12816	2.06489	2.10582	2.26441	2.30912	2.27273	1.68993	1.75286	1.69772	1.99033	2.01012	1.95753	2.00071	2.01509	1.99655	2.30973	2.3641	2.32007	2.56197	2.6306	2.58794	2.17421	2.16513	2.18149	2.06799	2.07146	2.06649	2.90917	2.9156	2.95492	0.026008	0.0654393	0.000382412	0.0134725	1.19913
P45983	1.32061	1.36821	1.36996	1.06012	1.16915	1.10147	1.10115	0.900872	0.808042	1.20515	1.02309	1.03881	0.967504	1.08874	1.03622	1.1642	1.29515	1.22198	1.62461	1.59268	1.5377	1.07234	1.06626	1.03344	1.03786	1.08275	1.04859	1.50076	1.78251	1.79324	0.00771583	0.0426875	0.0164316	0.0897416	1.19898
P45984	1.08007	1.23812	1.24122	1.03326	1.05429	1.09295	0.822611	0.878559	0.987394	1.04271	1.03871	1.04941	1.00806	1.06782	1.02492	1.46356	1.398	1.43125	1.36778	1.28388	1.32238	1.07495	1.02063	0.943363	1.03851	1.05504	1.06477	1.56008	1.62896	1.72925	0.00462234	0.00365802	0.00207194	0.0301186	1.23769
P45985	1.26907	1.3091	1.29729	1.41931	1.43869	1.3597	0.996287	0.935144	0.917852	1.13917	1.18173	1.26159	1.0863	1.07049	1.07838	1.25953	1.26003	1.22549	1.83402	1.90842	1.8379	1.05292	1.06457	1.03961	1.14597	1.13062	1.13813	1.96804	1.83939	1.80251	0.000713265	0.00539926	0.0282621	0.120114	1.21098
P46019	1.25101	1.22306	1.2334	1.05321	1.02716	1.01486	0.756941	0.808423	0.789429	0.891991	0.915822	0.924629	0.909227	0.898921	0.897458	0.877212	0.886571	0.923392	0.915983	0.937583	0.937417	0.828674	0.881985	0.822015	0.870792	0.841457	0.875349	1.16879	1.23579	1.28469	0.00058166	0.819367	0.718284	0.821516	0.978909
P46059	0.706509	0.817293	0.700696	0.832553	0.861766	0.847216	0.857897	0.934714	0.934119	0.497095	0.557092	0.533664	0.550618	0.611437	0.569257	0.942909	1.04332	0.917411	0.867828	0.959937	0.879689	0.790862	0.791242	0.715584	0.579465	0.609777	0.665407	0.969548	1.0283	0.90874	0.0793424	0.814975	0.0338521	0.134185	1.17186
P46060	1.17464	1.03197	1.04589	1.00046	0.965954	0.956314	1.00165	0.999026	0.907504	1.05826	1.05701	1.07458	1.11243	1.04147	1.06661	1.09488	1.0602	1.00728	1.25689	1.23504	1.23157	1.09041	1.11678	1.07966	1.07683	1.11895	1.1054	1.16718	1.1353	1.13122	0.794152	0.823619	0.00067961	0.0176406	1.09125
P46109	1.18152	1.22993	1.21926	1.14522	1.15918	1.14902	0.797161	0.796557	0.779064	0.88371	0.825583	0.730652	0.946496	1.0278	0.817745	1.33084	1.34346	1.3655	1.07196	1.06066	1.08176	0.686172	0.811666	0.88133	0.71075	0.651423	0.713084	1.35889	1.37343	1.35725	0.0206657	0.109073	0.411864	0.597098	1.07552
P46379	1.93705	1.98259	1.94899	1.97039	2.00044	1.99594	1.9372	1.91641	1.84777	1.99243	1.96536	1.94072	2.35056	2.30785	2.23158	1.82662	1.87248	1.81616	1.51784	1.49326	1.46732	2.43037	2.48002	2.48119	2.07229	2.01973	2.04668	1.82996	1.74743	1.79622	0.0558054	0.00471573	0.325867	0.51381	0.952921
P46459	3.79041	3.75766	3.74992	3.77669	3.73581	3.76972	3.07831	3.11405	3.0915	3.50738	3.4756	3.41504	3.63816	3.62144	3.61815	3.518	3.46493	3.42116	3.67436	3.62515	3.59697	3.85544	3.8353	3.78212	3.54006	3.59959	3.54813	3.89183	4.01212	3.91303	0.051157	0.203228	0.093838	0.2425	1.04024
P46734	1.18427	1.22548	1.13282	1.19814	1.21947	1.18733	0.782856	0.669961	0.754229	0.886417	0.851453	0.856267	0.779338	0.744485	0.731479	1.01725	0.921599	0.959288	1.67567	1.54462	1.56705	0.863024	0.842851	0.92726	0.935128	0.92995	0.957861	1.53246	1.51768	1.57209	0.00428701	0.12005	0.0276749	0.119334	1.25062
P46777	1.53097	1.55349	1.7248	2.55596	2.68388	2.64173	1.90943	2.12295	2.07055	1.68802	1.72183	1.73965	1.56183	1.66563	1.59225	1.32954	1.33183	1.41226	1.55297	1.61579	1.67944	1.10993	1.26967	1.23911	1.60648	1.69437	1.71495	1.54032	1.64527	1.63657	0.000757066	0.00855773	0.00156755	0.0259183	0.778032
P46782	1.70817	1.71826	1.61992	2.29486	2.33203	2.35204	2.60925	2.74964	2.67534	2.29366	2.43798	2.41511	2.3779	2.50702	2.57983	1.67027	1.94987	1.85345	1.79673	1.95357	1.83473	1.35928	1.42545	1.28843	1.96802	2.00729	2.09663	1.68128	2.00023	1.92563	0.464767	0.217656	8.47e-05	0.00778331	0.773293
P46783	2.94149	2.59342	2.75189	3.94584	3.95518	3.82469	4.12696	3.86077	3.24966	2.45792	2.39544	2.49649	2.33469	2.20113	2.28234	2.70356	2.69814	2.56102	2.71137	2.86884	2.73824	1.47512	1.56567	1.62184	2.1992	2.0425	2.11494	3.25904	3.31953	3.497	0.275215	0.653091	0.0400099	0.147007	0.822935
P46926	1.14374	1.11989	1.17522	1.10085	1.14678	1.10612	1.5231	1.54175	1.48431	1.30194	1.2942	1.2953	1.47881	1.46051	1.52301	1.68476	1.74467	1.70247	0.875594	0.83938	0.857745	1.19448	1.19243	1.16536	1.04547	1.04248	1.03925	1.14739	1.16091	1.08821	0.0861867	0.0543989	0.163066	0.334218	0.902773
P46940	1.82304	1.83905	1.76885	2.19221	2.21891	2.26374	1.84155	1.81748	1.80961	1.67833	1.71817	1.69178	1.76385	1.80516	1.80222	1.95718	1.96764	1.89341	1.78255	1.78884	1.78139	1.43819	1.49132	1.44218	1.54763	1.56158	1.55006	1.98532	2.00362	2.01556	0.268144	0.604823	0.117385	0.276987	0.934812
P46976	2.26506	2.40135	2.40237	2.09402	2.03986	1.99518	1.86091	2.03961	1.85223	1.71179	1.7341	1.74525	1.89443	2.09598	2.06471	1.99091	2.15684	2.0367	1.64358	1.82794	1.82818	1.44408	1.41075	1.32971	1.5074	1.55251	1.67847	2.37991	2.47057	2.39835	0.48088	0.0524863	0.14973	0.318168	0.915854
P46977	2.33489	2.47845	2.43564	2.10174	2.1294	2.1346	2.66526	2.84945	2.64408	2.79634	2.81788	2.95529	2.75619	2.80701	2.70835	1.91168	1.94316	1.96895	2.27139	2.33554	2.32051	2.95726	3.03506	2.96762	2.81322	2.91715	2.88704	1.93018	2.01961	2.03645	0.0090011	0.0986618	0.278394	0.46372	0.940444
P47224	3.17963	3.00115	3.14748	2.77778	2.68759	2.6739	1.89926	1.60705	1.82413	1.72369	1.91412	1.89455	1.86755	1.79571	1.7863	2.6219	2.51589	2.65177	2.80233	2.8378	2.66965	2.19558	2.03543	2.08946	1.87205	1.89581	1.88498	3.27248	3.1202	3.00561	0.00517536	0.457794	0.212836	0.393848	1.10927
P47736	1.08301	1.06089	1.07736	0.924323	0.957183	0.919834	0.505041	0.507671	0.533874	0.684472	0.677798	0.711763	0.63537	0.625808	0.603951	0.877385	0.861376	0.898529	1.17306	1.16734	1.16886	0.696049	0.700586	0.690585	0.684992	0.673258	0.702686	1.25008	1.2167	1.22095	0.0161607	0.692039	0.0556337	0.175785	1.21498
P47755	3.27344	3.30593	3.31245	2.69461	2.77498	2.72102	2.15355	2.25062	2.13854	2.13887	2.17346	2.14873	2.33202	2.34233	2.33987	3.24415	3.28605	3.16326	2.23746	2.23305	2.25761	2.1223	2.14903	2.11876	1.86869	1.96173	2.01374	3.14978	2.97034	3.06398	0.000602902	0.48376	0.924376	0.957749	0.993163
P47756	6.45846	6.52996	6.23906	6.58709	6.79872	6.43846	8.4004	8.74574	8.43128	9.49011	9.43496	9.32719	9.82301	10.1275	9.85411	8.39949	8.62035	8.34278	6.37735	6.42324	6.33296	8.17231	8.14779	8.06299	6.8599	7.10842	7.02753	6.88266	6.88284	6.99854	0.00645884	0.0305173	0.081511	0.2236	0.901807
P47895	2.98523	2.96778	2.96414	2.81799	2.84538	2.82138	2.82942	2.83464	2.80199	2.97115	2.94087	2.99158	3.31841	3.29963	3.29001	3.97771	3.92458	3.83777	2.93875	2.94158	2.84671	2.36039	2.23088	2.24389	2.13272	2.19345	2.12624	3.95736	3.93594	3.95576	0.0063778	1.84e-06	0.775046	0.860915	1.02068
P47897	2.67639	2.68756	2.68445	2.77931	2.79279	2.7749	2.25107	2.28187	2.20944	2.56332	2.49293	2.51585	2.50035	2.49447	2.50996	2.56644	2.61582	2.58206	2.5739	2.52493	2.50743	2.41367	2.42287	2.36201	2.45775	2.42479	2.48408	3.35627	3.38295	3.32519	0.000106523	0.020804	0.273307	0.458169	1.04672
P48147	1.36493	1.32959	1.36911	1.36688	1.37447	1.38861	1.24663	1.28617	1.27305	1.41703	1.45585	1.41683	1.43806	1.43826	1.48638	1.61245	1.68747	1.63791	1.97011	2.09444	2.07195	1.39789	1.42702	1.41405	1.27006	1.3071	1.32082	2.14847	2.214	2.2402	2.05e-05	2e-07	0.00266336	0.0340177	1.24996
P48200	0.467644	0.358227	0.517499	0.56725	0.525658	0.553967	0.421047	0.408978	0.451991	0.460151	0.47221	0.446082	0.468885	0.449679	0.460649	0.539965	0.572896	0.547589	0.571019	0.587604	0.5251	0.416335	0.363996	0.392701	0.434339	0.488756	0.389661	0.80618	0.81297	0.736429	0.00143818	0.00084913	0.0694785	0.200384	1.16439
P48426	0.708743	0.661564	0.633522	0.767183	0.825657	0.829365	0.88577	0.888879	0.732832	0.832436	0.731231	0.917748	1.03462	0.877097	1.03303	1.00776	0.907017	0.795207	0.907665	0.926006	1.04174	0.764412	0.770174	0.761478	0.777582	0.692297	0.735281	1.15087	1.05902	1.31769	0.0719012	0.15646	0.145157	0.311753	1.1015
P48444	1.79965	1.74843	1.76941	1.89168	1.83332	1.86547	1.51519	1.54413	1.47305	1.55773	1.57684	1.56481	1.57891	1.51719	1.50613	1.88984	1.88412	1.79297	1.82736	1.80398	1.81012	1.42293	1.40358	1.38732	1.53622	1.55959	1.54609	2.42487	2.45039	2.47296	0.000216542	0.0015133	0.128735	0.290165	1.09985
P48449	2.62648	2.59805	2.55373	2.38917	2.41833	2.39763	1.89931	1.96571	1.97239	1.96395	2.04252	2.03888	1.92477	1.99402	1.96078	2.00295	2.09399	2.08426	2.45705	2.51465	2.47907	2.10716	2.16349	2.076	1.98751	2.06949	2.06108	2.43119	2.47048	2.48243	0.00107325	0.302463	0.586981	0.732664	1.02245
P48506	1.52283	1.5089	1.49954	1.44621	1.40331	1.47401	1.30503	1.31853	1.35237	1.50003	1.51445	1.52421	1.50037	1.54324	1.53708	1.77702	1.87065	1.82672	1.92003	1.96672	1.89796	1.51058	1.54052	1.47396	1.43249	1.42862	1.43735	2.60766	2.46492	2.41693	1.9e-05	4.71e-07	0.00253249	0.0339742	1.25613
P48507	1.61189	1.57174	1.50171	1.41267	1.33373	1.36365	0.970326	1.07984	0.96657	1.13026	1.21876	1.24573	1.19081	1.22972	1.19264	1.2184	1.3345	1.32023	1.3385	1.35663	1.52055	1.11386	1.06693	1.15447	1.0662	1.15558	1.11955	1.3435	1.36516	1.42908	0.667792	0.216873	0.902236	0.943045	0.993855
P48553	0.673931	0.68996	0.718302	0.602549	0.575756	0.598996	0.390937	0.434896	0.395283	0.482497	0.439948	0.474303	0.442341	0.495076	0.418313	0.589268	0.549595	0.526084	0.561111	0.56931	0.5407	0.410373	0.403996	0.3738	0.468891	0.489054	0.472284	0.844174	0.826789	0.766777	0.0221719	0.322271	0.439763	0.614345	1.07138
P48556	3.0998	3.01936	3.03422	2.88623	2.90324	2.79221	2.27337	2.24018	2.18213	2.51743	2.49526	2.45902	2.26199	2.38623	2.36537	2.41795	2.43193	2.31601	2.30969	2.38376	2.30615	2.40938	2.3151	2.28786	2.40968	2.26382	2.3255	3.12119	3.14526	3.13853	8.8e-05	0.965118	0.463821	0.637258	0.965714
P48643	4.16663	4.15097	4.0923	3.90792	3.87289	3.94633	3.56655	3.53139	3.55784	4.08294	4.01462	4.03296	4.30699	4.30375	4.28399	4.04039	3.9612	3.83795	3.05152	3.03311	3.00188	4.62913	4.52042	4.43226	3.97744	3.95793	3.94595	3.81677	3.70169	3.69202	0.0691858	0.0202292	0.32459	0.513474	0.962914
P48729	1.20499	1.23733	1.19729	1.59679	1.62138	1.60716	1.93373	2.06668	1.9907	2.06088	2.08575	2.04482	2.21103	2.17381	2.07447	1.59952	1.72416	1.68189	1.76309	1.78454	1.74431	1.90263	2.0417	1.93988	1.87219	1.81345	1.84087	1.55018	1.53338	1.59837	0.111314	0.00186708	0.644	0.772321	0.973562
P48730	0.392938	0.502638	0.479135	0.358155	0.539805	0.546179	0.616974	0.725302	0.638037	0.604535	0.492115	0.558585	0.785771	0.744879	0.60501	0.685336	0.741523	0.688621	0.670782	0.65174	0.632775	0.751462	0.780138	0.740324	0.700383	0.744021	0.715771	0.675677	0.766139	0.686502	0.0285237	0.000465729	0.000738453	0.0181901	1.23762
P48735	2.77116	2.72161	2.72972	2.26935	2.3244	2.34859	2.54154	2.61749	2.53603	2.66437	2.59545	2.60315	2.86505	2.89554	2.79682	2.1787	2.14814	2.11757	3.48642	3.46924	3.44186	2.07382	2.07455	2.1438	2.91653	2.81336	2.90025	3.53348	3.44962	3.54873	0.0164277	6.29e-05	0.256443	0.439357	1.07678
P48739	0.886527	0.861909	0.861177	0.827226	0.797865	0.764367	1.06387	1.11056	1.09818	0.736575	0.774256	0.748618	0.974454	0.966615	0.904303	1.20785	1.09666	1.15727	0.735143	0.716682	0.753319	0.672615	0.661709	0.667006	0.632897	0.688984	0.651725	0.88767	0.85188	0.826466	0.0363287	0.124365	0.201997	0.382148	0.912636
P49006	2.30578	2.34466	2.33074	1.95877	1.81194	1.73837	1.84209	2.00996	1.81063	1.48666	1.26152	1.10729	1.54512	1.58135	1.58014	3.06459	2.81354	2.65688	1.95552	1.96734	2.16986	1.59127	1.62795	1.73965	1.55785	1.5899	1.57985	2.62104	2.267	2.47055	0.218245	0.24371	0.0534808	0.172137	1.18558
P49023	3.22994	2.79622	3.13617	3.00252	2.74485	2.87013	1.69039	1.73772	1.84656	1.94131	1.87005	2.03848	1.95196	1.99991	1.99924	2.69501	2.57714	2.49305	3.02651	2.8968	2.90641	2.43132	2.60608	2.44386	2.49371	2.7329	2.77963	3.4547	3.47358	3.43085	0.146708	0.12697	0.00742003	0.0593111	1.21765
P49184	1.52937	1.58376	1.71737	1.84129	1.77532	1.59748	1.62754	1.58693	1.59801	1.74096	1.8369	1.82721	1.57768	1.74096	1.68973	1.63615	1.69792	1.70232	2.00936	2.23083	1.9295	1.84163	1.58284	1.49085	1.42502	1.47812	1.5303	2.00241	1.98737	2.36534	0.0238234	0.000655599	0.183065	0.358409	1.06488
P49189	5.95034	5.80545	5.73184	5.44978	5.38548	5.33836	7.4235	7.45011	7.10051	6.7893	6.72114	6.64126	7.76596	7.87995	7.87997	8.45707	8.51768	8.32216	5.71731	5.63974	5.66227	6.17566	6.01214	6.02116	5.4785	5.33141	5.37061	6.73409	6.51686	6.51001	0.0105144	0.538902	0.619948	0.754774	0.97134
P49247	0.553967	0.527081	0.579117	0.555373	0.567596	0.511264	0.424107	0.354809	0.423446	0.465555	0.471348	0.395057	0.604466	0.564883	0.575122	0.702917	0.703981	0.593244	0.399559	0.382329	0.366471	0.575562	0.611906	0.482053	0.520088	0.46122	0.478164	0.469995	0.338037	0.447431	0.522673	0.153317	0.940741	0.967185	0.994688
P49257	3.15676	3.40853	3.40414	2.85629	2.85012	2.93736	1.78133	1.88386	1.77441	1.94121	1.92721	1.93714	1.7899	1.82539	1.85642	2.18336	2.2549	2.11628	2.30797	2.35777	2.31044	2.08312	2.06974	2.08859	2.30264	2.34316	2.33369	2.54499	2.64243	2.58627	0.0101768	2.34e-05	0.762788	0.855012	0.977222
P49281	2.27068	2.40891	2.35243	2.2705	2.22311	2.04248	2.7193	3.17997	2.87148	2.10855	1.97287	2.08872	2.34384	2.27471	2.22141	2.8143	2.8051	2.95187	2.60157	2.5957	2.28681	1.97015	2.03075	1.88693	1.68886	1.85003	1.85738	2.54611	2.65946	2.5422	0.748597	0.369872	0.90018	0.943045	0.992596
P49327	14.2194	14.123	13.9428	12.6644	12.7424	12.9122	9.84083	9.82946	9.63915	10.8692	10.7487	10.6728	10.4005	10.4607	10.632	12.6181	12.6794	12.4818	14.1161	14.0502	13.973	9.84336	9.66104	9.53418	9.4452	9.59218	9.30001	16.226	16.4211	16.3514	0.00539902	0.0773044	0.317544	0.506191	1.07251
P49354	2.37489	2.27396	2.53124	2.05111	2.13844	2.16066	1.95537	2.02723	1.96215	1.89865	1.89097	1.97569	2.21555	2.16206	2.10763	2.503	2.63342	2.62993	2.38049	2.47338	2.41221	1.98966	1.984	1.98732	1.7096	1.78486	1.7328	2.73983	2.91318	2.81123	0.198292	0.00407803	0.105163	0.26064	1.09328
P49356	0.914808	0.786401	0.862932	0.787912	0.799894	0.859679	0.91409	0.916905	1.01118	0.784395	0.849397	0.859843	0.866337	0.942609	0.924161	0.910935	0.988449	0.986719	0.971606	0.909798	0.883838	0.781621	0.854911	0.832245	0.754995	0.774175	0.708094	0.953169	1.02764	1.02955	0.575731	0.103005	0.551456	0.705781	1.02196
P49368	4.0141	3.92517	3.84528	4.51058	4.49622	4.47408	4.44975	4.4738	4.37685	4.7129	4.82002	4.7522	4.85843	4.90777	4.91351	4.39363	4.41232	4.2561	3.75156	3.73426	3.68515	4.16834	4.19729	4.10319	4.41642	4.47049	4.34371	3.99553	4.00307	3.99785	0.27883	0.305219	0.00266317	0.0340177	0.917049
P49407	0.614128	0.602142	0.657469	0.718365	0.671558	0.688339	0.826327	0.879498	0.859702	0.682649	0.617744	0.642001	0.784648	0.782018	0.801399	0.986475	0.919737	0.99082	0.833231	0.772716	0.863796	0.46929	0.468796	0.48303	0.532175	0.505606	0.519828	0.899797	0.965932	0.978833	0.145641	0.00281716	0.69918	0.809894	1.03344
P49419	2.30624	2.35901	2.36229	2.08779	2.05357	2.03611	2.32632	2.3655	2.28836	2.16377	2.12173	2.1122	2.46982	2.44985	2.36858	3.19313	3.23756	3.24334	2.38827	2.40423	2.30213	1.77874	1.7357	1.70981	1.77347	1.81629	1.79717	2.90782	2.92464	2.93988	0.0161382	3.76e-06	0.365004	0.555561	1.06734
P49427	0.696021	0.783879	0.702074	0.991268	1.0157	0.975121	1.10307	1.1077	1.12996	1.157	1.25343	1.31156	1.34871	1.5242	1.52028	1.07584	1.1532	1.07854	1.01725	1.01742	1.14673	1.36496	1.4905	1.5012	1.2597	1.31673	1.35259	0.941412	0.858817	0.892503	0.49496	0.410829	0.516399	0.67971	1.05099
P49458	0.453475	0.452391	0.498281	0.427177	0.460919	0.501887	0.316348	0.24763	0.342498	0.284924	0.297961	0.253134	0.28907	0.323747	0.324324	0.366732	0.403609	0.402354	0.293597	0.30353	0.289587	0.230222	0.299605	0.22975	0.193261	0.248416	0.279618	0.39162	0.482974	0.419309	0.111672	0.78928	0.191442	0.368243	0.883156
P49588	2.98057	3.01042	3.01504	3.34685	3.42316	3.41612	2.46094	2.49264	2.44716	2.82252	2.82642	2.79769	2.7297	2.87877	2.77631	3.31319	3.35805	3.29459	4.4093	4.41317	4.44004	3.03054	3.00808	3.05539	2.86621	2.94348	2.89871	4.53796	4.62974	4.60026	0.000184206	0.00323311	0.00164459	0.0262916	1.26194
P49589	1.08317	1.12732	1.08872	1.22913	1.25017	1.22683	1.72743	1.71911	1.66853	1.44623	1.36381	1.45175	1.67779	1.69478	1.68511	1.44878	1.48468	1.43867	0.916956	0.917838	0.920338	1.51763	1.54308	1.55573	1.3066	1.36328	1.34798	1.13526	1.12593	1.09318	0.131679	0.837772	0.0918563	0.240577	0.891607
P49591	3.74168	3.61704	3.72603	3.32291	3.22797	3.28533	2.90951	3.04304	3.03417	2.96083	2.93718	2.93391	2.93575	2.99369	2.9758	3.58787	3.53178	3.53677	4.13544	4.30334	4.20594	2.92768	2.86456	2.78514	2.89155	2.94985	2.8912	3.88651	3.90816	4.08108	0.00144752	0.0230234	0.0644385	0.192043	1.10163
P49720	2.14474	2.1968	2.07611	2.64907	2.58902	2.63095	3.26364	3.14565	3.25733	3.09491	3.04102	2.88795	3.27781	3.18555	3.30912	3.17689	3.31464	3.23964	1.78484	1.72224	1.68231	2.85001	2.80745	2.79801	2.71983	2.74928	2.66969	2.06284	1.98924	1.94875	0.0079475	0.322328	0.0736536	0.207953	0.877567
P49721	2.6004	2.65685	2.62694	3.15487	3.28943	3.20633	3.81553	3.85869	3.77935	3.4949	3.57913	3.46438	3.76376	3.67002	3.73964	3.73507	3.78309	3.57213	1.883	1.80752	1.83782	3.31475	3.19489	3.28379	3.053	3.02534	3.00476	2.41859	2.51964	2.39738	0.00980561	0.135888	0.0188423	0.0980017	0.844784
P49754	0.697341	0.555842	0.629902	0.483554	0.523879	0.539423	0.455062	0.483004	0.465343	0.66278	0.553775	0.538559	0.656941	0.627646	0.577882	0.612083	0.62919	0.666095	0.648619	0.616999	0.648805	0.639873	0.597824	0.548287	0.66154	0.666624	0.622395	0.776153	0.823148	0.812336	0.191787	0.927793	0.00131524	0.0238721	1.17975
P49755	3.51929	3.59213	3.49386	3.60633	3.55976	3.57116	3.85237	4.0228	3.86996	4.00765	4.19778	4.09631	4.34069	4.49476	4.55687	3.49662	3.58763	3.39831	3.53934	3.49836	3.58671	4.62564	4.57983	4.62527	4.25293	4.33878	4.11061	3.26517	3.27337	3.34994	0.0100965	0.187071	0.615257	0.754082	0.97868
P49768	1.11491	1.03759	0.954715	1.2377	1.16447	1.28739	1.8365	1.95768	1.95372	1.30649	1.41562	1.43718	1.44864	1.62742	1.46874	1.58848	1.4645	1.45008	1.53415	1.43944	1.42386	1.31353	1.3324	1.26201	1.26637	1.06201	1.15541	1.55603	1.48381	1.24624	0.200808	0.011238	0.625389	0.758257	0.968447
P49773	2.09656	2.116	2.18574	2.16496	2.09241	2.15722	1.6958	1.73513	1.6515	2.261	2.25547	2.24583	2.02132	2.14349	2.05191	2.84247	2.71968	2.68924	3.16679	2.87082	2.76457	1.96963	1.91086	1.89999	1.78253	1.72778	1.67665	3.14695	3.27619	3.12673	0.00728637	0.000219432	0.0141683	0.0838291	1.2169
P49815	0.889811	0.891934	0.889614	0.722738	0.734371	0.750215	0.533122	0.514718	0.541565	0.544119	0.558017	0.555503	0.555436	0.524515	0.503104	0.683975	0.715272	0.704235	0.721197	0.716813	0.713663	0.419027	0.457392	0.496821	0.484534	0.473967	0.522492	0.854492	0.849464	0.863151	0.00892499	0.897735	0.969446	0.982882	0.996674
P49840	1.07677	1.15393	1.11826	1.25315	1.19319	1.21474	1.22822	1.27331	1.33002	1.31575	1.31761	1.3409	1.39839	1.37867	1.36675	1.41806	1.38066	1.46268	1.35346	1.35711	1.35598	1.24616	1.23655	1.15788	1.19202	1.13788	1.21641	1.5099	1.56516	1.60429	0.640182	0.142132	0.0838834	0.227912	1.06511
P49841	0.562355	0.521719	0.573864	0.854947	0.889675	0.851084	0.865382	0.934387	0.974306	0.918901	0.884062	0.887094	1.0409	0.909865	0.955866	0.921977	0.87496	0.868497	1.0899	1.05585	1.11521	0.736994	0.75846	0.83983	0.999331	0.95036	1.10307	0.929627	0.911506	0.891894	0.00732801	0.283483	0.0732974	0.207433	1.11272
P49902	2.68984	2.83313	2.75837	1.58775	1.69452	1.62015	1.53875	1.57512	1.5416	1.63812	1.6524	1.63619	1.74322	1.74631	1.79968	1.80924	1.85159	1.82479	2.07952	2.1005	2.13578	1.33606	1.33962	1.30307	1.33967	1.35985	1.3431	2.26883	2.29868	2.2971	0.00730807	0.591064	0.572125	0.722716	0.951247
P49914	0.773205	0.8932	0.891261	1.36793	1.41027	1.39444	0.971776	0.936878	0.87674	0.814049	0.866499	0.814641	0.778437	0.764905	0.802609	0.928577	0.964254	1.02728	1.35795	1.3735	1.40903	0.679779	0.67733	0.671878	0.792142	0.827612	0.792504	1.14899	1.29703	1.32154	0.000669754	0.512356	0.520946	0.680927	1.06356
P49915	0.617212	0.597747	0.585837	0.677886	0.644863	0.694621	0.694842	0.702522	0.634573	0.747804	0.738251	0.736819	0.831773	0.802948	0.843249	0.792317	0.778362	0.775649	0.777761	0.770371	0.77826	0.745016	0.804397	0.811149	0.745849	0.743348	0.772744	0.797237	0.793082	0.788479	0.0197831	9.61e-06	0.00318979	0.038249	1.10644
P49959	0.307758	0.261593	0.253275	0.415279	0.438041	0.394541	0.591874	0.448639	0.601806	0.499129	0.517915	0.56444	0.489253	0.439723	0.484665	0.392912	0.279482	0.267675	0.633635	0.502735	0.440364	0.476392	0.335416	0.467712	0.510052	0.48643	0.493695	0.454165	0.521314	0.538836	0.109319	0.723307	0.871232	0.926267	1.01385
P50135	1.52077	1.51962	1.45497	1.32953	1.42396	1.3197	1.29075	1.31411	1.34108	1.49108	1.52621	1.49451	1.47651	1.55642	1.59506	1.85136	1.85779	1.78253	1.84412	1.9868	1.8885	1.21119	1.26018	1.28007	1.18471	1.22965	1.27462	2.30459	2.26519	2.16975	0.00461681	4.35e-06	0.0372304	0.14301	1.17257
P50148	2.04024	1.97224	1.96633	2.15837	2.16364	2.1214	1.60747	1.71583	1.70101	1.48181	1.56028	1.50846	1.38955	1.47312	1.46898	1.7955	1.96283	1.90412	2.57855	2.72578	2.54234	1.73076	1.77753	1.69461	1.56799	1.59007	1.6001	2.32349	2.42308	2.25413	0.0534042	0.204693	0.0396988	0.14661	1.15732
P50395	4.04733	4.14863	4.11279	3.55227	3.60605	3.65611	5.30402	5.48966	5.24348	3.91154	3.97474	4.04709	4.82125	4.95912	4.9026	5.67262	5.89374	5.84682	2.85313	2.92975	3.00441	3.62161	3.61568	3.59824	3.11345	3.26309	3.15309	3.67314	3.65801	3.69267	0.0118361	0.0921918	0.103803	0.257799	0.87553
P50416	1.6823	1.25599	1.46296	1.20944	1.13936	1.18849	0.779186	0.890615	0.735114	0.914603	0.924624	1.04381	0.825843	0.755125	0.820175	0.883918	0.892031	0.911697	1.7521	1.73543	1.94768	1.0232	0.995478	1.04173	1.14045	1.1956	1.1183	1.66776	1.71268	1.61081	0.00534043	0.261596	0.0372631	0.14301	1.25603
P50454	1.39921	1.44416	1.4202	1.27408	1.36032	1.35524	0.954215	0.939633	0.903833	1.01517	0.96256	0.950472	0.967458	0.805662	0.856524	0.96529	0.93399	0.997605	1.12146	1.05573	1.00473	1.06158	1.00235	0.965428	1.20281	1.10088	1.14649	1.06925	1.01094	0.995314	0.00356102	0.000130568	0.321338	0.509665	0.941302
P50502	2.50478	2.52195	2.61268	3.31416	3.36692	3.4277	3.90069	4.10836	3.94609	3.84967	4.01557	3.88191	4.08746	4.18502	4.16964	3.53737	3.59466	3.63921	3.55702	3.45049	3.55799	3.86231	3.79047	3.86377	3.38187	3.37884	3.28424	3.17841	3.27342	3.22267	0.029245	0.000573633	0.605598	0.745874	0.975509
P50542	1.11264	1.24695	1.14932	1.11145	1.23822	1.15663	0.687403	0.664142	0.668684	0.869289	0.840542	0.87351	0.821991	0.867025	0.861445	0.920663	0.915334	1.00876	1.29231	1.30633	1.29737	0.905405	0.980913	1.06663	0.983183	0.981156	0.993454	1.37102	1.36296	1.49143	0.417079	0.951356	0.0219679	0.104186	1.1911
P50552	0.636759	0.681377	0.695923	0.893691	0.895031	0.876238	0.598141	0.647995	0.58368	0.704771	0.665495	0.630806	0.660578	0.668159	0.670675	0.931444	0.935265	0.941934	0.873147	0.923466	0.912754	0.524516	0.510587	0.531844	0.532969	0.520951	0.534232	0.974992	1.03898	1.01229	0.00600191	0.00775116	0.217299	0.39789	1.11324
P50570	2.50036	2.46589	2.49552	2.25568	2.22222	2.2248	1.34963	1.36134	1.31351	1.64237	1.62646	1.6465	1.48285	1.49514	1.51732	1.94708	1.95742	1.9	2.07846	2.01862	2.04625	1.51985	1.48231	1.4683	1.58084	1.61644	1.57301	2.55377	2.53368	2.48147	0.00635002	0.495641	0.620015	0.754774	1.04195
P50579	0.65811	0.654429	0.629647	0.753357	0.743706	0.749464	0.777783	0.764973	0.725747	0.658196	0.654627	0.660502	0.757699	0.653854	0.647798	0.774419	0.8122	0.865673	0.451833	0.465798	0.502003	0.510215	0.581771	0.56548	0.559379	0.511958	0.599697	0.55473	0.591737	0.626704	0.577267	0.00335847	0.00947477	0.0668336	0.855452
P50583	1.82611	1.95229	1.71461	1.88894	1.87166	1.99438	1.75778	1.70652	1.63037	2.03627	2.00724	2.06949	1.92489	1.95397	2.00432	2.09874	2.1066	2.01971	2.42401	2.40329	2.05589	1.79897	1.79018	1.88026	1.79602	1.74818	1.78102	2.69924	2.7363	2.61046	0.000859663	0.000856128	0.0246919	0.110178	1.12739
P50747	1.55679	1.58075	1.59909	1.60544	1.61396	1.56859	1.11021	1.12161	1.07481	1.26648	1.27817	1.20383	1.19559	1.28864	1.30928	1.46349	1.47746	1.47205	1.99862	2.04454	2.06962	1.28953	1.29158	1.30526	1.22457	1.28884	1.24343	2.3604	2.35599	2.3234	0.000466172	0.00565885	0.0205201	0.101359	1.23735
P50851	2.66234	2.63364	2.63942	1.82729	1.84701	1.83884	1.28004	1.29701	1.27083	1.55482	1.56375	1.56985	1.36457	1.35558	1.34085	1.94873	1.93418	1.91773	2.63375	2.64666	2.66993	1.56494	1.59636	1.54514	1.75916	1.73079	1.75953	3.13847	3.16835	3.17028	0.00133267	0.478362	0.0298333	0.124168	1.27406
P50914	4.74175	4.05681	4.7423	6.52327	6.22624	5.8073	4.65773	4.65887	4.31183	4.0447	3.43506	3.47374	3.92786	3.82277	3.51288	4.17849	4.0734	4.00999	5.16443	5.47539	4.52501	2.56584	2.50955	2.44915	4.27584	4.38843	4.60224	5.07978	5.02432	4.67106	0.487147	0.984896	0.360921	0.551432	0.927142
P50990	4.29926	4.2087	4.25507	4.31679	4.27574	4.41457	4.4964	4.4713	4.44445	4.9719	4.90517	4.89138	5.19234	5.28779	5.259	4.43321	4.53878	4.42997	3.85533	3.8721	3.79007	5.34657	5.28623	5.22202	4.59948	4.76328	4.70343	4.52233	4.59681	4.58266	0.139447	0.46408	0.63783	0.767558	0.983533
P50991	4.63274	4.7174	4.60331	4.74439	4.77369	4.85915	4.83567	4.82343	4.74735	5.38762	5.32182	5.41017	5.44905	5.62967	5.56894	4.70823	4.74664	4.62133	4.07196	3.99426	3.99889	5.13073	4.97473	4.98597	4.76774	4.82872	4.6235	5.03369	4.96938	4.77224	0.0426962	0.991774	0.0154219	0.0865376	0.930118
P51114	0.782085	0.779111	0.781908	0.895177	0.839621	0.881108	0.913307	0.890412	0.914555	1.04296	1.0081	1.00726	1.13448	1.14371	1.1358	0.972318	0.929148	0.966621	0.846729	0.802027	0.816689	1.05976	1.04869	1.01796	1.02544	1.00989	1.01797	0.882212	0.896642	0.86422	0.20034	0.154308	0.991167	0.993636	1.00048
P51116	1.17092	1.14464	1.12379	1.17559	1.14148	1.25197	0.910204	0.958491	0.932116	1.00159	1.05125	0.985336	1.15665	1.10482	1.12663	1.13787	1.21268	1.28895	1.01652	0.974426	1.05947	1.05372	0.894918	0.965654	1.0183	1.01047	1.00061	1.31007	1.23928	1.29272	0.308991	0.291503	0.719513	0.822398	1.01479
P51148	12.3175	12.0161	12.0925	10.991	11.152	11.4364	15.1849	15.2294	14.6884	11.9071	13.0563	12.599	12.9587	13.5876	13.4077	15.0537	12.712	13.9535	11.4612	11.2439	12.213	11.2616	11.1452	10.7571	10.7121	10.7677	10.5146	14.285	13.8944	13.1737	0.0620499	0.703484	0.241604	0.424478	0.950807
P51149	2.72665	2.83347	2.79465	2.74054	2.83787	2.86166	3.32487	3.54385	3.49468	2.57804	2.79166	2.69147	2.82704	2.82161	2.92633	3.4059	3.47309	3.44587	3.02005	3.0002	2.97616	2.28288	2.23933	2.21413	2.47086	2.48095	2.48665	2.66632	2.68317	2.70131	0.0730846	0.152526	0.27662	0.461799	0.94868
P51151	1.17478	1.13106	1.16467	1.26005	1.26868	1.26938	1.47954	1.34553	1.42701	1.06529	1.02067	1.03248	1.10071	1.0548	1.11396	1.09755	1.22124	1.20704	1.38958	1.34062	1.44014	0.718082	0.721163	0.710708	0.948177	0.861564	0.867692	1.39048	1.2728	1.23929	0.158015	0.0268757	0.218844	0.399293	0.91722
P51153	3.75287	3.91601	3.86955	3.51277	3.38943	3.39545	3.9775	3.65926	3.79571	3.15303	3.25628	3.28684	3.30296	3.15712	3.09904	4.03729	4.33975	3.94106	4.48444	4.7355	4.61296	2.85717	2.90831	2.92307	2.79422	2.8008	2.73588	4.50029	4.61198	4.50759	0.0648662	0.000562435	0.228054	0.407968	1.08123
P51178	0.826457	0.857803	0.770335	1.14253	1.11378	1.16612	0.78095	0.787415	0.748567	0.833769	0.889459	0.879355	0.740456	0.795685	0.715868	0.832368	0.836445	0.945874	1.34962	1.31901	1.31433	0.874686	0.829894	0.818167	1.02748	0.942133	0.971491	1.14686	1.11322	1.12585	0.00451993	0.383842	0.015974	0.0886467	1.18384
P51452	1.56906	1.47217	1.52621	1.54038	1.64909	1.67084	1.32628	1.26029	1.38438	1.47429	1.63043	1.54003	1.61939	1.55869	1.49742	2.06127	1.98267	1.97591	2.25229	2.18828	2.2295	1.4173	1.41935	1.41712	1.34893	1.43371	1.3891	2.37069	2.3309	2.42681	0.000577143	2.33e-05	0.00504139	0.0488752	1.24319
P51570	2.45921	2.37311	2.39432	2.43843	2.41944	2.49757	1.38268	1.43127	1.41417	1.81739	1.7661	1.7375	1.65893	1.70652	1.7091	1.98197	1.98729	1.90483	2.18091	2.16519	2.16485	1.63508	1.61536	1.60994	1.68279	1.7053	1.72939	2.47648	2.3439	2.36099	0.011249	0.190797	0.868518	0.92402	1.01159
P51571	2.94042	2.74948	2.84609	2.61026	2.55296	2.54468	2.02024	2.14277	2.28703	2.39878	2.39114	2.41205	1.99717	2.08447	2.05246	1.71316	1.97695	1.8506	2.92115	3.07221	2.83111	2.76016	2.78125	2.68597	2.91885	3.06143	3.16078	2.74795	2.44414	2.39486	0.332306	0.149666	0.133662	0.296836	1.09133
P51580	2.49463	2.43108	2.56136	2.37377	2.41464	2.33447	2.03396	2.08106	2.15182	2.32152	2.46831	2.36281	2.38476	2.28124	2.36118	2.80032	2.90614	2.8592	2.76752	2.82288	2.76348	1.98234	1.89995	1.93755	1.7645	1.81741	1.78909	3.34394	3.35258	3.30707	0.138107	4.74e-06	0.224642	0.405295	1.08721
P51648	1.36211	1.35845	1.33145	1.36215	1.32466	1.35843	1.04481	1.13867	1.09052	1.12066	1.14196	1.13293	1.05715	1.05556	1.02409	1.1411	1.154	1.12857	1.66162	1.65567	1.67499	0.976881	0.994837	0.974507	1.0497	1.06232	1.07945	1.51172	1.50608	1.50816	0.00244035	0.0129126	0.335181	0.522691	1.06569
P51659	2.48416	2.42396	2.39907	2.33758	2.33152	2.36185	2.75186	2.70671	2.6791	2.40295	2.36813	2.39201	2.55165	2.44054	2.48793	1.95587	1.96754	1.87333	2.76502	2.733	2.75125	1.87705	1.89013	1.84414	2.60394	2.62492	2.67022	2.78248	2.76852	2.7138	0.00138069	0.000181859	0.45413	0.628594	0.965037
P51665	4.51282	4.46117	4.37096	4.30959	4.36417	4.31176	3.47005	3.56099	3.49916	4.00088	4.08832	4.02173	4.19173	4.31643	4.18759	3.77615	3.84144	3.85862	3.83707	3.75476	3.76912	4.40563	4.37725	4.35682	4.4922	4.30287	4.4012	5.02933	5.18922	4.983	0.158684	0.204751	0.252476	0.435031	1.0439
P51668	0.9066	0.856612	0.836412	0.90138	1.03917	1.07503	0.886993	0.874783	0.782906	0.996656	1.12391	1.04438	0.963176	0.8868	1.02757	1.26494	1.31756	1.33306	1.40122	1.31652	1.40138	1.1522	1.09245	1.08935	1.03727	1.02059	0.991377	1.79253	1.93377	1.92358	0.000352068	0.000108285	0.000270238	0.0134725	1.41299
P51692	1.19294	1.13955	1.142	1.05519	1.07393	1.05619	0.873228	0.911304	0.926705	1.05147	1.05714	1.09329	1.10026	1.11839	1.10984	1.06425	1.09775	1.06387	1.22642	1.19277	1.22922	1.10109	1.09628	1.08854	1.03122	0.980734	1.00697	1.3051	1.31099	1.27155	0.366755	0.49362	0.0428471	0.152532	1.07329
P51784	0.463972	0.404578	0.404777	0.484725	0.394138	0.53466	0.660305	0.742519	0.683071	0.833304	0.819076	0.782198	0.838421	0.862768	0.929807	0.41889	0.505846	0.550909	0.58764	0.510862	0.433413	0.966059	0.798287	0.81157	0.778225	0.664797	0.629914	0.417106	0.446341	0.437515	0.0177971	0.718109	0.38438	0.571012	0.910458
P51790	0.641053	0.723845	0.634067	0.563934	0.715456	0.734704	0.929573	0.855593	1.02068	0.653473	0.865515	0.797689	0.836897	0.938844	0.881986	0.844457	0.869487	0.827751	0.844178	0.835078	0.820679	0.715451	0.629224	0.748926	0.680458	0.778893	0.65851	0.912056	0.975353	1.06685	0.826095	0.687708	0.551891	0.705781	1.03511
P51808	3.46357	3.66059	3.8451	2.84922	2.92705	2.87284	1.77861	1.84635	1.99105	2.28317	2.41233	2.30711	2.02321	2.01535	1.96625	2.61124	2.74898	2.71767	2.38498	2.57973	2.56672	2.15066	2.15206	2.23231	2.37504	2.36928	2.51245	4.05268	4.03993	4.07471	0.00230809	0.974476	0.383722	0.570736	1.08699
P51809	0.723783	0.650159	0.6954	0.869421	0.756415	0.75921	1.06292	1.09722	1.10457	0.937277	0.814328	0.880658	1.11627	1.05005	1.14644	0.948377	0.94193	1.00723	0.633486	0.685733	0.723688	0.943007	1.06621	0.963931	1.03034	1.05075	0.988953	1.02265	0.967507	0.897636	0.0584487	0.3593	0.809494	0.885952	1.01517
P51812	2.09149	2.00698	2.04355	2.08627	2.08598	2.12092	1.43929	1.43633	1.43367	1.82846	1.78567	1.80713	1.62899	1.61947	1.64207	2.00417	2.01454	1.96993	2.94663	2.92295	2.82113	1.60591	1.62719	1.5961	1.65526	1.71064	1.68569	2.86276	2.95611	2.88927	0.000295187	0.00379558	0.0226077	0.105357	1.2296
P51991	0.733347	0.73154	0.689192	0.570391	0.61261	0.603919	0.871653	0.828315	0.866975	0.863189	0.815925	0.823303	0.833932	0.838312	0.917937	0.668675	0.646932	0.637925	0.680274	0.684733	0.683507	0.739116	0.746989	0.617742	0.838298	0.799144	0.784755	0.543795	0.538417	0.504165	0.301181	0.673062	0.0145035	0.084096	0.871896
P52209	4.32126	4.59401	4.33655	4.73953	4.78478	4.80046	6.81181	6.72624	6.60405	6.61502	6.75457	6.65696	7.0812	7.24535	7.23433	6.27402	6.28197	6.33277	7.12771	7.10484	6.92736	6.42625	6.4992	6.14583	5.72391	5.7621	5.64958	6.66666	6.57349	6.68179	0.000964247	0.00139059	0.175889	0.350326	1.07694
P52294	1.51252	1.44678	1.57566	1.40167	1.40321	1.38284	1.21498	1.15084	1.13838	1.30563	1.34688	1.40772	1.34916	1.39563	1.36663	1.37627	1.5185	1.34256	1.99205	2.05798	1.96171	1.38275	1.41623	1.44383	1.38509	1.39666	1.43598	1.95193	1.88372	1.92869	0.000119963	0.0026852	0.00299591	0.0368987	1.19979
P52306	1.69744	1.62256	1.57707	1.53269	1.50739	1.46127	1.00813	1.03047	1.00232	1.23574	1.22374	1.22205	1.19251	1.14723	1.11465	1.41842	1.45744	1.40057	2.09564	2.0446	2.00429	1.28572	1.27754	1.28521	1.24069	1.24131	1.26394	2.14586	2.15403	2.11276	0.00229152	0.0630845	0.0129041	0.0802304	1.2479
P52434	1.24048	1.27842	1.18471	1.14605	1.18462	1.1779	0.791508	0.813173	0.820185	0.981484	0.971259	0.916481	0.897941	0.982624	0.971136	1.01749	1.04348	1.02966	1.55737	1.50001	1.53002	0.988357	0.973133	0.979242	1.04415	1.01197	0.958439	1.72537	1.65563	1.65087	0.00130179	0.0247267	0.0233938	0.107823	1.21534
P52564	1.00994	0.971139	0.869743	0.98924	1.0544	1.14816	0.808548	0.815152	0.669332	0.894782	0.889549	0.910528	0.958244	0.898845	0.927942	1.03611	0.960745	1.00074	1.24093	1.29273	1.22259	0.631748	0.67763	0.606277	0.653655	0.769888	0.710817	1.36648	1.33863	1.2703	0.238493	0.00118864	0.432299	0.609918	1.06976
P52565	5.4154	5.61893	5.33863	5.3574	5.3649	5.22058	6.37321	6.51666	6.28632	5.92242	6.01765	5.96878	6.86999	6.75095	6.87295	7.30155	7.6652	7.66743	6.38137	5.98314	6.02043	5.40786	5.3848	5.22584	4.8279	4.812	4.88415	7.11246	7.29445	7.04904	0.125821	0.0336461	0.51803	0.679979	1.03474
P52597	0.931012	0.943529	0.918519	0.633271	0.644896	0.652775	0.48177	0.542888	0.510227	0.59287	0.570698	0.622695	0.685891	0.605854	0.592092	0.646697	0.627904	0.678808	0.695389	0.776481	0.724399	0.691546	0.671271	0.711701	0.611174	0.593391	0.590879	0.680054	0.748059	0.763742	0.0165404	0.00130006	0.654553	0.778753	1.02845
P52735	0.974625	0.997294	0.992003	0.915069	0.894926	0.932069	0.725918	0.786517	0.749782	0.822417	0.851871	0.877246	0.840859	0.871152	0.884012	0.97987	0.97774	0.956476	1.17257	1.2162	1.22119	0.814666	0.784383	0.87721	0.838203	0.818681	0.811843	1.33393	1.35478	1.3872	0.000759962	0.00066397	0.0161757	0.0889911	1.18521
P52788	3.20461	3.31748	3.22894	2.65399	2.72253	2.69544	3.30201	3.3654	3.36514	2.68223	2.68933	2.63448	3.46112	3.4242	3.4197	4.24821	4.26898	4.16305	2.68742	2.64003	2.67201	2.31094	2.3028	2.29968	2.38178	2.41291	2.34949	4.09709	4.13443	3.988	0.00482561	0.00128138	0.83023	0.899944	1.01712
P52888	0.604949	0.638772	0.607288	0.658603	0.660256	0.68934	0.752589	0.755418	0.750825	0.675463	0.649162	0.703995	0.734935	0.756934	0.749407	0.887763	0.894186	0.899256	0.559668	0.636742	0.623037	0.610613	0.600814	0.615088	0.554199	0.538672	0.56368	0.79503	0.858895	0.827665	0.0793803	0.0010703	0.897309	0.940558	1.00745
P52907	5.57991	5.7753	5.61307	4.63928	4.69002	4.74911	3.91077	3.98877	4.00035	3.89576	4.06628	3.97904	4.36354	4.51279	4.42417	5.61577	5.64138	5.42065	3.71807	3.74614	3.6694	4.081	4.19295	4.13783	3.61831	3.66488	3.71093	4.69031	4.82228	4.75459	0.00476935	0.608938	0.4835	0.65351	0.96035
P52943	0.655884	0.715235	0.712042	1.50153	1.48377	1.45046	1.51285	1.52574	1.56983	1.34337	1.4574	1.33501	1.28796	1.28629	1.28168	1.10504	1.1996	1.16358	1.08613	1.1363	1.08953	0.798061	0.874073	0.842699	1.09291	1.14986	1.15156	1.00239	1.00338	1.04928	0.243205	0.00121203	0.0188745	0.0980017	0.823492
P53004	4.05835	4.05133	4.20151	3.72688	3.87741	3.95971	3.74467	3.65866	3.70565	4.00658	3.96928	4.12477	3.92875	4.01446	4.18666	4.79657	4.72116	4.55493	5.2541	5.4797	5.26224	3.66053	3.46123	3.45451	3.3407	3.43892	3.42345	5.37435	5.61176	5.6171	0.00224269	1.61e-07	0.0393404	0.146555	1.1391
P53041	0.710516	0.728625	0.71266	0.748602	0.775802	0.801102	0.956521	0.996917	0.944223	0.837547	0.878303	0.886335	0.967245	0.942518	0.974116	0.978003	0.978544	0.987182	0.841917	0.860066	0.872881	0.787209	0.796147	0.796597	0.78168	0.770682	0.766819	0.996382	1.07425	1.0529	0.0909366	0.842583	0.420346	0.600745	1.03734
P53365	0.715337	0.712193	0.684887	0.6314	0.592994	0.58623	0.471496	0.503974	0.452588	0.472603	0.447285	0.467026	0.515872	0.501946	0.474446	0.717465	0.695752	0.703496	0.76213	0.819978	0.789624	0.518858	0.508264	0.468448	0.514891	0.470362	0.477577	0.912663	0.957279	0.90551	0.00193268	0.0330452	0.0180839	0.0963677	1.24204
P53367	1.1544	1.16961	1.19692	1.16486	1.20864	1.17823	1.39298	1.39371	1.39422	1.45457	1.36898	1.47368	1.61784	1.61065	1.56092	1.35499	1.43885	1.33277	1.11456	1.10498	1.0976	1.59515	1.56474	1.69283	1.31923	1.37624	1.30199	1.31176	1.36343	1.39024	0.218931	0.914795	0.983742	0.987847	1.00094
P53384	1.71487	1.63069	1.58926	1.76792	1.82216	1.74634	0.965809	0.980667	0.938605	1.21462	1.1963	1.19822	1.23729	1.22338	1.13008	1.50695	1.43243	1.47525	1.87335	1.80119	1.94509	1.34148	1.28001	1.28451	1.26487	1.18974	1.24304	1.93912	1.82538	1.92506	0.0321298	0.764138	0.0872912	0.233098	1.14596
P53396	4.78054	4.80786	4.70745	5.23325	5.27407	5.32245	5.71032	5.67146	5.63042	5.25162	5.21228	5.18078	5.46612	5.64744	5.55896	6.03869	6.04388	6.03637	6.38163	6.43717	6.37061	4.58775	4.56679	4.53323	4.2729	4.36799	4.26322	6.95376	7.01345	6.72575	0.305418	8.68e-05	0.25045	0.433035	1.06467
P53582	1.55603	1.62407	1.62728	1.57894	1.59664	1.61442	1.12634	1.09736	1.12275	1.30881	1.329	1.27796	1.28869	1.27702	1.37993	1.63591	1.63715	1.6782	1.54429	1.71261	1.69315	1.21121	1.20119	1.12473	1.3279	1.25316	1.31308	1.76863	1.81561	1.86612	0.0410839	0.357392	0.122357	0.282249	1.09506
P53602	1.6525	1.70493	1.62521	1.97181	1.93969	1.93652	2.27011	2.1581	2.10653	2.22558	2.1624	2.06535	2.31275	2.31731	2.33055	2.19537	2.23517	2.19855	2.43437	2.4239	2.40524	2.05516	2.10605	1.98573	1.87668	1.80195	1.86368	2.39005	2.36344	2.39595	0.101552	0.773399	0.136361	0.300424	1.06342
P53609	0.885469	0.79625	0.851658	0.809723	0.799692	0.808717	0.793053	0.75197	0.78987	0.842003	0.854305	0.780514	0.861991	0.843461	0.81778	1.06248	1.02289	0.975426	1.05153	1.07931	1.01338	0.683332	0.675268	0.658005	0.667631	0.661926	0.673821	1.26871	1.36006	1.38589	0.00170963	2.45e-09	0.0791155	0.219019	1.15897
P53611	1.13257	1.12192	1.11881	0.823604	0.821695	0.8539	1.11499	1.0234	1.01723	1.09439	0.978844	0.931025	1.06906	1.05351	1.02879	1.11341	1.00622	1.07073	1.25013	1.19153	1.17945	0.959668	0.923847	0.927027	0.78917	0.801968	0.634558	1.33013	1.37714	1.29401	0.964219	0.0132752	0.489528	0.657974	1.04381
P53618	2.53277	2.56717	2.50392	2.24515	2.24264	2.3082	1.92921	1.93237	1.89352	2.07621	2.05664	2.16877	1.93334	1.9653	1.91309	2.27238	2.22462	2.19143	2.41427	2.3337	2.41273	1.88236	1.88728	1.87903	2.01481	2.01629	2.04148	3.3336	3.26955	3.18164	8.24e-05	0.00894447	0.167448	0.339802	1.09566
P53621	2.8187	2.88198	2.85734	2.55022	2.58807	2.57453	2.04366	2.12451	2.07806	2.20733	2.20301	2.21115	2.05478	2.08762	2.06746	2.40901	2.46452	2.39074	2.61585	2.63163	2.55773	1.90649	1.93618	1.90068	2.18355	2.18943	2.20476	3.231	3.24542	3.21775	0.0169181	0.182191	0.430652	0.609732	1.04912
P53677	1.03642	0.995187	1.00141	1.39505	1.31249	1.36102	0.941911	0.951258	0.909847	0.878701	0.766155	0.793886	0.774458	0.790894	0.693424	0.910482	0.899443	0.969552	0.977687	1.03976	0.88677	0.683011	0.686776	0.728834	0.791002	0.722666	0.793214	1.26039	1.10199	1.21245	0.0234644	0.492116	0.408052	0.593396	0.935756
P53680	4.75278	4.1105	4.10589	5.25234	4.9023	4.70855	6.19483	5.91408	5.8795	6.51266	6.33803	5.97811	6.74366	6.75489	6.26036	5.31686	5.38104	5.35158	6.29371	6.07083	5.76089	6.32726	5.82974	5.75654	5.54378	5.50215	5.33992	5.82274	6.00323	5.77256	0.163012	0.000571635	0.664037	0.786162	1.01972
P53801	2.1041	2.74425	2.45895	1.85777	2.15363	2.0964	3.78718	2.9972	3.36879	2.6441	2.44838	2.52475	2.69122	2.88978	2.62161	2.78429	2.9159	2.92171	2.13514	2.0273	1.91122	2.44634	2.07682	1.90185	2.10754	2.28073	2.20534	2.38051	2.00891	2.04674	0.0248441	0.170844	0.036498	0.141286	0.867021
P53990	2.65937	2.62623	2.56537	2.37888	2.38287	2.43772	2.09534	2.14323	2.15353	1.8727	1.86522	1.92483	1.88749	1.92443	1.82836	2.57549	2.6147	2.57351	1.92383	1.91257	1.85819	1.46268	1.47458	1.49203	1.55321	1.61133	1.61775	2.33344	2.4825	2.38876	0.0308691	0.13556	0.185935	0.362671	0.912324
P53992	0.89795	0.902153	0.932698	0.70334	0.733504	0.737596	0.636775	0.711274	0.674414	0.729809	0.679908	0.651408	0.695061	0.700679	0.674929	0.816541	0.776614	0.79764	0.755584	0.820237	0.769712	0.552735	0.565325	0.591702	0.646719	0.59971	0.657649	1.04744	1.06656	1.09573	0.0158496	0.0214601	0.533742	0.689012	1.04506
P54136	3.0891	3.09981	3.04492	3.1417	3.10204	3.16474	2.50099	2.47896	2.51406	2.7345	2.73752	2.76731	2.74762	2.73017	2.76693	2.74257	2.8055	2.73716	2.53288	2.53324	2.47346	2.66589	2.62798	2.59431	2.77622	2.75518	2.74014	3.41519	3.49443	3.501	0.0025466	0.20247	0.892384	0.936616	0.994715
P54252	0.848561	0.832451	0.704638	0.818145	0.818537	0.880975	0.618878	0.697699	0.714147	0.779923	0.795994	0.860747	0.763699	0.863148	0.833435	0.949768	0.929004	0.908058	0.932725	1.15181	1.11668	0.792492	0.810137	0.855044	0.765577	0.796817	0.734735	1.12769	1.23355	1.18486	0.00649986	0.00480778	0.00263358	0.0340177	1.20776
P54577	1.98825	1.99456	1.92661	2.19612	2.16187	2.18284	1.46817	1.51105	1.50019	1.78418	1.7687	1.81357	1.75854	1.80599	1.81256	1.92173	1.92022	1.90607	2.20425	2.17638	2.19292	1.82443	1.80623	1.75016	1.77373	1.78954	1.75788	2.35145	2.42595	2.39223	0.0802728	0.837331	0.0686865	0.19929	1.09106
P54578	2.23901	2.32333	2.23964	2.56472	2.59839	2.69857	2.20133	2.22628	2.19227	2.54828	2.46966	2.48362	2.46367	2.44476	2.42371	2.8185	2.88726	2.85675	3.93775	3.9393	3.97481	2.82604	2.75501	2.7221	2.59655	2.61731	2.59527	4.29541	4.42262	4.48168	1.77e-05	1.01e-06	0.000334361	0.0134725	1.3768
P54619	2.09655	2.15357	2.12931	2.0676	2.09038	2.15221	1.90615	1.83503	1.89023	2.16382	2.26519	2.28668	2.10447	2.17362	2.09671	2.01968	2.03157	2.05888	2.44012	2.49947	2.42817	1.84001	1.89855	1.87303	1.84118	1.90676	1.88306	2.59175	2.66834	2.59453	0.0126976	0.00153707	0.395558	0.579615	1.03704
P54646	0.226841	0.214152	0.151911	0.254802	0.281715	0.204122	0.24128	0.233881	0.287495	0.277418	0.172348	0.337594	0.301701	0.240771	0.276243	0.292428	0.236399	0.26945	0.320539	0.272455	0.285717	0.207655	0.168572	0.198707	0.231189	0.256143	0.235909	0.3516	0.403607	0.406299	0.33231	0.197748	0.203294	0.383321	1.11733
P54725	2.92088	2.83783	2.65098	2.29774	2.52895	2.21672	2.5304	2.23117	2.36617	2.21489	2.19106	2.06483	2.64582	2.48693	2.45355	3.15707	3.12723	2.94488	1.99513	2.02842	2.06102	2.23201	2.3392	2.39849	1.97968	1.91102	2.22091	2.93994	2.90701	3.02835	0.0638717	0.0222675	0.762923	0.855012	1.01726
P54727	2.36855	2.34353	2.38328	2.42098	2.36187	2.45841	2.48271	2.33027	2.36135	2.1699	2.14234	2.13306	2.38833	2.46283	2.44579	2.93153	2.84649	2.90472	1.44282	1.38381	1.44166	2.43638	2.36917	2.39666	1.78181	1.81375	1.77903	1.98835	1.87439	1.92016	0.0321571	9.78e-07	0.0794764	0.219264	0.888167
P54886	0.516109	0.47939	0.517659	0.411725	0.393422	0.398671	0.501822	0.494857	0.519717	0.556462	0.552982	0.539822	0.535018	0.579429	0.538638	0.365138	0.379246	0.34026	0.86616	0.855797	0.880083	0.638014	0.582513	0.619717	0.77892	0.77838	0.789552	0.698129	0.672255	0.671272	0.129321	0.000143919	0.00470707	0.0475273	1.31579
P54920	4.01616	4.17145	4.18664	3.13971	3.15825	3.17903	2.93384	2.87112	2.89006	2.81935	2.77947	2.76549	2.84457	2.89349	2.83897	3.75121	3.81806	3.67569	3.79454	3.7242	3.80073	2.8109	2.83142	2.76378	2.81493	2.86136	2.81407	4.04332	4.2119	4.08834	9.27e-05	0.769158	0.152998	0.322911	1.09091
P55010	1.25405	1.33857	1.23971	1.2635	1.29626	1.27962	0.821088	0.816894	0.77158	0.945467	0.940695	0.959167	0.905032	0.874461	0.849544	1.05137	1.10249	1.06136	1.60661	1.62473	1.54406	0.89216	0.929121	0.90912	1.11855	1.1306	1.13906	1.42046	1.46953	1.49471	0.0691991	0.415461	0.0332831	0.133367	1.18889
P55039	1.24182	1.16177	1.21856	1.47044	1.46689	1.54525	1.02722	1.07203	1.06952	1.21636	1.2326	1.20856	1.06126	1.06604	1.06511	1.30304	1.25927	1.28824	2.06079	2.00158	1.96234	0.996085	0.972788	0.971091	1.16198	1.13599	1.11181	1.84489	1.85233	1.84708	0.00028547	0.00138437	0.0510057	0.167749	1.20117
P55060	2.499	2.49454	2.46487	1.94741	1.93466	1.95249	2.42892	2.41497	2.39567	2.66737	2.60855	2.63041	2.76701	2.86031	2.84081	2.25293	2.24644	2.22739	2.44552	2.39588	2.40084	2.76892	2.78169	2.7606	2.3681	2.44683	2.43278	2.38082	2.34639	2.36858	0.063151	0.0677978	0.838886	0.905262	0.992324
P55072	5.22928	5.23621	5.08568	5.14149	5.16714	5.21646	5.32212	5.43984	5.38049	5.41397	5.44694	5.333	5.90961	5.98981	6.07575	5.71332	5.862	5.69901	4.0387	4.01837	3.95008	5.57795	5.54701	5.45357	4.87783	4.91882	4.80409	5.00896	5.12447	5.0269	0.0152609	0.0128697	0.0477375	0.161268	0.929145
P55196	0.973309	0.959152	0.956142	0.987969	0.931866	0.966765	0.780941	0.814085	0.77889	0.808952	0.816665	0.80753	0.825582	0.854253	0.823098	1.02619	1.00966	1.01393	0.978941	1.01436	1.01287	0.704461	0.71762	0.707734	0.638254	0.672999	0.678871	1.1219	1.12593	1.12554	0.110167	0.00238516	0.56598	0.717779	1.03546
P55209	1.14765	1.11367	0.917073	1.21713	0.945406	1.13437	1.67577	1.10438	1.70232	1.32795	1.55469	1.28354	1.31759	1.47401	1.27001	1.2282	1.37031	1.22914	1.34389	1.16855	1.1659	1.10593	1.23193	1.29076	1.56022	1.37929	1.48282	1.6735	1.38852	1.57138	0.468554	0.195807	0.381623	0.569818	1.05237
P55210	1.0873	1.04886	1.08676	1.25484	1.23926	1.17717	0.792125	0.835364	0.818747	0.964586	0.92983	0.933639	0.863969	0.865825	0.878867	1.18587	1.13206	1.18997	1.54263	1.48951	1.48727	0.80739	0.770301	0.813728	0.868633	0.852664	0.863154	1.67658	1.66323	1.60541	0.00153417	0.00400505	0.0458553	0.157548	1.21461
P55211	0.777984	0.741612	0.732273	0.674672	0.612164	0.680832	0.357159	0.368194	0.367664	0.443246	0.431923	0.444153	0.481826	0.489109	0.39118	0.634161	0.694465	0.615982	0.890204	0.819313	0.916574	0.449115	0.472227	0.476939	0.525383	0.487031	0.522583	0.972705	0.888382	0.814902	0.0472162	0.445729	0.0278298	0.119334	1.27345
P55212	0.941969	0.990342	0.995566	1.07473	1.12626	1.09029	0.79321	0.786375	0.810139	0.90988	0.959544	0.906457	0.793668	0.839504	0.83472	1.07032	1.10582	1.12024	1.30566	1.34738	1.31536	0.756534	0.760077	0.737475	0.786038	0.809565	0.842163	1.39499	1.4796	1.50904	0.00520519	0.00144376	0.0527189	0.170927	1.17958
P55263	1.11038	1.03227	1.13434	1.01078	1.10488	1.09166	0.978807	0.984119	0.957251	1.1422	1.14514	1.13121	1.20337	1.22897	1.19041	1.32999	1.30845	1.36291	1.27922	1.3089	1.24983	1.05625	1.0419	1.04354	0.94322	0.960847	1.02618	1.44095	1.47613	1.48708	0.08125	0.00497223	0.0320897	0.130632	1.11368
P55735	0.925036	0.882642	1.0562	0.865377	0.904856	0.821786	0.61521	0.679642	0.664397	0.715855	0.737408	0.787364	0.785965	0.769227	0.772019	0.850183	0.85008	0.851734	0.805354	0.793032	0.893777	0.720724	0.873324	0.863649	0.727222	0.774724	0.809196	1.0497	1.16895	1.20062	0.0174365	0.383849	0.0930675	0.241617	1.10425
P55769	1.14193	0.947294	1.05885	1.21204	1.08851	1.03632	1.15577	1.08005	1.12804	1.21087	1.17326	1.03429	0.805802	0.791945	0.770433	0.846481	0.88499	0.784616	1.33504	1.25358	1.46398	0.970207	0.871736	0.971196	1.07368	1.17432	1.04329	0.894603	0.827626	0.8009	0.277896	0.219059	0.661779	0.785708	0.971911
P55786	2.49566	2.52693	2.55207	2.4605	2.44399	2.49911	3.37072	3.41349	3.37264	2.96522	2.95361	2.9838	3.52193	3.60308	3.62234	3.59586	3.4769	3.52369	2.56619	2.5602	2.5593	2.86826	2.89245	2.84632	2.40517	2.42025	2.38018	3.17757	3.23422	3.19219	0.00424348	0.77551	0.660009	0.784858	0.975743
P55884	1.91976	2.03975	2.04887	3.64806	3.68186	3.71833	1.9085	1.96042	1.96061	2.03525	2.09158	2.06999	1.96252	2.01307	1.98074	2.07491	2.14783	2.0955	1.88123	1.92796	1.95566	2.32787	2.40936	2.26105	2.11074	2.17319	2.21389	2.30733	2.3933	2.34382	1.17e-07	4.02e-06	0.398896	0.583243	0.931058
P55957	0.889097	0.94873	0.831202	0.758162	0.715193	0.505539	0.841217	0.754075	0.792134	0.711409	0.603114	0.614882	0.790661	0.761614	0.557552	1.02816	0.830343	1.1024	0.626152	0.656513	0.684328	0.66036	0.622295	0.643681	0.570305	0.610043	0.637119	0.88308	0.945298	0.906249	0.361392	0.22926	0.689748	0.80507	1.02996
P56192	2.47717	2.4598	2.43172	2.5325	2.51559	2.44782	2.24403	2.27803	2.22696	2.52641	2.51406	2.48813	2.59408	2.57289	2.48927	2.1747	2.26374	2.19758	2.16998	2.16005	2.12306	2.36056	2.40815	2.349	2.52077	2.48376	2.50444	2.76091	2.83511	2.77691	0.139969	0.00945051	0.496024	0.662021	0.980713
P56377	1.94272	1.76509	2.10363	2.64416	2.89411	2.70664	4.40283	4.01624	4.05684	3.85071	3.28827	3.98633	3.51795	3.44687	3.51558	2.47834	2.65588	2.57389	1.997	1.77996	1.87257	3.18488	3.40085	3.66875	2.96442	3.34063	3.17002	1.63513	1.7833	1.64372	0.10488	0.588137	0.0260647	0.113786	0.7925
P56537	4.84972	4.7441	4.81289	4.46481	4.71145	4.6571	4.92995	5.07828	5.19735	5.67904	5.47855	5.5278	6.03743	5.81851	5.86871	5.66919	5.41102	5.5597	5.61788	5.22	5.59781	5.96541	5.6013	5.84088	4.90039	4.74212	4.85552	6.13427	5.97483	5.78551	0.0613155	0.524298	0.0602679	0.184862	1.06448
P56545	1.76083	1.71033	1.69381	1.21498	1.22706	1.26217	0.990667	0.900341	0.943819	1.0894	1.10017	1.09994	1.01275	1.01987	0.972833	1.3516	1.28968	1.30016	1.65298	1.56787	1.65693	0.991214	1.04045	1.00693	0.985952	1.01524	1.01979	1.92639	1.78443	1.72894	0.000892346	0.570485	0.189514	0.366869	1.12887
P57060	0.468008	0.508377	0.441277	0.551259	0.536925	0.616257	0.474159	0.375968	0.43747	0.524243	0.606558	0.529486	0.515043	0.532992	0.497173	0.52497	0.589008	0.607213	0.872206	0.80969	0.716211	0.508896	0.637768	0.555208	0.668099	0.506262	0.57486	0.918214	0.872167	0.991312	0.00153768	0.00105995	0.000734925	0.0181901	1.3594
P57088	1.62359	1.55321	1.66505	1.61345	1.67223	1.66693	1.71645	1.64958	1.75124	1.71686	1.88462	1.86839	1.73698	1.75877	1.73032	1.35565	1.35478	1.42459	1.75574	1.59702	1.79808	1.93854	2.0391	1.98804	1.85758	1.72972	1.88592	1.46963	1.46382	1.51094	0.778862	0.000764148	0.660626	0.785204	0.982875
P57721	2.00344	2.09807	2.06341	2.70626	2.64699	2.5529	1.82402	2.26753	2.00287	2.48303	2.22365	2.45217	2.37351	2.43858	2.33683	2.34451	2.35778	2.79013	2.66084	2.38743	2.65489	1.79493	2.03929	2.33736	3.99158	2.69377	2.48252	3.54506	2.70873	2.78952	0.00145565	0.00907111	0.0402925	0.14715	1.14809
P57735	3.10316	3.1198	2.96759	2.68991	2.77578	2.71473	3.06662	2.97992	2.95514	2.09529	2.1658	2.18691	2.39211	2.3844	2.31845	3.48556	3.44457	3.5457	3.17496	3.20462	2.97538	1.91531	1.93449	1.95726	1.95685	2.03665	1.9976	3.67306	3.61706	3.57613	0.0219783	0.0119849	0.4374	0.612462	1.06463
P57737	1.39993	1.33918	1.39183	1.20205	1.1809	1.219	0.754863	0.753348	0.736836	0.992171	1.04303	0.964818	0.976519	0.961829	0.990982	1.05534	1.09126	1.10166	1.2286	1.21496	1.27548	1.05814	0.997645	1.08277	1.07591	1.0201	0.990494	1.37577	1.35812	1.358	0.105644	0.0807657	0.185993	0.362671	1.08656
P57740	0.564906	0.600187	0.641605	0.578817	0.570178	0.611312	0.65498	0.682352	0.658949	0.700254	0.716364	0.714888	0.719744	0.732791	0.695291	0.545703	0.587216	0.542267	0.577822	0.578526	0.564528	0.898584	0.895941	0.867923	0.866751	0.819182	0.822023	0.554443	0.564638	0.544429	0.0022592	0.000919097	0.551101	0.70576	1.03935
P57764	2.90744	2.91387	2.84087	2.65542	2.68163	2.69236	1.54613	1.46443	1.5247	1.97107	1.9896	1.93816	1.7752	1.70845	1.73577	2.27493	2.26661	2.20871	3.20247	3.23189	3.29355	1.89258	1.7767	1.78826	1.97903	2.03087	1.94555	3.12708	3.10789	3.11544	0.010492	0.731863	0.135862	0.300066	1.15138
P57772	1.13289	1.08356	1.1441	1.32066	1.33199	1.32293	1.13173	1.10868	1.07379	1.30099	1.33824	1.27395	1.24408	1.2358	1.19873	1.1797	1.1795	1.20225	1.59279	1.64871	1.62926	1.15519	1.12108	1.11674	1.30507	1.29152	1.2822	1.61679	1.59691	1.59479	0.00073488	0.00513131	0.0222419	0.104867	1.12446
P58546	1.00107	1.08808	1.12067	0.980576	1.03573	1.10072	0.798587	0.808054	0.807307	0.878652	0.92865	0.929246	0.885147	0.977554	0.928431	1.1503	1.22194	1.21578	1.14513	1.24933	1.20513	0.856365	0.875315	0.900247	0.765833	0.765154	0.831129	1.428	1.55279	1.44935	0.030131	0.00183211	0.0444584	0.154867	1.16423
P59780	1.1612	1.12163	1.1292	1.54482	1.63313	1.60794	1.18784	1.11903	1.11017	0.973493	0.922813	0.986505	0.959855	0.917307	0.834501	1.13173	1.15385	1.0231	1.50943	1.51277	1.3909	0.90678	0.850117	0.720837	1.04648	0.900478	1.01153	1.85407	1.64923	1.63629	0.0153413	0.263009	0.518005	0.679979	1.06323
P59998	3.81266	3.67928	3.76076	3.53701	3.52856	3.4873	3.77711	3.68201	3.60263	3.66707	3.77984	3.84997	3.51988	3.53073	3.68519	3.84549	4.05158	3.98853	4.37047	4.23872	4.44951	3.18967	3.13872	3.11132	3.26649	3.18653	3.12612	5.23517	4.95611	4.77214	0.0101133	2.64e-08	0.182581	0.357752	1.07334
P60059	0.532263	0.482372	0.711602	0.815968	0.490551	0.721276	0.61877	0.559996	0.423022	0.50597	0.575046	0.455946	0.36025	0.302874	0.416592	0.447141	0.35215	0.310532	0.494688	0.419101	0.487542	0.582633	0.467297	0.344198	0.701509	0.679052	0.897396	0.4867	0.557769	0.544692	0.209849	0.743763	0.805915	0.884309	0.974902
P60228	1.92489	1.94772	2.05881	3.60301	3.58605	3.58695	1.85969	1.96318	2.00596	2.22782	2.17281	2.19894	1.97887	2.06529	2.06084	2.0252	2.00342	1.98605	1.90716	1.95406	1.97548	2.20108	2.21739	2.20897	2.08148	2.13158	2.12022	2.3953	2.46996	2.475	1.81e-07	2.94e-05	0.255616	0.438562	0.91236
P60468	3.30336	3.50757	3.65946	3.12021	3.21651	3.0631	2.44982	2.42737	2.5613	2.77085	2.79823	2.94105	2.33035	2.3846	2.59567	1.72062	2.06185	1.9544	2.41347	2.46802	2.44398	2.83391	2.93326	3.20643	3.53833	3.63768	3.35105	2.68284	2.96546	2.95768	0.760652	0.280272	0.483351	0.65351	0.954545
P60484	0.663728	0.689402	0.731877	0.814584	0.783389	0.836403	0.611488	0.636358	0.621401	0.734647	0.711292	0.730015	0.687531	0.685565	0.75136	0.692927	0.663674	0.664596	1.05276	1.01605	1.04771	0.668451	0.647679	0.607577	0.698887	0.675488	0.669677	0.952192	0.941016	0.857351	0.000321366	0.00157594	0.108831	0.266449	1.10918
P60709	32.3117	32.6894	31.5774	34.827	35.3224	35.6227	37.0497	37.2285	36.7228	39.4467	38.1484	38.1626	39.8531	41.0739	40.1985	33.406	33.523	32.7507	34.9191	34.3813	34.3499	38.6299	37.1726	36.7606	32.6017	32.538	32.4389	34.6393	35.0127	34.0198	0.155024	0.0856091	0.0215782	0.103272	0.939859
P60763	0.971214	0.979857	1.06078	1.13686	1.25825	1.17293	1.22905	1.16311	1.14134	1.15012	1.07371	1.06184	1.13992	1.06902	1.11369	1.20841	1.2146	1.32861	1.30843	1.4602	1.42141	0.774632	0.96886	0.923024	0.981278	1.06189	0.940347	1.11532	1.25508	1.27468	0.973513	0.00152046	0.547229	0.702665	1.0308
P60842	3.92207	3.71701	3.68993	4.29269	4.3778	4.32992	3.83188	3.97928	3.98435	4.2792	4.2896	4.2362	4.41158	4.39935	4.41965	4.34734	4.37721	4.26001	5.1617	4.99228	5.07017	3.89457	3.80782	3.71891	3.96688	4.09674	4.04594	5.31791	5.46529	5.39629	0.00275558	0.00219048	0.0429869	0.152532	1.09264
P60891	3.70121	3.6626	3.71653	3.1291	3.25216	3.20945	3.04895	3.04361	3.03355	3.288	3.15762	3.15742	3.39109	3.47182	3.44102	3.68014	3.75951	3.6436	3.13207	3.19192	3.11418	2.65955	2.63464	2.63121	2.7316	2.8516	2.82967	4.25682	4.14494	4.22343	0.152871	0.00142016	0.931326	0.961189	0.995589
P60900	2.991	3.06742	2.92675	3.31574	3.38881	3.46427	3.53384	3.63011	3.51693	3.61795	3.53271	3.53236	3.96154	4.06124	3.97847	4.13146	4.18958	4.16045	2.07583	2.14132	2.04772	3.53813	3.59521	3.57491	3.15811	3.19052	3.20945	2.62677	2.68668	2.67058	0.0645325	0.00607489	0.0960613	0.246431	0.894849
P60903	4.99005	5.79402	5.6354	5.96388	5.82242	5.87921	4.59979	4.48729	4.51167	3.36194	3.36361	3.38607	3.10593	3.53997	3.23795	4.85326	5.24822	4.88954	4.28804	4.34451	4.16058	2.99251	3.13018	2.83081	3.08457	2.63743	2.92832	4.47733	4.43828	4.34868	0.0492428	0.380528	0.111117	0.269195	0.866622
P60953	6.50193	6.77502	6.21353	5.85618	6.06812	6.58729	7.1709	7.69745	7.42306	5.94174	6.23695	6.3878	7.04508	6.97293	6.98912	8.0636	8.10593	7.67923	7.45108	7.30739	7.30246	4.89775	4.89053	4.79947	4.96478	5.29548	5.06003	6.83064	7.40448	7.14047	0.0612415	0.00277599	0.632024	0.762853	0.973227
P60981	4.14653	3.94984	3.84726	4.24942	4.39626	4.34365	2.58569	2.63089	2.45519	3.47985	3.29734	3.38453	3.10995	3.02461	3.01401	4.01448	4.14141	3.86556	5.33032	5.34142	5.13866	2.55769	2.53044	2.58727	3.09925	3.01555	3.05251	4.87013	4.79441	4.82039	0.0612236	0.0875807	0.148805	0.317047	1.13955
P60983	0.568926	0.65253	0.646839	0.525315	0.612291	0.625298	0.569224	0.608583	0.562818	0.544438	0.554136	0.556966	0.606113	0.65624	0.635251	0.870131	0.847147	0.872518	0.788936	0.801474	0.789383	0.571507	0.576527	0.534621	0.41479	0.467089	0.45987	0.985573	1.04445	1.01724	0.00750655	3.91e-07	0.0241428	0.109071	1.23712
P61006	1.55637	1.48005	1.35555	1.35627	1.36077	1.18411	1.854	1.74887	1.6903	1.50406	1.39921	1.54006	1.80352	1.60809	1.71	1.85019	1.81956	1.73184	1.83628	1.83709	1.76946	1.69181	1.59024	1.61198	1.53443	1.54787	1.46442	1.89839	1.89498	1.85184	0.118509	0.299255	0.00621673	0.0534299	1.12004
P61009	3.58387	3.82913	3.74381	4.10101	4.27984	4.12679	5.19319	5.1965	5.36414	6.06611	5.99405	6.13526	5.99635	6.62013	6.69057	4.31516	4.27656	4.10929	4.31772	4.31721	4.11864	6.92047	7.14211	7.10354	6.05995	6.3974	6.15499	3.07447	3.44109	3.07464	0.0264139	0.282329	0.770726	0.859702	0.972732
P61011	0.967523	1.01239	1.04296	1.02075	1.00256	1.05438	0.723608	0.685393	0.692596	0.720107	0.697786	0.671563	0.692687	0.613309	0.648639	0.832402	0.809959	0.82691	1.09407	1.0901	1.09567	0.544308	0.564813	0.584148	0.782489	0.796045	0.738039	1.22357	1.2398	1.20129	0.0424004	0.208077	0.317865	0.506191	1.09614
P61018	0.65294	0.653848	0.639527	0.749767	0.81419	0.784384	1.25324	1.20593	1.22727	1.17697	1.12463	1.16131	1.26168	1.21129	1.21659	0.971526	0.921713	1.00156	0.735869	0.682592	0.757873	1.18599	1.30835	1.2083	0.949356	0.960316	1.01208	0.785526	0.78804	0.800905	0.00946982	0.258391	0.391555	0.577708	0.929721
P61020	2.41795	2.45222	2.53794	1.94745	2.23484	2.18095	2.65589	2.67797	2.77232	2.33242	2.33585	2.49919	2.19658	2.28837	2.29555	2.71422	2.59959	2.4872	2.33606	2.4335	2.62272	2.15128	1.95425	2.17052	1.96041	2.08719	1.95431	2.76825	2.39279	2.57854	0.283761	0.332243	0.661219	0.785524	0.982843
P61026	3.6172	3.72348	3.64281	3.17101	3.38442	3.36002	3.61736	3.81836	3.73893	2.95638	3.11004	3.06105	3.0721	2.99077	3.05463	4.19045	4.11611	3.8572	4.6235	4.67942	4.41136	3.04927	2.85401	2.87094	2.6465	2.75656	2.8531	4.23556	4.12438	4.08929	0.0824515	0.00223075	0.12678	0.286829	1.10014
P61077	4.09214	4.70224	4.05458	5.05704	6.02128	5.9864	5.11927	5.97493	5.62387	6.25673	6.64236	6.66643	6.44702	6.49099	6.34725	7.18128	7.8429	7.68844	7.20404	8.64546	7.82785	6.63956	6.66803	6.61008	5.3389	5.81874	5.91103	8.6299	8.51445	8.89898	0.496982	0.391193	0.000195003	0.0117009	1.28002
P61081	1.78084	1.88089	1.84597	1.9834	1.97413	1.9966	2.25629	2.46155	2.30793	2.61435	2.71853	2.4731	2.53099	2.66453	2.62118	2.47739	2.66882	2.6057	2.76505	2.78853	2.82106	2.47152	2.46995	2.53599	2.06037	2.27787	2.19076	2.84806	2.78476	3.00557	0.127543	0.402521	0.00894112	0.0648164	1.13665
P61086	2.18705	2.21372	2.11748	2.18613	2.08667	1.99488	2.44624	2.34192	2.24875	2.09115	2.04436	2.1606	2.42141	2.39375	2.33374	2.81707	2.85701	2.76709	2.2688	2.24765	2.15233	1.85241	1.78569	1.76721	1.69075	1.65778	1.60065	2.86681	2.81924	2.96414	0.138547	1.68e-05	0.693215	0.80608	1.02545
P61106	3.10734	3.121	2.99682	3.37554	3.38023	3.40724	5.1942	5.2603	5.02593	4.97007	4.99035	5.00708	5.51923	5.63554	5.47957	4.38735	4.38234	4.27713	3.46824	3.53411	3.51319	4.85485	4.94349	4.76623	4.16698	4.11184	4.21745	3.55509	3.50173	3.49404	0.0228964	0.0186746	0.254837	0.437848	0.92032
P61158	3.03289	3.10626	3.00214	2.83284	2.83739	2.83251	2.62006	2.55106	2.51399	2.61038	2.62427	2.62017	2.65138	2.57584	2.58907	3.28953	3.29782	3.20663	3.39672	3.3941	3.33609	2.25118	2.26833	2.31806	2.42888	2.38279	2.38597	3.51955	3.63512	3.62469	0.0409033	0.00030234	0.119832	0.280304	1.0911
P61160	4.16506	4.21022	4.31719	3.601	3.63453	3.69392	3.34526	3.36831	3.33886	3.52298	3.50993	3.52688	3.5689	3.59338	3.65604	4.44858	4.45045	4.40213	4.49411	4.55024	4.49484	3.44617	3.39412	3.43248	3.28708	3.25988	3.22284	5.17705	5.17221	5.15029	0.000974477	0.00246306	0.0297991	0.124168	1.13315
P61163	3.18916	3.33852	3.30686	3.04795	3.08729	3.2701	3.065	3.25712	3.23442	3.3459	3.39313	3.30636	3.52946	3.67894	3.65039	3.16369	3.28815	3.1601	2.38382	2.41196	2.50198	3.53234	3.31597	3.38776	2.98846	3.14049	2.8913	3.49012	3.41678	3.36113	0.00256943	0.0130338	0.0637851	0.19082	0.934276
P61165	2.09042	2.33633	2.45783	2.07759	2.13997	2.4276	2.61134	2.51994	2.69989	2.83587	2.63699	2.4605	2.61531	2.58051	2.45991	2.04611	1.82334	1.97246	2.79248	2.68625	2.67518	3.26412	3.29386	3.17053	3.06809	2.81769	3.12431	2.53932	2.55246	2.27848	0.567004	0.0076409	0.137014	0.300957	1.08538
P61201	1.67164	1.60348	1.62656	1.39908	1.43304	1.43978	1.22782	1.23887	1.19162	1.35482	1.35879	1.375	1.37126	1.40286	1.37438	1.52318	1.51844	1.47114	1.59115	1.58237	1.57742	1.20289	1.22116	1.19206	1.21735	1.26333	1.21668	1.8906	1.89191	1.89752	0.0117998	0.0252897	0.312946	0.501295	1.0564
P61204	12.7943	12.9572	13.2286	12.8479	13.052	13.5464	18.4223	18.5777	18.4005	15.9613	16.1029	16.3676	18.8072	18.3838	17.7184	17.7967	18.1634	17.9552	16.8225	16.8475	17.5355	15.666	15.448	15.4246	14.8856	15.0074	14.9098	16.785	16.6304	16.8992	0.0284773	0.00663335	0.375192	0.562904	1.04051
P61221	1.35719	1.37616	1.32391	1.50881	1.52415	1.48658	1.39184	1.28899	1.29927	1.45002	1.40389	1.45884	1.4094	1.42863	1.41371	1.48896	1.465	1.46569	1.65092	1.61453	1.57193	1.22138	1.12819	1.16934	1.23817	1.25131	1.23485	1.8109	1.77939	1.75948	0.406319	6.43e-05	0.457182	0.630649	1.0345
P61224	6.8956	6.48828	6.10617	5.78909	5.78527	5.76164	6.22849	6.17954	5.97121	4.94795	4.88467	4.81338	5.0273	5.02794	5.09362	7.06263	6.88924	6.73828	6.97101	7.17724	6.94303	4.58761	4.34563	4.2963	4.82839	4.69461	4.50058	7.05351	6.82983	6.82697	0.00684003	0.0265264	0.389274	0.575448	1.05582
P61225	1.21642	1.16892	1.06478	1.19137	1.18481	1.16855	1.00858	1.1094	1.01787	0.959066	0.961422	0.903842	0.976508	0.910408	0.973672	1.1146	1.14104	1.12934	1.12526	1.03746	0.922642	0.980235	1.11967	1.04769	0.961101	0.970835	1.03489	1.06932	0.979988	1.08603	0.199917	0.120253	0.852101	0.913552	0.993959
P61247	3.28557	3.21395	3.25216	3.87876	4.09777	3.94566	2.8989	2.89952	2.96877	2.63406	2.51609	2.51981	2.08176	2.20814	2.15714	2.45968	2.43994	2.39257	2.8394	2.76679	2.77678	1.48103	1.47612	1.47727	2.4769	2.44388	2.45134	2.74212	2.64437	2.64746	0.0963345	0.285077	0.00760414	0.0597928	0.797065
P61421	4.83692	4.98561	5.09675	4.21793	4.27253	4.1629	4.67152	4.93568	4.93552	3.73152	3.8214	3.98667	4.22174	4.49038	4.52216	5.38879	5.54466	5.41843	5.15073	5.17082	5.18242	3.32209	3.56824	3.42082	3.31252	3.52615	3.38516	5.48181	5.63641	5.80869	0.081892	0.00315195	0.582113	0.728848	1.03631
P61586	2.14355	1.93766	1.85835	1.81612	2.00502	1.84644	2.39085	2.51395	2.28207	1.85714	1.94213	1.89857	2.00205	2.18314	2.19798	2.56749	2.39228	2.61362	2.56516	2.90837	2.75962	1.30499	1.49242	1.41142	1.49062	1.62827	1.75397	2.43565	2.37108	2.48309	0.714987	0.00107755	0.581027	0.728042	1.0422
P61599	0.903341	0.867067	1.05274	0.930804	0.845925	0.815493	1.04555	1.14665	1.03395	1	0.895504	0.884118	1.02302	1.00538	1.06003	0.989332	1.06609	0.960868	0.95349	0.733384	0.832997	0.800986	0.902868	0.826293	0.826355	0.924121	0.836735	1.19358	1.12257	1.09782	0.693116	0.222824	0.496163	0.662021	0.969531
P61758	0.809052	0.867709	0.728683	0.854365	0.809916	0.914421	0.676188	0.694176	0.689365	0.64995	0.654456	0.568996	0.684835	0.633649	0.639423	0.85232	0.855474	0.941615	0.750824	0.746695	0.704416	0.500192	0.491367	0.494101	0.578611	0.551146	0.553432	0.867283	0.870046	0.896928	0.145324	0.0735678	0.772808	0.860894	0.979703
P61764	0.669909	0.637644	0.731025	0.635207	0.69501	0.627163	0.560128	0.612915	0.589664	0.580053	0.551998	0.527249	0.550236	0.543666	0.500145	0.719504	0.716855	0.774807	0.929964	0.89419	0.986421	0.660051	0.680697	0.619831	0.599122	0.598667	0.616078	0.931967	0.900521	0.912704	0.00335161	0.00654172	0.000474439	0.0144928	1.28067
P61803	3.84523	3.91209	3.85732	3.98629	4.09116	4.13383	4.66151	4.82538	4.81445	5.13719	4.95587	5.16697	4.38227	4.91952	4.77452	3.43493	3.508	3.40789	4.77806	4.86089	4.61231	5.33236	5.23442	5.68058	5.03164	5.50751	5.22077	3.89838	4.15461	4.18247	0.255152	0.090756	0.700492	0.810636	1.02047
P61923	8.51068	9.49011	9.03107	7.5333	7.74801	7.69832	6.60408	6.58949	6.55808	6.84871	6.5798	7.32885	6.45016	6.81728	6.66723	7.31917	7.68632	7.53895	7.81333	7.78904	7.71034	6.86075	6.88733	6.84819	6.89265	6.9426	6.92632	10.2234	10.5286	10.507	7.66e-05	0.224679	0.226104	0.407325	1.0726
P61962	1.2865	1.27199	1.29869	1.27252	1.30984	1.33632	1.17451	1.23448	1.2076	1.42363	1.44741	1.45116	1.53229	1.5941	1.55096	1.17231	1.3243	1.3045	1.14784	1.21229	1.13103	1.69639	1.77712	1.70053	1.39911	1.48771	1.43568	1.07421	1.1135	1.1405	0.149344	0.038042	0.79426	0.8763	0.986516
P61966	1.82796	1.61162	1.65575	1.8473	1.79692	1.77645	2.07015	2.08703	2.097	1.8669	1.85793	1.804	1.90795	1.82186	1.91152	2.06372	2.01986	2.00297	2.50059	2.27176	2.17415	1.4857	1.52575	1.50279	1.48126	1.51595	1.54391	2.52653	2.54568	2.57342	0.0428016	0.000125418	0.329937	0.518196	1.0642
P61970	1.86822	1.96109	1.73492	1.54132	1.66824	1.67519	2.16786	2.49106	2.50816	2.54121	2.32722	2.17623	2.34891	2.3462	2.52035	2.50176	2.49606	2.44188	1.53396	1.58174	1.55043	2.12222	2.13248	2.12484	1.57954	1.6537	1.49645	1.68241	1.74373	1.5876	0.00202765	0.797954	0.0801269	0.220303	0.885577
P61978	3.24623	3.2282	3.24403	2.72006	2.71509	2.75227	2.54877	2.68549	2.53571	2.62898	2.60743	2.63443	2.73267	2.59232	2.72143	2.6243	2.64969	2.7021	2.95834	3.06189	2.98892	2.29502	2.18502	2.23925	2.48536	2.58021	2.54367	3.24637	3.32495	3.19362	0.0279985	0.153844	0.769134	0.858784	0.987632
P61981	7.50291	7.72846	7.56004	7.30768	7.49522	7.65067	7.28862	7.15627	7.29109	7.41949	7.54643	7.48136	8.11822	8.45466	8.54301	9.39275	9.72236	9.64479	7.47234	7.82695	7.45334	6.72394	6.70869	6.67813	6.1219	6.271	6.39683	10.9951	11.1301	11.2016	0.000697457	1.24e-06	0.240215	0.422652	1.08028
P62070	1.59917	1.58687	1.68214	1.44181	1.51013	1.4769	1.17645	1.19908	1.17277	1.0784	1.1193	1.07564	1.03571	0.953336	0.9884	1.51815	1.52517	1.54683	2.08447	2.23801	2.15715	1.3092	1.33221	1.33606	1.27928	1.24448	1.26273	2.04995	2.06844	2.10338	0.0115824	0.101206	0.00287318	0.0357518	1.31207
P62136	4.18877	3.73075	4.23712	4.13514	3.99077	3.84408	3.85341	3.46219	3.46513	3.28226	3.35907	3.20254	3.38531	3.14234	3.15427	4.22666	4.08294	4.04389	4.61565	4.6476	4.42613	3.08259	3.14567	2.89613	3.63551	3.26987	3.36205	5.08168	4.87397	4.83864	0.115329	0.0242443	0.0858554	0.231175	1.10648
P62140	2.03469	2.43297	2.28434	2.7442	2.92254	2.90563	3.1914	3.28128	3.37416	3.38217	3.37223	3.32179	3.58292	3.58465	3.47373	3.38282	3.43069	3.39596	3.34319	3.47788	3.14049	3.07583	3.21015	3.15824	2.87546	2.81427	2.87219	3.18563	3.46759	3.2991	0.00179542	0.0054619	0.293949	0.480238	1.04883
P62191	2.34279	2.18172	2.17542	3.01215	2.9637	2.92549	2.36039	2.4171	2.39201	2.66131	2.68536	2.60131	2.69737	2.74395	2.72751	2.39088	2.42858	2.38054	2.32191	2.35368	2.28241	2.67227	2.61019	2.60036	2.68536	2.71467	2.7039	3.04833	2.94793	2.94784	0.110538	0.719722	0.887655	0.934084	1.00518
P62195	3.36759	3.46745	3.39059	3.54822	3.57627	3.64566	2.49821	2.54586	2.4834	3.07613	2.97536	2.93984	3.05353	2.94577	2.92895	3.06717	2.99194	2.96569	2.75885	2.64053	2.69651	2.85067	2.72597	2.73087	3.10972	2.95688	3.10291	3.40048	3.44003	3.38802	0.211083	0.151857	0.387027	0.57318	0.965192
P62244	4.08137	3.88186	3.9701	3.75466	3.92438	3.9268	3.64238	3.40067	3.43843	3.5055	3.55313	3.58098	3.29653	3.21375	3.07292	3.44907	3.39429	3.4248	3.87806	3.96338	3.5375	2.30109	2.20523	2.0746	2.96133	2.8904	2.88452	4.28755	4.06986	4.13367	0.0257978	0.00246568	0.130824	0.292145	0.91173
P62249	1.6858	1.74475	1.6528	3.34414	3.51615	3.52003	3.35985	3.45203	3.70887	2.30003	2.46429	2.5694	1.99902	2.12694	2.07388	2.28975	2.43645	2.31746	2.63342	2.83549	2.74683	1.05324	1.08548	1.11233	1.94361	2.0066	2.01363	2.12924	2.19069	2.18912	0.150429	0.288776	0.029284	0.123499	0.784032
P62258	3.79399	3.85028	3.71472	3.44766	3.53373	3.54116	3.99391	4.03142	4.03777	3.63853	3.71165	3.7921	4.33547	4.42165	4.37081	4.62707	4.61475	4.49469	3.48304	3.37977	3.38562	3.33687	3.27716	3.27423	2.94752	3.01654	2.97879	4.5365	4.64653	4.69636	0.0838009	0.00375943	0.619731	0.754774	0.9739
P62310	3.01872	2.83449	2.7972	2.78868	2.72674	2.57148	3.1399	3.22872	3.00975	3.03942	3.10531	3.00615	3.60798	3.5724	3.5877	3.78909	3.62836	3.58715	2.30649	2.51326	2.41242	3.27844	3.43855	3.41858	2.65058	2.47304	2.51027	3.32121	3.31235	3.1305	0.315958	0.0866385	0.911076	0.948998	0.994258
P62314	0.568839	0.519226	0.632152	0.841509	0.698708	0.660535	0.559072	0.636745	0.803936	0.483552	0.499827	0.460011	0.497972	0.526854	0.40145	0.764059	0.617256	0.79545	0.598292	0.653106	0.597557	0.417653	0.518618	0.486714	0.43451	0.589886	0.441529	0.681431	0.686164	0.688749	0.458658	0.825595	0.788712	0.871374	1.02054
P62318	1.3747	1.29378	1.31453	2.01407	1.84477	1.91214	1.35418	1.39654	1.46896	1.28074	1.30139	1.30079	1.01328	1.10403	1.00845	1.74321	1.6359	1.78163	1.71234	1.73085	1.77881	0.855646	0.868761	0.866022	1.1643	1.13487	1.12142	1.48397	1.34241	1.59884	0.384083	0.549393	0.928903	0.96033	0.992214
P62328	0.742132	0.848883	1.04096	0.729668	0.694641	0.830264	0.61904	0.593986	0.68319	0.722096	0.633975	0.701688	0.845944	0.764126	0.724376	0.799852	0.846695	0.727253	0.95595	0.890379	0.830935	0.885748	0.821608	0.881955	0.769218	0.663141	0.584607	1.12251	1.17379	1.17014	0.0253231	0.118685	0.0223656	0.105245	1.17439
P62330	1.64442	1.77884	1.76135	1.90247	1.92675	1.95113	2.142	2.12455	2.05329	1.92947	2.00786	2.01917	2.07849	2.09361	2.22384	1.97057	1.98579	1.9996	2.34019	2.31003	2.41596	2.15495	2.03597	2.12506	2.00987	2.05489	2.09853	2.05829	2.08108	2.16924	0.556701	0.585922	0.0120674	0.0774754	1.07331
P62333	3.69937	3.66628	3.73234	3.69127	3.58684	3.69222	2.50075	2.54072	2.54082	3.27138	3.14043	3.19287	3.16497	3.20301	3.0812	3.20078	3.29852	3.248	2.95981	3.06981	2.95876	3.31371	3.22534	3.17076	3.1944	3.25413	3.21664	3.95549	3.86418	3.73469	0.0412292	0.166305	0.647034	0.773621	1.01972
P62341	0.673559	0.705075	0.693656	0.79237	0.78479	0.752353	0.617485	0.769399	0.667998	0.678912	0.710677	0.750163	0.719259	0.674553	0.758985	0.62409	0.620833	0.658214	1.13922	1.13198	1.13458	0.924933	1.02802	0.963511	0.926848	1.1341	0.905506	0.866287	0.888625	1.01791	0.00499373	2.38e-05	0.000409509	0.0134725	1.29913
P62495	1.66419	1.71189	1.65598	1.73737	1.75533	1.73721	1.99925	2.06029	2.03676	1.78376	1.77654	1.81695	1.92207	1.90684	1.95214	2.0148	2.05681	2.02957	2.43337	2.3478	2.44043	1.8006	1.87155	1.8434	1.76265	1.77797	1.741	2.44207	2.35099	2.41976	0.00087033	0.00813971	0.00532266	0.0500046	1.13869
P62699	0.684735	0.62224	0.779745	0.710718	0.697379	0.666533	0.363912	0.335735	0.317628	0.473936	0.411436	0.46428	0.51903	0.428427	0.465384	0.672359	0.600739	0.68085	0.630352	0.64479	0.503235	0.621961	0.54257	0.593683	0.542401	0.484934	0.508478	0.690939	0.822671	0.747789	0.682915	0.0941595	0.0638703	0.19082	1.16958
P62714	2.80126	2.94046	2.86975	2.33939	2.40506	2.35914	2.31659	2.37156	2.27538	2.37455	2.47503	2.45789	2.60478	2.68817	2.80313	2.58916	2.68358	2.54119	2.58678	2.6908	2.59505	2.29603	2.5429	2.32485	2.16162	2.17941	2.22483	2.74779	2.86495	2.94915	0.270085	0.750966	0.936335	0.964355	0.997268
P62745	1.27807	1.43195	1.22576	1.60605	1.54657	1.61553	1.15781	1.08636	1.00695	0.859296	0.898041	0.876418	0.882307	0.89053	0.843462	1.21906	1.22058	1.21842	1.44974	1.48287	1.50923	1.05779	1.01112	0.962373	1.00172	0.927264	1.06109	1.20594	1.27117	1.29534	0.0548805	0.123999	0.610514	0.750015	1.04002
P62753	1.66134	1.61358	1.59492	3.00369	3.10175	3.30422	2.04131	2.0886	1.96584	1.82213	1.96373	1.99262	1.52749	1.63558	1.60329	1.51327	1.48959	1.46627	2.44978	2.48158	2.35096	1.02578	1.13302	1.08479	2.20686	2.32384	2.19751	1.53903	1.57887	1.70963	0.0654206	0.635014	0.161232	0.332497	0.858691
P62820	1.70671	1.83389	1.86535	1.87605	1.89962	1.97361	2.22454	2.16178	2.14352	1.91293	1.86	1.98359	1.95401	2.12256	2.12548	2.08115	2.17572	2.12244	2.03551	2.0073	2.04506	1.74145	1.73844	1.79685	1.79198	1.74817	1.83153	2.30024	2.13846	2.3151	0.288122	0.252506	0.818156	0.890857	1.00762
P62826	2.2956	2.29919	2.27605	3.29668	3.4469	3.32489	3.961	4.19222	4.12268	4.18681	4.35211	4.34769	4.19206	4.2053	4.35439	3.35198	3.5	3.49155	3.82821	3.87725	3.81513	3.65091	3.60137	3.55883	3.64992	3.89298	3.72897	2.99987	3.22736	3.2756	0.00949487	0.000173391	0.669547	0.790175	0.974411
P62834	4.2124	4.46141	4.25074	4.40641	3.95128	4.14599	4.34971	4.23362	3.99299	3.29614	3.38861	3.30811	3.43637	3.27549	3.54664	4.46868	4.29518	4.09989	4.76924	4.69142	4.6931	3.13855	2.79636	2.6938	3.2631	3.27054	3.04313	3.49624	3.99758	4.25841	0.071129	0.0855314	0.703955	0.81336	0.978016
P62857	1.59897	0.98035	1.10921	1.59262	1.53589	1.50872	1.22053	1.24755	1.04545	0.932391	1.24513	1.02824	1.41112	1.32507	1.28993	1.89771	1.49033	1.53206	0.993523	0.949747	1.05169	0.693897	0.785328	0.736959	1.1592	1.32677	1.21258	1.37168	1.60497	1.60206	0.731629	0.0855592	0.689955	0.80507	0.965252
P62877	4.5088	4.74757	4.63431	4.34182	4.26076	4.33348	3.84026	4.36849	3.44694	3.94462	3.80583	3.54136	4.13639	4.3191	3.86181	4.83197	4.35593	4.40569	3.97662	4.09748	4.2903	4.87376	4.9124	5.47093	4.10813	3.75561	4.22465	4.94183	4.4442	4.48016	0.838329	0.566015	0.0356847	0.139165	1.08178
P62879	8.13987	8.4786	8.09946	11.3946	11.4766	11.3424	6.8539	7.17979	6.88288	6.04757	5.91076	5.86967	5.17275	5.54145	5.11	7.36712	7.63776	7.41477	9.28658	9.608	9.29179	4.34875	4.42558	4.23221	5.83338	5.83777	5.98622	6.66569	6.7775	6.6514	0.0509392	0.352865	0.280059	0.465287	0.893077
P62913	1.75873	1.69966	1.72575	2.54828	2.50737	2.62153	2.57539	2.46515	2.34216	2.1301	2.03698	1.97703	1.74389	1.78603	1.76489	1.89254	1.7721	1.71616	2.01946	2.01042	1.8966	1.08802	1.12487	1.1043	1.82726	1.86127	1.78908	2.08075	2.09227	2.04747	0.0292109	0.947183	0.0107816	0.0719241	0.830812
P62937	9.5438	9.33808	8.99024	10.1837	10.2006	10.1013	8.31915	8.24965	8.07286	10.302	9.90296	9.91896	10.108	9.39408	9.43196	13.4683	13.1123	12.7038	12.7297	12.0041	12.405	9.52189	9.03195	9.1401	8.31842	7.88293	8.22544	13.9386	14.1706	13.9045	0.0035285	0.000117584	0.00886838	0.0644828	1.20063
P62979	12.7392	13.1667	12.9308	14.0829	13.7597	13.8044	16.34	16.8026	17.01	14.5168	14.3581	14.1782	15.3493	15.9733	15.8664	16.3263	16.7476	16.2218	11.8348	12.3222	11.2544	14.8522	14.6119	14.2181	13.5609	14.4213	13.697	11.6031	11.2366	11.3351	0.190006	0.23822	0.0850956	0.230292	0.924686
P63000	6.11352	6.10347	6.05793	6.10794	5.91817	5.91524	7.11505	7.32616	6.98302	5.78151	6.01347	5.88531	6.30342	6.1785	6.26083	6.41688	6.4992	6.24098	6.615	6.93295	6.74204	4.4917	4.47325	4.50621	5.20347	5.1572	4.98066	5.83157	6.20852	5.96212	0.0551425	0.030623	0.0550578	0.175675	0.917058
P63010	1.987	1.98778	1.99632	2.02315	2.03301	2.06355	2.2421	2.29471	2.23528	2.13527	2.09542	2.10117	2.35514	2.42328	2.40572	2.3053	2.29487	2.23655	2.16184	2.13896	2.11333	2.07393	2.0871	2.05451	1.92504	1.96663	1.96842	2.45704	2.43583	2.45064	0.0391046	0.61059	0.752858	0.848288	1.00899
P63027	3.95942	4.11438	4.34653	4.12032	4.44871	4.24206	6.31164	6.37788	6.69978	6.12713	6.05538	5.90152	6.38334	6.60936	6.50755	5.40158	5.48241	5.17824	4.38378	4.23592	4.14335	6.206	5.86431	5.81318	4.86768	5.32682	4.97969	3.63014	3.54353	3.53488	0.0288693	0.414798	0.0897926	0.237936	0.883055
P63096	0.890909	0.867901	0.844107	0.786363	0.9305	0.949605	0.790158	0.768499	0.771773	0.702825	0.691466	0.672749	0.495699	0.572258	0.686284	0.935954	1.04374	0.976321	0.941721	1.03606	0.971694	0.661822	0.679033	0.617588	0.604365	0.705543	0.717324	1.12901	1.13528	1.23382	0.566653	0.0744068	0.0498526	0.165308	1.17233
P63098	2.78059	2.65927	2.61838	2.36375	2.37417	2.31929	2.13217	2.04721	2.01827	1.90352	1.8673	1.986	2.05101	2.00498	2.0791	2.82332	2.8056	2.6746	2.81434	2.62741	2.43494	1.96532	1.84143	1.78951	1.73576	1.72906	1.60346	3.42681	3.1933	3.22762	0.0902961	0.00733075	0.203098	0.383321	1.10503
P63104	7.18865	7.339	7.19283	7.19039	7.36225	7.22517	8.44473	8.52261	8.56165	8.15752	8.05507	8.10087	9.04867	9.21109	9.59388	9.39905	9.49084	9.16124	6.97775	6.92039	6.85921	7.63844	7.48149	7.43395	6.54185	6.64552	6.64097	9.62312	9.50223	9.48941	0.00871665	0.104646	0.814305	0.888668	0.98854
P63151	2.08973	2.02616	2.18113	1.92059	1.96762	1.97518	1.2769	1.33955	1.36097	1.54718	1.53834	1.54814	1.55322	1.57182	1.58254	2.07496	2.05848	2.05688	2.36181	2.35377	2.35675	1.50788	1.53769	1.50821	1.55722	1.52416	1.54177	2.34811	2.35835	2.26505	0.00254693	0.366087	0.0449332	0.155875	1.15432
P63172	1.56248	1.52242	1.55275	2.02751	2.1101	2.08774	2.03731	2.3987	2.03852	2.68297	2.54971	2.96056	2.84459	2.86421	3.00696	2.24705	2.31439	2.30143	1.73788	1.65667	1.67836	2.66532	2.73085	2.80102	2.51302	2.73553	2.66946	2.0399	2.11478	2.09287	0.107294	0.327383	0.983755	0.987847	1.00152
P63208	2.88676	2.74973	2.69995	2.44329	2.4832	2.50513	2.59966	2.70519	2.46343	2.37439	2.41637	2.39527	2.93699	2.88458	2.75387	2.80803	2.87654	2.99709	2.27149	2.24277	2.28434	2.75359	2.85816	2.73267	2.36157	2.47396	2.40382	2.81101	2.88385	2.84062	0.0313883	0.254545	0.815039	0.889066	1.00768
P63220	0.922592	1.14071	1.14992	1.1289	1.07251	1.1707	0.834348	0.904198	0.903504	0.770804	0.786514	0.702204	0.746903	0.888934	0.851169	1.16177	1.14641	1.08962	0.916609	0.892795	0.804422	0.664583	0.621457	0.635983	0.713705	0.667883	0.74503	1.02457	1.03661	1.11207	0.0363023	0.411438	0.46348	0.637154	0.947016
P63241	4.8338	5.04333	4.91415	5.16142	5.26823	5.34089	3.67604	3.76137	3.72292	4.26442	4.10345	4.10672	3.97301	4.03977	3.99101	5.00246	5.07231	4.9187	6.02162	5.70749	5.78319	3.27685	3.25586	3.08362	3.66701	3.74366	3.6413	5.78653	5.61857	5.51337	0.0630751	0.0350461	0.429914	0.609732	1.05879
P63244	5.29819	5.51384	5.5042	4.92438	5.19346	5.17067	4.62359	5.0521	4.87929	4.9661	5.3784	5.14573	5.3576	5.6256	5.5856	5.49858	5.88965	5.8245	4.35013	4.59797	4.50617	4.22719	4.32909	4.24865	4.15654	4.31162	4.38731	5.22559	5.42417	5.4733	0.0504558	0.00541349	0.0471503	0.160086	0.926255
P63313	0.875878	1.00076	0.941073	0.77925	0.90164	0.853686	0.917656	1.02058	0.96658	0.901656	0.912759	0.918624	1.36584	1.24508	1.20085	1.09119	1.23155	1.18284	1.0676	1.0807	1.02417	1.29423	1.28732	1.13267	0.997521	1.05362	0.940989	1.07902	1.35255	1.17423	0.327763	0.265639	0.00898	0.0648322	1.14784
P67775	4.15074	4.4276	4.16806	3.39806	3.77722	3.28146	3.59938	3.19838	3.18406	3.44038	3.71375	3.4	3.24376	3.49415	3.55611	3.68719	3.30333	3.62999	4.14146	4.05966	3.44419	2.88321	3.18559	3.05796	2.27317	2.63574	2.73994	3.24316	3.74835	3.96677	0.876403	0.181026	0.132838	0.295673	0.925353
P67809	0.660978	0.639582	0.638003	1.09921	1.036	1.08205	0.953484	0.991186	1.01179	0.687498	0.687667	0.689917	0.769666	0.73939	0.748272	0.765734	0.783813	0.727688	0.979056	0.960848	0.989156	0.483508	0.517567	0.483217	0.728204	0.686394	0.682817	0.83564	0.870852	0.827006	0.176313	0.842728	0.245516	0.427234	0.910477
P67870	3.01063	2.97182	3.07549	2.58035	2.69771	2.6803	3.25775	3.21938	3.10822	3.64973	3.61542	3.71338	3.9718	4.14811	4.03118	2.4159	2.64292	2.6673	1.99444	2.15314	2.1089	3.77194	3.84524	3.73177	3.31619	3.29896	3.41554	1.9997	2.14043	2.09511	0.123126	0.225075	0.0241728	0.109071	0.836445
P67936	3.52412	3.554	3.35614	2.91503	2.92948	2.9429	1.72775	1.72981	1.74697	2.09259	2.07272	2.07778	1.88514	1.97359	1.94144	2.57399	2.63674	2.54417	2.14242	2.03707	2.03048	1.97605	1.97327	1.93834	2.04713	2.02462	2.0327	3.32227	3.21531	3.16906	0.000556014	0.248063	0.808814	0.885879	0.977903
P68036	1.51174	1.58426	1.59484	1.66715	1.68962	1.64962	1.54379	1.55427	1.53354	1.70639	1.67804	1.65421	1.79983	1.87015	1.78204	2.42521	2.39484	2.29714	1.69747	1.69155	1.75853	1.15459	1.30097	1.18293	1.11365	1.205	1.142	2.14765	2.17826	2.14165	0.0634519	5.73e-07	0.62157	0.755175	1.04077
P68104	7.69078	7.51107	7.21761	10.0117	10.356	10.5104	6.78598	6.66924	6.69342	7.93089	7.86587	7.9694	6.79422	6.72742	6.80087	7.39455	7.43549	7.21713	12.8548	13.1192	12.664	7.0859	7.04874	6.85468	7.81558	7.76001	7.53298	10.4619	10.1214	10.3199	4.83e-05	0.0541109	0.0956087	0.245531	1.15443
P68133	55.529	58.9613	55.994	60.0592	59.1892	57.8218	65.3162	64.1718	66.9235	64.2072	60.3745	63.6931	63.5025	60.0694	59.8436	52.8552	49.1097	50.538	58.8985	53.619	60.9791	58.8669	60.4786	61.5317	54.7963	54.8633	55.2586	61.6098	60.4044	55.8197	0.723641	0.516703	0.00345302	0.0400749	0.92789
P68363	14.7796	15.353	17.1298	15.7077	16.0335	16.3007	14.2139	14.9628	14.8409	15.5875	15.7522	16.9042	16.6429	16.1022	17.2778	13.9413	13.6989	14.2121	22.5469	20.9395	21.0238	17.9594	16.258	17.1776	18.0727	16.9767	17.4434	16.972	17.9049	18.5558	0.0239713	0.000444845	0.0235182	0.107823	1.10983
P68366	10.4972	9.62754	8.78793	8.81226	8.50379	8.18608	6.86182	6.68063	6.813	7.19838	7.18215	7.03228	6.53047	6.38114	6.32523	7.50627	7.72254	7.49191	11.2325	10.734	10.8428	6.98161	7.12151	6.80572	7.09432	6.93345	6.68352	11.0473	10.2166	10.8862	0.000335064	0.163238	0.130779	0.292145	1.12026
P68400	1.21845	1.25334	1.29574	1.27989	1.24507	1.29462	1.67809	1.74715	1.68472	1.67102	1.72808	1.71287	1.93985	1.95856	2.03231	1.20675	1.2488	1.196	0.942756	0.930544	0.921308	1.75628	1.87604	1.86334	1.48662	1.53481	1.53399	0.829721	0.896598	0.890132	0.0735842	0.343531	0.0181958	0.0966581	0.805133
P68402	2.18136	2.35631	2.30484	2.12497	2.3153	2.33391	1.47632	1.65818	1.63768	1.95452	1.89036	1.90303	1.77892	1.82796	1.68577	2.53831	2.71001	2.31417	3.24269	3.37848	3.36736	1.83563	1.93553	1.96092	1.81482	1.8054	1.90604	3.56006	3.46968	3.43658	0.000601756	0.00168724	0.00407927	0.0441586	1.33457
P69849	1.40737	1.35988	1.39158	1.12986	1.06997	1.1072	1.04475	1.0358	1.01347	1.09355	1.13948	1.07906	1.15381	1.12314	1.13298	0.981337	0.938269	0.912346	1.12678	1.16085	1.1176	1.45656	1.39402	1.38398	1.40321	1.37021	1.36951	1.00655	0.983348	0.949059	0.00485293	0.0918493	0.77342	0.860915	1.01572
P78318	0.747319	0.793643	0.78084	0.884368	0.914035	0.938358	0.864452	0.928878	0.894209	1.04547	0.986193	1.04134	1.18393	1.11978	1.08624	0.915437	0.908613	0.8808	0.837184	0.818605	0.796501	1.17612	1.15798	1.16266	0.967231	0.940613	0.907172	0.778424	0.852091	0.77214	0.0345999	0.808326	0.646904	0.773621	0.976249
P78344	1.77768	1.72491	1.72972	1.6798	1.7029	1.72193	1.51345	1.45746	1.45339	1.47458	1.43995	1.4699	1.5407	1.51784	1.53786	1.7167	1.70858	1.69463	1.90311	1.81618	1.86753	1.34696	1.35359	1.33461	1.47444	1.47373	1.47859	2.19517	2.17889	2.14918	0.00686044	0.00183632	0.140878	0.30591	1.08212
P78356	0.883314	0.917253	0.90168	1.06766	1.04201	1.05519	0.745163	0.7782	0.810961	0.860588	0.866927	0.869094	0.822471	0.807137	0.857105	1.02318	1.05734	1.11195	1.18456	1.17528	1.17542	0.784118	0.697987	0.800316	0.819283	0.781968	0.768614	1.42372	1.3472	1.44494	0.00401436	0.00117065	0.0413663	0.14882	1.17397
P78362	0.69322	0.640096	0.704663	0.765351	0.675193	0.70007	1.03586	0.887168	1.02876	1.05786	1.02841	1.05514	1.17584	1.25831	1.20164	0.796456	0.756929	0.733889	0.643095	0.610112	0.556729	1.13343	1.19291	1.21773	1.04085	1.1004	0.983966	0.806168	0.665806	0.678802	0.014677	0.823799	0.420142	0.600745	0.928794
P78371	3.69408	3.70211	3.57712	3.67463	3.61789	3.65235	3.54129	3.49385	3.50739	4.28232	4.29827	4.2567	4.60244	4.63765	4.71847	3.81572	3.76936	3.77544	2.8744	2.8058	2.8195	4.62184	4.54559	4.40798	3.96226	4.10407	3.93326	3.38209	3.37686	3.25991	0.224292	0.322041	0.204199	0.383608	0.93583
P78406	1.67395	1.73513	1.8199	1.98948	2.00324	2.06193	3.23552	3.26408	3.13082	2.50607	2.6261	2.51622	2.79907	2.99442	2.97205	2.2862	2.23847	2.2684	1.457	1.46273	1.43863	2.71318	2.66881	2.623	2.44681	2.47305	2.52857	1.30131	1.3903	1.2825	0.165472	0.995377	0.0386801	0.145757	0.819197
P78527	0.764512	0.742066	0.763227	0.500873	0.473268	0.497602	0.688879	0.650432	0.639311	0.59946	0.545368	0.53917	0.578406	0.550436	0.591997	0.476312	0.486711	0.452314	0.647121	0.631804	0.597428	0.646341	0.57942	0.601564	0.634961	0.609633	0.622759	0.602076	0.582505	0.59782	0.254447	0.111615	0.431771	0.609808	0.96096
P80723	4.72472	4.67062	4.51474	3.70816	3.6924	3.93895	4.52354	4.51671	4.58119	3.80829	3.67201	3.81453	4.284	4.2945	4.27397	5.63741	5.47589	5.35442	4.42052	4.35039	4.27811	4.28112	4.2683	4.36751	3.42167	3.43381	3.46137	3.84244	3.68108	3.73808	0.0299861	0.0252444	0.758938	0.852355	1.01577
P83436	1.16562	1.14966	1.15511	1.16356	1.16334	1.14743	1.05223	1.08669	1.10003	1.16978	1.19388	1.15876	1.2232	1.18409	1.18406	1.10034	1.13059	1.13506	1.09029	1.08574	1.07005	1.08733	1.09944	1.07427	1.04515	1.03979	1.04091	1.31692	1.30109	1.32835	0.0140012	0.00364964	0.415916	0.598701	0.979643
P84022	0.982365	0.829388	0.775401	0.899468	1.13092	0.793626	0.57675	0.714629	0.329083	0.705681	0.604233	0.730584	0.75738	0.723592	0.639257	0.793795	0.799164	0.973428	1.28069	1.25746	1.27661	0.951008	0.743993	0.584787	0.731105	0.634655	0.733683	1.16451	1.17943	1.28648	0.0336562	0.214906	0.0153981	0.0865376	1.28577
P84085	1.60673	1.84094	1.83552	1.94588	2.08816	2.16584	3.06028	3.24008	3.01139	2.74302	2.83952	2.74887	3.42935	3.51659	3.42826	2.60294	2.59449	2.47082	2.48873	2.38669	2.5333	2.72325	2.77842	2.86854	2.2998	2.49303	2.46088	1.59402	2.11312	2.15816	0.723568	0.00835968	0.312432	0.500804	0.925716
P84090	0.646206	0.553578	0.637256	0.735039	0.710435	0.772978	0.432779	0.563151	0.464175	0.616737	0.516503	0.596218	0.644532	0.487065	0.409595	0.683461	0.607899	0.668961	0.560264	0.659971	0.661388	1.18365	1.19582	1.1951	0.95558	0.96405	0.966677	0.748567	0.700543	0.738155	0.00297248	0.0117062	0.0010158	0.0214011	1.42155
P84095	1.48317	1.55859	1.48014	1.47631	1.53529	1.54178	1.71865	1.72828	1.68287	1.29009	1.26402	1.23427	1.25778	1.30418	1.30517	1.61823	1.63337	1.61362	2.20814	2.11	2.17543	1.03782	1.05798	1.04849	1.28655	1.2803	1.24748	1.61783	1.56719	1.4469	0.0263069	0.00421442	0.519667	0.680769	1.0498
P85298	0.921252	0.971356	1.02706	0.946865	0.887139	0.907355	0.762048	0.789782	0.776834	0.685121	0.697456	0.697423	0.706279	0.687165	0.669044	0.86278	0.921948	0.915452	0.827136	0.791669	0.876704	0.509266	0.462828	0.497386	0.551322	0.656017	0.62364	1.06148	1.0783	1.09037	0.543276	0.0384956	0.679579	0.797135	0.966545
P86790	1.07407	1.09259	1.13982	1.02143	0.96801	0.985328	0.916575	0.853428	0.906118	1.03575	1.02007	1.0091	1.08755	1.05289	0.95089	1.09014	1.04027	1.06163	1.41068	1.38261	1.28892	1.02618	1.05012	1.02232	1.01994	0.996373	1.05001	1.40422	1.40098	1.39191	0.000214514	0.00474427	0.00306857	0.037425	1.16691
P98194	0.623827	0.630176	0.651177	0.644041	0.663529	0.621789	0.763589	0.774482	0.704816	0.692571	0.695691	0.678769	0.743624	0.755562	0.754626	0.742529	0.793812	0.771018	1.03826	1.09741	1.03565	0.64374	0.656061	0.637168	0.608782	0.617801	0.638496	1.02765	0.965227	1.02423	7.23e-05	3.57e-05	0.0232389	0.107675	1.18268
Q00266	1.08428	1.18729	1.24054	1.3941	1.35419	1.51819	2.51134	2.65935	2.66025	2.07956	1.99013	2.08711	2.15256	2.02112	2.17399	1.0544	1.04532	1.02294	1.00552	1.01432	0.996436	1.40742	1.50925	1.33049	1.36009	1.23399	1.33377	0.907909	0.735609	0.886634	0.00488358	0.00228893	8.46e-05	0.00778331	0.599136
Q00341	1.69545	1.67861	1.64084	1.87454	1.89679	1.87975	1.06572	1.08986	1.09612	1.1394	1.11376	1.14801	1.05387	1.06608	1.04145	1.49352	1.50879	1.48196	2.20848	2.14161	2.17799	1.03224	1.03467	1.00222	1.28761	1.25466	1.26352	1.88903	1.88586	1.867	0.00266593	0.495535	0.169867	0.342572	1.14887
Q00535	1.36839	1.41618	1.42802	1.27297	1.19707	1.25418	0.781836	0.784667	0.886917	0.955557	0.960892	1.02562	0.848349	0.866013	0.934165	1.04435	1.09298	1.0551	1.69401	1.53608	1.55512	0.799569	0.913411	0.868809	0.939507	0.941668	0.971512	1.69249	1.69946	1.66477	0.00254739	0.126264	0.144038	0.309901	1.15569
Q00536	0.469666	0.419331	0.522128	0.638472	0.587952	0.650898	0.455198	0.519122	0.406471	0.521579	0.550808	0.47906	0.666135	0.519563	0.512054	0.565803	0.594322	0.577763	0.556021	0.573036	0.550054	0.622327	0.601116	0.572062	0.547059	0.534959	0.510385	0.526766	0.635012	0.654081	0.672845	0.0170271	0.0553812	0.175675	1.0887
Q00577	1.66722	1.58059	1.58318	1.8537	1.94442	1.851	1.75214	1.80288	1.85228	1.58074	1.58363	1.6155	1.64815	1.81654	1.7916	1.88001	1.901	1.91482	1.59838	1.64219	1.67085	1.17347	1.11975	1.13643	1.29384	1.32141	1.32357	2.07169	2.09996	2.07966	0.0867342	0.000293175	0.270006	0.454528	0.934556
Q00610	7.88857	7.94281	7.81136	6.31322	6.37051	6.32649	5.50009	5.68946	5.53301	5.65321	5.65322	5.63167	5.74488	5.88368	5.85166	5.70359	5.89167	5.79148	4.69219	4.7653	4.70335	5.20582	5.18308	5.08268	5.44914	5.47832	5.48826	6.89883	7.09586	7.05909	0.00609153	0.728172	0.0552843	0.175675	0.900791
Q00765	2.69111	2.80058	2.62198	2.81397	2.93786	3.08545	3.69686	3.6198	3.56964	3.82237	3.73928	3.75054	3.84985	3.79115	3.75563	2.9926	2.73672	2.69589	3.344	3.42034	3.46902	3.97195	3.85635	3.68352	3.44193	3.46315	3.50835	3.40833	3.21611	3.22287	0.026466	0.29452	0.960612	0.978033	0.997726
Q00796	10.885	11.2794	11.0215	10.8025	10.7198	10.6808	12.3652	12.3094	12.1895	12.051	12.1495	12.2045	14.0049	14.6722	13.8144	16.5578	16.9667	16.6241	15.8198	15.6021	15.2201	10.4991	10.6464	10.2962	10.4841	10.5831	10.5806	17.6537	17.8101	17.5312	0.000861695	0.00134293	0.0278612	0.119334	1.17513
Q00G26	0.261098	0.480065	0.509194	0.535859	0.546987	0.483748	0.463052	0.458962	0.319017	0.5476	0.636096	0.48335	0.404169	0.508023	0.611641	0.587596	0.541691	0.587374	1.13461	1.03805	1.00639	0.605143	0.590566	0.723052	0.71426	0.611185	0.552625	0.849649	0.793639	0.751028	0.0181245	0.0187031	0.000149714	0.010326	1.52946
Q01085	0.843655	0.872334	0.943691	0.825059	0.922381	0.810269	0.654054	0.708326	0.721872	0.663291	0.638046	0.69112	0.726735	0.679091	0.691853	1.03187	0.99027	1.00525	0.974646	1.09495	0.946073	0.534566	0.620371	0.630295	0.734079	0.648561	0.726882	1.20919	1.23332	1.19946	0.033621	0.00304821	0.0407443	0.147905	1.19207
Q01415	1.10187	1.20135	1.20433	1.07013	1.08615	1.09038	0.932	0.899139	0.920222	1.05639	1.06844	1.07453	1.02291	0.994507	0.981346	1.22407	1.15599	1.22044	1.42038	1.40151	1.33302	0.851984	0.864412	0.748884	0.822305	0.821981	0.77125	1.53421	1.54388	1.55225	0.131513	4.69e-05	0.227497	0.407968	1.09952
Q01581	1.94501	1.92697	1.91045	1.95921	1.97073	1.97469	1.41358	1.47962	1.45784	1.53771	1.58766	1.56683	1.57688	1.62028	1.62613	2.17961	2.20855	2.19013	3.12941	3.17473	3.12745	1.92599	1.95762	1.96903	1.48222	1.55954	1.53787	2.50664	2.56586	2.50372	0.000869347	0.000865216	0.00199318	0.0301186	1.33126
Q01804	0.267284	0.2735	0.205525	0.341026	0.231425	0.245714	0.382341	0.340458	0.349269	0.208799	0.367321	0.414342	0.535845	0.414097	0.265952	0.403156	0.438762	0.290826	0.348639	0.340985	0.356529	0.321931	0.405996	0.316375	0.433245	0.280733	0.294271	0.462565	0.409998	0.43382	0.797954	0.134223	0.117131	0.276987	1.1435
Q01968	1.39817	1.3621	1.33659	1.24905	1.23547	1.26607	1.03963	1.03311	1.00734	0.995237	1.02499	1.02756	0.963798	1.00214	1.01592	1.24028	1.26472	1.2477	1.34166	1.37585	1.39069	0.864122	0.851085	0.83062	0.977295	0.91937	0.93381	1.54781	1.53895	1.49277	0.0438465	0.056884	0.478276	0.648628	1.05069
Q02252	0.891989	0.892507	0.927424	0.977694	0.965054	0.970261	0.948586	0.960643	0.943371	1.2353	1.29796	1.27966	1.28825	1.26699	1.28625	1.04751	1.06001	1.04357	1.89361	1.91638	1.90979	1.05601	1.10617	1.05682	1.17332	1.23143	1.16152	1.51659	1.54723	1.55641	0.000544594	0.0151035	0.0106314	0.0719202	1.25691
Q02750	1.69367	1.61137	1.56154	1.78069	1.75304	1.71548	1.32889	1.25382	1.38136	1.4992	1.4977	1.56086	1.55483	1.41986	1.46026	1.84912	1.7664	1.7631	2.52012	2.45999	2.37139	1.47378	1.41175	1.41615	1.53693	1.53887	1.48086	2.58144	2.43227	2.45261	0.000106855	0.000192562	0.00617118	0.0534299	1.25928
Q02790	2.5444	2.48555	2.54173	2.43272	2.49106	2.48327	2.13797	2.19147	2.10502	2.229	2.25169	2.2993	2.53092	2.52347	2.4917	2.91671	2.96817	2.91819	2.87385	2.85294	2.80241	2.63057	2.61138	2.64555	2.38606	2.40459	2.33044	3.20279	3.28245	3.26921	0.0959596	0.0215033	0.00010832	0.00843498	1.17784
Q02952	0.460853	0.466416	0.456509	0.398118	0.394622	0.401558	0.47175	0.480886	0.47798	0.404889	0.393057	0.37893	0.468698	0.452215	0.450959	0.540352	0.546355	0.552507	0.314338	0.287113	0.313513	0.456065	0.472027	0.485938	0.399512	0.407565	0.419115	0.328583	0.314207	0.321906	0.147691	0.00114928	0.323694	0.512728	0.939253
Q03154	1.42798	1.46995	1.47359	1.13634	1.1765	1.14681	1.07014	1.16653	1.12769	1.02974	0.985638	1.04339	1.11802	1.16609	1.07971	1.60483	1.62074	1.59572	1.01824	1.01089	0.998115	0.90569	0.899066	0.949774	0.872046	0.822599	0.903938	1.28568	1.35765	1.35923	0.0347973	0.0253838	0.750579	0.847764	0.976506
Q03426	2.14017	2.11281	2.00026	2.42129	2.37193	2.49422	1.87102	1.69403	1.74297	2.10778	1.9562	1.99966	1.82974	2.01258	1.88145	2.13782	2.0442	2.04201	2.60334	2.64808	2.66667	1.68502	1.60054	1.54281	1.66422	1.63721	1.67264	2.96995	2.86739	2.9603	0.0270883	0.0038094	0.373377	0.561672	1.06874
Q03519	0.64545	0.485564	0.556984	0.420815	0.4766	0.443758	0.361709	0.336436	0.311535	0.337726	0.404815	0.369179	0.441955	0.371726	0.361861	0.419976	0.413351	0.40595	0.701868	0.665372	0.533732	0.434836	0.429133	0.4171	0.451444	0.454332	0.44561	0.754804	0.643498	0.72755	0.00184399	0.178324	0.0177221	0.0950691	1.24856
Q04206	3.2327	3.39711	3.26152	3.49702	3.51383	3.40169	1.71923	1.69375	1.71982	2.17515	2.24535	2.26	1.87868	1.92174	1.853	2.69866	2.67218	2.56876	3.85304	3.77741	3.73869	1.97947	1.93899	1.88415	2.24491	2.31684	2.25527	3.67824	3.62761	3.62851	0.00211922	0.959588	0.231764	0.412574	1.13482
Q04446	1.73017	1.76539	1.75401	1.55427	1.57423	1.58523	1.17937	1.23568	1.18435	1.50179	1.53217	1.52424	1.36653	1.38352	1.42512	1.72439	1.81782	1.77213	2.5213	2.64157	2.54826	1.55362	1.59634	1.56675	1.55442	1.53496	1.53872	2.88695	2.92623	2.97181	4.07e-05	0.000155125	0.0017652	0.0271414	1.39734
Q04609	4.31294	4.25966	4.08007	3.73235	3.76548	3.7262	3.19779	3.16094	3.01797	2.48418	2.53036	2.64185	2.44168	2.56002	2.53295	4.24726	4.47901	4.37864	7.16241	7.34817	7.12321	4.16325	4.24043	4.16922	3.50228	3.5988	3.50166	4.97455	5.23196	5.02528	0.00199691	0.022946	0.000315611	0.0134725	1.5099
Q04637	1.34456	1.32911	1.31159	1.45453	1.43552	1.42461	1.24228	1.24173	1.24437	1.22652	1.21353	1.22345	1.28979	1.27393	1.28709	1.43788	1.41283	1.40313	1.73928	1.70986	1.63707	1.05858	1.06353	1.04387	1.16553	1.16512	1.18661	1.94663	1.9103	1.8941	0.00416278	4.14e-06	0.111592	0.269736	1.1142
Q04917	2.16187	2.15873	2.19819	2.0435	2.01408	2.16119	2.07648	2.31998	2.20597	2.0882	2.1189	2.06181	2.37315	2.43292	2.37626	2.39829	2.497	2.44552	2.06471	2.04303	2.01289	1.81321	1.82835	1.80478	1.74344	1.81368	1.72176	2.69413	2.92853	2.91332	0.0710509	7.99e-05	0.968987	0.98283	0.997908
Q04941	2.34022	2.48288	2.07284	1.85088	1.79916	2.14177	1.76799	2.09438	2.00257	1.54107	1.73416	1.76367	1.42936	1.67145	1.62522	2.02081	1.90866	1.85462	1.72854	1.65618	1.74237	1.24398	1.3838	1.35119	1.342	1.90981	1.64173	1.97293	2.2434	2.24186	0.933065	0.79597	0.226482	0.407701	0.926698
Q05084	1.06842	1.07492	1.10843	1.41589	1.45964	1.43595	1.1712	1.21499	1.17335	1.03814	1.01025	0.9743	0.901764	0.89715	0.88144	1.1775	1.15054	1.17747	1.44091	1.49787	1.38097	0.63467	0.63854	0.658563	0.909947	0.918119	0.895472	1.18869	1.2098	1.20993	0.193627	0.157557	0.583358	0.730029	0.956208
Q05086	0.911936	0.890836	0.911242	0.831108	0.824533	0.816352	0.707402	0.73497	0.739927	0.801881	0.793508	0.829661	0.830814	0.840829	0.856437	0.815955	0.796048	0.816494	0.847922	0.833782	0.88875	0.836792	0.833983	0.825451	0.807792	0.80489	0.795522	1.0964	1.07964	1.10888	4.25e-05	0.0236785	0.09766	0.24743	1.07035
Q05513	0.574153	0.597366	0.596012	0.633721	0.605575	0.591909	0.44826	0.450174	0.464774	0.474891	0.473671	0.499306	0.498597	0.519796	0.496907	0.527157	0.560616	0.479214	0.742698	0.689105	0.742869	0.429639	0.45529	0.406784	0.494306	0.434603	0.411145	0.747847	0.795132	0.778378	0.00726122	0.00299946	0.239549	0.422095	1.09712
Q05639	3.55714	3.66246	3.30007	5.04804	5.52291	5.44263	3.18492	3.06319	3.06601	3.38723	3.16991	3.61679	2.90432	3.01142	2.9425	3.944	3.92657	3.89581	5.83848	5.79121	6.14319	2.75931	2.7324	2.71732	3.66017	3.34734	3.28779	5.25561	4.92108	5.24845	0.00115765	0.300598	0.152501	0.322362	1.15651
Q05655	1.44734	1.44914	1.40423	1.82282	1.82103	1.78481	1.21203	1.19513	1.20313	1.28763	1.26952	1.30705	1.114	1.11336	1.13326	1.5514	1.6234	1.5579	2.14664	2.19392	2.19055	1.05386	1.04342	1.00877	1.23959	1.23879	1.22733	1.94557	2.06854	2.01762	0.00623401	0.0351853	0.0915008	0.240351	1.17228
Q05823	0.641175	0.653969	0.673503	0.702572	0.716889	0.731709	0.449791	0.449996	0.458445	0.54865	0.46454	0.489054	0.449682	0.466277	0.452709	0.592953	0.51445	0.574242	0.775679	0.803998	0.760323	0.464277	0.472993	0.468702	0.466887	0.465617	0.551901	0.934837	0.869273	0.946384	0.00086299	0.0890286	0.130343	0.292145	1.15733
Q05D60	0.225013	0.210068	0.213964	0.27787	0.244343	0.250008	0.387904	0.339754	0.333068	0.426265	0.406977	0.25971	0.327637	0.346967	0.383082	0.300461	0.299443	0.288005	0.248308	0.158338	0.257105	0.308428	0.265508	0.24159	0.290776	0.223938	0.223636	0.20119	0.200326	0.223608	0.286868	0.0664276	0.012174	0.0777462	0.805301
Q05DH4	0.422507	0.482404	0.492839	0.317242	0.296465	0.326984	0.279184	0.266415	0.294684	0.297772	0.301012	0.24807	0.290011	0.257384	0.316024	0.402298	0.340576	0.339807	0.399744	0.344341	0.348084	0.337654	0.202172	0.25912	0.299979	0.303452	0.33029	0.492662	0.498808	0.526324	0.00839653	0.577324	0.250984	0.433387	1.1097
Q06124	0.911189	0.920174	0.886587	0.842939	0.868845	0.844032	0.694883	0.776016	0.830662	0.785318	0.772773	0.817402	0.847811	0.848649	0.853723	1.11133	1.10905	1.09958	1.01738	1.11037	1.04109	0.766016	0.736937	0.72331	0.73732	0.743075	0.75398	1.28596	1.32302	1.36854	0.00141186	6.02e-06	0.0195931	0.0996558	1.19406
Q06203	1.01155	1.17067	0.998969	1.24302	1.27767	1.34895	1.25893	1.22029	1.1841	1.24134	1.29117	1.30791	1.295	1.22104	1.24906	1.37756	1.3532	1.45653	1.31751	1.28077	1.31423	1.0498	1.03342	1.03554	1.06283	1.01707	1.10546	1.30945	1.36553	1.35656	0.0253224	0.097983	0.873316	0.926267	1.00632
Q06210	6.95375	6.94182	7.01766	5.24005	5.29002	5.27888	3.23826	3.33033	3.31586	4.18487	4.15899	4.1867	3.84974	3.87257	3.8598	4.5843	4.74179	4.60514	6.20245	6.22449	6.14725	4.33963	4.2921	4.18239	4.23025	4.2938	4.17328	6.21326	6.33425	6.28728	0.010094	0.210184	0.345824	0.534579	1.08671
Q06323	2.84158	2.80269	2.87469	2.39738	2.4063	2.39047	2.24594	2.20063	2.26256	1.95759	1.9542	1.9854	2.15865	2.13409	2.19612	2.95445	2.86202	2.92741	2.21617	2.20894	2.20473	1.6462	1.64015	1.6514	1.63997	1.58988	1.6378	3.28981	3.22018	3.24826	0.0355184	0.00481756	0.964944	0.980903	1.00371
Q06830	9.54664	9.54788	9.1585	8.83228	8.79225	8.91031	7.79257	7.61186	7.65817	8.64775	8.53582	8.48758	8.97782	9.14579	8.81264	10.5445	10.4574	10.382	9.70588	9.36607	9.14446	7.86968	7.73978	7.47504	6.8637	6.78219	6.70735	11.765	11.9865	11.7036	0.201432	0.000132718	0.310993	0.499825	1.06159
Q07812	0.848543	0.796136	0.852889	0.799527	0.818217	0.798554	0.791775	0.83418	0.845272	0.727993	0.847008	0.90777	0.93953	0.86953	0.850749	0.979113	0.92821	0.946208	1.04056	1.03982	1.07826	0.690163	0.774509	0.760741	0.705882	0.738507	0.747458	1.2464	1.2543	1.26245	0.00212196	5.5e-06	0.0595962	0.18365	1.1329
Q07817	0.674258	0.760671	0.461834	0.428512	0.588663	0.346511	0.653269	0.840795	0.970753	1.01912	0.986952	0.856527	0.824451	0.899177	0.930876	0.680279	0.79657	0.809307	0.618888	0.645263	0.559483	0.859842	0.924972	0.740758	0.824595	0.7004	0.833003	0.637528	0.615331	0.583671	0.643255	0.0222322	0.665717	0.786994	0.96331
Q07866	1.27338	1.33164	1.33508	1.00899	1.08514	1.08678	0.676073	0.703664	0.707814	0.717506	0.723716	0.729948	0.701533	0.710011	0.68237	1.0945	1.08623	1.0777	1.07315	1.10687	1.06243	0.842309	0.904455	0.867112	0.820089	0.826689	0.826673	1.24725	1.24549	1.28288	0.0075665	0.102115	0.124866	0.286082	1.14029
Q07889	0.572342	0.506728	0.544512	0.546929	0.486332	0.506141	0.364761	0.406049	0.410047	0.43565	0.41322	0.43887	0.371852	0.40661	0.343551	0.478768	0.464955	0.467026	0.722401	0.74812	0.76169	0.41491	0.415759	0.423866	0.422563	0.44945	0.396961	0.761874	0.736147	0.737759	0.000170173	0.00599856	0.0235755	0.107823	1.24412
Q07960	1.35087	1.44074	1.44959	1.49228	1.51641	1.59504	1.66143	1.66953	1.71962	1.5917	1.56275	1.57268	1.70473	1.70223	1.74983	1.82264	1.81808	1.79974	1.66081	1.5906	1.60125	1.01629	1.00406	1.04481	1.20505	1.20654	1.20221	1.87855	1.95221	1.94926	0.0594632	0.000154246	0.495306	0.661885	0.956797
Q08209	2.59995	2.62027	2.59755	2.48408	2.35086	2.35753	2.48557	2.39106	2.43129	2.5895	2.41328	2.41297	2.58803	2.47959	2.53742	2.95956	2.96592	2.88714	3.34495	3.31742	3.10804	2.4322	2.22639	2.21387	2.22903	2.30101	2.23188	3.75552	3.7464	3.54826	0.000344924	2.56e-08	0.0198712	0.0998117	1.15878
Q08211	1.40841	1.40441	1.3714	0.787603	0.749044	0.753517	1.18442	1.12545	1.12454	1.10701	1.11976	1.0856	1.12189	1.06935	1.0287	0.825324	0.872061	0.868569	1.16427	1.16043	1.16363	1.2483	1.32864	1.30041	1.21876	1.28276	1.29873	1.06598	1.027	1.0734	0.121301	0.40243	0.663619	0.786053	1.02781
Q08257	2.87024	2.85974	2.86128	2.48495	2.5394	2.53274	2.33491	2.2987	2.22181	2.34832	2.21577	2.20218	2.50556	2.47578	2.4142	3.00884	3.06018	3.03137	1.88909	1.88417	1.81446	1.78772	1.79396	1.70233	1.94311	1.94023	1.99498	2.37948	2.40797	2.33405	0.123039	0.00854891	0.0569047	0.1784	0.887163
Q08499	0.947849	0.955444	0.99914	0.825877	0.888364	0.894215	0.553364	0.579802	0.556837	0.572595	0.618956	0.609505	0.635306	0.647843	0.621258	0.714699	0.733706	0.759233	0.838051	0.877405	0.868636	0.635383	0.639744	0.622326	0.573757	0.604587	0.60141	1.00795	1.06914	1.02784	0.00331167	0.997691	0.473831	0.643684	1.0612
Q08623	0.931299	0.913169	1.02439	0.748396	0.894151	0.760281	1.0115	1.01863	1.2112	0.901549	1.08191	1.025	1.33854	1.23444	1.21598	1.20845	1.2409	1.4128	0.670397	0.740199	0.745773	0.770686	0.919874	1.03394	0.659948	0.649655	0.666678	1.08623	1.0268	0.973583	0.215204	0.205012	0.205854	0.385733	0.901733
Q08722	5.82233	6.47771	6.16997	6.75925	6.87328	6.88767	9.69353	9.54476	9.94074	9.15819	8.94988	8.8647	9.19509	9.43496	9.22183	7.59032	7.5631	7.86662	8.79034	8.52048	8.37505	9.17507	8.99185	8.82053	7.95065	8.30969	8.19361	7.35509	7.29275	7.06642	0.233585	0.00471742	0.859132	0.916458	0.990794
Q08752	0.943895	1.05209	0.953411	1.08861	1.12609	1.08902	0.625622	0.557976	0.552941	0.694829	0.693039	0.65375	0.66473	0.689517	0.697396	0.876925	0.86709	0.926448	1.13289	1.14462	1.14428	0.768382	0.744018	0.710471	0.907511	0.882765	0.893677	1.28193	1.30926	1.27278	0.120508	0.919452	0.0206161	0.101359	1.23009
Q08AM6	1.44909	1.44539	1.3797	1.23251	1.22834	1.23763	0.968145	0.971625	1.0144	1.1547	1.09474	1.10449	1.0363	1.06482	1.01697	1.19453	1.23068	1.19851	1.13581	1.1248	1.13646	0.789187	0.846984	0.78463	0.929278	0.848486	0.886558	1.53936	1.49155	1.48619	0.300442	0.0999001	0.518293	0.679979	0.955409
Q09028	0.934336	0.987174	1.06459	0.901082	0.901236	0.841803	0.725888	0.74176	0.765724	0.637024	0.694593	0.696911	0.619127	0.66129	0.690865	0.821818	0.860136	0.818167	0.730498	0.804344	0.705361	0.636904	0.7315	0.731876	0.639404	0.692996	0.679247	0.828077	0.80032	0.92681	0.0984055	0.0757521	0.473686	0.643684	0.961567
Q0IIM8	1.3157	1.32193	1.27304	1.11575	1.10621	1.14261	0.793251	0.794568	0.783545	0.788536	0.807615	0.818994	0.79862	0.75593	0.791857	1.03822	1.01286	1.00761	1.43318	1.42664	1.39663	0.790205	0.806945	0.782748	0.892075	0.860671	0.858524	1.52741	1.55016	1.54834	0.000400564	0.225409	0.0991935	0.250245	1.17518
Q0PNE2	2.02588	1.98404	1.9734	1.66928	1.56135	1.6327	1.12565	1.20695	1.24013	1.34192	1.37687	1.36824	1.42341	1.36139	1.26523	1.47534	1.45041	1.46366	1.74184	1.87087	1.71027	1.17468	1.21781	1.15981	1.1166	1.22668	1.19333	2.40556	2.27356	2.31358	0.00512021	0.125825	0.557793	0.711688	1.05486
Q0VDF9	0.815275	0.854487	0.794838	0.915528	0.912282	0.955795	0.748528	0.750889	0.767812	0.965889	0.929409	1.02829	1.03761	0.972714	0.953468	0.843846	0.896446	0.830929	0.90009	0.965161	0.898036	0.963033	0.938644	0.91717	0.941638	0.957011	0.991655	0.965095	0.998379	0.988451	0.0476599	0.0207834	0.180903	0.355658	1.04423
Q10567	2.39209	2.36244	2.3578	2.26632	2.28911	2.32169	2.26318	2.28614	2.34107	1.99788	2.07042	2.10018	2.44458	2.50228	2.40924	2.6717	2.71974	2.73244	2.07898	2.00804	2.04673	1.9047	1.89064	1.89568	1.70209	1.81527	1.76011	2.68733	2.79204	2.81925	0.320965	0.000138337	0.626941	0.758995	0.974431
Q12756	0.893126	0.851518	0.913624	0.837997	0.81999	0.841061	0.503061	0.493471	0.493826	0.546148	0.55322	0.555979	0.517081	0.52275	0.509216	0.696016	0.700399	0.727652	1.01145	1.02193	0.995303	0.50932	0.503507	0.50044	0.549024	0.549563	0.583253	0.93173	0.927154	0.935195	0.000492117	0.528648	0.227373	0.407968	1.13092
Q12765	1.29137	1.31458	1.29634	1.14187	1.14761	1.13034	1.1412	1.18475	1.15515	1.09105	1.08975	1.10143	1.22964	1.18883	1.23852	1.44153	1.52135	1.42844	1.25734	1.27252	1.25634	1.02053	1.04012	0.969418	0.968877	0.948264	0.940339	1.45889	1.52997	1.46412	0.244482	0.000153046	0.421579	0.600745	1.04372
Q12768	1.66832	1.65132	1.67546	1.5243	1.5313	1.52977	0.887345	0.902649	0.888664	0.946113	0.969189	0.942805	0.900821	0.932115	0.898946	1.15336	1.1704	1.14791	1.11758	1.15352	1.09944	0.897139	0.896167	0.83314	0.910792	0.926424	0.900406	1.47104	1.48552	1.54349	0.000125721	0.142514	0.48667	0.656324	0.935974
Q12774	0.9518	0.847466	0.864274	0.956809	0.942259	0.959605	0.61087	0.575783	0.589774	0.66115	0.647337	0.666329	0.60003	0.566516	0.593929	0.778029	0.784936	0.768496	1.07607	1.07296	1.03629	0.569966	0.612509	0.607217	0.697148	0.64194	0.697135	1.17029	1.13567	1.16922	0.00325531	0.215275	0.110579	0.26882	1.16168
Q12792	2.28262	2.34121	2.14363	2.10325	2.11387	2.09101	1.65273	1.57747	1.68595	1.73264	1.63004	1.68719	1.64772	1.65882	1.62461	2.09924	2.16651	2.08528	2.24166	2.28226	2.21764	1.47679	1.49134	1.43548	1.55244	1.58933	1.49544	2.61809	2.46442	2.57909	0.0099699	0.0997366	0.369009	0.558838	1.06514
Q12800	0.689905	0.707787	0.69688	0.702847	0.74596	0.726599	0.346178	0.486308	0.415675	0.48958	0.561946	0.538742	0.528217	0.499393	0.502811	0.705987	0.704401	0.663586	0.738817	0.813248	0.898451	0.543972	0.594643	0.538441	0.523817	0.540458	0.530802	0.914924	0.944164	0.979877	0.122923	0.314215	0.0200333	0.0999936	1.23114
Q12904	1.55538	1.50098	1.51902	2.11764	2.11192	2.13189	1.52612	1.59226	1.47548	1.66065	1.70894	1.61897	1.58565	1.58854	1.66087	1.61291	1.6917	1.64457	1.53059	1.51094	1.48184	1.28246	1.27239	1.20373	1.50592	1.58157	1.57249	1.53341	1.52709	1.54501	0.000165032	0.0701695	0.0119911	0.0771911	0.88729
Q12905	2.5048	2.63204	2.62874	2.03052	2.25499	2.05316	2.79093	2.65067	2.68591	2.48418	2.8418	2.68258	2.545	2.46274	2.34044	2.39939	2.28761	2.2728	2.60027	2.49842	2.7467	3.26697	2.86365	2.86071	2.8054	2.12113	2.62684	2.43974	2.47214	2.52059	0.630518	0.529295	0.423131	0.602263	1.03176
Q12913	1.2176	1.17949	1.15653	1.09971	1.07269	1.06007	0.738435	0.769251	0.776444	0.680601	0.664571	0.64293	0.61424	0.578978	0.588249	1.06146	1.05986	1.01135	1.7311	1.74631	1.73621	0.978495	0.978216	0.925698	0.822995	0.842355	0.845231	1.25911	1.32085	1.29419	0.0236943	0.256877	0.00581433	0.0526823	1.37179
Q12923	0.272955	0.253127	0.262169	0.451368	0.502101	0.439485	0.341227	0.367148	0.322089	0.333986	0.361109	0.320585	0.316345	0.345662	0.413128	0.305409	0.371963	0.43072	0.502477	0.449972	0.492288	0.425559	0.34992	0.408953	0.374369	0.45638	0.388861	0.451712	0.351725	0.46633	0.438875	0.400893	0.0147319	0.0848755	1.17429
Q12929	0.528779	0.272818	0.259399	0.679751	0.716528	0.657445	0.818838	0.946181	0.76936	0.65545	0.653604	0.608115	0.818314	0.751003	0.69592	0.500028	0.477631	0.501308	0.438858	0.479514	0.423975	0.712745	0.704851	0.719494	0.807713	0.640065	0.721911	0.356764	0.446795	0.374245	0.347208	0.391888	0.109578	0.267734	0.844825
Q12933	0.977083	0.87983	0.985512	0.722016	0.629389	0.707216	0.492267	0.444415	0.463809	0.646538	0.565829	0.58016	0.553044	0.600167	0.549857	0.614939	0.62785	0.607307	0.795292	0.839617	0.760115	0.557165	0.510968	0.551116	0.597518	0.533221	0.566322	0.859615	0.829772	0.818203	0.0280451	0.283513	0.746897	0.844918	1.02775
Q12974	0.822491	0.61227	0.666104	0.606695	0.643536	0.566779	0.682064	0.734436	0.627403	0.495895	0.515822	0.489857	0.557397	0.557646	0.479402	0.779323	0.861085	0.777825	0.757505	0.772149	0.697523	0.545464	0.588657	0.535889	0.614327	0.570289	0.571841	0.831689	0.847569	0.91071	0.0874157	0.292796	0.0161835	0.0889911	1.17709
Q12979	0.617191	0.59558	0.58168	0.614855	0.595471	0.616372	0.43744	0.420797	0.438064	0.496112	0.535556	0.5018	0.501536	0.438177	0.457438	0.641547	0.636598	0.65095	0.951654	0.952748	1.02691	0.545869	0.565707	0.603546	0.568666	0.548231	0.615783	1.02954	1.11182	1.07842	6.7e-05	0.000221327	0.000826412	0.0191823	1.4689
Q12981	1.65521	1.76344	1.52584	1.74549	1.93864	1.97269	2.42994	2.35041	2.38968	2.45637	2.36949	2.47461	2.47645	2.29895	2.52347	1.8732	1.92931	1.85043	2.32452	2.20541	2.13443	2.88614	2.79227	2.98923	2.91516	2.75785	2.97965	1.96658	1.8668	1.98089	0.222172	0.303905	0.18252	0.357752	1.09518
Q13017	0.268262	0.196119	0.278936	0.236466	0.224934	0.263294	0.196512	0.185557	0.181396	0.185075	0.214827	0.265784	0.187024	0.209276	0.209766	0.253825	0.265987	0.190623	0.398655	0.279717	0.380059	0.273908	0.228287	0.245016	0.260314	0.225073	0.262772	0.385838	0.393771	0.454489	0.000475196	0.00316298	0.0021324	0.0306405	1.3618
Q13033	1.34939	1.20173	1.2904	1.09641	1.05114	1.05787	0.641795	0.659272	0.614867	0.690902	0.683963	0.708068	0.79045	0.762094	0.743054	1	0.910168	0.949203	0.725363	0.771423	0.852309	0.699605	0.761106	0.758266	0.769174	0.729551	0.722071	1.16499	1.08309	1.07599	0.00495755	0.0693937	0.753058	0.848288	0.972335
Q13042	0.938332	0.885523	0.887947	0.762642	0.729397	0.724694	0.452894	0.410753	0.455991	0.550332	0.52071	0.563988	0.499059	0.461479	0.471861	0.547323	0.620278	0.604652	0.631271	0.67311	0.710065	0.472528	0.51701	0.489665	0.545053	0.569725	0.527898	0.882957	0.903177	0.948637	0.00487237	0.536623	0.725579	0.826591	1.03518
Q13043	1.08252	1.1038	1.05674	0.955847	0.932625	0.969799	0.609554	0.653662	0.571223	0.695987	0.672182	0.718007	0.6127	0.649237	0.638572	0.810088	0.804101	0.844488	1.0974	1.11333	1.09979	0.74805	0.721634	0.764428	0.759338	0.675958	0.762177	1.08727	1.10206	1.12074	0.00269119	0.690569	0.130143	0.292145	1.13323
Q13045	1.60948	1.59744	1.61862	1.88236	1.91079	1.85895	1.2981	1.3245	1.24638	1.31948	1.34134	1.32603	1.2634	1.2779	1.25871	1.62289	1.61205	1.6225	1.71745	1.75533	1.71051	1.0377	1.04076	0.982301	1.28598	1.27697	1.25091	2.09528	2.10665	2.16846	0.0744835	0.0923572	0.529036	0.685135	1.05206
Q13049	0.701513	0.706689	0.553519	0.685691	0.596061	0.632149	0.435773	0.449377	0.36741	0.4016	0.447025	0.365945	0.327916	0.366066	0.412872	0.398941	0.440869	0.44707	0.482828	0.429157	0.473666	0.317349	0.299962	0.348509	0.470171	0.39004	0.438258	0.519648	0.443624	0.491842	0.0133069	0.00827095	0.0834609	0.227398	0.858023
Q13057	3.84042	3.99953	4.11449	4.28292	4.27463	4.49533	2.84127	3.0011	2.98605	3.48122	3.40802	3.4932	3.29134	3.40027	3.33154	3.52681	3.5673	3.55291	5.43123	5.21603	5.38565	3.35219	3.40267	3.38284	3.57867	3.82042	3.87685	4.64371	4.78934	4.7922	0.0169521	0.128638	0.0372278	0.14301	1.14892
Q13075	9.5928	8.88497	9.05114	12.0248	10.5672	11.4063	10.5281	11.0613	8.54759	10.1903	11.1438	10.3021	10.3024	8.78373	9.48075	9.36941	9.69673	10.1132	13.659	13.2651	12.8154	7.46732	6.65677	6.00726	10.3611	10.0492	8.70653	11.874	12.3591	11.149	0.879083	0.00450613	0.867691	0.923956	1.01108
Q13093	1.71726	1.86833	1.77395	0.855561	0.874783	0.895893	1.11381	1.15599	1.13481	0.965323	0.9927	0.988397	1.01776	1.00278	0.993497	1.0961	1.18573	1.15024	1.13706	1.13812	1.15862	0.833539	0.857761	0.836074	0.71711	0.737149	0.756141	1.35412	1.36877	1.37592	0.00450687	0.191829	0.312428	0.500804	0.904996
Q13098	2.02904	2.0702	2.12429	1.89478	1.95682	1.96004	1.61985	1.72321	1.71269	1.85465	1.86858	1.90152	1.85982	1.9589	1.92262	2.18976	2.33673	2.19401	2.11737	2.19223	2.25888	1.73871	1.74434	1.696	1.73843	1.78764	1.75406	2.7183	2.75264	2.77645	0.00166957	0.000322244	0.0403843	0.147263	1.12435
Q13107	0.831104	0.808485	0.865437	0.876498	0.878381	0.892603	0.890097	0.914442	0.875119	0.951104	0.962792	0.925749	1.04784	1.03925	1.02554	0.847247	0.844229	0.862043	0.83213	0.833499	0.802108	1.08805	1.07841	1.06394	0.934459	0.917933	0.946925	0.803342	0.793539	0.770502	0.0473007	0.167198	0.473316	0.643684	0.973442
Q13131	1.04524	1.03886	0.991474	1.50414	1.51947	1.5385	1.01813	1.06089	1.04887	1.05128	1.13536	1.11876	1.03258	0.949869	0.971707	1.10424	1.1484	1.10303	1.5985	1.62387	1.49869	0.749735	0.793058	0.755494	1.05068	1.06832	0.990569	1.38265	1.36742	1.36752	0.0107628	0.20861	0.678518	0.796739	1.03389
Q13144	1.33742	1.35663	1.40872	2.17582	2.17306	2.15578	1.0562	1.07422	1.06963	1.3471	1.36506	1.41227	1.30802	1.31156	1.29079	1.19202	1.23163	1.15508	1.3196	1.33743	1.32257	1.48864	1.4643	1.44871	1.32022	1.39796	1.35574	1.52169	1.53701	1.43567	1.14e-05	6.29e-05	0.413091	0.597127	0.939841
Q13148	0.654423	0.67653	0.677223	0.564246	0.547288	0.583819	0.504118	0.496049	0.433955	0.578572	0.608326	0.627119	0.598484	0.586082	0.608607	0.578151	0.536487	0.570548	0.803764	0.863965	0.858715	0.579254	0.583023	0.589843	0.626219	0.671997	0.634595	0.738945	0.819502	0.790482	0.0249824	0.048451	0.00884857	0.0644828	1.1716
Q13153	0.793204	0.794501	0.819359	0.760055	0.75502	0.75504	0.633771	0.665234	0.621448	0.672845	0.682311	0.671977	0.752593	0.732288	0.716924	0.925768	0.92367	0.943832	0.725077	0.747925	0.705904	0.642064	0.612726	0.578878	0.566974	0.561161	0.529111	0.990744	0.963149	0.967113	0.101625	0.000339839	0.447542	0.621617	1.0515
Q13155	2.53486	2.43722	2.47992	2.51264	2.39736	2.38746	2.23209	2.29434	2.19669	2.53925	2.58124	2.45226	2.5951	2.70163	2.57732	2.139	2.24643	2.27304	1.88252	1.96326	1.86939	2.53602	2.40834	2.34592	2.34238	2.35494	2.3411	2.7281	2.6801	2.65983	0.111725	0.0199642	0.0839328	0.227912	0.941792
Q13162	7.09295	7.34336	7.25426	5.14776	5.16551	5.23011	5.15514	5.34594	5.29091	4.85267	5.04274	4.99838	5.1465	5.48875	5.36613	4.71845	4.88382	4.63163	3.6364	3.54998	3.5543	6.43214	6.52875	6.306	5.51074	5.5054	5.39886	3.79216	3.87491	3.94374	0.0577318	0.404553	0.0386529	0.145757	0.861134
Q13177	1.13585	1.14107	1.18108	1.07058	1.0208	1.06692	0.925983	0.873704	0.874743	0.903977	0.877515	0.904232	0.983905	0.962473	0.941011	1.28978	1.29084	1.30443	1.04145	1.04954	1.00258	0.753464	0.765996	0.770469	0.717234	0.694239	0.734878	1.31267	1.28344	1.26212	0.111702	0.00204674	0.707206	0.814835	1.02754
Q13188	0.354193	0.394651	0.487826	0.368416	0.421544	0.425997	0.288814	0.273734	0.281042	0.363655	0.366832	0.385952	0.343719	0.339935	0.318377	0.395909	0.428108	0.358684	0.605232	0.559793	0.560162	0.358786	0.317054	0.352299	0.347129	0.345356	0.340378	0.646171	0.646107	0.591585	0.000533302	0.00633847	0.0152159	0.0864264	1.26559
Q13190	0.708995	0.86743	0.689674	0.769228	0.861769	0.866365	0.947692	0.992912	0.921599	0.91795	0.890091	0.924189	0.998321	0.982157	0.992271	0.792808	0.797746	0.778374	0.986987	0.972184	1.0131	0.916666	0.917328	0.824718	0.894657	1.01861	0.962617	0.857185	0.909913	0.882337	0.120892	0.427842	0.69543	0.80733	1.0146
Q13200	2.75805	2.85683	2.8122	2.73196	2.76418	2.7817	2.25017	2.34908	2.32157	2.51301	2.65927	2.67877	2.70759	2.73509	2.78175	2.46901	2.51798	2.52663	2.37838	2.4036	2.42276	2.94952	3.0773	2.98694	2.78327	2.7815	2.89896	2.94001	3.04349	3.07867	0.244729	0.234392	0.235033	0.415961	1.03921
Q13228	2.04555	2.0607	2.09311	1.65154	1.68429	1.71653	1.80334	1.78091	1.74236	1.49746	1.55044	1.52729	1.67609	1.60025	1.72015	2.55578	2.46478	2.46434	1.95885	2.05747	1.95584	1.83475	1.75204	1.73704	1.55549	1.54056	1.53132	2.44336	2.54552	2.51424	0.00129914	0.0084542	0.011577	0.0761495	1.18208
Q13277	1.22704	1.35868	1.24927	1.46939	1.4664	1.57311	1.09595	1.13612	1.162	0.875933	0.817731	0.821979	0.893595	0.893036	0.917994	1.19774	1.17543	1.13236	0.89717	0.933289	0.808389	0.892738	0.913831	0.911969	0.828688	0.787806	0.798288	0.980477	0.95957	0.997057	0.00408759	0.0179143	0.0225777	0.105357	0.838225
Q13283	1.02073	0.973769	1.02247	1.12263	1.10961	1.14716	0.958331	1.01286	1.00607	0.8194	0.869684	0.865057	0.988115	0.953664	1.01279	1.18639	1.14971	1.20111	1.00338	0.959054	0.975999	0.653132	0.7174	0.714855	0.794099	0.772952	0.800204	1.12954	1.17181	1.17454	0.118259	0.00672363	0.584369	0.730903	0.967871
Q13287	0.690683	0.553224	0.575051	0.574684	0.614106	0.596841	0.486751	0.486072	0.493676	0.384437	0.379301	0.466247	0.429229	0.431499	0.41237	0.684231	0.637218	0.724669	0.440957	0.433333	0.544351	0.374184	0.441304	0.403588	0.411701	0.351418	0.417897	0.712254	0.727103	0.738461	0.0119372	0.0825397	0.49759	0.662538	1.06185
Q13362	0.550627	0.651856	0.593984	0.547092	0.545481	0.510043	0.416574	0.537906	0.496913	0.493232	0.462381	0.502215	0.534302	0.534994	0.511979	0.642164	0.714168	0.574873	0.655273	0.676045	0.668732	0.514874	0.580607	0.657776	0.572572	0.577684	0.44019	0.756224	0.802255	0.797453	0.155002	0.0251075	0.000795242	0.0188207	1.22071
Q13363	1.69224	1.96429	1.58891	1.19362	1.29629	1.31334	0.96808	1.01163	0.947397	1.25665	1.23253	1.13503	1.10609	1.02882	0.884861	1.3439	1.20584	1.28678	1.5721	1.61036	1.46618	1.09635	1.11818	1.07693	1.07492	0.902984	1.02798	2.136	1.98802	1.90331	0.00678192	0.389647	0.255237	0.438224	1.11762
Q13371	0.642875	0.647648	0.66576	0.746072	0.692516	0.671349	0.527164	0.432164	0.438246	0.542047	0.601782	0.5441	0.51063	0.546589	0.497055	0.667333	0.606269	0.631481	1.14632	0.987943	1.0449	0.622386	0.583372	0.588518	0.674108	0.743484	0.674516	1.0786	1.09368	1.07811	0.000380169	0.00284837	0.00136674	0.0244393	1.40375
Q13404	3.4912	3.46309	3.46948	3.01087	2.95741	3.0749	3.32424	3.50165	3.32603	2.9069	3.00263	2.73228	3.11247	3.63974	3.58116	4.82392	4.7495	4.38697	3.03931	2.98952	2.52304	2.3468	2.43593	2.47811	2.42465	2.35372	2.42068	4.0408	3.81179	3.69088	0.0564792	7.39e-05	0.983594	0.987847	0.998387
Q13409	2.22602	2.28274	2.35921	2.02259	2.0786	2.10575	1.25356	1.28235	1.34254	1.4794	1.42491	1.42967	1.40253	1.4809	1.5284	1.9588	1.94128	1.92061	1.65594	1.6483	1.63721	1.48704	1.50673	1.49291	1.60281	1.5737	1.61337	2.52606	2.53637	2.53638	0.00671688	0.863671	0.381897	0.569818	1.07542
Q13418	1.02106	1.02523	1.07893	1.21898	1.19493	1.14017	0.684558	0.68389	0.680452	0.785251	0.729247	0.719911	0.724175	0.644121	0.610413	0.831829	0.834609	0.851739	1.28446	1.26934	1.32136	0.641448	0.608152	0.609532	0.785315	0.762739	0.78733	1.09475	1.14298	1.10201	0.00634047	0.644689	0.452588	0.62718	1.07621
Q13423	1.00203	1.00996	0.963714	0.856423	0.86943	0.903844	1.46414	1.43032	1.33557	1.41103	1.3967	1.45176	1.41848	1.37763	1.42303	0.984998	0.913074	0.890624	1.52478	1.51132	1.51553	1.24719	1.19413	1.27929	1.41962	1.39352	1.37943	1.18056	1.14928	1.19985	0.00352216	0.543048	0.711533	0.815981	1.02562
Q13442	0.97618	1.07185	0.997915	0.935649	1.02767	0.951087	0.699326	0.709785	0.715294	0.539448	0.742121	0.641373	0.638162	0.596405	0.523017	0.89973	1.09477	1.07859	0.837757	0.838542	0.835482	0.652198	0.523096	0.622095	0.598593	0.469923	0.458233	1.00751	1.10776	1.0474	0.0468124	0.423396	0.795106	0.876553	1.02604
Q13443	1.85499	1.71044	1.7979	1.39028	1.40356	1.39084	1.41311	1.40064	1.30583	1.00677	0.924264	0.983427	1.07822	1.04073	0.992133	1.59108	1.59542	1.63836	1.53666	1.54273	1.53156	0.984864	1.07295	1.02816	1.09176	1.04443	1.10878	1.71526	1.78658	1.80005	0.010809	0.989184	0.419539	0.600745	1.06985
Q13451	1.23738	1.25246	1.24383	1.4136	1.43957	1.42988	1.23238	1.30969	1.29207	1.24767	1.3115	1.32736	1.42614	1.43174	1.46439	1.57635	1.60948	1.55493	1.36959	1.38193	1.39518	1.11102	1.08714	1.06026	1.05819	1.07598	1.08017	1.76005	1.82691	1.80284	0.100123	5.61e-05	0.566136	0.717779	1.03442
Q13459	0.634792	0.73349	0.706932	0.891531	0.88527	0.932023	0.725786	0.711366	0.739796	0.759078	0.726511	0.790593	0.753376	0.735788	0.796074	0.680064	0.63936	0.703675	0.749045	0.767089	0.715184	0.68369	0.642597	0.612632	0.728112	0.732502	0.728354	0.732027	0.796258	0.808233	0.0543999	0.200204	0.0429662	0.152532	0.930259
Q13464	0.912064	0.888496	0.865568	0.800528	0.811243	0.821577	0.50061	0.499917	0.524038	0.494668	0.518215	0.486704	0.557941	0.54756	0.515606	0.813725	0.792772	0.819084	0.653817	0.599458	0.602383	0.465958	0.472328	0.497764	0.532932	0.516498	0.524088	0.871305	0.837004	0.873947	0.000177713	0.749694	0.888356	0.934084	1.01317
Q13470	1.28511	1.30857	1.23776	1.16036	1.25568	1.14576	0.71226	0.712976	0.715162	0.833157	0.706941	0.748164	0.625262	0.634678	0.719075	0.95166	0.971872	0.921566	1.28922	1.28567	1.39465	0.705937	0.719728	0.703643	0.788929	0.835308	0.826024	1.2406	1.22508	1.30958	0.000918958	0.790279	0.347377	0.535483	1.09916
Q13485	0.87669	0.94309	0.918951	0.886768	0.890612	0.925943	0.697086	0.716352	0.666145	0.689365	0.769235	0.70088	0.721542	0.74031	0.725304	1.02122	1.00493	1.03928	0.935932	1.06501	0.994946	0.559127	0.583165	0.569227	0.614881	0.612188	0.577231	1.01341	1.08913	1.1021	0.0334352	0.00455778	0.357564	0.547226	1.07697
Q13492	0.428931	0.527346	0.479643	0.318191	0.396969	0.380963	0.576808	0.5279	0.53177	0.412018	0.396816	0.432609	0.494124	0.403715	0.449593	0.5399	0.559861	0.515772	0.468235	0.516768	0.479146	0.466098	0.470755	0.461266	0.429358	0.453887	0.421636	0.521891	0.600403	0.566008	0.934845	0.283774	0.046327	0.157957	1.1056
Q13496	1.01413	0.968594	0.954649	0.736153	0.800035	0.712981	0.648981	0.708318	0.694277	0.696047	0.678167	0.641275	0.747396	0.761318	0.721434	0.872934	0.876287	0.85463	0.873089	0.868649	0.803442	0.703875	0.671477	0.678379	0.67876	0.581528	0.601951	1.06417	1.07818	1.08072	0.0198557	0.214824	0.318305	0.506405	1.07004
Q13526	0.864357	0.858893	0.866161	1.07887	1.01401	1.04	0.75276	0.668874	0.67805	0.814336	0.779942	0.775962	0.71116	0.678668	0.74168	0.947726	0.918821	0.963354	1.23065	1.16777	1.24351	0.65546	0.614116	0.627949	0.827997	0.787563	0.782137	1.10999	1.07166	1.05801	0.126499	0.0894017	0.0965241	0.246832	1.13657
Q13546	1.14899	1.18782	1.16126	1.05605	1.05546	1.02856	0.60884	0.662621	0.657624	0.80084	0.817625	0.791093	0.737917	0.753457	0.73557	0.971867	0.952856	0.990758	1.39955	1.40539	1.31814	0.837542	0.88933	0.824755	0.861627	0.812735	0.810641	1.54485	1.55508	1.57531	0.0137486	0.132483	0.0200484	0.0999936	1.26861
Q13561	4.4539	4.24377	4.34064	4.07231	4.00212	4.0531	3.34114	3.19719	3.22773	3.52104	3.47556	3.48151	3.88721	3.96224	3.95583	4.05794	4.0861	3.92227	2.48971	2.46957	2.30647	4.0954	4.06994	4.02766	3.40081	3.53668	3.38019	3.82076	3.89584	3.76936	0.00276425	0.112947	0.195413	0.372903	0.932071
Q13564	1.2015	1.22414	1.19844	1.05613	1.12633	1.09986	1.40092	1.5668	1.51954	1.5661	1.53447	1.56158	1.69471	1.66817	1.64992	1.38852	1.3982	1.3742	1.43054	1.43607	1.38492	1.5464	1.60466	1.5904	1.30672	1.35272	1.34107	1.58625	1.57982	1.5306	0.0934357	0.00612436	0.430506	0.609732	1.03714
Q13572	0.653806	0.630884	0.649395	0.896397	0.877643	0.888551	0.541418	0.554542	0.523623	0.63182	0.692416	0.666762	0.61064	0.577434	0.636979	0.848306	0.819764	0.813294	1.35049	1.33393	1.40627	0.744457	0.774217	0.737737	0.768544	0.797291	0.801176	1.30234	1.32206	1.31472	0.000190247	0.00385416	0.000377781	0.0134725	1.50859
Q13576	0.981023	1.02358	0.995622	1.21759	1.20894	1.23198	1.55146	1.56595	1.55312	1.42915	1.42309	1.43015	1.51745	1.53528	1.53031	1.13032	1.11977	1.15171	0.839007	0.855506	0.83247	1.29954	1.3216	1.3132	1.27698	1.23184	1.26319	0.815607	0.805961	0.829353	0.030548	0.958374	0.00167333	0.0265523	0.796548
Q13586	1.13211	1.19646	1.1916	1.07191	0.976802	1.04547	0.638907	0.676329	0.568333	0.730011	0.725276	0.679142	0.661952	0.588568	0.610668	0.810768	0.726386	0.783899	1.25787	1.32062	1.29443	0.91955	1.00442	1.00617	1.16414	1.04276	1.03345	1.07274	1.17924	1.18823	0.0341851	0.361503	0.00858161	0.0637769	1.26503
Q13596	1.98475	1.94406	1.98896	1.65164	1.63868	1.6249	1.25661	1.29299	1.19179	1.25104	1.22843	1.29068	1.36085	1.36455	1.3364	1.68984	1.71981	1.66407	2.02338	2.06565	2.05449	1.37259	1.32303	1.38404	1.39248	1.44144	1.40782	2.31592	2.32049	2.32831	0.00344892	0.30386	0.0365141	0.141286	1.18285
Q13613	0.525556	0.549576	0.576704	0.483565	0.470917	0.491743	0.373354	0.335555	0.316599	0.352257	0.315013	0.322711	0.309728	0.303711	0.313904	0.474613	0.435621	0.464048	0.59184	0.573178	0.522406	0.406517	0.405018	0.341908	0.376213	0.352684	0.382188	0.683647	0.656971	0.5784	0.036386	0.705385	0.0479175	0.161329	1.19937
Q13614	0.745109	0.818247	0.8022	0.800912	0.808136	0.75283	0.794171	0.806863	0.73439	0.707549	0.710127	0.752158	0.825932	0.839112	0.732002	0.81582	0.913909	0.863213	0.929673	0.921281	0.890732	0.718202	0.740491	0.709569	0.711567	0.674852	0.661086	1.07849	0.945204	1.00134	0.0693079	0.000224884	0.0919371	0.240577	1.08132
Q13616	0.512851	0.526524	0.516116	0.489161	0.517389	0.529929	0.518399	0.528611	0.536823	0.491772	0.455168	0.465629	0.480366	0.491052	0.522321	0.570599	0.584186	0.572743	0.587006	0.57385	0.577748	0.500572	0.476059	0.473626	0.445308	0.41243	0.409108	0.681268	0.637949	0.659534	0.378075	3.71e-05	0.115392	0.274439	1.07648
Q13617	0.659538	0.697524	0.760807	0.76038	0.765496	0.786547	0.933239	0.94532	0.959699	0.848577	0.903935	0.90762	0.923826	0.992973	1.00272	0.821222	0.901626	0.895508	0.678564	0.691656	0.712391	0.973585	0.98857	0.978022	0.816708	0.834798	0.814786	0.783328	0.782425	0.79696	0.149589	0.715443	0.516267	0.67971	0.970576
Q13619	0.88809	0.935743	0.949277	0.803592	0.851516	0.813232	0.71092	0.710836	0.67831	0.667009	0.682098	0.657179	0.686428	0.683008	0.658603	0.899466	0.899217	0.908159	0.965225	0.997521	0.95652	0.637444	0.662463	0.625281	0.61894	0.604689	0.640311	1.14508	1.16347	1.20014	0.00430679	0.0112296	0.110572	0.26882	1.13609
Q13620	0.743464	0.732626	0.760477	0.674422	0.666042	0.664807	0.684779	0.726369	0.689125	0.630459	0.648962	0.605386	0.664069	0.662045	0.699574	0.753985	0.79139	0.780594	0.693704	0.695329	0.694385	0.607558	0.613451	0.585812	0.557501	0.569076	0.591982	0.829859	0.806852	0.815169	0.596692	0.0035606	0.751505	0.847764	1.01307
Q13627	0.807391	0.820623	0.739879	0.775243	0.743362	0.696862	0.420526	0.385997	0.413045	0.508879	0.4702	0.460082	0.49804	0.383428	0.453785	0.631931	0.588144	0.606193	0.853571	0.892051	0.78258	0.512745	0.453977	0.431954	0.471226	0.467467	0.537541	0.905787	0.817197	0.834372	0.00553853	0.868558	0.210229	0.391824	1.141
Q13630	1.69729	1.73821	1.77198	1.8265	1.80174	1.82001	2.05592	2.05929	2.12658	2.15633	2.09748	2.16207	2.3499	2.32239	2.29329	2.41384	2.42421	2.33351	1.92951	1.90879	1.86461	1.80831	1.78188	1.79352	1.70744	1.6815	1.67573	2.49675	2.48275	2.37202	0.00912559	0.168919	0.799133	0.87939	1.01306
Q13637	0.539366	0.475893	0.526563	0.401752	0.351507	0.307453	0.674408	0.655287	0.629577	0.472942	0.490634	0.457941	0.593957	0.549082	0.535074	0.568044	0.66202	0.632528	0.477454	0.453907	0.503308	0.515673	0.527006	0.549382	0.50766	0.495709	0.521591	0.550491	0.467493	0.465991	0.337824	0.0386286	0.618772	0.754774	1.03091
Q13685	0.704153	0.684436	0.668063	0.477701	0.531155	0.532149	0.455196	0.470958	0.473245	0.523452	0.448615	0.49434	0.528719	0.49198	0.459338	0.557001	0.565706	0.587492	0.648959	0.683538	0.609956	0.507171	0.495762	0.452662	0.482334	0.437608	0.516979	0.689555	0.626848	0.676606	0.00577545	0.981114	0.213847	0.394668	1.07486
Q13724	2.59473	2.53304	2.59873	2.42523	2.37062	2.43551	2.60486	2.68735	2.56607	2.7924	2.70176	2.7514	2.78968	2.83716	2.71195	1.97402	1.96578	2.00442	2.16598	2.09176	2.04546	3.14421	3.23592	3.16134	3.12618	3.11558	3.11583	1.85687	1.87619	1.80445	0.0787994	3.45e-06	0.274409	0.459378	0.931054
Q13825	0.421735	0.541238	0.471775	0.655761	0.589151	0.714441	0.7501	0.770369	0.72706	0.83359	0.818299	0.76987	0.864388	0.921255	0.884767	0.532874	0.444134	0.583493	0.85566	0.760041	0.712538	0.818815	0.804934	0.720286	0.881502	0.865308	0.828687	0.621556	0.695407	0.620983	0.0977871	0.625453	0.987395	0.99099	1.00116
Q13868	0.70135	0.524143	0.576481	0.586127	0.611943	0.532167	0.417595	0.367145	0.434056	0.657297	0.508458	0.536537	0.551794	0.432481	0.392451	0.419012	0.561221	0.520975	0.63085	0.486046	0.395183	0.412436	0.447393	0.465066	0.458426	0.440564	0.536017	0.748485	0.6197	0.606908	0.383753	0.933817	0.881399	0.931262	0.98956
Q13885	4.79428	5.2971	5.30921	5.21736	4.94075	5.20719	5.44029	4.77457	4.29948	4.79662	4.71874	4.7367	5.26189	4.86151	4.83662	4.85579	4.74959	4.74777	5.11831	5.19994	5.09557	5.77081	5.71494	5.64721	4.88808	5.18731	5.05388	5.12542	5.041	5.24898	0.289052	0.871432	0.0998569	0.250837	1.03963
Q13905	1.05858	1.08262	0.96911	0.805085	0.446499	0.908004	0.733141	0.750939	0.798382	0.69804	0.667545	0.812304	0.703863	0.602956	0.652667	0.885454	0.964294	0.983431	1.17622	1.15869	1.06909	0.656973	0.807651	0.714933	0.824316	0.741511	0.686659	1.26997	1.27545	1.15847	0.225487	0.391823	0.0184099	0.0971529	1.22955
Q13907	0.777029	0.843844	0.944282	0.775569	0.783019	0.804775	0.914533	0.940288	0.928706	0.856594	0.800594	0.841446	0.921024	0.994377	1.02997	1.00223	0.996107	1.01992	1.09309	1.15652	1.10729	0.886388	0.873442	0.846976	0.796501	0.785895	0.843358	1.09562	1.13062	1.19159	0.0393768	0.0593589	0.0137411	0.0827208	1.1269
Q13938	3.95464	4.14286	4.23376	2.96949	2.94359	3.06591	2.54742	2.59527	2.58517	2.5408	2.63916	2.53918	2.66535	2.79228	2.7542	3.54444	3.80925	3.60247	2.41401	2.50411	2.54636	2.08598	2.1009	1.99786	1.99462	2.08726	1.98139	3.38948	3.5177	3.43961	0.0401107	0.518363	0.284745	0.470161	0.912082
Q14008	0.906687	0.90142	0.938178	0.815033	0.809592	0.802368	0.759766	0.787466	0.74861	0.689553	0.67684	0.684054	0.709826	0.700868	0.711267	0.946865	0.935248	0.911511	0.999188	0.985132	0.975696	0.627779	0.666066	0.657497	0.680111	0.691322	0.688195	1.12548	1.11616	1.08073	0.01247	0.00778466	0.0800681	0.220303	1.12416
Q14012	1.499	1.56252	1.45647	1.52982	1.54024	1.52076	0.928634	0.881534	0.917225	1.04014	1.04926	1.07863	1.03439	1.01348	0.971494	1.34566	1.34204	1.28729	1.93888	1.92659	1.87838	1.04876	1.04181	1.02175	1.09227	1.02656	1.04709	1.862	1.93254	1.92081	0.00092489	0.15208	0.0630495	0.190492	1.20467
Q14019	1.6664	1.53809	1.62677	1.7127	1.67226	1.63414	1.76599	1.69537	1.60643	1.82482	1.72128	1.72088	1.71302	1.84762	1.84068	2.23221	2.30004	2.19794	2.37594	2.377	2.34229	1.71299	1.61634	1.55142	1.53256	1.54617	1.51567	2.7706	2.85694	2.86472	8.43e-05	6.76e-08	0.00679246	0.0565414	1.24257
Q14139	0.882034	0.884959	0.877452	0.837469	0.784952	0.793572	1.01641	1.03231	1.07545	1.16569	1.14388	1.15708	1.20384	1.23934	1.20677	0.846199	0.858947	0.859061	0.880864	0.916751	0.851672	1.35047	1.30488	1.33375	1.13553	1.09014	1.1424	0.905655	0.899245	0.895368	0.0100149	0.576212	0.97533	0.985536	0.998021
Q14141	0.964916	0.932475	0.941158	1.11384	1.07284	1.10189	1.19145	1.24097	1.19989	1.40853	1.33401	1.40499	1.61757	1.54527	1.50718	1.30372	1.3289	1.28988	0.818805	0.86661	0.814608	1.51686	1.49044	1.44812	1.25322	1.20911	1.29975	0.954658	0.920011	0.910936	0.17959	0.641104	0.386493	0.572741	0.938024
Q14145	0.990915	0.850391	0.970374	0.820284	0.811155	0.76473	0.490028	0.536311	0.514147	0.659749	0.577781	0.627561	0.614987	0.589127	0.591553	0.805418	0.867613	0.779431	0.968598	0.992911	1.04127	0.580924	0.575607	0.591825	0.616614	0.565793	0.579198	0.983291	1.00655	0.951695	0.0034237	0.562341	0.133596	0.296836	1.14388
Q14155	0.831505	0.811803	0.817486	0.910473	0.945418	0.909441	0.652841	0.630923	0.657794	0.732717	0.724018	0.756443	0.807598	0.709857	0.760193	0.854029	0.88978	0.884221	0.784975	0.844394	0.788848	0.730524	0.721229	0.716124	0.747048	0.764817	0.703583	1.13645	1.03273	1.08317	0.0383919	0.194044	0.13042	0.292145	1.08778
Q14161	0.679199	0.708708	0.766739	0.871722	0.801617	0.82035	0.527836	0.541101	0.502445	0.540775	0.614455	0.581537	0.604307	0.586387	0.664201	0.707227	0.764725	0.714833	0.558871	0.649911	0.649709	0.481947	0.448948	0.469517	0.59767	0.57164	0.615364	0.723593	0.769874	0.792994	0.690841	0.882979	0.642855	0.771682	0.969978
Q14165	1.69824	1.73181	1.72327	1.58887	1.62044	1.59578	1.69253	1.84528	1.82654	1.73056	1.82381	1.86011	1.80585	1.81911	1.8649	1.41775	1.41023	1.48806	1.68936	1.79908	1.81413	2.20264	2.29344	2.21613	2.04704	2.05506	2.0929	1.46915	1.50903	1.50111	0.170037	4.5e-05	0.561612	0.713919	1.02966
Q14166	3.77979	3.68201	3.80144	3.36381	3.28028	3.26579	2.41924	2.44593	2.48085	2.888	2.95502	2.85527	2.91094	2.88217	2.85415	3.3856	3.61083	3.49603	4.38497	4.301	4.26391	2.73462	2.7323	2.78085	2.73171	2.73572	2.76127	4.35816	4.43019	4.38043	0.00510343	0.0783946	0.0440391	0.154297	1.15748
Q14185	0.629113	0.636886	0.642208	0.661858	0.675267	0.65221	0.428243	0.474359	0.442523	0.532221	0.536091	0.55686	0.528867	0.537685	0.513651	0.633603	0.633968	0.656026	0.660203	0.707792	0.692165	0.447181	0.440443	0.44537	0.476945	0.488202	0.487503	0.832754	0.833248	0.888175	0.0305996	0.0249677	0.205583	0.385733	1.10364
Q14195	1.10585	1.11666	1.13448	1.41113	1.42282	1.46297	1.20136	1.23191	1.25566	1.12714	1.17109	1.2007	1.15732	1.15985	1.16815	1.39042	1.37453	1.3209	1.54951	1.65768	1.55968	0.87019	0.888072	0.884758	0.978693	1.03876	0.971535	1.32075	1.27534	1.28768	0.789971	0.00395444	0.971086	0.983509	1.00226
Q14203	2.07068	2.07501	2.11719	1.79662	1.84062	1.82036	1.62966	1.61585	1.57828	1.73672	1.6688	1.74954	1.91791	1.89607	1.88886	1.83613	1.85674	1.83571	1.29779	1.3102	1.26945	1.90234	1.85867	1.85395	1.66444	1.66496	1.62804	1.88926	1.87358	1.8576	0.0102332	0.267917	0.117314	0.276987	0.93419
Q14204	3.29047	3.3187	3.27158	3.17189	3.19709	3.20917	2.13791	2.17055	2.13301	2.47108	2.45135	2.472	2.2987	2.34348	2.32582	2.95319	2.96405	2.92735	3.05741	3.07091	3.00722	2.2354	2.20606	2.17943	2.53424	2.56399	2.53175	4.07956	4.13592	4.08427	0.00565538	0.255405	0.191444	0.368243	1.106
Q14232	1.73755	1.73185	1.72218	2.52052	2.44613	2.41334	1.47463	1.40389	1.33778	1.53485	1.59428	1.55887	1.60065	1.59007	1.5405	1.6114	1.59659	1.60282	1.52517	1.49943	1.52157	1.76364	1.83847	1.74582	1.50332	1.48487	1.55119	1.91792	1.90053	1.92485	5.91e-05	0.00318148	0.462449	0.636097	0.953467
Q14240	1.59738	1.69133	1.6047	1.84166	1.82708	1.86404	2.29326	2.38302	2.34208	2.28465	2.2765	2.24235	2.59542	2.55562	2.63356	2.35978	2.39129	2.33117	2.08348	2.25156	2.22702	1.82525	1.84172	1.79795	1.82551	1.85615	1.79896	2.42753	2.48343	2.51513	0.0166953	0.356684	0.992577	0.993858	0.999478
Q14247	0.838328	0.921233	0.838263	0.729349	0.777706	0.780558	0.553197	0.543969	0.562586	0.496633	0.531421	0.530757	0.554569	0.536475	0.561303	0.862463	0.842359	0.837684	0.809924	0.780607	0.831827	0.581674	0.591355	0.554951	0.515669	0.49204	0.535703	0.942776	0.909222	0.94946	0.000687053	0.57763	0.148246	0.316135	1.13134
Q14254	1.80046	1.83435	1.80546	1.86001	1.79275	1.80715	1.37924	1.32776	1.39051	1.39706	1.45557	1.42904	1.49997	1.53324	1.46403	1.65077	1.69833	1.63881	1.32658	1.20627	1.19365	1.77135	1.72175	1.74538	1.50648	1.47789	1.49284	1.55407	1.48301	1.48238	0.116134	0.702717	0.439523	0.614345	0.965217
Q14258	1.20003	1.23427	1.23265	1.52859	1.52138	1.54859	0.953968	0.960788	0.937211	1.04851	1.05122	1.05511	1.01147	0.955061	0.990328	1.32651	1.30093	1.33074	1.60913	1.63974	1.60503	0.861338	0.937749	0.862244	1.06374	1.07645	1.08159	1.60613	1.60474	1.69837	0.00448916	0.235355	0.117574	0.276987	1.13786
Q14318	0.756729	0.565838	0.490029	1.14937	1.17237	0.839087	1.2162	1.365	1.24114	1.4234	1.31128	1.43859	1.38317	1.28736	1.35586	0.759826	0.87827	0.885463	1.20574	1.2153	1.09867	1.12388	1.2088	1.15896	1.56453	1.47821	1.64438	0.631716	0.712737	0.748384	0.168846	0.985043	0.696319	0.807743	0.959956
Q14344	1.38994	1.34832	1.32368	1.55504	1.52145	1.53251	1.00595	1.00014	0.968879	0.98856	0.889699	0.913397	0.830122	0.869705	0.894846	1.13957	1.06354	1.14793	1.6625	1.68534	1.61056	1.07633	1.03844	1.02899	1.06585	1.03818	1.0303	1.34124	1.38227	1.39996	0.0138199	0.699357	0.248167	0.430014	1.09856
Q14353	1.1328	1.18437	1.12189	1.29007	1.23634	1.38651	1.24995	1.31442	1.22325	1.188	1.35871	1.16325	1.38248	1.56826	1.46793	1.3735	1.41213	1.54872	0.991609	1.16894	1.20479	1.31041	1.27628	1.42769	1.1454	1.20884	1.11972	1.42971	1.34449	1.45381	0.811474	0.533603	0.849594	0.911926	1.00767
Q14376	2.63423	2.7359	2.71501	2.45677	2.41407	2.41969	1.75384	1.79485	1.73724	2.19619	2.17937	2.19852	1.95993	2.00174	1.9796	2.48068	2.53311	2.45563	2.69918	2.66174	2.77473	1.71425	1.78552	1.7216	1.90094	1.83555	1.82501	3.25141	3.14959	3.12038	0.038411	0.0761804	0.290674	0.476333	1.08236
Q14444	1.05952	1.05734	1.05016	1.04415	1.06601	1.09038	1.02414	1.06325	1.09976	0.940785	0.963894	0.940491	1.11217	1.17431	1.1227	1.24474	1.26163	1.25994	0.933985	1.03059	1.01587	0.777767	0.711572	0.73596	0.817838	0.799753	0.766431	1.37065	1.35968	1.32048	0.304484	1.14e-05	0.695628	0.80733	0.97456
Q14457	0.498951	0.487491	0.495993	0.435821	0.459821	0.440647	0.238143	0.292531	0.293071	0.373733	0.352993	0.292425	0.327159	0.354254	0.378951	0.337306	0.426775	0.430316	0.432492	0.460812	0.441559	0.391869	0.344065	0.344821	0.381566	0.319939	0.369566	0.579676	0.552486	0.710413	0.112162	0.387571	0.139928	0.305136	1.1401
Q14558	1.76364	1.79575	1.8052	1.41384	1.49854	1.52101	1.41614	1.49345	1.53437	1.40279	1.4412	1.4676	1.51023	1.48331	1.5719	1.65432	1.66719	1.60254	1.47483	1.39366	1.51498	1.2269	1.29524	1.19292	1.20333	1.24927	1.29386	1.87944	1.88698	1.90036	0.154493	0.023025	0.551995	0.705781	0.97045
Q14568	2.50399	3.01442	2.74217	2.50398	2.38525	2.4451	3.4588	3.25407	3.04696	3.01193	2.53612	2.79279	3.74907	2.81794	3.03681	2.62978	2.56472	2.41053	2.4449	2.90534	2.71087	2.71476	2.65783	2.48154	2.36339	1.97551	2.20881	3.72258	3.69083	3.66224	0.0340036	0.25602	0.412576	0.597098	0.950213
Q14596	1.14749	1.11544	1.22826	1.28552	1.2723	1.37532	1.67334	1.5574	1.48496	1.59398	1.72526	1.90226	1.99749	1.75415	1.96784	1.34321	1.37607	1.43259	1.29223	1.18538	1.34527	2.03476	1.83848	1.56235	1.60335	1.55027	1.79532	1.10537	1.04943	1.0413	0.264036	0.997255	0.354225	0.543265	0.933901
Q14642	0.708408	0.759253	0.743799	0.70526	0.713447	0.720409	0.681415	0.735046	0.768128	0.668332	0.695815	0.693279	0.677609	0.721374	0.705917	0.808642	0.771417	0.79663	1.20464	1.26205	1.24744	0.970289	0.998352	0.971967	0.855252	0.832182	0.846095	0.913064	0.959604	0.922122	0.000188506	9.42e-08	3.8e-05	0.00621821	1.34235
Q14651	0.514086	0.538773	0.496096	0.532792	0.501186	0.549941	0.695886	0.720745	0.659613	0.637208	0.634608	0.611955	0.750401	0.70011	0.670545	0.656205	0.665391	0.627682	0.569995	0.579049	0.582522	0.638351	0.642947	0.63145	0.581901	0.573554	0.581405	0.736924	0.673041	0.694707	0.644189	0.0576581	0.572585	0.722919	1.024
Q14653	1.43158	1.40632	1.3565	1.12488	1.25021	1.33602	0.976868	0.780558	0.762955	1.04378	1.01518	0.952057	0.883995	0.843248	0.975835	1.32095	1.25274	1.16368	1.72053	1.60475	1.53054	1.00414	1.04158	0.921701	1.03906	0.91994	1.05691	1.97134	1.65458	1.85672	0.051087	0.107576	0.0251037	0.111603	1.24282
Q14669	0.511681	0.503667	0.501271	0.589424	0.548085	0.54699	0.469607	0.486423	0.468637	0.588155	0.567237	0.577799	0.559575	0.577508	0.525988	0.501896	0.504118	0.497241	0.682761	0.634257	0.656072	0.578501	0.629831	0.613358	0.583685	0.610324	0.625722	0.659253	0.640167	0.605392	0.311174	0.235901	0.00145795	0.0254246	1.12472
Q14677	0.697833	0.789281	0.719993	0.83327	0.904253	0.90062	0.653882	0.645609	0.61806	0.524079	0.468388	0.489003	0.540702	0.503514	0.517156	0.6666	0.65426	0.695025	0.572072	0.545087	0.594455	0.350009	0.371675	0.375526	0.488619	0.476786	0.472045	0.685481	0.677143	0.688682	0.450721	0.507337	0.058618	0.181648	0.847824
Q14689	1.13889	1.14297	1.18334	1.19401	1.20408	1.21387	0.697428	0.752137	0.697761	0.837661	0.831394	0.831717	0.770766	0.770917	0.777176	1.01781	1.02888	1.04929	1.30842	1.31711	1.32578	0.748674	0.772691	0.76065	0.790956	0.798962	0.79187	1.44838	1.44989	1.45014	0.0018031	0.26856	0.153824	0.324024	1.1435
Q14693	0.656524	0.699362	0.682766	0.828004	0.885482	0.937832	0.674079	0.714724	0.725075	0.821366	0.872093	0.857268	0.808513	0.82132	0.859162	0.634501	0.671468	0.665698	0.682143	0.679662	0.649779	0.830167	0.819691	0.865696	0.819192	0.87781	0.87387	0.614438	0.61815	0.626708	0.00694188	0.575631	0.0962138	0.24646	0.922777
Q14694	0.8237	0.740979	0.793941	1.04819	0.988738	0.972225	1.00057	0.956277	0.99328	1.01044	0.973679	0.89246	1.05828	1.03332	1.03687	1.08627	1.00725	1.02197	1.15809	1.17361	1.16437	0.706347	0.715972	0.684547	0.903547	0.885085	0.858872	1.31024	1.33477	1.37303	0.357541	0.00292772	0.285599	0.470927	1.07408
Q14696	1.54637	1.65829	1.63245	1.69448	1.79289	1.81083	1.48195	1.54764	1.55167	1.04403	1.00102	1.08756	0.881379	0.792506	0.88528	1.07746	1.1358	1.08973	1.28406	1.22558	1.18791	0.859191	0.927666	0.903469	1.06577	1.15637	1.14481	1.07683	1.06829	1.00978	0.009721	0.00014633	0.0117879	0.0769082	0.794416
Q14697	5.93721	5.79398	5.85474	5.10103	5.15801	5.16727	3.91771	4.00359	4.04736	3.765	3.87229	3.78535	3.64426	3.78292	3.74092	3.42533	3.45976	3.39513	5.03009	5.06766	5.08121	5.66811	5.66033	5.48437	5.63898	5.96603	5.76677	4.67007	4.68592	4.62588	0.00780514	0.977599	0.218415	0.399133	1.08959
Q14738	1.15806	1.14182	1.11081	1.45626	1.42842	1.39222	1.15489	1.18362	1.13945	1.33055	1.26144	1.31239	1.28571	1.25003	1.19872	1.41899	1.4493	1.37485	1.69664	1.77388	1.75875	1.16916	1.15139	1.12492	1.20748	1.14564	1.16809	1.78178	1.7947	1.84552	0.000261962	0.00109796	0.0196239	0.0996558	1.16255
Q14746	0.579641	0.61061	0.610945	0.638525	0.622186	0.578445	0.674944	0.681807	0.660858	0.712218	0.732021	0.744234	0.799286	0.822178	0.83698	0.636314	0.635293	0.652169	0.576793	0.578819	0.552008	0.66807	0.677831	0.667763	0.637967	0.68365	0.689522	0.649807	0.629986	0.643954	0.0350927	0.00917553	0.0613295	0.187168	0.929652
Q14749	2.42907	2.57719	2.74066	2.73424	2.79482	2.6965	2.75347	2.97967	2.76452	2.85855	2.76204	2.82082	3.22152	3.17686	2.97997	3.78351	3.90044	3.71435	3.14145	3.1497	2.98344	2.19172	2.18211	2.16541	2.28847	2.37185	2.23511	4.5077	4.66295	4.5444	0.00245432	1.19e-06	0.157994	0.328791	1.13083
Q147X3	0.87199	0.788636	0.827081	1.09494	1.05542	1.067	0.989509	1.0151	1.04543	0.877527	1.0709	1.13485	0.901867	1.00547	1.07878	0.650201	1.029	0.963815	1.16695	1.22495	1.28235	0.800489	0.904966	1.36384	0.891134	0.879715	0.934539	1.21391	1.1857	1.32154	0.968446	0.0154946	0.296733	0.483668	1.06669
Q14847	0.928207	0.826848	0.911056	1.2059	1.18452	1.12999	1.23159	1.37436	1.37038	1.31489	1.27743	1.20379	1.31507	1.27676	1.27174	1.31675	1.32328	1.24371	1.16323	1.05596	1.11375	0.878477	1.00236	0.908815	1.0813	1.05885	1.12032	1.06743	1.1143	1.03851	0.233305	0.290709	0.116106	0.275595	0.925068
Q14894	3.01919	3.16878	3.12452	2.56021	2.77358	2.71985	3.29479	3.45082	3.37357	2.78367	2.88343	2.90224	3.49169	3.65849	3.63067	4.42119	4.47433	4.39008	3.4704	3.61107	3.39349	2.60459	2.80189	2.60151	2.23836	2.55634	2.38516	3.90299	4.03857	3.98479	0.259291	0.00390301	0.24665	0.428107	1.08624
Q14914	1.88385	1.81626	1.91997	1.58723	1.5561	1.53828	1.80336	1.81955	1.75882	1.67104	1.68178	1.60685	1.85059	1.84192	1.82513	2.35265	2.24353	2.30556	1.84702	1.74268	1.76152	1.23885	1.27919	1.23468	1.21825	1.24565	1.19565	2.20092	2.20048	2.24776	0.0564752	1.32e-05	0.93679	0.964355	1.00587
Q14974	2.84601	2.84167	2.79999	2.68123	2.75092	2.72282	2.97611	3.01581	2.99302	3.2011	3.15347	3.09969	3.41143	3.39058	3.34345	2.96107	2.96008	2.92247	2.80606	2.80191	2.91359	3.40274	3.39762	3.3606	2.98543	3.02233	3.04835	3.29636	3.2393	3.21231	0.0769343	0.574809	0.385461	0.571914	1.02439
Q149N8	0.742088	0.90025	0.672352	0.773555	0.686676	0.775467	0.708286	0.89215	0.910654	0.81782	0.880221	0.861458	0.760203	0.694086	0.568701	0.728298	0.777709	0.929131	1.46347	1.56229	1.55429	0.947654	1.19256	0.882721	0.957081	1.13217	0.951199	1.29369	1.53354	1.48668	0.000696569	0.000206347	0.000213342	0.0122621	1.49369
Q14C86	1.03384	1.00407	1.046	0.912301	0.907175	0.882784	0.574084	0.573234	0.501463	0.660545	0.654034	0.637865	0.639262	0.602516	0.615824	0.720218	0.713787	0.723475	0.860252	0.855906	0.831946	0.639399	0.619026	0.574413	0.653926	0.671913	0.679602	1.02902	0.998029	1.02538	0.00619658	0.401513	0.712096	0.816239	1.03124
Q14CX7	0.813446	0.731301	0.724644	0.879586	0.846596	0.771829	1.02773	1.03922	1.04556	0.98028	0.900825	0.983653	1.02829	0.953102	0.913733	0.953278	0.992526	0.999945	0.722285	0.780409	0.773014	0.793061	0.805499	0.774041	0.875867	0.720744	0.67116	1.07086	1.02289	1.05824	0.0351014	0.474895	0.366308	0.556844	0.954106
Q15005	2.25405	2.25471	2.29422	3.33931	3.33237	3.43756	4.15583	4.33657	4.12053	4.56356	4.73785	4.71886	4.83647	5.0642	5.22082	3.0279	3.1823	3.05981	3.34423	3.47255	3.33139	5.11178	5.28541	4.92935	4.45172	4.81843	4.70851	2.32943	2.56969	2.39254	0.0147519	0.980014	0.644028	0.772321	0.954798
Q15008	3.88038	3.90848	3.94208	3.57067	3.617	3.64852	2.88507	2.92406	2.8681	3.32969	3.33069	3.2424	3.25316	3.31967	3.3724	3.25346	3.30354	3.23605	3.17208	3.20818	3.15341	3.44538	3.44573	3.3557	3.34085	3.40969	3.34553	4.22233	4.2943	4.24925	0.00874926	0.633712	0.523832	0.682743	1.02629
Q15018	1.22229	1.27265	1.39647	1.00909	0.98876	1.00683	0.659272	0.798882	0.744383	0.682296	0.697366	0.773289	0.647959	0.67206	0.691306	0.801214	0.792019	0.84301	0.891742	0.902237	0.979866	0.409759	0.437235	0.485206	0.692357	0.715177	0.728918	0.923774	1.00346	1.08305	0.38874	0.473911	0.219475	0.399534	0.881331
Q15019	2.25281	2.2315	2.22575	2.28562	2.34547	2.38383	1.5086	1.57021	1.48556	1.81625	1.80718	1.87529	1.77825	1.82101	1.76536	2.28404	2.19006	2.24103	2.24129	2.25952	2.13644	1.76074	1.74835	1.69102	1.73685	1.78442	1.82104	2.62339	2.65616	2.60519	0.0356492	0.739172	0.156712	0.326969	1.09011
Q15029	0.785135	0.753443	0.762564	0.523933	0.511891	0.509002	0.398528	0.435211	0.412945	0.41526	0.40199	0.389437	0.446279	0.425826	0.377897	0.415268	0.421913	0.411265	0.583561	0.531338	0.57155	0.606013	0.596886	0.587233	0.594622	0.564018	0.569371	0.591228	0.585924	0.565665	0.00627299	0.0105619	0.308555	0.49723	1.08564
Q15036	1.19666	1.38775	1.25367	1.1989	1.20479	1.21076	0.937772	0.961021	0.883391	1.0233	0.969133	1.02315	0.966156	1.03415	0.961911	1.29941	1.10722	1.13822	1.95118	2.02716	1.88262	1.04647	0.95578	1.07432	1.20499	1.03818	1.21748	1.97598	1.94624	1.98865	2.03e-05	0.000250865	0.005559	0.0514155	1.34797
Q15041	3.06757	2.44656	3.14362	2.64317	2.61442	2.6993	2.0899	2.20211	2.28729	2.1201	2.17801	2.2071	2.16202	2.04496	2.18095	2.35732	2.46124	2.32383	3.5305	3.50072	3.78639	2.78376	2.90834	2.59554	2.82856	2.88185	2.91925	3.28509	3.6813	3.57907	0.0243079	0.212362	0.000540852	0.0159222	1.2587
Q15042	0.979064	0.92933	0.99304	0.788722	0.834478	0.806598	0.647934	0.631363	0.62796	0.650271	0.634789	0.683966	0.712457	0.670564	0.704743	0.751085	0.72326	0.722535	0.867298	0.889537	0.923797	0.550044	0.560715	0.581189	0.637304	0.635311	0.672745	1.02953	1.0633	1.05971	0.0193925	0.2107	0.669718	0.790175	1.03294
Q15046	1.53848	1.58478	1.54108	1.96031	2.01279	1.97104	2.69502	2.66574	2.59621	2.50798	2.49306	2.47783	2.76992	2.78283	2.80833	2.23287	2.31103	2.20725	1.54495	1.54164	1.56807	2.60267	2.56517	2.37231	2.28757	2.34458	2.28595	1.74837	1.79052	1.82138	0.0164148	0.368201	0.185718	0.362671	0.907541
Q15048	0.504194	0.484148	0.520843	0.418813	0.525301	0.589374	0.330485	0.30218	0.3133	0.263968	0.403074	0.378061	0.267616	0.359419	0.399587	0.385005	0.367389	0.417924	0.663901	0.735619	0.648754	0.41415	0.418399	0.361222	0.413831	0.417197	0.444697	0.708482	0.758382	0.729717	0.00837251	0.113617	0.0189182	0.0980017	1.30102
Q15051	0.569113	0.601387	0.502889	0.577146	0.559533	0.655525	0.407304	0.384404	0.504619	0.527558	0.556434	0.452617	0.515144	0.400158	0.369718	0.382985	0.38724	0.438748	0.499263	0.552973	0.387046	0.404249	0.38731	0.374818	0.438964	0.400075	0.441636	0.707949	0.548178	0.673042	0.0168748	0.420977	0.302959	0.490022	0.926278
Q15056	1.64511	1.82837	1.77199	1.87466	2.02921	1.97833	1.67493	1.70885	1.74065	1.62237	1.72785	1.6535	1.73276	1.80958	1.86396	2.31915	2.49081	2.42045	1.99386	2.0408	2.06071	1.29081	1.25899	1.38185	1.27942	1.34972	1.40456	2.48551	2.35573	2.46692	0.0997967	2.72e-06	0.35827	0.547729	1.07266
Q15057	0.512887	0.536318	0.536576	0.593555	0.559003	0.595552	0.391906	0.406706	0.399414	0.480137	0.445742	0.463325	0.453585	0.460709	0.448256	0.546835	0.576264	0.560123	0.576408	0.628027	0.701263	0.447016	0.455515	0.458875	0.480287	0.442014	0.490002	0.745482	0.741184	0.772145	0.00917734	0.0432963	0.0179976	0.0961199	1.18367
Q15067	0.566173	0.539458	0.622429	0.629109	0.6376	0.625456	0.693001	0.676184	0.672483	0.708327	0.640263	0.649264	0.685699	0.6694	0.637298	0.595618	0.616438	0.616138	0.979107	0.998219	1.01866	0.563847	0.577679	0.562348	0.678367	0.680706	0.644268	0.957179	0.925411	0.974629	1.98e-05	4.47e-06	0.033535	0.133367	1.17991
Q15075	0.845729	0.82469	0.839628	0.727792	0.720261	0.741357	0.399281	0.398365	0.416264	0.464623	0.41937	0.433717	0.550926	0.544207	0.531597	0.784994	0.781062	0.780781	0.46851	0.453235	0.456712	0.525546	0.516918	0.518697	0.51262	0.507521	0.521177	0.747913	0.726172	0.738267	0.00196369	0.367316	0.832322	0.901403	1.02058
Q15084	6.70703	6.71768	6.95562	5.39987	5.65493	5.74841	5.36465	5.87812	5.48578	4.10529	4.03603	4.13474	4.40961	4.34628	4.42205	3.99075	4.06279	4.30483	3.79549	4.02312	3.99811	5.85535	5.74967	5.71558	5.2347	5.27123	5.35426	3.71201	3.7421	3.83925	0.00801686	0.482954	0.0441191	0.1543	0.864969
Q15102	2.44432	2.36216	2.3153	2.2409	2.26666	2.23828	1.85104	1.91351	1.84297	2.3303	2.30835	2.3049	2.30742	2.297	2.21089	2.73227	2.67091	2.5882	3.18814	3.22749	3.0455	2.21879	2.19738	2.14367	2.16932	2.08961	2.06016	3.39088	3.25853	3.245	0.00128189	0.000686438	0.00367135	0.0416087	1.21038
Q15121	3.21611	3.8218	3.30646	3.75183	4.03032	4.3885	3.34062	2.92909	3.17	3.82443	3.84931	3.47424	3.53975	4.05236	3.84407	4.35752	4.64026	4.20238	4.79798	4.52523	4.5454	3.20715	2.95256	3.22753	2.82875	3.02141	3.15982	5.92341	5.22969	5.8363	0.0256554	0.00083356	0.0843714	0.228766	1.14515
Q15125	2.09675	2.16083	2.07399	2.01572	1.96829	2.05799	1.67552	1.98934	1.60631	1.92342	2.04118	2.002	1.82729	1.84584	1.88501	1.62408	1.62011	1.66971	2.95471	2.90467	2.89473	1.73168	1.71219	1.88896	1.68702	1.69189	1.82255	2.70347	2.7203	2.80579	0.000146376	1.64e-05	0.174481	0.348385	1.11184
Q15126	1.75713	1.86919	1.8052	2.18086	2.23496	2.27538	1.41774	1.37501	1.41135	1.7599	1.7352	1.74367	1.57028	1.59622	1.60931	1.80329	1.91692	1.8522	2.89812	2.94912	2.76409	1.51861	1.51475	1.54562	1.83146	1.78769	1.83481	2.42698	2.3844	2.2947	0.0049983	0.0505018	0.0348132	0.136872	1.18911
Q15139	1.43407	1.41138	1.4104	1.50102	1.54204	1.53935	0.86237	0.837167	0.816344	0.970887	0.946508	0.993909	0.901056	0.844857	0.861626	1.2301	1.18953	1.22757	1.62337	1.70929	1.67175	0.856939	0.861144	0.747226	0.985344	1.0398	1.10748	1.70464	1.6403	1.73848	0.00460013	0.516248	0.185778	0.362671	1.14579
Q15147	0.265915	0.242074	0.315557	0.357469	0.392537	0.320095	0.423394	0.420426	0.378998	0.38889	0.306367	0.316459	0.556984	0.528505	0.398804	0.373456	0.319332	0.293425	0.25617	0.18385	0.297281	0.346032	0.302569	0.417064	0.259889	0.251904	0.261411	0.269189	0.250768	0.261819	0.0497569	0.124238	0.00443534	0.0465517	0.774019
Q15154	0.987009	0.928952	0.938775	1.04587	1.00654	1.11925	0.577953	0.652912	0.610056	0.671144	0.732717	0.727221	0.724216	0.756007	0.71714	0.762391	0.775182	0.738136	0.699248	0.699329	0.680779	0.826192	0.846238	0.751822	0.735189	0.839698	0.820977	0.868087	0.861653	0.808401	0.193353	0.000491358	0.50815	0.671782	0.960442
Q15172	1.82964	1.79008	1.83168	1.51837	1.528	1.54184	1.70532	1.75263	1.73753	1.71296	1.80777	1.77411	1.89613	1.76891	1.77858	1.59463	1.52621	1.63647	2.20179	2.21845	2.1337	1.81996	1.82522	1.73845	1.69169	1.70498	1.70426	2.28606	2.22475	2.22957	0.00141553	0.00234239	0.0398577	0.146895	1.09866
Q15181	2.12302	2.11913	2.25328	2.21998	2.2067	2.29082	1.60446	1.63092	1.63501	1.94553	1.97046	1.99672	1.95111	1.98055	1.94903	2.41299	2.40281	2.38625	2.87919	3.01716	2.88078	2.3712	2.29909	2.31602	2.21417	2.15135	2.2255	3.07729	3.02393	3.01834	0.0183729	0.101437	1.43e-05	0.00382828	1.29452
Q15185	6.05461	5.85423	5.90749	7.46654	7.6408	7.30643	4.73594	5.33244	5.37291	6.89753	6.8552	6.67235	6.3286	6.53514	6.51669	5.22729	5.63379	5.48001	7.34509	7.51652	7.14256	5.75256	5.51711	5.35131	6.62466	6.50373	6.56171	6.45347	6.74925	6.65096	0.358861	0.714846	0.825413	0.897544	0.989873
Q15208	0.327932	0.366528	0.432199	0.478032	0.573327	0.524789	0.327141	0.435506	0.348137	0.386613	0.419182	0.40105	0.414767	0.40622	0.313947	0.496296	0.496173	0.486196	0.520789	0.509619	0.594773	0.313202	0.421054	0.385905	0.410133	0.357132	0.471454	0.482129	0.532324	0.568262	0.425369	0.809426	0.0405947	0.147806	1.1446
Q15233	0.763825	0.789676	0.856115	0.541754	0.630488	0.605174	0.499509	0.493189	0.531942	0.597103	0.671896	0.630521	0.568551	0.608708	0.571456	0.606223	0.609036	0.604692	0.954946	1.04688	1.18172	0.665852	0.698585	0.664838	0.689841	0.659917	0.70263	0.813024	0.889151	0.887458	0.00479005	0.065989	0.00822046	0.0626	1.24732
Q15257	2.48853	2.31737	2.3754	2.24294	2.28248	2.31727	3.77978	3.86303	3.80416	3.13833	3.11582	3.34473	4.08164	3.95876	4.11172	3.47794	3.65932	3.53071	2.30338	2.26758	2.28126	3.1648	3.00704	3.04565	2.54793	2.52303	2.5362	2.76665	2.80589	2.67836	0.00883547	0.0807054	0.186624	0.36314	0.902033
Q15274	1.85222	1.80155	1.7922	1.92164	1.95091	1.93997	1.24682	1.30394	1.28323	1.22811	1.21138	1.2463	1.48368	1.33416	1.35241	1.62607	1.64364	1.66179	0.644306	0.682354	0.693419	1.11034	1.11642	1.10252	1.04977	1.02155	1.04792	1.16251	1.17019	1.23663	0.0966957	0.811632	0.00163185	0.026262	0.739455
Q15276	0.925448	0.940726	0.943046	0.793077	0.79982	0.80895	0.522495	0.525447	0.523491	0.557134	0.549283	0.523906	0.608023	0.604458	0.596869	0.861468	0.838258	0.83864	0.607782	0.626213	0.621993	0.567283	0.565163	0.545979	0.544226	0.547031	0.543196	0.941227	0.90793	0.920828	0.000129733	0.913421	0.778835	0.863338	1.02495
Q15286	1.65337	1.69434	1.55189	1.48924	1.57426	1.50405	1.55945	1.67097	1.6121	1.27128	1.36107	1.30222	1.38531	1.38772	1.48544	1.77659	1.81464	1.86047	2.04639	2.00943	2.08453	1.32596	1.37609	1.32736	1.22038	1.33304	1.23947	1.9653	2.08535	2.07627	0.0184188	0.000917867	0.0515135	0.168273	1.13503
Q15363	0.88691	0.734654	0.858365	0.92909	0.919463	0.945985	1.32344	1.28934	1.15207	1.41536	1.26646	1.34115	1.25479	1.41808	1.42251	0.976928	0.789815	0.756726	1.22612	1.09243	0.993785	1.36558	1.0515	1.05512	1.14306	1.21612	1.1564	1.13521	0.889632	0.971336	0.288962	0.179807	0.244916	0.427188	0.922022
Q15365	2.00794	1.93933	1.90245	2.27514	2.2679	2.22588	1.36149	1.33235	1.30319	1.6989	1.68222	1.6652	1.64983	1.59424	1.6894	2.15337	2.0579	2.034	2.47274	2.46922	2.54478	1.78761	1.77354	1.69577	1.7018	1.73964	1.74529	2.77103	2.75664	2.70077	0.0798986	0.346772	0.00868444	0.0639154	1.21841
Q15366	3.42306	3.33175	3.44319	3.79153	3.70753	3.84444	2.56052	2.54142	2.47059	3.11447	3.09314	3.11292	3.07658	3.03762	3.14345	3.62193	3.519	3.54067	4.46283	4.47159	4.45113	3.02034	3.0436	3.01656	3.13921	3.15396	3.08043	4.84907	4.91762	4.76883	0.00637131	0.0443008	0.0106691	0.0719202	1.19635
Q15369	4.41019	4.74695	4.60406	5.48858	5.69465	5.7421	6.83564	7.10522	6.97265	7.49825	7.602	7.35461	7.97477	8.41378	8.35431	5.99277	6.21737	5.85314	4.83955	4.92372	5.1412	7.65096	7.43314	7.51505	6.35653	6.47648	6.24191	5.11709	5.23452	5.17271	0.159313	0.197416	0.193408	0.371429	0.912633
Q15370	3.81972	3.78017	3.79086	4.50013	4.27039	4.53312	4.60011	4.47306	4.47461	5.57007	5.38609	5.2487	5.41894	5.67634	5.48078	4.74252	4.82327	4.75867	4.17886	3.9697	3.89909	5.6337	5.22949	5.15143	4.64716	4.65225	4.42921	4.86035	4.74251	4.61588	0.179388	0.156516	0.829347	0.899578	0.990299
Q15382	1.82582	1.79995	1.91143	1.61307	1.59605	1.48956	1.7549	1.85637	1.70683	1.54602	1.50491	1.49549	1.62102	1.68476	1.71098	1.90438	1.88986	1.86842	2.05884	2.04533	2.07341	1.41997	1.48711	1.40206	1.3264	1.44872	1.40164	1.82339	1.8139	1.8515	0.232718	0.0141664	0.561309	0.713909	1.02778
Q15386	1.32659	1.32876	1.34818	1.07463	1.07703	1.04622	0.789054	0.748975	0.747997	0.878922	0.881509	0.880236	0.833724	0.800012	0.854207	0.947571	0.932249	0.934354	1.26848	1.25738	1.2395	0.845964	0.854253	0.866696	0.92797	0.897217	0.932849	1.44219	1.38504	1.42962	0.00168206	0.817405	0.212913	0.393848	1.10573
Q15393	0.878815	0.909796	0.982601	0.672284	0.654966	0.662625	0.762434	0.738382	0.724398	0.76932	0.726237	0.705241	0.727988	0.613573	0.662346	0.61547	0.639937	0.689824	0.893883	0.898169	0.933007	0.909991	0.879286	0.85137	0.934953	0.9367	0.910659	0.886094	0.857675	0.791321	0.0221635	0.875936	0.019166	0.0986498	1.12844
Q15404	1.82003	1.92284	1.78176	1.74977	1.72366	1.65477	1.08415	1.12181	1.02508	1.07802	0.906067	1.06312	1.13106	0.988115	1.0886	1.45092	1.50283	1.63426	1.52306	1.46699	1.50361	0.956223	0.96241	0.910451	1.05273	1.11718	1.11333	1.85087	1.83972	1.76319	0.00233682	0.651673	0.794236	0.8763	1.02527
Q15418	0.972735	0.960283	0.978131	1.02621	1.04701	1.04785	0.730072	0.734876	0.724329	0.83368	0.863805	0.843274	0.854168	0.859594	0.871575	1.04785	1.06451	1.05403	1.21964	1.23019	1.20751	0.76879	0.753403	0.784028	0.796547	0.7987	0.797805	1.29362	1.29084	1.30138	0.0111805	0.0145724	0.043948	0.154201	1.15443
Q15435	2.18694	2.20237	2.25074	2.44129	2.45048	2.49125	2.95979	2.91495	2.87058	3.06199	2.93351	2.98806	3.30155	3.26797	3.30555	3.03792	2.98084	2.85392	2.40731	2.35827	2.37822	3.28353	3.22562	3.22561	2.52267	2.59416	2.545	2.38672	2.38973	2.35395	0.00992667	0.671486	0.607522	0.747703	0.97397
Q15436	0.6119	0.641414	0.637144	0.5875	0.585296	0.602111	0.581646	0.639399	0.594837	0.617755	0.656239	0.658221	0.524647	0.549616	0.663018	0.582318	0.606424	0.660834	0.576	0.547776	0.525439	0.681287	0.720053	0.689529	0.714126	0.789126	0.732049	0.773549	0.74155	0.830269	0.336082	0.00394646	0.0173569	0.0941564	1.11142
Q15437	1.46241	1.53349	1.50971	1.23301	1.34145	1.29018	0.974447	1.03515	0.999979	1.00647	1.10241	1.07643	1.02454	1.04354	1.0425	1.23682	1.24979	1.25754	1.1821	1.23833	1.33263	1.02465	0.992337	1.00341	0.989369	1.04138	1.05054	1.69134	1.76888	1.76505	0.000533703	0.236192	0.392723	0.577708	1.06497
Q15477	1.85783	1.83607	1.86045	1.78365	1.82349	1.82086	1.22858	1.21339	1.18118	1.38043	1.39802	1.37493	1.3346	1.30643	1.3149	1.59695	1.60802	1.58023	1.95734	1.91008	1.9412	1.19578	1.16783	1.13672	1.31948	1.30835	1.28277	2.25339	2.24304	2.24237	0.00787562	0.137829	0.300932	0.488205	1.08931
Q15653	1.28878	1.15227	1.33296	1.12994	1.08952	1.09151	0.742538	0.756361	0.675268	0.89601	0.807909	0.752777	0.801862	0.691384	0.777974	0.965253	1.02427	1.05556	1.31366	1.386	1.36393	0.95688	0.910574	0.908197	0.935358	0.967028	0.940655	1.46711	1.4312	1.48355	0.0610306	0.905506	0.0186857	0.0980017	1.22322
Q15691	1.50119	1.45308	1.5612	1.45609	1.52477	1.48732	1.5369	1.54303	1.55201	1.26592	1.26659	1.25755	1.38055	1.41716	1.34573	1.95013	1.90657	1.87409	1.49868	1.50496	1.47402	1.14449	1.09494	1.09568	1.09194	1.13844	1.13203	1.72109	1.76269	1.66813	0.145566	0.000185482	0.71047	0.815538	1.02361
Q15714	1.82285	1.79161	1.71876	1.7713	1.70065	1.77153	1.18587	1.10738	1.12139	1.26228	1.33567	1.27891	1.34759	1.35751	1.32757	1.68955	1.63392	1.71031	1.97371	1.84762	1.85242	1.33262	1.37096	1.27987	1.2025	1.29448	1.17365	2.36518	2.20587	2.1793	0.0223427	0.165459	0.0930844	0.241617	1.14662
Q15717	0.806664	0.952566	0.996506	1.23541	1.24104	1.28166	1.34892	1.30734	1.21868	1.03688	1.18004	1.13829	1.18616	1.18787	1.20599	1.2909	1.34796	1.18872	1.30739	1.20012	1.26671	0.922823	0.945315	0.981492	1.14349	1.18592	1.13956	1.44098	1.40309	1.41279	0.220139	0.653671	0.328604	0.517112	1.04925
Q15738	1.21918	1.30879	1.26906	1.24227	1.3266	1.33503	0.812645	0.853032	0.814782	0.831205	0.855674	0.827171	0.796409	0.82265	0.783075	0.850692	0.90379	0.86645	1.10821	1.10446	1.09957	0.949104	0.946378	0.932803	1.01337	0.977684	0.989237	0.970317	0.986101	1.02944	0.00565235	0.000241018	0.706697	0.814835	0.975495
Q15750	1.1613	1.12136	1.15135	1.1909	1.21821	1.17038	0.952157	0.8274	0.90926	1.02716	1.0865	1.05892	1.04311	1.01162	1.01327	1.28541	1.2125	1.19856	1.4122	1.24778	1.31435	1.00923	0.928542	1.00232	0.974914	0.942868	0.957199	1.67594	1.56183	1.62139	0.0139248	0.003401	0.0386445	0.145757	1.15067
Q15758	0.976546	0.920077	0.971929	0.863519	0.722521	0.818634	1.16977	1.23716	1.12572	0.867661	0.853726	0.791301	0.940551	0.890584	1.05116	0.980072	1.0768	1.15495	1.31844	1.38238	1.10868	0.829759	0.755602	0.788745	0.816802	0.776689	0.796376	1.03633	1.14074	1.07714	0.132128	0.224423	0.393195	0.577708	1.05906
Q15773	0.487531	0.45632	0.487819	0.362584	0.454661	0.401905	0.225859	0.293459	0.150179	0.381251	0.334521	0.317508	0.385059	0.402537	0.402165	0.376231	0.480452	0.482521	0.253236	0.359106	0.326792	0.450536	0.48033	0.39193	0.374143	0.315653	0.380842	0.297912	0.310405	0.302609	0.183471	0.363892	0.933043	0.962139	1.0071
Q15785	1.07267	1.11867	1.03978	1.99116	2.03651	1.98281	2.36719	2.46251	2.49347	2.41983	2.41402	2.44209	2.36147	2.58968	2.47235	1.53186	1.59485	1.56891	1.29571	1.33613	1.34808	1.96142	1.84597	1.89464	2.08172	2.06364	2.05806	0.998125	0.929712	0.884549	0.0188804	0.311289	0.00703112	0.0569281	0.748248
Q15796	0.722085	0.783683	0.714588	0.68426	0.689492	0.691194	0.451049	0.387726	0.367499	0.336749	0.432193	0.480907	0.509584	0.504189	0.460848	0.635984	0.634448	0.569405	0.842697	0.885377	0.816178	0.529706	0.459661	0.493228	0.531524	0.514406	0.606215	0.900946	1.05352	0.895458	0.233261	0.399823	0.028931	0.122526	1.26201
Q15797	1.06234	1.05862	0.983799	1.42171	1.18083	1.26296	1.17622	1.16786	0.983107	1.32257	1.01945	1.16505	1.28523	1.26076	1.04416	1.23881	1.11766	1.07558	1.59033	1.48114	1.35356	0.979739	0.981983	0.920645	1.11098	1.12361	1.06132	1.2559	1.35875	1.27946	0.315228	0.176928	0.560717	0.713796	1.03074
Q15813	0.769692	0.834585	0.814915	0.852813	0.811485	0.848217	0.756797	0.790001	0.711763	0.884879	0.853712	0.889397	0.93774	0.962981	0.92505	0.78061	0.852831	0.788634	0.930286	0.92383	0.846772	0.959354	0.957213	0.947109	0.888034	0.874765	0.901947	0.868642	0.879413	0.90953	0.452253	0.366218	0.0646388	0.192402	1.05259
Q15814	1.58802	1.43405	1.42399	1.85353	1.84407	1.76666	1.40368	1.40323	1.33744	1.47799	1.44373	1.36225	1.352	1.24481	1.24215	1.76011	1.54201	1.50008	2.20783	2.1876	2.27436	1.28151	1.25244	1.2371	1.36616	1.20482	1.49161	2.17848	2.06347	2.2399	0.000753022	0.0070355	0.0608374	0.185901	1.16277
Q15833	2.11379	2.10249	2.12727	2.32816	2.26096	2.31204	2.07198	2.1018	2.0387	1.97697	1.93122	1.98347	2.13271	2.16581	2.09522	2.35503	2.31225	2.31806	2.34994	2.38415	2.3483	2.29693	2.3195	2.31408	2.03982	2.02718	2.02724	2.36986	2.34218	2.35236	0.00288535	0.68089	0.00124988	0.0236973	1.07606
Q15843	1.93496	1.68742	2.12408	2.19072	2.35064	2.44224	2.76307	3.247	3.034	2.43151	2.36614	2.75895	3.00804	3.21037	2.99028	2.67537	2.4427	2.59815	2.13927	1.92433	1.1111	2.63705	3.65991	3.14966	2.63611	2.53046	2.47079	2.51206	1.76034	2.122	0.939963	0.438835	0.46556	0.637833	0.94369
Q15904	1.93585	1.84672	1.56623	1.71868	1.7346	1.74467	1.87047	1.88137	1.82305	1.50478	1.48808	1.42967	1.3957	1.52403	1.43485	1.70728	1.66284	1.69965	2.05809	2.1487	2.08497	1.37345	1.36893	1.35449	1.38595	1.31672	1.3368	2.12158	1.96533	2.11883	0.0337564	0.0365568	0.598219	0.742087	1.03233
Q15907	8.57901	8.558	8.48717	8.61531	8.64127	8.9456	10.9625	10.8659	10.9497	9.51593	9.54953	9.52295	10.6661	10.8567	10.6877	10.9856	11.4594	11.0644	8.27245	8.55095	8.11032	10.3466	10.4941	10.063	9.20802	9.41828	9.01698	8.92085	8.49522	8.70454	0.00715239	0.783006	0.697818	0.808706	0.984231
Q16181	1.3586	1.44871	1.47187	1.90511	1.91616	2.06422	1.92189	1.90971	1.89049	2.27768	2.39257	2.40056	2.59517	2.74588	2.56788	1.97699	2.11434	2.09553	1.48082	1.49637	1.47759	2.25216	2.2251	2.25618	2.13247	2.24315	2.20103	1.29646	1.22451	1.2716	0.107119	0.876641	0.188989	0.366441	0.898849
Q16186	1.61602	1.72881	1.71976	1.63019	1.60096	1.62921	1.48528	1.54126	1.47833	1.73165	1.6168	1.75078	1.67226	1.75113	1.76045	1.6505	1.67012	1.67471	1.38929	1.4876	1.39001	1.9132	1.81828	1.86589	1.68795	1.75256	1.62053	1.96469	2.00561	1.88416	0.714678	0.010546	0.219164	0.399293	1.04298
Q16222	1.70886	1.77712	1.74632	1.87086	1.87499	1.87191	1.51068	1.53042	1.46641	1.51973	1.47333	1.50651	1.53251	1.60977	1.61726	1.91763	1.90711	1.8692	1.72029	1.72513	1.77957	1.38533	1.35517	1.36846	1.39235	1.32157	1.42679	2.05892	2.07564	2.09671	0.117653	0.0218391	0.546234	0.702135	1.03182
Q16348	3.15246	3.18031	3.1789	3.58604	3.59853	3.57888	2.70595	2.77381	2.87177	2.22117	2.23688	2.25784	2.33042	2.41349	2.39955	3.02495	3.10209	2.98737	2.42518	2.4153	2.35913	2.32844	2.38739	2.32885	2.16939	2.24997	2.20476	2.7069	2.8578	2.87669	0.00433266	0.0963652	0.0997057	0.250718	0.904397
Q16401	3.41731	3.4466	3.37181	3.17841	3.13687	3.20048	2.82292	2.7232	2.74687	3.14755	3.10902	3.10267	3.03593	3.11486	3.09407	3.3281	3.26252	3.17545	3.50704	3.42812	3.44819	3.08222	2.97445	2.99057	2.94148	2.94031	2.88364	4.2127	4.11809	4.09184	0.00150402	0.00979236	0.0685252	0.199061	1.08009
Q16513	0.996864	0.986725	1.00783	0.949228	0.89995	0.926244	0.634231	0.596878	0.608535	0.716333	0.657143	0.643143	0.576338	0.573807	0.570271	0.771872	0.780244	0.772212	1.1713	1.17917	1.18092	0.621471	0.583057	0.616483	0.664551	0.653531	0.722087	1.20945	1.15997	1.16836	0.000976489	0.193301	0.126283	0.28669	1.16848
Q16531	1.91097	1.90382	1.94693	1.82933	1.84961	1.82238	1.76715	1.78603	1.7623	1.58193	1.58801	1.59458	1.67103	1.7119	1.67627	1.86533	1.93909	1.86339	1.56735	1.60178	1.58181	1.74933	1.74873	1.73637	1.56654	1.57933	1.59059	1.78086	1.81424	1.81261	0.0282856	0.814457	0.381008	0.569818	0.977089
Q16537	2.17993	2.18803	2.15048	1.99363	2.06919	1.95156	2.10357	1.99909	2.00843	2.13391	2.01023	2.06303	2.11423	2.00516	2.01277	2.2772	2.15913	1.99779	2.77082	2.59169	2.54146	1.90525	2.00904	1.87668	1.85703	1.76688	1.79225	2.80418	2.64984	2.70645	0.00085418	2.28e-07	0.0973755	0.24743	1.08787
Q16539	0.666546	0.643869	0.697071	0.711477	0.741328	0.692359	0.528618	0.529072	0.534341	0.556241	0.59971	0.590754	0.565025	0.597237	0.568382	0.677444	0.747932	0.721484	0.944812	0.970029	0.994469	0.589162	0.63774	0.572436	0.579896	0.612177	0.582218	1.0939	1.05565	1.06868	9.61e-05	0.000355506	0.00606152	0.0534299	1.28475
Q16543	1.64948	1.72931	1.68815	1.56653	1.56207	1.61199	1.6115	1.58888	1.52677	1.642	1.61395	1.62746	1.73878	1.78547	1.78927	1.70338	1.76102	1.67726	1.46747	1.4974	1.39504	1.90675	1.88419	1.87761	1.50134	1.58872	1.57384	1.67483	1.69676	1.65078	0.875742	0.0189024	0.85683	0.915175	1.00505
Q16576	0.521372	0.547556	0.463907	0.533665	0.522604	0.604527	0.415352	0.437937	0.347566	0.420202	0.540849	0.448034	0.524846	0.452606	0.652849	0.511433	0.476056	0.51056	0.592595	0.600573	0.59098	0.38662	0.413192	0.416218	0.388662	0.488819	0.397881	0.591553	0.727121	0.804609	0.113278	0.0951121	0.428232	0.607732	1.06228
Q16637	1.61963	1.36482	1.20492	1.96303	1.94965	2.09821	1.27669	1.40567	1.51943	1.69009	1.81933	1.7816	1.99508	1.80594	1.81679	1.6374	1.62783	1.82205	1.39878	1.48127	1.6074	2.05934	2.11075	2.12967	2.20128	2.22058	2.32204	1.53826	1.74699	1.81023	0.787196	0.762468	0.141988	0.306857	1.09494
Q16644	0.484444	0.568248	0.637375	0.600174	0.599796	0.576805	0.452287	0.467521	0.513976	0.583811	0.524137	0.594438	0.53067	0.517675	0.479445	0.643499	0.630514	0.670089	0.768857	0.778748	0.772416	0.467016	0.387364	0.504611	0.420445	0.465229	0.526299	0.805648	0.86897	0.926414	0.0389934	0.000161202	0.0478325	0.161268	1.18514
Q16651	2.66772	2.96602	2.82727	2.31146	2.34246	2.42216	3.45926	3.46386	3.66872	2.49689	2.58811	2.53485	2.58353	2.55233	2.70831	2.9187	2.89908	2.92191	3.13408	3.2153	3.02145	3.25113	3.34582	3.14552	2.51729	2.44128	2.55984	2.95159	3.02728	2.86247	0.282715	0.0907508	0.194425	0.372304	1.06299
Q16762	0.706731	0.69879	0.677992	0.650266	0.620408	0.620323	0.558681	0.604208	0.565157	0.76653	0.780211	0.776309	0.836355	0.789996	0.748951	0.608734	0.64012	0.622091	1.38374	1.34727	1.2153	0.895708	0.868613	0.832884	1.04615	0.989834	0.985752	1.1223	1.12836	1.11088	0.0108757	0.000469085	0.000394481	0.0134725	1.42273
Q16773	0.352247	0.390213	0.292967	0.387517	0.43513	0.404008	0.5104	0.479871	0.572921	0.638282	0.599851	0.703803	0.665046	0.767387	0.717604	0.657629	0.545686	0.686829	0.489982	0.416571	0.463969	0.522875	0.531342	0.514748	0.455602	0.527626	0.50385	0.724935	0.55299	0.517095	0.685316	0.0464581	0.773817	0.860915	1.02456
Q16774	0.726717	0.725852	0.827392	0.858391	0.862797	0.937207	0.58298	0.597632	0.534893	0.714973	0.791315	0.7801	0.730697	0.71562	0.681695	0.850069	0.870484	0.781587	1.18914	1.21704	1.28585	0.849668	0.830844	0.770041	0.828633	0.828788	0.800101	1.32382	1.25974	1.24906	0.00103499	0.0139641	0.000628887	0.0174498	1.34934
Q16799	0.948778	0.968906	1.08902	0.956609	1.01968	1.05273	0.743637	0.866854	0.835418	0.788483	0.875618	0.852528	0.819881	0.80059	0.91223	0.818406	0.89146	0.903923	1.31994	1.53542	1.52335	0.890129	0.916198	0.856989	0.909331	0.939057	1.00831	1.34716	1.39013	1.3719	0.000127884	0.000882589	0.0122318	0.0779091	1.22842
Q16822	0.944513	0.924205	0.906001	0.868177	0.86717	0.901851	0.976439	0.886673	0.8765	1.10882	1.13687	1.14479	1.15202	1.16384	1.12256	0.775027	0.731448	0.782793	0.989497	0.994692	0.911063	1.33287	1.29854	1.27023	1.47973	1.46482	1.51306	0.93073	0.928185	0.876515	0.0132108	0.00400383	0.281821	0.466929	1.0867
Q16851	2.93434	2.95357	2.90945	2.98526	2.95863	2.95545	3.56043	3.65328	3.57671	3.32049	3.35384	3.34207	3.8459	3.77184	3.75952	4.00153	4.07718	3.95791	2.68682	2.61334	2.66093	3.14071	3.19136	3.07393	2.72302	2.80275	2.87372	3.06315	3.14833	3.07927	0.0563909	0.225835	0.244833	0.427188	0.944129
Q16864	1.73458	1.60759	1.51623	1.57063	1.50155	1.5049	1.50189	1.33487	1.33639	1.17684	1.2358	1.27019	1.42021	1.38037	1.33554	1.90572	1.82582	1.74639	1.31181	1.29058	1.16109	1.1114	1.0808	1.06654	1.03896	1.04765	1.04571	1.87274	1.97694	1.76956	0.104752	0.00163666	0.912438	0.948998	0.991792
Q16877	1.14078	1.1294	1.10445	1.40875	1.37379	1.43797	1.10348	1.01606	1.17656	1.21788	1.08581	1.09793	1.00867	1.00296	1.08304	1.25992	1.12178	1.03225	1.63992	1.53633	1.45552	0.875847	0.819533	0.900264	1.06707	1.006	1.01196	1.48157	1.44604	1.40053	0.0821388	0.0212795	0.577838	0.726133	1.03836
Q16881	0.796085	0.857468	0.859023	0.958904	0.940636	1.00034	0.984459	0.968265	0.952341	0.980327	0.945691	0.949883	0.951821	0.985318	0.979588	1.06031	1.08159	1.03518	0.942581	0.949944	0.954834	0.99516	1.00461	0.925813	0.82642	0.865653	0.821123	1.10171	1.09538	1.08119	0.172992	0.0710441	0.156252	0.326969	1.04474
Q17RN3	1.70285	1.58498	1.65099	1.78591	1.86579	1.9102	1.09611	1.0773	1.05845	1.37856	1.24217	1.32837	1.23926	1.31209	1.21494	1.58802	1.55266	1.54381	1.80351	1.71134	1.74641	1.11595	1.15457	1.20582	1.31878	1.31722	1.31234	2.22402	2.13901	2.03436	0.0925439	0.485071	0.205809	0.385733	1.10816
Q27J81	0.520415	0.474458	0.616253	0.2774	0.434218	0.448792	0.498611	0.45081	0.414039	0.277839	0.309324	0.273204	0.369253	0.394561	0.340455	0.521352	0.519334	0.514757	0.582356	0.543699	0.597586	0.323349	0.371228	0.356457	0.394377	0.312492	0.325867	0.674148	0.664832	0.584409	0.196978	0.388387	0.0693353	0.20021	1.19454
Q2I0M4	1.02287	1.15705	1.37806	0.990461	1.06185	0.998269	0.723488	0.724804	0.777113	0.66938	0.771125	0.617151	0.72999	0.664635	0.566527	0.828196	0.832272	0.870739	0.745386	0.811456	0.772581	0.618947	0.649691	0.597487	0.778625	0.701608	0.717752	1.0737	1.29154	1.18231	0.0100725	0.621863	0.751419	0.847764	0.970397
Q2KHT3	0.463592	0.50008	0.496973	0.625931	0.58835	0.59722	0.884591	0.901541	0.898391	0.873722	0.840864	0.822634	0.967552	0.974552	0.94966	0.572736	0.591009	0.56697	0.606643	0.547756	0.548235	1.03027	1.01235	1.02214	0.817115	0.836332	0.882009	0.490866	0.477914	0.499659	0.00238234	0.720177	0.424976	0.604533	0.92239
Q2M2I8	0.98306	0.926336	0.945686	1.13761	1.15178	1.15828	0.831105	0.793063	0.794904	1.00793	0.95557	0.942192	0.872945	0.834494	0.861278	1.10737	1.10089	1.08071	1.97478	2.00413	2.06963	1.23833	1.24092	1.25431	1.20677	1.21069	1.20822	1.91062	1.86062	1.86885	0.000115936	9.97e-05	9.62e-05	0.00800453	1.57343
Q2M389	1.44693	1.52887	1.47747	1.39617	1.44042	1.41929	0.811736	0.851665	0.820446	0.869922	0.881547	0.906906	0.821735	0.834378	0.812613	1.05906	1.07261	1.07226	1.09891	1.13065	1.09845	0.786531	0.814673	0.791542	0.827875	0.790233	0.827421	1.41983	1.43814	1.4024	0.000133949	0.322792	0.651282	0.776393	0.957751
Q2PPJ7	1.08673	1.09606	1.15214	0.908622	0.914131	0.895727	0.572289	0.594379	0.582487	0.663703	0.658916	0.655323	0.611861	0.587599	0.638765	0.803701	0.803724	0.845682	0.900183	0.914119	0.938326	0.584006	0.58496	0.571391	0.674044	0.656016	0.706368	1.27765	1.27826	1.29493	0.00168158	0.517441	0.348958	0.537578	1.10454
Q2TAA2	1.21466	1.25161	1.19932	1.17622	1.15432	1.16222	1.30772	1.38007	1.36279	1.21436	1.23509	1.17721	1.35929	1.29532	1.3012	1.52301	1.4942	1.51117	1.04207	1.16179	1.21523	0.979177	1.08724	1.04997	0.905808	0.967861	0.996209	1.53771	1.48289	1.67894	0.635597	3.98e-05	0.883822	0.932087	0.991585
Q2TAA5	1.10432	1.10003	0.933631	0.941246	0.937642	0.93333	0.657194	0.658744	0.60639	0.687468	0.653508	0.649404	0.573238	0.532492	0.502945	0.675033	0.646278	0.585506	1.11584	1.10508	1.13202	0.645881	0.650344	0.662236	0.716222	0.741139	0.738276	1.13305	1.01647	1.00738	0.00152375	0.852063	0.346775	0.53524	1.09582
Q2TBA0	10.3777	10.1468	10.7573	14.8946	16.236	15.1761	11.3939	11.2118	10.4638	11.4773	11.3498	11.6386	10.1188	10.1689	10.8058	8.49674	8.27468	8.66628	8.74776	8.72266	8.20404	10.8813	11.3285	11.5612	10.6812	9.75143	10.0041	11.3304	10.6193	11.0687	0.000810836	0.0950253	0.00548134	0.0508921	0.841792
Q3KQV9	1.1487	1.09692	1.10313	1.11377	1.15582	1.13985	0.574913	0.587014	0.570399	0.736299	0.754055	0.74653	0.658467	0.629791	0.655238	0.89274	0.8991	0.889011	1.1614	1.15846	1.17285	0.643508	0.613125	0.593269	0.733244	0.707376	0.705861	1.23162	1.16692	1.15913	0.000516677	0.927647	0.431969	0.609808	1.0834
Q3LXA3	2.40223	2.23173	2.24655	2.5645	2.59914	2.62975	3.61379	3.73894	3.61883	3.67044	3.57168	3.5394	4.10296	4.1197	4.04758	3.47613	3.49677	3.2993	2.77079	2.70635	2.69356	3.81703	3.74691	3.61153	3.01016	2.89861	2.99301	3.37442	3.24941	3.2352	0.166353	0.0200482	0.9191	0.953873	0.993469
Q3MHD2	0.684581	0.713882	0.60124	1.16225	1.15564	1.3547	0.957032	1.06001	1.01233	0.928372	1.15006	1.14459	1.27347	1.25465	1.2742	1.2056	1.43479	1.28568	1.26292	1.27922	1.2917	0.976531	0.961836	0.938485	0.983908	1.09651	0.898774	1.3141	1.25449	1.25011	0.042638	0.254073	0.136523	0.300424	1.10858
Q3SYG4	0.700313	0.651309	0.688437	0.577194	0.554932	0.561518	0.62915	0.643649	0.703051	0.725291	0.757871	0.755099	0.740644	0.754696	0.688742	0.569763	0.531475	0.589652	0.398448	0.400504	0.373202	0.797121	0.677014	0.733327	0.804398	0.756508	0.739785	0.58024	0.614191	0.535296	0.0338761	0.0109836	0.111741	0.269736	0.898245
Q3YEC7	2.0052	2.10996	2.13783	2.22776	2.17416	2.29603	1.9554	2.03063	2.02511	1.73566	1.87093	1.82444	1.87889	2.01086	1.9308	2.57684	2.53594	2.43146	2.00293	2.02926	1.9459	1.33548	1.42927	1.36641	1.5609	1.50599	1.58869	2.74758	2.76214	2.73544	0.258872	2.84e-05	0.879746	0.930226	1.01127
Q3ZCW2	0.884169	0.921912	0.880323	1.07308	1.0342	1.08092	0.761669	0.794747	0.788876	1.00012	0.968975	0.968968	0.879689	0.896353	0.881761	1.20416	1.18875	1.13365	1.65312	1.65822	1.50656	1.04267	1.07682	1.05478	0.976331	1.04037	0.99864	1.6895	1.6342	1.66147	0.000189867	0.000274035	0.000159827	0.0107173	1.41283
Q460N5	0.481511	0.524591	0.50494	0.529652	0.560388	0.536702	0.299107	0.309575	0.327453	0.338999	0.357609	0.327789	0.322844	0.298781	0.329925	0.458889	0.461915	0.456936	0.669298	0.681023	0.688943	0.36645	0.363506	0.330572	0.403355	0.412677	0.406493	0.697394	0.682101	0.671075	0.00309341	0.227775	0.0202296	0.100689	1.28112
Q4G0F5	1.16428	1.34313	1.26487	1.067	1.05295	1.02546	0.993898	1.05758	1.01548	0.9882	0.976754	1.0665	1.04761	1.11218	1.06596	1.20948	1.25592	1.25989	1.24898	1.30208	1.24388	0.809047	0.842798	0.840484	0.91007	0.844111	0.878659	1.65058	1.62711	1.45667	0.0673512	0.000419511	0.351486	0.540093	1.07006
Q4G0J3	1.25709	1.13077	1.21055	1.15813	1.21213	1.17659	0.912616	0.840109	0.876247	1.14185	1.09168	1.10991	1.01268	1.12053	1.00444	1.27119	1.39608	1.22943	1.79737	1.72979	1.72034	1.17604	1.29437	1.20101	1.13988	1.20105	1.08548	1.89088	1.87274	1.8271	0.000631604	0.00223459	0.000375657	0.0134725	1.34311
Q4G176	0.257491	0.34045	0.2888	0.285057	0.366147	0.33241	0.615762	0.473291	0.50688	0.562639	0.570312	0.58954	0.467785	0.600381	0.635956	0.580174	0.482975	0.526281	0.594421	0.584768	0.51113	0.562387	0.72125	0.638071	0.736697	0.649556	0.647003	0.436333	0.41231	0.5557	0.151215	0.184203	0.0113706	0.0752015	1.25333
Q4J6C6	0.917974	0.799824	0.855052	0.66234	0.762462	0.837883	0.736766	0.874394	0.75391	0.67454	0.705161	0.75851	0.772667	0.75835	0.709376	0.95747	0.787515	0.844924	0.952018	0.948196	1.00293	0.861847	0.866955	0.792583	0.713351	0.685362	0.711625	1.14136	1.24136	1.31834	0.000876181	0.00104899	0.0107977	0.0719241	1.19402
Q4KMP7	1.07251	1.01155	1.0727	0.976147	0.936149	0.903485	0.689435	0.631947	0.591131	0.574593	0.724045	0.672911	0.676071	0.709285	0.674229	0.821865	0.865515	0.913306	1.1563	1.26626	1.22987	0.705575	0.736685	0.695765	0.76001	0.7343	0.729682	0.995719	1.2243	1.26395	0.0117419	0.386749	0.0619112	0.18854	1.18319
Q4KWH8	4.32241	4.74311	4.7051	4.40465	4.9411	4.96772	4.61136	4.93034	4.88083	3.78241	4.59243	4.14889	4.50502	5.1347	5.03764	3.96906	3.99562	4.40352	3.25393	4.3281	4.09163	6.22082	7.09523	6.62508	6.12277	6.2576	6.90845	3.93491	4.00638	4.36868	0.00562367	2.65e-05	0.283477	0.469028	1.08427
Q4VNC1	0.40147	0.432356	0.421756	0.715637	0.723218	0.701513	0.741422	0.792856	0.731678	0.617168	0.559374	0.631673	0.72467	0.701517	0.688459	0.426882	0.467183	0.450928	0.246657	0.240893	0.220888	0.481741	0.542724	0.538196	0.470597	0.469127	0.493597	0.286246	0.284411	0.28898	0.067245	0.757659	7.39e-06	0.00339324	0.616504
Q4ZG55	0.562273	0.563126	0.577913	0.554947	0.606942	0.618281	0.42468	0.425065	0.408659	0.295563	0.316071	0.306993	0.403369	0.368872	0.375579	0.554239	0.56725	0.613375	0.588978	0.611113	0.600091	0.356137	0.388841	0.340571	0.342933	0.336815	0.343662	0.665242	0.743955	0.676355	0.0110921	0.379066	0.211985	0.393035	1.13531
Q53EL6	1.33848	1.31159	1.40808	1.56033	1.59296	1.59119	1.36095	1.5584	1.41204	1.49227	1.528	1.52844	1.65122	1.62074	1.65462	1.51482	1.54958	1.52725	0.994979	0.98965	0.977946	0.740089	0.783982	0.826522	0.90653	0.877749	0.883119	1.47178	1.52387	1.59414	0.000178145	0.000273049	0.000947338	0.0211748	0.759068
Q53FV1	1.64912	1.56979	1.56982	1.55477	1.46451	1.50755	1.23614	1.15071	1.24214	1.27004	1.28472	1.23282	1.11609	1.10809	0.936496	1.20602	1.10275	1.18131	1.67764	1.66643	1.69082	1.51991	1.33526	1.39386	1.55634	1.44305	1.5535	1.61771	1.54662	1.5944	0.0461995	0.678583	0.0565789	0.178305	1.11023
Q53GQ0	1.75868	1.90686	1.9056	1.88101	1.94645	1.94084	1.24131	1.26637	1.22144	1.29426	1.33196	1.28434	1.05796	1.1268	1.10287	1.24542	1.29612	1.28747	2.31645	2.38298	2.31062	1.44261	1.52826	1.46748	1.5828	1.70925	1.66864	1.86435	1.82162	1.84773	0.0457485	0.811063	0.0902655	0.238404	1.15741
Q53H96	2.76841	2.61741	2.70648	1.95783	1.99616	1.94504	1.60788	1.53108	1.53622	1.93219	1.8654	1.95477	1.98203	2.02179	1.96656	2.00906	2.06027	2.00227	2.25578	2.30292	2.25472	1.91173	1.87257	1.85374	1.86073	1.84493	1.7778	2.48762	2.4212	2.37751	0.0415103	0.0885341	0.61248	0.751666	1.02973
Q53HC9	0.845281	0.861364	0.854097	0.783763	0.787233	0.806667	0.564551	0.653731	0.603009	0.732225	0.736544	0.689112	0.790458	0.752436	0.746696	0.797195	0.850551	0.857053	0.754799	0.788045	0.780853	0.729906	0.758856	0.756796	0.713095	0.719679	0.724748	0.889967	0.883762	0.90195	0.284123	0.294792	0.113481	0.27177	1.06247
Q53S08	3.45781	3.26844	3.99352	4.43132	4.77508	4.81791	4.42125	4.68012	4.84355	4.17241	4.73811	4.60818	4.87297	5.18561	6.25198	5.83596	5.64234	6.15765	5.26153	5.87792	5.55835	4.6303	4.6726	4.56489	4.25559	4.55152	4.61492	5.85475	6.7243	6.61012	0.253874	0.643761	0.00606736	0.0534299	1.17943
Q53T59	1.52738	1.46539	1.46112	1.72262	1.79139	1.68687	1.43026	1.41516	1.41189	1.61016	1.77271	1.63729	1.60687	1.5256	1.55218	1.81581	1.89723	1.76379	2.07905	1.96171	2.00045	1.32799	1.37452	1.3247	1.42142	1.40124	1.3652	2.32295	2.27117	2.22668	0.0123976	0.000290221	0.0707231	0.202443	1.12436
Q562R1	3.48495	4.94171	4.41596	5.35462	5.18053	5.65224	4.60491	4.31937	4.28002	4.33589	4.70366	4.23523	4.42213	4.85954	3.81451	4.50182	3.80917	4.33526	4.67872	3.65606	5.65155	5.13267	4.6884	4.77906	4.31535	4.69337	4.49553	4.75098	4.84845	4.85558	0.53746	0.559564	0.840551	0.906653	1.00855
Q58FF6	3.47332	3.83411	3.67156	3.19008	3.27021	3.31332	2.64587	2.42441	2.56155	2.40339	2.45382	2.40819	2.38656	2.788	2.83634	3.02435	3.07312	3.23488	2.21517	2.10232	2.26305	3.93509	2.72426	2.7757	2.32485	1.94229	2.11154	4.46101	4.08649	4.3901	0.0646109	0.049529	0.799247	0.87939	1.02298
Q58FF8	57.7015	60.1622	61.1222	49.7895	46.3437	49.9864	54.9607	56.1099	51.8044	59.0095	60.7692	58.6826	60.384	60.2177	60.1721	58.9714	64.7995	64.7407	72.1463	75.4348	71.9735	43.3888	64.9781	65.272	56.4475	59.7519	56.2481	79.968	78.775	71.3684	0.346168	0.0119549	0.00395168	0.0430363	1.16176
Q58FG1	3.22633	3.38492	3.33188	3.73033	3.71017	4.13105	3.72663	4.1237	4.74767	4.32238	4.93458	5.12123	5.40961	5.09002	5.18597	6.45298	6.11176	4.94537	4.23483	4.25757	4.35615	6.3986	5.22719	6.33403	4.13878	4.48139	4.10533	5.59456	5.87376	5.65263	0.257482	0.503885	0.00472516	0.0475273	1.21797
Q5D0E6	0.551559	0.739764	0.594758	0.799319	0.852714	0.842209	0.625025	0.539697	0.374316	0.497315	0.641243	0.64815	0.396315	0.626702	0.56693	0.608689	0.537033	0.674432	0.941572	1.08442	1.17778	0.537954	0.669839	0.701245	0.57241	0.623824	0.666532	0.806439	0.863375	0.886809	0.117943	0.253751	0.039254	0.146459	1.22121
Q5GLZ8	1.0715	1.09388	1.09811	0.969519	0.939219	0.912283	0.762924	0.75264	0.730958	0.878393	0.896838	0.881878	0.846358	0.859359	0.850015	0.948026	0.986602	0.982709	1.20131	1.20975	1.22636	0.819851	0.791755	0.796221	0.859934	0.830281	0.855443	1.42051	1.3727	1.365	0.00420556	0.0152268	0.0461557	0.157818	1.15672
Q5H9R7	1.78207	1.73299	1.80902	1.64003	1.62268	1.65968	1.24889	1.25202	1.28449	1.49049	1.48908	1.50076	1.45414	1.47406	1.47509	1.48331	1.57427	1.47492	1.82015	1.85976	1.82553	1.49583	1.47054	1.44904	1.45254	1.49712	1.43261	2.10416	2.09753	2.06646	0.00904589	0.18039	0.0859674	0.231175	1.09549
Q5HYA8	0.181332	0.392532	0.470575	0.38453	0.457266	0.367917	0.518301	0.572276	0.434814	0.469233	0.42567	0.487058	0.459873	0.473933	0.573758	0.642814	0.477541	0.446288	0.561282	0.69811	0.645471	0.603794	0.619528	0.569142	0.593806	0.456393	0.524904	0.927746	0.765091	0.770417	0.219223	0.236117	0.000272882	0.0134725	1.39485
Q5HYI8	1.33185	1.31292	1.35092	1.86719	1.7763	1.91163	1.69949	1.71219	1.70472	2.13107	2.0341	2.02305	2.17409	2.25992	2.27235	1.87575	1.85904	1.74296	1.37074	1.38747	1.37101	2.27258	2.28429	2.27713	1.89237	1.88976	2.03685	1.14718	1.05758	1.10575	0.0412583	0.287669	0.350982	0.539663	0.927751
Q5JS54	0.774849	0.876856	1.25977	1.08328	1.10153	0.916499	0.931949	1.41653	1.37872	1.5841	1.26768	1.13209	1.73369	1.67824	1.32232	1.78317	1.45411	1.62689	1.37361	1.41192	1.26284	1.69464	1.71293	1.55324	1.58896	1.73177	1.43688	1.7805	1.6237	1.64066	0.052295	0.0270288	0.000585407	0.0169303	1.28268
Q5JSH3	0.686428	0.675503	0.663963	0.759214	0.763198	0.776233	0.558039	0.59127	0.58165	0.584704	0.5226	0.557801	0.490369	0.537636	0.473099	0.70649	0.677941	0.658991	0.892787	0.883033	0.904997	0.595158	0.592021	0.554519	0.561608	0.582994	0.621909	0.886395	0.904846	0.9622	0.0124624	0.121414	0.0198411	0.0998117	1.19131
Q5JTV8	0.868977	0.727629	0.758934	0.638818	0.669304	0.636586	1.00188	0.973506	1.00217	0.905241	0.84595	0.892047	0.942298	0.952005	0.945285	0.711557	0.617378	0.640876	0.84807	0.783833	0.847966	1.11892	1.14979	1.11964	1.01521	1.0852	1.06456	0.593876	0.586404	0.614991	0.084906	0.06346	0.970028	0.983059	1.00295
Q5JVF3	0.841104	0.953843	0.907332	0.801613	0.769491	0.797437	0.604391	0.57704	0.585713	0.669986	0.649825	0.641106	0.625667	0.639746	0.60517	0.772147	0.732278	0.691353	1.23685	1.14337	0.97775	0.659627	0.659705	0.60345	0.646299	0.641101	0.62294	1.12151	1.11551	1.11067	0.000343566	0.020762	0.0581323	0.180725	1.19355
Q5JWF2	3.34322	3.32436	3.20284	3.45408	3.67186	3.58825	3.23029	3.18141	3.25629	3.04044	3.10975	3.10889	2.97798	3.04825	3.11499	3.32879	3.4711	3.39015	4.31334	4.3897	4.42292	3.1189	3.23628	3.15033	2.84488	2.84898	2.90614	3.67666	3.74532	3.77275	0.00189026	0.000769712	0.0920515	0.240577	1.08146
Q5MNZ9	0.986112	0.934677	1.0217	1.18422	1.0955	1.01972	0.988313	0.929015	0.910743	0.851409	0.805523	1.00373	1.02986	0.928798	1.08303	1.06777	1.09068	1.11083	1.56664	1.57394	1.49434	0.918403	0.954377	0.968153	1.00698	0.918944	0.942761	1.6346	1.66858	1.59807	2.97e-05	0.000102595	0.00818474	0.0625252	1.25336
Q5QJ74	0.90083	0.942083	1.01919	0.905197	0.98436	1.00978	0.871531	0.836204	0.866671	0.996492	1.11736	1.1534	1.12555	1.09889	1.20319	1.03952	0.993309	1.02703	0.939351	0.952913	0.913539	1.20089	1.22485	1.20263	1.06943	1.08177	1.03454	0.855016	0.906112	0.900915	0.151274	0.967845	0.629812	0.761581	1.0207
Q5QP82	0.21288	0.417709	0.372958	0.273365	0.328668	0.31689	0.322124	0.457576	0.351208	0.459848	0.521273	0.465654	0.521265	0.465177	0.498281	0.381423	0.314447	0.358536	0.21379	0.458483	0.365475	0.455785	0.518084	0.413008	0.434355	0.499491	0.420728	0.384164	0.322474	0.272736	0.222434	0.627419	0.728681	0.828561	0.971278
Q5R372	0.822701	0.780807	0.769432	0.65311	0.634531	0.641717	0.501814	0.502219	0.515015	0.503968	0.441757	0.522426	0.519823	0.471519	0.510694	0.597129	0.622757	0.659461	0.730416	0.712505	0.718915	0.550196	0.535352	0.50359	0.518875	0.532406	0.486702	0.883727	0.895363	0.894442	0.00409441	0.541478	0.16528	0.336696	1.11947
Q5R3I4	2.32012	2.38928	2.37259	2.1865	2.21935	2.2248	2.08132	2.30479	2.34094	2.12692	2.30165	2.28158	2.46935	2.48892	2.52882	3.10016	2.98804	3.08192	2.93062	3.04556	3.12408	2.12298	2.11736	2.11154	1.9932	2.05002	2.09834	3.29462	3.27367	3.26282	0.000507512	3.93e-06	0.0135244	0.0820298	1.17201
Q5RKV6	0.722134	0.665844	0.674495	0.726819	0.752031	0.620706	0.503727	0.482814	0.422774	0.559726	0.563813	0.4938	0.450249	0.427588	0.490785	0.530969	0.520796	0.511906	0.843812	0.691546	0.77412	0.336851	0.378446	0.323324	0.56005	0.426254	0.46782	0.780977	0.647599	0.637985	0.58118	0.193643	0.873258	0.926267	0.98541
Q5SRE7	0.963643	1.07922	0.981113	0.925802	0.880605	0.829512	0.824256	0.856567	0.871151	0.901015	0.890808	0.871429	0.93579	0.949116	0.958955	1.24026	1.24782	1.2075	1.03912	1.00119	0.981457	0.839504	0.816173	0.816362	0.691079	0.744203	0.765204	1.32331	1.36959	1.43815	0.00852079	1.27e-05	0.0931838	0.241617	1.13135
Q5SRH9	0.723204	0.718596	0.793696	0.791588	0.779368	0.786291	0.752074	0.784574	0.75866	0.737976	0.776121	0.778377	0.865785	0.826219	0.823033	0.897789	0.911931	0.921804	1.02094	1.04805	1.05604	0.750496	0.79401	0.762507	0.702665	0.698544	0.711299	1.02169	1.06668	1.04641	0.000617519	1.85e-05	0.00927049	0.0657986	1.14666
Q5T0F9	0.658028	0.62891	0.654935	0.78088	0.803033	0.803266	0.668859	0.627386	0.546755	0.489453	0.451016	0.491012	0.48237	0.476868	0.509731	0.807524	0.744295	0.808826	0.95189	1.01555	0.878482	0.494071	0.460247	0.451095	0.595297	0.57557	0.527603	0.865554	0.906092	0.820635	0.0310446	0.114185	0.0488413	0.163527	1.20173
Q5T0N5	0.659373	0.684356	0.716048	0.598111	0.558703	0.588204	0.351116	0.376426	0.319654	0.391785	0.413808	0.412627	0.4153	0.431198	0.382449	0.564166	0.566894	0.582497	0.566249	0.578312	0.601487	0.375773	0.369822	0.36251	0.362467	0.332735	0.371313	0.74069	0.747977	0.752168	0.00418429	0.614467	0.467902	0.639952	1.0789
Q5T160	0.835946	1.68182	0.762241	1.2944	1.15486	1.09779	1.49214	1.39146	1.58876	2.00203	1.86878	2.0226	1.90222	1.95618	1.84619	1.70448	1.63689	1.57481	1.59435	1.48667	1.51675	2.49083	2.69854	2.56168	2.72726	2.41881	2.78057	2.03769	2.04174	2.05494	0.520647	0.607866	0.00219709	0.0311987	1.3681
Q5T2E6	0.488415	0.532881	0.517776	0.48748	0.495958	0.555959	0.615139	0.539809	0.590257	0.580611	0.520062	0.561255	0.614322	0.551358	0.474467	0.693219	0.554733	0.664023	0.790726	0.778195	0.871916	0.512126	0.548906	0.576506	0.531214	0.474569	0.54193	0.913199	0.85587	0.838027	0.000189415	5.34e-05	0.00454286	0.0472885	1.24852
Q5T4S7	1.50075	1.50632	1.51732	1.514	1.51479	1.52697	1.17798	1.16919	1.16301	1.30867	1.29745	1.28232	1.23148	1.23863	1.24699	1.25192	1.26082	1.24864	1.23167	1.20852	1.20842	1.25008	1.26493	1.24339	1.25097	1.24207	1.2494	1.64472	1.63999	1.62434	6.54e-05	0.695025	0.662921	0.785941	0.981383
Q5T5C0	0.642574	0.678202	0.666891	0.645338	0.662698	0.645732	0.751055	0.779815	0.744647	0.631815	0.588984	0.656632	0.726756	0.677269	0.756294	0.789774	0.817492	0.814691	0.67442	0.723131	0.678517	0.574454	0.532225	0.49687	0.528192	0.509253	0.55116	0.7253	0.763818	0.754454	0.219675	0.00706264	0.532856	0.688236	0.968702
Q5T6J7	0.764568	0.81178	0.774047	0.748386	0.714456	0.704729	0.48307	0.418388	0.389486	0.584167	0.564729	0.642157	0.50464	0.554891	0.526831	0.696379	0.67092	0.61011	0.947542	0.932693	0.979112	0.517912	0.597691	0.607661	0.61727	0.551817	0.58343	0.993606	0.915529	0.895067	0.161994	0.320535	0.0344779	0.135774	1.21014
Q5T6V5	2.04137	1.98274	1.97615	1.77321	1.80167	1.78415	1.56252	1.56118	1.51622	1.74413	1.75925	1.75299	1.72151	1.77039	1.75376	1.923	1.97982	1.99064	2.25241	2.25436	2.20481	1.55036	1.58528	1.49922	1.47274	1.47981	1.46777	2.53336	2.51138	2.49087	0.0127696	0.000569293	0.130505	0.292145	1.10168
Q5T8D3	0.36708	0.3676	0.386112	0.433701	0.42492	0.494228	0.566889	0.618972	0.66655	0.568111	0.531347	0.544225	0.562855	0.547997	0.535588	0.444585	0.437712	0.475557	0.599482	0.632143	0.6313	0.583145	0.603629	0.590898	0.691077	0.624468	0.708548	0.764867	0.80461	0.782366	0.583783	0.434643	0.00454471	0.0472885	1.23085
Q5TDH0	1.40769	1.42122	1.35141	1.46009	1.48356	1.43541	1.21812	1.17057	1.18021	1.32441	1.24621	1.18185	1.2944	1.33585	1.31776	1.73149	1.72746	1.59445	1.43282	1.44403	1.47341	1.23352	1.13614	1.14942	1.04255	1.06098	1.02445	2.00003	1.935	1.8334	0.0545803	9.67e-05	0.164906	0.336696	1.10038
Q5TFE4	0.890247	0.87696	0.881409	0.781792	0.774965	0.733677	0.757902	0.782254	0.763942	0.770061	0.794254	0.780927	0.881655	0.889071	0.887673	1.01239	1.06524	1.03866	0.994209	1.01806	1.05351	0.762699	0.789992	0.778158	0.652008	0.664046	0.674331	1.24889	1.30954	1.25727	0.0052003	1.37e-05	0.0335118	0.133367	1.1692
Q5TH69	1.13473	1.14789	1.14812	0.949496	0.953825	0.973349	0.912289	0.928914	0.905309	0.779888	0.788426	0.764817	0.903151	0.898906	0.89202	1.23977	1.22748	1.23349	1.2395	1.25189	1.23527	0.722389	0.718757	0.692374	0.767304	0.749186	0.761712	1.37006	1.39077	1.35724	0.0127575	0.00369363	0.132894	0.295673	1.13323
Q5VIR6	1.18247	1.08046	1.14217	0.928402	0.972778	0.988053	0.942166	0.919419	0.92935	0.904902	0.951495	0.924442	0.860197	0.876789	0.907313	0.926334	0.926088	0.915495	1.07782	1.08403	0.99973	0.736863	0.763161	0.745552	0.815408	0.853606	0.861654	1.19799	1.17334	1.25162	0.111776	0.038293	0.810569	0.886193	0.987477
Q5VSL9	1.01362	1.07843	1.08123	0.959462	0.844882	0.926302	0.534291	0.549301	0.571298	0.609588	0.592436	0.63357	0.610213	0.605879	0.643535	0.770239	0.80506	0.756331	0.991048	0.864285	0.916133	0.597395	0.663778	0.665861	0.695414	0.689815	0.631378	1.15741	1.14311	1.16799	0.00787986	0.87208	0.265266	0.450001	1.11207
Q5VST6	0.997332	0.987015	0.981501	1.0186	1.10075	1.02481	1.33307	1.46288	1.32386	1.22047	1.25198	1.30461	1.33074	1.392	1.26844	1.37903	1.46361	1.37252	0.993807	1.08111	1.12462	1.09013	1.10614	1.17384	1.06017	1.06487	1.07418	0.976197	1.04846	1.00799	0.00697916	0.718404	0.265752	0.450194	0.945472
Q5VV41	1.1904	1.11218	1.14066	1.23438	1.27612	1.2587	0.814842	0.827028	0.824429	0.907249	0.878158	0.910285	0.821738	0.842975	0.809904	1.22477	1.21163	1.22803	1.52854	1.44891	1.37342	0.944429	0.921511	0.854462	0.982411	0.952531	0.981189	1.64268	1.63459	1.61919	0.00512286	0.113569	0.0102595	0.0705595	1.24912
Q5VW32	0.898046	0.8432	0.909947	0.825288	0.789299	0.824688	0.728336	0.78137	0.818997	0.743909	0.742349	0.764657	0.750606	0.755046	0.77567	1.00449	1.02969	1.01956	1.06405	1.06759	1.03485	0.648635	0.641193	0.639048	0.65523	0.633508	0.635517	1.20066	1.22251	1.19391	0.0140973	2.76e-06	0.0853704	0.230777	1.14551
Q5VW36	0.851024	0.846063	0.89621	0.71492	0.728386	0.750775	0.592037	0.564068	0.602737	0.617382	0.616866	0.62933	0.612226	0.633016	0.618505	0.629891	0.650017	0.628086	0.750083	0.766544	0.727426	0.580601	0.594009	0.598725	0.646624	0.620651	0.619015	0.981794	1.01016	1.01235	0.000110586	0.173618	0.4648	0.637517	1.0528
Q5VW38	0.617658	0.622898	0.521707	0.663304	0.731383	0.724965	0.711658	0.779729	0.754199	0.722346	0.814747	0.800075	0.780829	0.859778	0.851192	0.667782	0.766573	0.707762	0.849076	0.954448	0.943728	0.728906	0.847585	0.701564	0.716016	0.702762	0.916576	0.885427	0.913664	0.905881	0.600219	0.70284	0.0278808	0.119334	1.1142
Q5VWJ9	0.500094	0.349267	0.382206	0.511585	0.504866	0.461979	0.723069	0.758628	0.668449	0.608613	0.740006	0.807026	0.896008	0.816769	0.866896	0.636023	0.573584	0.639796	0.406339	0.350387	0.385388	0.798482	0.809039	0.777212	0.670546	0.610865	0.639423	0.424031	0.533644	0.452867	0.19004	0.549995	0.336255	0.524029	0.907473
Q5VWZ2	2.97735	2.84639	2.73132	2.89121	2.91815	2.94298	3.34106	3.17551	3.24687	3.88254	3.91502	3.74896	3.73433	3.83301	3.86339	3.8442	3.83201	3.65351	4.62457	4.6423	4.66246	3.27529	3.26367	3.26355	3.205	3.24639	3.25981	4.91081	4.8605	4.95883	0.00768908	0.0841975	0.00828373	0.0628834	1.18892
Q5VY09	8.24339	8.56613	10.5387	11.667	13.4237	13.7113	10.9375	14.2759	14.1363	10.4513	11.286	11.4398	9.38416	10.7464	11.3839	9.68405	10.2318	7.74086	7.07398	4.97551	7.75869	6.71887	6.55803	7.20971	8.31662	8.99755	7.51844	5.83522	5.15968	4.64627	0.48797	0.648865	7.65e-07	0.000923788	0.637078
Q5VYK3	1.0862	1.07104	1.10824	1.08286	1.10188	1.10476	0.902076	0.907486	0.894856	1.02916	1.02851	1.03223	1.00404	1.01187	1.01126	1.05944	1.10633	1.07653	1.15861	1.21456	1.22813	1.02882	1.02894	1.01619	1.06616	1.02688	1.03594	1.49417	1.49667	1.4604	4.48e-05	0.00217609	0.010201	0.0703578	1.13796
Q5VYS8	1.17398	1.1318	1.19539	1.20604	1.2094	1.17757	0.828167	0.76232	0.792304	0.845378	0.844037	0.842856	0.858772	0.795553	0.812457	0.981231	0.923436	0.951584	1.25549	1.13079	1.17607	0.748128	0.726658	0.723323	0.815986	0.784461	0.799181	1.43321	1.32742	1.29791	0.00341051	0.313895	0.619428	0.754774	1.04137
Q5VZ89	0.833869	0.784865	0.835452	0.851852	0.896586	0.843209	0.568048	0.545659	0.548586	0.548272	0.565819	0.56471	0.537608	0.554953	0.592283	0.712286	0.727736	0.768165	0.884603	0.864035	0.890761	0.518116	0.562453	0.530601	0.574572	0.551455	0.582473	1.04408	1.03948	1.03326	0.000716523	0.274028	0.21132	0.392104	1.12037
Q5VZE5	0.4287	0.626368	0.471051	0.592916	0.497092	0.619113	0.456552	0.476701	0.476414	0.458244	0.45143	0.468113	0.450581	0.435193	0.362343	0.539709	0.527088	0.57308	0.615223	0.533349	0.599232	0.293838	0.426045	0.384559	0.478376	0.42155	0.434269	0.851673	0.705515	0.673636	0.0818438	0.0192571	0.215867	0.397485	1.10815
Q5VZK9	0.929483	0.89996	0.869451	1.10473	1.05394	1.02956	0.92603	0.885377	0.889268	0.960679	0.981605	0.929848	0.97085	0.920888	0.930236	0.931703	0.919999	0.877953	0.740782	0.755293	0.749173	0.720605	0.755781	0.746759	0.785964	0.762072	0.748644	0.956645	0.941068	0.912235	0.032356	0.280223	0.000103813	0.00835347	0.861557
Q5W0U4	0.668698	0.695709	0.668504	0.454381	0.475222	0.486388	0.510701	0.4979	0.539442	0.473511	0.398367	0.41621	0.454027	0.417166	0.424704	0.686705	0.667072	0.711315	0.557151	0.548767	0.556109	0.387673	0.40937	0.436669	0.376569	0.37976	0.400759	0.633125	0.590368	0.689736	0.00901972	0.334819	0.472253	0.643684	1.05939
Q5W0V3	0.818112	0.850611	0.815037	0.69368	0.649767	0.63635	0.63581	0.605661	0.629984	0.575051	0.590774	0.574153	0.595311	0.641525	0.661821	0.676451	0.66098	0.694245	0.566654	0.576781	0.664099	0.413301	0.401222	0.441052	0.522239	0.511924	0.499032	0.763847	0.758353	0.832244	0.520961	0.151667	0.127647	0.288251	0.900616
Q5W0Z9	1.00015	0.949261	0.925276	0.910306	0.898532	0.915259	0.973941	1.02799	1.01679	0.816865	0.817197	0.806378	0.834651	0.885925	0.877723	1.0177	1.04652	1.0297	0.842039	0.905256	0.878057	0.732473	0.82753	0.801887	0.741206	0.763452	0.722153	0.963814	1.05653	0.975009	0.289249	0.0679625	0.526352	0.683916	0.974156
Q5XPI4	0.812536	0.81814	0.775138	0.840197	0.844764	0.771005	1.08334	1.11848	1.11973	1.03016	1.09853	1.08463	1.19896	1.23063	1.18126	0.863895	0.996922	0.946438	0.842456	0.887024	0.875341	1.20689	1.29339	1.20581	1.12329	1.09715	1.10896	0.894115	0.797399	0.939656	0.0354095	0.757516	0.936684	0.964355	1.00475
Q63HN8	1.13465	1.10315	1.14073	0.963008	0.939106	0.941859	0.582046	0.588696	0.578655	0.658764	0.668153	0.674697	0.615768	0.614	0.584986	0.743688	0.755203	0.734022	0.869915	0.870502	0.853064	0.531974	0.538966	0.540306	0.626988	0.615253	0.630744	1.16121	1.17103	1.14641	0.0013674	0.967483	0.999353	0.999353	1.00009
Q641Q2	1.78022	1.34363	1.45381	1.73871	1.26526	1.75797	1.01559	0.92677	0.888473	1.02412	0.877269	1.18993	1.01386	0.910665	1.05473	1.48868	1.43246	1.37271	1.07216	1.05089	1.10381	0.898985	0.88687	0.924627	0.940101	1.05896	0.934411	1.6452	1.56025	1.62823	0.00188288	0.621012	0.8866	0.933793	0.986697
Q658Y4	0.93786	0.904712	0.992974	0.829052	0.913576	0.86685	0.840225	0.872429	0.856874	0.719866	0.866346	0.831646	0.869573	0.940564	0.93533	0.947985	0.958842	0.964286	0.789924	0.762372	0.786034	0.762408	0.860747	0.767737	0.822206	0.8395	0.828813	0.914576	0.97253	0.912609	0.582471	0.446103	0.472847	0.643684	0.978198
Q66K14	1.13813	1.11115	1.06794	0.999338	0.967123	0.947511	0.684693	0.676861	0.64684	0.723213	0.709678	0.72753	0.663181	0.687476	0.637682	0.932372	0.875104	0.881525	1.24017	1.23963	1.24012	0.700613	0.681271	0.666605	0.75831	0.701744	0.728091	1.30944	1.32636	1.35547	0.000890084	0.167325	0.0926089	0.241617	1.1815
Q66K74	0.732356	0.783519	0.721063	0.761229	0.76135	0.839477	0.58117	0.646755	0.554535	0.717933	0.638699	0.724868	0.668629	0.662221	0.664734	0.683368	0.744681	0.736488	0.790024	0.766798	0.78616	0.631987	0.600655	0.636451	0.640154	0.67807	0.656908	0.925442	0.868323	0.91946	0.339088	0.248143	0.238728	0.420957	1.05798
Q66LE6	1.41136	1.52034	1.64774	1.33502	1.29487	1.3213	0.710651	0.782132	0.738988	0.972327	0.954284	1.10768	0.968927	1.01666	1.13012	1.18816	1.49214	1.28478	1.61908	1.61589	1.89843	0.922653	0.884864	1.05824	0.987586	1.08206	1.1734	1.9503	1.90356	2.07679	0.132178	0.192192	0.0388375	0.145807	1.24985
Q676U5	0.772661	0.770544	0.802128	0.758439	0.756252	0.754743	0.526917	0.537949	0.503804	0.60315	0.616768	0.605683	0.600381	0.605949	0.637403	0.782714	0.820339	0.804121	0.887476	0.87871	0.888778	0.607246	0.611985	0.609516	0.59344	0.595286	0.582492	0.977279	0.98091	0.971998	0.0139581	0.115422	0.0245706	0.110178	1.17655
Q68D91	0.446013	0.46426	0.528841	0.420663	0.386956	0.414632	0.250051	0.330599	0.330715	0.351365	0.393709	0.257349	0.375337	0.38258	0.291943	0.427239	0.476878	0.470312	0.528427	0.502421	0.563501	0.377177	0.453729	0.388096	0.362302	0.35009	0.410251	0.43334	0.529487	0.527409	0.712013	0.658723	0.00606101	0.0534299	1.209
Q68DH5	0.503598	0.450962	0.446396	0.455193	0.542312	0.440149	0.730976	0.66644	0.578022	0.564018	0.444011	0.56029	0.754101	0.569977	0.585497	0.607497	0.63092	0.568895	0.495473	0.546526	0.429525	0.473021	0.475823	0.559407	0.557895	0.491004	0.510402	0.708168	0.657343	0.666032	0.112912	0.414349	0.86632	0.922902	1.01037
Q68DQ2	0.495546	0.478982	0.471964	0.483219	0.482157	0.503678	0.659815	0.693021	0.671805	0.555936	0.534532	0.523501	0.719216	0.673466	0.67176	0.734656	0.732719	0.743658	0.480339	0.465827	0.449429	0.543451	0.577727	0.537608	0.52538	0.528168	0.540908	0.42962	0.469283	0.458343	0.00195996	0.644495	0.471139	0.642559	0.953417
Q68EM7	0.682959	0.669141	0.641344	0.842238	0.827967	0.756864	0.498509	0.563262	0.560405	0.567948	0.572045	0.57723	0.569066	0.516127	0.543163	0.713672	0.790254	0.76982	0.806959	0.783724	0.759558	0.521241	0.505233	0.507999	0.594952	0.572899	0.608728	0.89794	0.80414	0.898736	0.0121643	0.380921	0.103464	0.257222	1.12224
[truncated: 1,097 more rows]

## Sheet: Table S5.2
Table S5.2 Differentially expressed proteins between group M and group W
Protein Groups	p.adjust.BH	Fold.Change	Threshold
Q00266	0.00778331	0.599136	DOWN
Q4VNC1	0.00339324	0.616504	DOWN
Q5VY09	0.000923788	0.637078	DOWN
[truncated: 2,410 more rows]
